# Supplementary material for: Truck platooning reshapes greenhouse gas emissions of the integrated vehicle-road infrastructure system
Source: Nat Commun. 2023 Aug 15;14:4495. doi: 10.1038/s41467-023-40116-0 (PMC10427667; doi:10.1038/s41467-023-40116-0)
Supplement: Supplementary file 4 — Supplementary Data 1 [file 41467_2023_40116_MOESM4_ESM.xlsx]

## Sheet: Section information
State_Code	SHRP_ID	State_Code Explanation	Assign Date	Deassign Date	Lane No in LTPP Direction	Country No	Country No Explanation	Functional Class	Functional Class Explanation	Latitude	Longitude	Elevation
1	0101	Alabama	1991-04-30	2005-06-15	2	81	LEE	2	Rural Principal Arterial - Other	32.6284	-85.2814	234
1	0102	Alabama	1991-04-30	2005-06-15	2	81	LEE	2	Rural Principal Arterial - Other	32.6357	-85.2957	200.9
1	0103	Alabama	1991-04-30	2005-06-15	2	81	LEE	2	Rural Principal Arterial - Other	32.6251	-85.2783	228
1	0104	Alabama	1991-04-30	2005-06-15	2	81	LEE	2	Rural Principal Arterial - Other	32.6214	-85.273	218.6
1	0105	Alabama	1991-04-30	2005-06-15	2	81	LEE	2	Rural Principal Arterial - Other	32.6266	-85.2798	230.7
1	0106	Alabama	1991-04-30	2005-06-15	2	81	LEE	2	Rural Principal Arterial - Other	32.6209	-85.2722	216.9
1	0107	Alabama	1991-04-30	2001-08-21	2	81	LEE	2	Rural Principal Arterial - Other	32.606	-85.2506	190.1
1	0108	Alabama	1991-04-30	2005-06-15	2	81	LEE	2	Rural Principal Arterial - Other	32.6073	-85.2525	198.8
1	0109	Alabama	1991-04-30	2005-06-15	2	81	LEE	2	Rural Principal Arterial - Other	32.6083	-85.2541	195
1	0110	Alabama	1991-04-30	2005-06-15	2	81	LEE	2	Rural Principal Arterial - Other	32.6115	-85.2587	210.2
1	0111	Alabama	1991-04-30	2005-06-15	2	81	LEE	2	Rural Principal Arterial - Other	32.613	-85.2608	204
1	0112	Alabama	1991-04-30	2005-06-15	2	81	LEE	2	Rural Principal Arterial - Other	32.6146	-85.2631	204.7
1	0161	Alabama	1991-04-30	2005-06-15	2	81	LEE	2	Rural Principal Arterial - Other	32.636	-85.2987	208.9
1	0162	Alabama	1991-04-30	2005-06-15	2	81	LEE	2	Rural Principal Arterial - Other	32.6239	-85.2766	222.1
1	0163	Alabama	1991-04-30	2005-06-15	2	81	LEE	2	Rural Principal Arterial - Other	32.6096	-85.256	195.8
1	0502	Alabama	1987-01-01	2017-06-30	2	69	HOUSTON	2	Rural Principal Arterial - Other	31.2419	-85.6134	106.9
1	0503	Alabama	1987-01-01	2017-06-30	2	69	HOUSTON	2	Rural Principal Arterial - Other	31.2419	-85.6106	108.9
1	0504	Alabama	1987-01-01	2017-06-30	2	69	HOUSTON	2	Rural Principal Arterial - Other	31.242	-85.6201	107.8
1	0505	Alabama	1987-01-01	2017-06-30	2	69	HOUSTON	2	Rural Principal Arterial - Other	31.242	-85.6162	107.1
1	0506	Alabama	1987-01-01	2013-07-15	2	69	HOUSTON	2	Rural Principal Arterial - Other	31.242	-85.6258	104.9
1	0507	Alabama	1987-01-01	2017-06-30	2	69	HOUSTON	2	Rural Principal Arterial - Other	31.242	-85.6227	105.7
1	0508	Alabama	1987-01-01	2017-06-30	2	69	HOUSTON	2	Rural Principal Arterial - Other	31.2419	-85.6089	106.8
1	0509	Alabama	1987-01-01	2017-06-30	2	69	HOUSTON	2	Rural Principal Arterial - Other	31.2419	-85.6049	101.5
1	0563	Alabama	1987-01-01	2013-07-15	2	69	HOUSTON	2	Rural Principal Arterial - Other	31.2421	-85.6293	104
1	0564	Alabama	1987-01-01	1999-03-31	2	69	HOUSTON	2	Rural Principal Arterial - Other	31.2419	-85.6012	105
1	1001	Alabama	1987-01-01	1993-06-01	2	81	LEE	2	Rural Principal Arterial - Other	32.5347	-85.0815	153
1	1011	Alabama	1987-01-01	2002-06-25	1	77	LAUDERDALE	6	Rural Minor Arterial	34.9073	-87.8233	182.9
1	1019	Alabama	1987-01-01	1998-06-07	2	129	WASHINGTON	2	Rural Principal Arterial - Other	31.3529	-88.0324	19
1	1021	Alabama	1987-01-01	2000-01-15	1	51	ELMORE	6	Rural Minor Arterial	32.5523	-86.2024	51
1	4073	Alabama	1988-05-31	2004-04-01	2	71	JACKSON	2	Rural Principal Arterial - Other	34.7577	-85.9071	195
1	4125	Alabama	1987-01-01	2005-06-15	2	101	MONTGOMERY	14	Urban Other Principal Arterial	32.4222	-86.2437	54
1	4126	Alabama	1988-05-31	2000-09-01	2	43	CULLMAN	1	Rural Principal Arterial - Interstate	34.191	-86.8792	277.2
1	4127	Alabama	1987-01-01	1989-06-20	2	77	LAUDERDALE	2	Rural Principal Arterial - Other	34.8407	-87.3616	199.2
1	4129	Alabama	1987-01-01	1989-06-01	2	37	COOSA	2	Rural Principal Arterial - Other	33.0528	-86.1441	228.4
1	4155	Alabama	1987-01-01	1999-03-31	2	69	HOUSTON	2	Rural Principal Arterial - Other	31.2426	-85.5694	99
1	6012	Alabama	1987-01-01	2000-11-01	2	125	TUSCALOOSA	1	Rural Principal Arterial - Interstate	33.1313	-87.6397	38
1	6019	Alabama	1987-01-01	1994-01-21	2	3	BALDWIN	1	Rural Principal Arterial - Interstate	30.9889	-87.7006	61.2
1	A310	Alabama	1987-01-01	2006-01-30	2	101	MONTGOMERY	14	Urban Other Principal Arterial	32.4223	-86.2489	54
1	A320	Alabama	1987-01-01	2006-01-30	2	101	MONTGOMERY	14	Urban Other Principal Arterial	32.4225	-86.2575	54
1	A330	Alabama	1987-01-01	2006-01-30	2	101	MONTGOMERY	14	Urban Other Principal Arterial	32.4225	-86.2581	54
1	A340	Alabama	1987-01-01	2006-01-30	2	101	MONTGOMERY	14	Urban Other Principal Arterial	32.4225	-86.2589	59.6
1	A350	Alabama	1987-01-01	2006-01-30	2	101	MONTGOMERY	14	Urban Other Principal Arterial	32.4226	-86.2594	61.1
1	B310	Alabama	1987-01-01	1998-06-08	2	129	WASHINGTON	2	Rural Principal Arterial - Other	31.3491	-88.032	17.9
1	B320	Alabama	1987-01-01	1998-06-08	2	129	WASHINGTON	2	Rural Principal Arterial - Other	31.3465	-88.0319	23
1	B330	Alabama	1987-01-01	1998-06-08	2	129	WASHINGTON	2	Rural Principal Arterial - Other	31.3445	-88.0317	16.7
1	B340	Alabama	1987-01-01	1998-06-08	2	129	WASHINGTON	2	Rural Principal Arterial - Other	31.358	-88.0325	21.2
1	B350	Alabama	1987-01-01	1998-06-08	2	129	WASHINGTON	2	Rural Principal Arterial - Other	31.3419	-88.0316	8.8
1	C310	Alabama	1987-01-01	2003-06-15	2	69	HOUSTON	2	Rural Principal Arterial - Other	31.2428	-85.5662	100.9
1	C320	Alabama	1987-01-01	2003-06-15	2	69	HOUSTON	2	Rural Principal Arterial - Other	31.2429	-85.5636	103
1	C330	Alabama	1987-01-01	2003-06-15	2	69	HOUSTON	2	Rural Principal Arterial - Other	31.2429	-85.557	98.5
1	C340	Alabama	1987-01-01	2003-06-15	2	69	HOUSTON	2	Rural Principal Arterial - Other	31.243	-85.5614	103
1	C350	Alabama	1987-01-01	1999-03-31	2	69	HOUSTON	2	Rural Principal Arterial - Other	31.2425	-85.5546	92
2	1001	Alaska	1988-07-07	2009-08-01	1	120	KENAI-COOK INLET	2	Rural Principal Arterial - Other	60.6494	-149.493	391.4
2	1002	Alaska	1989-06-16	1998-06-20	1	122	KENAI PENINSULA	2	Rural Principal Arterial - Other	60.7588	-149.239	277.7
2	1004	Alaska	1988-07-08	1991-06-01	2	20	ANCHORAGE	14	Urban Other Principal Arterial	61.1808	-149.749	94.4
2	1008	Alaska	1988-12-31	2006-03-01	1	90	FAIRBANKS NORTH STAR	6	Rural Minor Arterial	64.948	-147.636	215.5
2	6010	Alaska	1988-07-08	1996-01-01	2	20	ANCHORAGE	1	Rural Principal Arterial - Interstate	61.326	-149.581	79.1
2	9035	Alaska	1990-06-01	1990-07-01	1	170	MATANUSKA-SUSITNA	2	Rural Principal Arterial - Other	62.4148	-150.26	169.7
4	0501	Arizona	1987-01-01	1996-10-01	2	21	PINAL	1	Rural Principal Arterial - Interstate	32.8281	-111.977	421
4	0502	Arizona	1987-01-01	2009-01-01	2	21	PINAL	1	Rural Principal Arterial - Interstate	32.8286	-111.989	427
4	0503	Arizona	1987-01-01	2009-01-01	2	21	PINAL	1	Rural Principal Arterial - Interstate	32.8291	-112.001	433
4	0504	Arizona	1987-01-01	2009-01-01	2	21	PINAL	1	Rural Principal Arterial - Interstate	32.8292	-112.004	434
4	0505	Arizona	1987-01-01	2009-01-01	2	21	PINAL	1	Rural Principal Arterial - Interstate	32.8284	-111.985	424
4	0506	Arizona	1987-01-01	2009-01-01	2	21	PINAL	1	Rural Principal Arterial - Interstate	32.8285	-111.987	425.5
4	0507	Arizona	1987-01-01	2009-01-01	2	21	PINAL	1	Rural Principal Arterial - Interstate	32.8293	-112.006	435.5
4	0508	Arizona	1987-01-01	2009-01-01	2	21	PINAL	1	Rural Principal Arterial - Interstate	32.8289	-111.997	431
4	0509	Arizona	1987-01-01	2009-01-01	2	21	PINAL	1	Rural Principal Arterial - Interstate	32.8287	-111.992	429.2
4	0559	Arizona	1987-01-01	2009-01-01	2	21	PINAL	1	Rural Principal Arterial - Interstate	32.8283	-111.982	424
4	0560	Arizona	1987-01-01	2009-01-01	2	21	PINAL	1	Rural Principal Arterial - Interstate	32.8282	-111.979	421
4	0902	Arizona	1992-11-01	2006-06-01	2	15	MOHAVE	2	Rural Principal Arterial - Other	35.3917	-114.255	1078
4	0903	Arizona	1992-11-01	2006-06-01	2	15	MOHAVE	2	Rural Principal Arterial - Other	35.4745	-114.314	982
4	1001	Arizona	1988-08-11	1996-07-01	2	13	MARICOPA	1	Rural Principal Arterial - Interstate	33.4617	-112.45	314
4	1002	Arizona	1988-08-15	1996-07-25	2	25	YAVAPAI	1	Rural Principal Arterial - Interstate	35.2193	-112.49	1570.7
4	1003	Arizona	1988-12-14	1993-10-01	2	13	MARICOPA	1	Rural Principal Arterial - Interstate	33.4812	-112.864	334.4
4	1006	Arizona	1988-08-11	1993-10-01	2	13	MARICOPA	1	Rural Principal Arterial - Interstate	33.4357	-112.661	326
4	1007	Arizona	1988-08-11	1995-01-01	2	13	MARICOPA	1	Rural Principal Arterial - Interstate	33.4366	-112.582	332
4	1015	Arizona	1988-08-09	1997-01-01	2	23	SANTA CRUZ	1	Rural Principal Arterial - Interstate	31.5593	-111.052	1024.1
4	1016	Arizona	1988-08-09	1998-05-01	2	23	SANTA CRUZ	1	Rural Principal Arterial - Interstate	31.6432	-111.058	976
4	1017	Arizona	1988-08-09	1997-05-12	2	19	PIMA	1	Rural Principal Arterial - Interstate	31.7653	-111.036	914.5
4	1018	Arizona	1988-08-08	1997-12-01	2	19	PIMA	1	Rural Principal Arterial - Interstate	31.8077	-111.012	902.3
4	1021	Arizona	1988-08-17	1997-01-01	2	15	MOHAVE	1	Rural Principal Arterial - Interstate	35.1608	-113.681	1104
4	1022	Arizona	1988-08-16	1996-01-10	2	15	MOHAVE	1	Rural Principal Arterial - Interstate	35.1614	-113.598	1168.3
4	1024	Arizona	1988-06-16	1999-04-01	2	25	YAVAPAI	1	Rural Principal Arterial - Interstate	35.2785	-113.13	1660.6
4	1025	Arizona	1988-12-15	1999-06-01	2	25	YAVAPAI	1	Rural Principal Arterial - Interstate	35.2954	-113.029	1667.9
4	1034	Arizona	1988-08-18	2006-03-01	1	12	LA PAZ	6	Rural Minor Arterial	34.1594	-114.268	137
4	1036	Arizona	1988-08-08	1998-05-01	2	15	MOHAVE	2	Rural Principal Arterial - Other	35.7124	-114.481	737.1
4	1037	Arizona	1988-08-18	2000-04-01	1	15	MOHAVE	2	Rural Principal Arterial - Other	35.1875	-114.547	244.1
4	1062	Arizona	1988-06-16	2015-10-07	2	15	MOHAVE	1	Rural Principal Arterial - Interstate	35.1912	-113.347	1557.6
4	1065	Arizona	1988-06-16	2020-01-01	2	25	YAVAPAI	1	Rural Principal Arterial - Interstate	35.2089	-113.268	1639
4	6053	Arizona	1988-07-01	1997-10-01	2	19	PIMA	1	Rural Principal Arterial - Interstate	31.9747	-110.506	1182.8
4	6054	Arizona	1989-02-28	2000-01-01	2	23	SANTA CRUZ	1	Rural Principal Arterial - Interstate	32.0391	-110.993	814
4	6055	Arizona	1988-07-01	1999-05-01	1	13	MARICOPA	2	Rural Principal Arterial - Other	33.2461	-112.638	278
4	6060	Arizona	1988-07-01	1998-10-01	2	23	SANTA CRUZ	1	Rural Principal Arterial - Interstate	31.519	-111.017	1020.2
4	A310	Arizona	1988-01-01	1998-05-01	2	15	MOHAVE	2	Rural Principal Arterial - Other	35.7262	-114.489	734.6
4	A320	Arizona	1988-01-01	1998-05-01	2	15	MOHAVE	2	Rural Principal Arterial - Other	35.7198	-114.485	734.2
4	A330	Arizona	1988-01-01	1997-05-01	2	15	MOHAVE	2	Rural Principal Arterial - Other	35.7245	-114.488	735.4
4	A350	Arizona	1988-01-01	1998-05-01	2	15	MOHAVE	2	Rural Principal Arterial - Other	35.7277	-114.489	734.8
4	A390	Arizona	1988-01-01	1992-11-01	2	15	MOHAVE	2	Rural Principal Arterial - Other	35.7148	-114.482	737
4	A901	Arizona	1993-01-01	2006-06-01	2	15	MOHAVE	2	Rural Principal Arterial - Other	35.4368	-114.288	1055.5
4	A902	Arizona	1992-11-01	2006-06-01	2	15	MOHAVE	2	Rural Principal Arterial - Other	35.3947	-114.258	1079.1
4	A903	Arizona	1992-11-01	2006-06-01	2	15	MOHAVE	2	Rural Principal Arterial - Other	35.4718	-114.312	983.5
4	AA01	Arizona	2016-05-10		2	17	NAVAJO	1	Rural Principal Arterial - Interstate	34.9875	-110.015	1627
4	AA02	Arizona	2016-05-10		2	17	NAVAJO	1	Rural Principal Arterial - Interstate	34.9884	-110.01	1629
4	AA03	Arizona	2016-05-10		2	17	NAVAJO	1	Rural Principal Arterial - Interstate	34.9893	-110.005	1624
4	AA59	Arizona	2016-05-10		2	17	NAVAJO	1	Rural Principal Arterial - Interstate	34.9903	-109.999	1618
4	AA60	Arizona	2016-05-10		2	17	NAVAJO	1	Rural Principal Arterial - Interstate	34.9909	-109.994	1609
4	AA61	Arizona	2016-05-10		2	17	NAVAJO	1	Rural Principal Arterial - Interstate	34.9911	-109.989	1598
4	B310	Arizona	1988-01-01	1996-06-13	2	15	MOHAVE	1	Rural Principal Arterial - Interstate	35.1614	-113.676	1099
4	B320	Arizona	1988-01-01	1996-06-13	2	15	MOHAVE	1	Rural Principal Arterial - Interstate	35.1606	-113.683	1110
4	B330	Arizona	1988-01-01	1996-06-13	2	15	MOHAVE	1	Rural Principal Arterial - Interstate	35.1612	-113.678	1100.6
4	B350	Arizona	1988-01-01	1996-06-13	3	15	MOHAVE	1	Rural Principal Arterial - Interstate	35.1603	-113.686	1114.6
4	B901	Arizona	1995-02-01	2005-02-01	3	13	MARICOPA	1	Rural Principal Arterial - Interstate	33.4427	-112.563	336.9
4	B902	Arizona	1995-02-01	2005-02-01	3	13	MARICOPA	1	Rural Principal Arterial - Interstate	33.4485	-112.545	347.2
4	B903	Arizona	1995-02-01	2005-02-01	3	13	MARICOPA	1	Rural Principal Arterial - Interstate	33.4537	-112.529	346.6
4	B959	Arizona	1995-02-01	2005-02-01	3	13	MARICOPA	1	Rural Principal Arterial - Interstate	33.4626	-112.469	322.9
4	B960	Arizona	1995-02-01	2005-02-01	3	13	MARICOPA	1	Rural Principal Arterial - Interstate	33.4626	-112.496	331.7
4	B961	Arizona	1995-02-01	2005-02-01	3	13	MARICOPA	1	Rural Principal Arterial - Interstate	33.4589	-112.513	334.1
4	B964	Arizona	1995-02-01	2005-02-01	3	13	MARICOPA	1	Rural Principal Arterial - Interstate	33.4277	-112.625	321
4	BA01	Arizona	2016-06-06		3	12	LA PAZ	1	Rural Principal Arterial - Interstate	33.6489	-113.906	412
4	BA02	Arizona	2016-06-06		3	12	LA PAZ	1	Rural Principal Arterial - Interstate	33.6478	-113.897	401
4	BA03	Arizona	2016-06-06		3	12	LA PAZ	1	Rural Principal Arterial - Interstate	33.6484	-113.902	407
4	BA59	Arizona	2016-06-06		2	12	LA PAZ	1	Rural Principal Arterial - Interstate	33.6458	-113.881	382
4	BA60	Arizona	2016-06-06		2	12	LA PAZ	1	Rural Principal Arterial - Interstate	33.6471	-113.892	400
4	BA61	Arizona	2016-06-06		2	12	LA PAZ	1	Rural Principal Arterial - Interstate	33.6465	-113.886	393
4	C310	Arizona	1988-01-01	1997-02-08	2	19	PIMA	1	Rural Principal Arterial - Interstate	31.7761	-111.03	911.1
4	C320	Arizona	1988-01-01	1995-04-28	2	19	PIMA	1	Rural Principal Arterial - Interstate	31.767	-111.035	916.3
4	C330	Arizona	1988-01-01	1997-02-08	2	19	PIMA	1	Rural Principal Arterial - Interstate	31.7688	-111.034	915.7
4	C340	Arizona	1988-01-01	1997-02-08	2	19	PIMA	1	Rural Principal Arterial - Interstate	31.7783	-111.029	910
4	C350	Arizona	1988-01-01	1997-02-01	2	19	PIMA	1	Rural Principal Arterial - Interstate	31.7739	-111.031	912.1
4	D310	Arizona	1988-01-01	1998-05-01	2	23	SANTA CRUZ	1	Rural Principal Arterial - Interstate	31.6355	-111.057	983.1
4	D320	Arizona	1988-01-01	1995-04-28	2	23	SANTA CRUZ	1	Rural Principal Arterial - Interstate	31.6394	-111.057	976
4	D330	Arizona	1988-01-01	1998-05-01	2	23	SANTA CRUZ	1	Rural Principal Arterial - Interstate	31.6374	-111.057	981
4	D350	Arizona	1988-01-01	1995-04-28	2	23	SANTA CRUZ	1	Rural Principal Arterial - Interstate	31.6311	-111.056	983
5	0113	Arkansas	1993-01-01	2008-11-15	2	111	POINSETT	2	Rural Principal Arterial - Other	35.7447	-90.5799	68
5	0114	Arkansas	1993-01-01	2008-11-15	2	111	POINSETT	2	Rural Principal Arterial - Other	35.742	-90.5798	68
5	0115	Arkansas	1993-01-01	2008-11-15	2	111	POINSETT	2	Rural Principal Arterial - Other	35.7376	-90.5798	68
5	0116	Arkansas	1993-01-01	2008-11-15	2	111	POINSETT	2	Rural Principal Arterial - Other	35.7348	-90.5798	68
5	0117	Arkansas	1993-01-01	2008-11-15	2	111	POINSETT	2	Rural Principal Arterial - Other	35.7395	-90.5798	68
5	0118	Arkansas	1993-01-01	2008-11-15	2	111	POINSETT	2	Rural Principal Arterial - Other	35.7323	-90.5798	67
5	0119	Arkansas	1993-01-01	2004-06-15	2	111	POINSETT	2	Rural Principal Arterial - Other	35.7167	-90.5791	67
5	0120	Arkansas	1993-01-01	2004-06-15	2	111	POINSETT	2	Rural Principal Arterial - Other	35.7193	-90.5797	67
5	0121	Arkansas	1993-01-01	2004-06-15	2	111	POINSETT	2	Rural Principal Arterial - Other	35.7215	-90.5797	67
5	0122	Arkansas	1993-01-01	2008-11-15	2	111	POINSETT	2	Rural Principal Arterial - Other	35.7244	-90.5798	67
5	0123	Arkansas	1993-01-01	2008-11-15	2	111	POINSETT	2	Rural Principal Arterial - Other	35.7275	-90.5798	67
5	0124	Arkansas	1993-01-01	2008-11-15	2	111	POINSETT	2	Rural Principal Arterial - Other	35.7295	-90.5798	67
5	2042	Arkansas	1987-01-01	1993-10-01	1	3	ASHLEY	2	Rural Principal Arterial - Other	33.1342	-91.8384	42
5	3048	Arkansas	1987-01-01	2004-12-01	1	1	ARKANSAS	2	Rural Principal Arterial - Other	34.3723	-91.1281	58.4
5	3058	Arkansas	1989-11-01	1995-10-06	2	31	CRAIGHEAD	12	Urban Principal Arterial - Other Freeways or Expressways	35.7922	-90.6116	70
5	3071	Arkansas	1988-01-31	2004-04-01	2	7	BENTON	2	Rural Principal Arterial - Other	36.2672	-94.15	399
5	A310	Arkansas	1987-01-01	2004-04-01	2	7	BENTON	2	Rural Principal Arterial - Other	36.2698	-94.15	398
5	A320	Arkansas	1987-01-01	2004-04-01	2	7	BENTON	2	Rural Principal Arterial - Other	36.2723	-94.15	396.9
5	A350	Arkansas	1987-01-01	2004-04-01	2	7	BENTON	2	Rural Principal Arterial - Other	36.276	-94.1509	397.3
6	0501	California	1987-01-01	2007-06-01	2	71	SAN BERNARDINO	1	Rural Principal Arterial - Interstate	34.8148	-116.603	546
6	0502	California	1987-01-01	2007-06-01	2	71	SAN BERNARDINO	1	Rural Principal Arterial - Interstate	34.8143	-116.6	545
6	0503	California	1987-01-01	2007-06-01	2	71	SAN BERNARDINO	1	Rural Principal Arterial - Interstate	34.814	-116.598	544
6	0504	California	1987-01-01	2007-06-01	2	71	SAN BERNARDINO	1	Rural Principal Arterial - Interstate	34.8136	-116.596	544
6	0505	California	1987-01-01	2007-06-01	2	71	SAN BERNARDINO	1	Rural Principal Arterial - Interstate	34.8137	-116.594	543.6
6	0506	California	1987-01-01	2007-06-01	2	71	SAN BERNARDINO	1	Rural Principal Arterial - Interstate	34.8128	-116.591	544
6	0507	California	1987-01-01	2007-06-01	2	71	SAN BERNARDINO	1	Rural Principal Arterial - Interstate	34.8124	-116.589	544
6	0508	California	1987-01-01	2007-06-01	2	71	SAN BERNARDINO	1	Rural Principal Arterial - Interstate	34.812	-116.587	544
6	0509	California	1987-01-01	2007-06-01	2	71	SAN BERNARDINO	1	Rural Principal Arterial - Interstate	34.8115	-116.584	544
6	0559	California	1987-01-01	2007-06-01	2	71	SAN BERNARDINO	1	Rural Principal Arterial - Interstate	34.8006	-116.523	547.8
6	0560	California	1987-01-01	1999-03-01	2	71	SAN BERNARDINO	1	Rural Principal Arterial - Interstate	34.8074	-116.561	543
6	0561	California	1987-01-01	2007-06-01	2	71	SAN BERNARDINO	1	Rural Principal Arterial - Interstate	34.8066	-116.557	543
6	0562	California	1987-01-01	1999-03-01	2	71	SAN BERNARDINO	1	Rural Principal Arterial - Interstate	34.8056	-116.552	543
6	0563	California	1987-01-01	2007-06-01	2	71	SAN BERNARDINO	1	Rural Principal Arterial - Interstate	34.8049	-116.547	543
6	0564	California	1987-01-01	1999-03-01	2	71	SAN BERNARDINO	1	Rural Principal Arterial - Interstate	34.8042	-116.543	543
6	0565	California	1987-01-01	2007-06-01	2	71	SAN BERNARDINO	1	Rural Principal Arterial - Interstate	34.8034	-116.539	543
6	0566	California	1987-01-01	2007-06-01	2	71	SAN BERNARDINO	1	Rural Principal Arterial - Interstate	34.8026	-116.534	543.1
6	0567	California	1987-01-01	2007-06-01	2	71	SAN BERNARDINO	1	Rural Principal Arterial - Interstate	34.802	-116.531	546
6	0568	California	1987-01-01	2007-06-01	2	71	SAN BERNARDINO	1	Rural Principal Arterial - Interstate	34.8013	-116.527	547
6	0569	California	1987-01-01	2007-06-01	2	71	SAN BERNARDINO	1	Rural Principal Arterial - Interstate	34.8112	-116.582	544
6	0570	California	1987-01-01	2007-06-01	2	71	SAN BERNARDINO	1	Rural Principal Arterial - Interstate	34.8105	-116.578	543
6	0571	California	1987-01-01	2007-06-01	2	71	SAN BERNARDINO	1	Rural Principal Arterial - Interstate	34.8098	-116.574	543
6	1253	California	1988-06-29	2011-06-01	1	7	BUTTE	2	Rural Principal Arterial - Other	39.7727	-121.733	362.5
6	2002	California	1988-06-30	1999-09-30	2	93	SISKIYOU	2	Rural Principal Arterial - Other	41.6216	-122.2	1522.7
6	2004	California	1988-07-05	1993-04-01	4	65	RIVERSIDE	1	Rural Principal Arterial - Interstate	33.509	-117.155	308
6	2038	California	1988-07-01	2001-08-01	2	15	DEL NORTE	2	Rural Principal Arterial - Other	41.7942	-124.158	11.6
6	2040	California	1988-07-01	2009-10-15	2	23	HUMBOLDT	2	Rural Principal Arterial - Other	40.4597	-124.077	47.6
6	2041	California	1988-07-01	1996-03-01	2	23	HUMBOLDT	2	Rural Principal Arterial - Other	40.4542	-124.054	39.5
6	2053	California	1988-07-12	2004-08-15	4	81	SAN MATEO	1	Rural Principal Arterial - Interstate	37.4512	-122.28	172.6
6	2647	California	1988-07-07	2009-06-01	2	109	TUOLUMNE	2	Rural Principal Arterial - Other	37.8478	-120.571	311
6	6044	California	1988-06-29	1997-09-01	1	57	NEVADA	2	Rural Principal Arterial - Other	39.1791	-121.053	738.3
6	7452	California	1989-05-24	1999-07-01	2	33	LAKE	6	Rural Minor Arterial	39.0766	-122.931	447.8
6	7454	California	1989-05-23	2000-05-01	1	9	CALAVERAS	6	Rural Minor Arterial	37.9433	-120.731	251.9
6	7491	California	1988-07-06	1998-03-01	2	71	SAN BERNARDINO	1	Rural Principal Arterial - Interstate	34.7726	-114.58	191.7
6	8149	California	1989-03-13	1993-01-02	2	71	SAN BERNARDINO	1	Rural Principal Arterial - Interstate	34.8555	-114.896	764.1
6	8150	California	1989-03-13	1999-08-01	2	71	SAN BERNARDINO	6	Rural Minor Arterial	34.0867	-117.201	383
6	8151	California	1988-07-06	1992-10-31	2	71	SAN BERNARDINO	1	Rural Principal Arterial - Interstate	34.7334	-115.556	820.9
6	8153	California	1989-02-28	1995-08-23	1	79	SAN LUIS OBISPO	6	Rural Minor Arterial	35.2117	-120.616	78
6	8156	California	1989-02-28	2015-06-08	1	83	SANTA BARBARA	6	Rural Minor Arterial	35.0824	-120.149	324.2
6	8201	California	1989-03-07	2007-01-01	1	29	KERN	6	Rural Minor Arterial	35.3971	-118.898	219.7
6	8202	California	1989-03-07	2011-08-01	1	31	KINGS	2	Rural Principal Arterial - Other	36.2477	-119.814	64
6	8534	California	1989-10-18	1991-07-08	2	25	IMPERIAL	1	Rural Principal Arterial - Interstate	32.773	-115.766	-11
6	8535	California	1989-07-11	1991-03-05	2	25	IMPERIAL	1	Rural Principal Arterial - Interstate	32.774	-115.519	-10
6	A310	California	1989-11-03	2006-03-01	1	7	BUTTE	2	Rural Principal Arterial - Other	39.7894	-121.723	441.2
6	A311	California	1989-11-03	2006-03-01	1	7	BUTTE	2	Rural Principal Arterial - Other	39.7871	-121.724	423.7
6	A320	California	1989-11-03	2006-03-01	1	7	BUTTE	2	Rural Principal Arterial - Other	39.7778	-121.732	386
6	A321	California	1989-11-03	2006-03-01	1	7	BUTTE	2	Rural Principal Arterial - Other	39.7759	-121.732	378.5
6	A330	California	1989-11-03	2006-03-01	1	7	BUTTE	2	Rural Principal Arterial - Other	39.7856	-121.726	409.1
6	A340	California	1989-11-03	2006-03-01	1	7	BUTTE	2	Rural Principal Arterial - Other	39.7913	-121.722	441.8
6	A350	California	1989-11-03	2006-03-01	1	7	BUTTE	2	Rural Principal Arterial - Other	39.782	-121.728	398.8
6	A351	California	1989-11-03	2006-03-01	1	7	BUTTE	2	Rural Principal Arterial - Other	39.7799	-121.731	390.4
6	A352	California	1989-11-03	2006-03-01	1	7	BUTTE	2	Rural Principal Arterial - Other	39.7934	-121.721	446.6
6	A353	California	1989-11-03	2006-03-01	1	7	BUTTE	2	Rural Principal Arterial - Other	39.7959	-121.72	438.6
6	A361	California	1989-11-03	2006-03-01	1	7	BUTTE	2	Rural Principal Arterial - Other	39.8064	-121.713	476.1
6	A362	California	1989-11-03	2006-03-01	1	7	BUTTE	2	Rural Principal Arterial - Other	39.8028	-121.716	468.7
6	A363	California	1989-11-03	2006-03-01	1	7	BUTTE	2	Rural Principal Arterial - Other	39.8008	-121.717	462.2
6	A805	California	1999-05-01		1	47	MERCED	9	Rural Local Collector	37.4162	-120.76	37
6	A806	California	1999-05-01		1	47	MERCED	9	Rural Local Collector	37.4177	-120.762	37
8	0501	Colorado	1987-01-01	2000-05-01	2	73	LINCOLN	1	Rural Principal Arterial - Interstate	39.2854	-103.199	1558
8	0502	Colorado	1987-01-01	2000-05-01	2	73	LINCOLN	1	Rural Principal Arterial - Interstate	39.2847	-103.221	1560.7
8	0503	Colorado	1987-01-01	2000-05-01	2	73	LINCOLN	1	Rural Principal Arterial - Interstate	39.2849	-103.216	1562.5
8	0504	Colorado	1987-01-01	2000-05-01	2	73	LINCOLN	1	Rural Principal Arterial - Interstate	39.2851	-103.209	1558.6
8	0505	Colorado	1987-01-01	2000-05-01	2	73	LINCOLN	1	Rural Principal Arterial - Interstate	39.2853	-103.204	1555.1
8	0506	Colorado	1987-01-01	2000-05-01	2	73	LINCOLN	1	Rural Principal Arterial - Interstate	39.2853	-103.201	1558
8	0507	Colorado	1987-01-01	2000-05-01	2	73	LINCOLN	1	Rural Principal Arterial - Interstate	39.2852	-103.206	1556.7
8	0508	Colorado	1987-01-01	2000-05-01	2	73	LINCOLN	1	Rural Principal Arterial - Interstate	39.285	-103.213	1562
8	0509	Colorado	1987-01-01	2000-05-01	2	73	LINCOLN	1	Rural Principal Arterial - Interstate	39.2848	-103.218	1562.8
8	0559	Colorado	1987-01-01	2000-05-01	2	73	LINCOLN	1	Rural Principal Arterial - Interstate	39.2855	-103.196	1558
8	0560	Colorado	1987-01-01	2000-05-01	2	73	LINCOLN	1	Rural Principal Arterial - Interstate	39.2846	-103.223	1564
8	1029	Colorado	1988-07-28	2003-06-01	1	81	MOFFAT	2	Rural Principal Arterial - Other	40.5252	-107.919	1864.8
8	1047	Colorado	1988-07-28	1992-08-25	1	103	RIO BLANCO	7	Rural Major Collector	40.1004	-108.839	1603.9
8	1053	Colorado	1988-07-27	2001-06-25	2	29	DELTA	2	Rural Principal Arterial - Other	38.6979	-108.026	1554
8	1057	Colorado	1988-07-27	1997-03-01	2	77	MESA	14	Urban Other Principal Arterial	39.0664	-108.46	1414
8	2008	Colorado	1988-07-25	1994-07-29	2	11	BENT	2	Rural Principal Arterial - Other	38.0882	-103.189	1191
8	6002	Colorado	1988-07-25	1996-05-09	2	101	PUEBLO	1	Rural Principal Arterial - Interstate	38.3784	-104.619	1494
8	6013	Colorado	1988-07-23	2006-03-01	2	75	LOGAN	14	Urban Other Principal Arterial	40.6249	-103.238	1207
8	7780	Colorado	1989-07-10	2001-09-07	2	41	EL PASO	2	Rural Principal Arterial - Other	38.9225	-104.991	2331
8	7781	Colorado	1989-04-18	1990-06-01	2	11	BENT	2	Rural Principal Arterial - Other	38.0882	-103.184	1189
8	7783	Colorado	1988-12-31	2003-06-01	2	45	GARFIELD	1	Rural Principal Arterial - Interstate	39.3874	-108.14	1556.5
8	A310	Colorado	1988-01-01	2000-05-01	2	29	DELTA	2	Rural Principal Arterial - Other	38.6754	-108.004	1576
8	A320	Colorado	1988-01-01	2000-05-01	2	29	DELTA	2	Rural Principal Arterial - Other	38.679	-108.006	1573
8	A330	Colorado	1988-01-01	2000-05-01	2	29	DELTA	2	Rural Principal Arterial - Other	38.673	-108.002	1580
8	A340	Colorado	1988-01-01	2000-05-01	2	29	DELTA	2	Rural Principal Arterial - Other	38.6711	-108.001	1582
8	A350	Colorado	1988-01-01	2000-05-01	2	29	DELTA	2	Rural Principal Arterial - Other	38.6769	-108.005	1575
8	B310	Colorado	1988-01-01	1994-07-29	2	11	BENT	2	Rural Principal Arterial - Other	38.0882	-103.186	1190
8	B320	Colorado	1988-01-01	1994-07-29	2	11	BENT	2	Rural Principal Arterial - Other	38.0882	-103.192	1191
8	B330	Colorado	1988-01-01	1994-07-29	2	11	BENT	2	Rural Principal Arterial - Other	38.0882	-103.194	1191
8	B350	Colorado	1988-01-01	1994-07-29	2	11	BENT	2	Rural Principal Arterial - Other	38.0883	-103.2	1191
9	0901	Connecticut	1995-07-01	2009-11-01	2	11	NEW LONDON	2	Rural Principal Arterial - Other	41.5698	-72.286	130.4
9	0902	Connecticut	1995-07-01	2009-11-01	2	11	NEW LONDON	2	Rural Principal Arterial - Other	41.5655	-72.2479	99
9	0903	Connecticut	1995-07-01	2009-11-01	2	11	NEW LONDON	2	Rural Principal Arterial - Other	41.5672	-72.2271	99.7
9	0960	Connecticut	1995-07-01	2009-11-01	2	11	NEW LONDON	2	Rural Principal Arterial - Other	41.568	-72.2262	95.3
9	0961	Connecticut	1995-07-01	2009-11-01	2	11	NEW LONDON	2	Rural Principal Arterial - Other	41.5671	-72.2541	97.2
9	0962	Connecticut	1995-07-01	2009-11-01	2	11	NEW LONDON	2	Rural Principal Arterial - Other	41.5694	-72.2759	110.2
9	1803	Connecticut	1988-07-01	2000-06-20	1	11	NEW LONDON	7	Rural Major Collector	41.3941	-72.0273	48.6
10	1450	Delaware	1988-12-01	1998-10-26	2	1	KENT	2	Rural Principal Arterial - Other	39.024	-75.4606	8
11	1400	District of Columbia	1989-09-01	1990-04-01	2	1	DISTRICT OF COLUMBIA	11	Urban Principal Arterial - Interstate	38.8694	-76.9877	4.4
12	0101	Florida	1993-01-01	2012-07-13	2	99	PALM BEACH	2	Rural Principal Arterial - Other	26.5137	-80.6766	3
12	0102	Florida	1993-01-01	2012-07-13	2	99	PALM BEACH	2	Rural Principal Arterial - Other	26.5168	-80.679	3
12	0103	Florida	1993-01-01	2012-07-13	2	99	PALM BEACH	2	Rural Principal Arterial - Other	26.5092	-80.6731	3
12	0104	Florida	1993-01-01	2012-07-13	2	99	PALM BEACH	2	Rural Principal Arterial - Other	26.5066	-80.6711	3
12	0105	Florida	1993-01-01	2012-07-13	2	99	PALM BEACH	2	Rural Principal Arterial - Other	26.5115	-80.6748	3
12	0106	Florida	1993-01-01	2012-07-13	2	99	PALM BEACH	2	Rural Principal Arterial - Other	26.4863	-80.6553	3
12	0107	Florida	1993-01-01	2012-07-13	2	99	PALM BEACH	2	Rural Principal Arterial - Other	26.4793	-80.6499	3
12	0108	Florida	1993-01-01	2012-07-13	2	99	PALM BEACH	2	Rural Principal Arterial - Other	26.4827	-80.6525	3
12	0109	Florida	1993-01-01	2012-07-13	2	99	PALM BEACH	2	Rural Principal Arterial - Other	26.5028	-80.6681	3
12	0110	Florida	1993-01-01	2012-07-13	2	99	PALM BEACH	2	Rural Principal Arterial - Other	26.4924	-80.6601	3
12	0111	Florida	1993-01-01	2012-07-13	2	99	PALM BEACH	2	Rural Principal Arterial - Other	26.4958	-80.6627	3
12	0112	Florida	1993-01-01	2012-07-13	2	99	PALM BEACH	2	Rural Principal Arterial - Other	26.4995	-80.6656	3
12	0161	Florida	1993-01-01	2012-07-13	2	99	PALM BEACH	2	Rural Principal Arterial - Other	26.5227	-80.6835	3
12	0901	Florida	1995-01-01	2008-05-15	2	23	COLUMBIA	1	Rural Principal Arterial - Interstate	30.2593	-82.4798	46
12	0902	Florida	1995-01-01	2008-05-15	2	23	COLUMBIA	1	Rural Principal Arterial - Interstate	30.2583	-82.4681	47
12	0903	Florida	1995-01-01	2008-05-15	2	23	COLUMBIA	1	Rural Principal Arterial - Interstate	30.2593	-82.4743	46.7
12	0959	Florida	1995-01-01	2004-06-15	2	23	COLUMBIA	1	Rural Principal Arterial - Interstate	30.2573	-82.4612	46.6
12	1030	Florida	1987-01-01	2014-07-24	2	85	MARTIN	2	Rural Principal Arterial - Other	26.9949	-80.0966	7
12	1060	Florida	1987-01-01	2003-03-07	2	25	DADE	12	Urban Principal Arterial - Other Freeways or Expressways	25.6954	-80.3244	2
12	1370	Florida	1987-01-01	2000-08-15	1	9	BREVARD	6	Rural Minor Arterial	28.4764	-80.8559	3
12	3995	Florida	1987-01-01	1997-04-17	3	99	PALM BEACH	11	Urban Principal Arterial - Interstate	26.5008	-80.0781	4
12	3996	Florida	1987-01-01	1998-06-01	2	53	HERNANDO	2	Rural Principal Arterial - Other	28.5684	-82.5589	7.1
12	3997	Florida	1987-01-01	1995-02-07	2	19	CLAY	2	Rural Principal Arterial - Other	30.0826	-81.7066	5
12	4096	Florida	1987-01-01	2003-02-21	1	5	BAY	6	Rural Minor Arterial	30.4365	-85.4987	41
12	4097	Florida	1987-01-01	2005-01-15	2	63	JACKSON	1	Rural Principal Arterial - Interstate	30.7566	-85.3453	33
12	4099	Florida	1987-01-01	1992-06-29	2	71	LEE	14	Urban Other Principal Arterial	26.6036	-81.8286	4
12	4100	Florida	1987-01-01	2002-08-29	2	91	OKALOOSA	14	Urban Other Principal Arterial	30.544	-86.4946	36
12	4101	Florida	1987-01-01	1991-07-31	2	95	ORANGE	12	Urban Principal Arterial - Other Freeways or Expressways	28.4492	-81.2866	26
12	4103	Florida	1987-01-01	2000-06-22	3	25	DADE	12	Urban Principal Arterial - Other Freeways or Expressways	25.7848	-80.3505	1
12	4105	Florida	1987-01-01	1993-06-03	1	31	DUVAL	14	Urban Other Principal Arterial	30.4295	-81.575	3
12	4106	Florida	1987-11-30	2003-11-15	3	99	PALM BEACH	1	Rural Principal Arterial - Interstate	26.9	-80.1371	4
12	4107	Florida	1987-01-01	1998-05-04	1	111	ST LUCIE	2	Rural Principal Arterial - Other	27.3933	-80.459	5
12	4108	Florida	1987-01-01	1996-10-25	2	91	OKALOOSA	6	Rural Minor Arterial	30.3878	-86.4313	5
12	4135	Florida	1987-01-01	1992-02-15	2	105	POLK	2	Rural Principal Arterial - Other	27.8609	-81.589	38.5
12	4136	Florida	1987-01-01	1992-02-15	2	105	POLK	2	Rural Principal Arterial - Other	27.8667	-81.5913	39.2
12	4137	Florida	1987-01-01	1992-02-15	2	105	POLK	2	Rural Principal Arterial - Other	27.8836	-81.5989	39
12	4154	Florida	1987-01-01	1998-03-31	1	127	VOLUSIA	6	Rural Minor Arterial	28.9533	-80.9386	2
12	9054	Florida	1987-01-01	1997-09-26	2	89	NASSAU	6	Rural Minor Arterial	30.6248	-81.6312	5.1
12	A310	Florida	1987-01-01	1997-10-01	2	89	NASSAU	6	Rural Minor Arterial	30.626	-81.627	7
12	A320	Florida	1987-01-01	1997-10-01	2	89	NASSAU	6	Rural Minor Arterial	30.6241	-81.6335	5
12	A321	Florida	1987-01-01	1997-10-01	2	89	NASSAU	6	Rural Minor Arterial	30.6269	-81.624	7
12	A330	Florida	1987-01-01	1997-10-01	2	89	NASSAU	6	Rural Minor Arterial	30.6234	-81.6358	5.9
12	A350	Florida	1987-01-01	1997-10-01	2	89	NASSAU	6	Rural Minor Arterial	30.6229	-81.638	7
12	A351	Florida	1987-01-01	1997-10-01	2	89	NASSAU	6	Rural Minor Arterial	30.6222	-81.6405	7
12	A352	Florida	1987-01-01	1997-10-01	2	89	NASSAU	6	Rural Minor Arterial	30.6213	-81.6437	5.5
12	AA01	Florida	2014-12-17		1	63	JACKSON	2	Rural Principal Arterial - Other	30.8615	-85.5277	40
12	AA02	Florida	2014-12-17		1	63	JACKSON	2	Rural Principal Arterial - Other	30.8787	-85.5255	41
12	AA03	Florida	2014-12-17		1	63	JACKSON	2	Rural Principal Arterial - Other	30.8746	-85.526	39
12	AA61	Florida	2014-12-17		1	63	JACKSON	2	Rural Principal Arterial - Other	30.8706	-85.5265	36
12	B310	Florida	1987-01-01	2006-01-30	2	19	CLAY	2	Rural Principal Arterial - Other	30.0831	-81.7067	5
12	B320	Florida	1987-01-01	2006-01-30	2	19	CLAY	2	Rural Principal Arterial - Other	30.0809	-81.7068	5
12	B321	Florida	1987-01-01	2006-01-30	2	19	CLAY	2	Rural Principal Arterial - Other	30.0641	-81.7077	4
12	B330	Florida	1987-01-01	2006-01-30	2	19	CLAY	2	Rural Principal Arterial - Other	30.0783	-81.707	4.2
12	B350	Florida	1987-01-01	2006-01-30	2	19	CLAY	2	Rural Principal Arterial - Other	30.0774	-81.7071	4
12	B351	Florida	1987-01-01	2006-01-30	2	19	CLAY	2	Rural Principal Arterial - Other	30.0744	-81.7074	4
12	B352	Florida	1987-01-01	2006-01-30	2	19	CLAY	2	Rural Principal Arterial - Other	30.0721	-81.7074	4
12	B360	Florida	1987-01-01	2006-01-30	2	19	CLAY	2	Rural Principal Arterial - Other	30.0688	-81.7075	4
12	C310	Florida	1987-01-01	1998-03-31	1	127	VOLUSIA	6	Rural Minor Arterial	28.9526	-80.9404	2
12	C320	Florida	1987-01-01	1998-03-31	1	127	VOLUSIA	6	Rural Minor Arterial	28.9555	-80.9335	1
12	C321	Florida	1987-01-01	1998-03-31	1	127	VOLUSIA	6	Rural Minor Arterial	28.9585	-80.9292	2
12	C330	Florida	1987-01-01	1998-03-31	1	127	VOLUSIA	6	Rural Minor Arterial	28.9565	-80.932	1
12	C350	Florida	1987-01-01	1998-03-31	1	127	VOLUSIA	6	Rural Minor Arterial	28.9603	-80.9271	2
13	0502	Georgia	1987-01-01	2007-09-15	3	15	BARTOW	1	Rural Principal Arterial - Interstate	34.1005	-84.7265	239.5
13	0503	Georgia	1987-01-01	2007-09-15	3	15	BARTOW	1	Rural Principal Arterial - Interstate	34.1061	-84.7279	256.8
13	0504	Georgia	1987-01-01	2007-09-15	3	15	BARTOW	1	Rural Principal Arterial - Interstate	34.1079	-84.7288	253.3
13	0505	Georgia	1987-01-01	2007-09-15	3	15	BARTOW	1	Rural Principal Arterial - Interstate	34.1124	-84.7328	260.2
13	0506	Georgia	1987-01-01	2007-09-15	3	15	BARTOW	1	Rural Principal Arterial - Interstate	34.111	-84.7312	255.6
13	0507	Georgia	1987-01-01	2007-09-15	3	15	BARTOW	1	Rural Principal Arterial - Interstate	34.1096	-84.73	257.2
13	0508	Georgia	1987-01-01	2007-09-15	3	15	BARTOW	1	Rural Principal Arterial - Interstate	34.1042	-84.7273	233.9
13	0509	Georgia	1987-01-01	2007-09-15	3	15	BARTOW	1	Rural Principal Arterial - Interstate	34.1023	-84.7269	233.8
13	0560	Georgia	1987-01-01	2007-09-15	3	15	BARTOW	1	Rural Principal Arterial - Interstate	34.0844	-84.6862	263.6
13	0561	Georgia	1987-01-01	2007-09-15	3	15	BARTOW	1	Rural Principal Arterial - Interstate	34.0869	-84.6923	263.1
13	0562	Georgia	1987-01-01	2007-09-15	3	15	BARTOW	1	Rural Principal Arterial - Interstate	34.0875	-84.6945	268
13	0563	Georgia	1987-01-01	2007-09-15	3	15	BARTOW	1	Rural Principal Arterial - Interstate	34.0882	-84.699	267.6
13	0564	Georgia	1987-01-01	2007-09-15	3	15	BARTOW	1	Rural Principal Arterial - Interstate	34.0851	-84.6882	262.5
13	0565	Georgia	1987-01-01	2007-09-15	3	15	BARTOW	1	Rural Principal Arterial - Interstate	34.0861	-84.6904	266.5
13	0566	Georgia	1987-01-01	2007-09-15	3	15	BARTOW	1	Rural Principal Arterial - Interstate	34.088	-84.6967	268
13	1001	Georgia	1987-01-01	1998-07-06	2	297	WALTON	2	Rural Principal Arterial - Other	33.8075	-83.79	280
13	1004	Georgia	1987-01-01	1998-02-25	1	255	SPALDING	6	Rural Minor Arterial	33.2381	-84.1688	237.3
13	1005	Georgia	1987-01-01	1999-05-21	2	153	HOUSTON	7	Rural Major Collector	32.6154	-83.6999	138
13	1031	Georgia	1987-01-01	2005-01-01	2	85	DAWSON	2	Rural Principal Arterial - Other	34.4036	-84.005	371.9
13	4092	Georgia	1987-01-01	2003-03-15	2	275	THOMAS	2	Rural Principal Arterial - Other	31.0225	-84.0583	87.9
13	4093	Georgia	1987-01-01	2003-03-15	2	275	THOMAS	2	Rural Principal Arterial - Other	31.0529	-84.071	89.2
13	4096	Georgia	1987-01-01	2001-04-01	1	99	EARLY	8	Rural Minor Collector	31.3944	-84.9171	75.7
13	4111	Georgia	1987-01-01	1992-12-20	2	219	OCONEE	7	Rural Major Collector	33.9224	-83.5137	244
13	4112	Georgia	1987-01-01	1998-09-01	2	39	CAMDEN	1	Rural Principal Arterial - Interstate	31.0261	-81.6565	2.9
13	4113	Georgia	1987-01-01	1998-09-01	2	39	CAMDEN	1	Rural Principal Arterial - Interstate	31.0818	-81.6143	5
13	4119	Georgia	1987-01-01	1996-05-21	3	15	BARTOW	1	Rural Principal Arterial - Interstate	34.0886	-84.706	273.1
13	4420	Georgia	1987-01-01	1992-10-13	2	29	BRYAN	2	Rural Principal Arterial - Other	31.9042	-81.3633	4
15	1003	Hawaii	1988-06-01	2008-01-01	1	9	MAUI	14	Urban Other Principal Arterial	20.9845	-156.665	38.7
15	1006	Hawaii	1988-06-01	2008-01-01	1	9	MAUI	14	Urban Other Principal Arterial	20.9838	-156.669	23.6
15	1008	Hawaii	1988-06-01	2009-03-01	1	1	HAWAII	14	Urban Other Principal Arterial	19.6359	-155.979	102.7
15	7080	Hawaii	1988-06-01	2003-06-01	1	1	HAWAII	2	Rural Principal Arterial - Other	19.8265	-155.948	89.4
16	1001	Idaho	1988-07-26	2000-07-01	2	55	KOOTENAI	2	Rural Principal Arterial - Other	47.7742	-116.79	703
16	1005	Idaho	1988-07-25	1999-10-01	1	3	ADAMS	2	Rural Principal Arterial - Other	44.6308	-116.444	987.6
16	1007	Idaho	1988-07-22	1997-08-07	1	83	TWIN FALLS	2	Rural Principal Arterial - Other	42.5927	-114.696	1150
16	1009	Idaho	1988-07-21	2002-10-01	2	31	CASSIA	1	Rural Principal Arterial - Interstate	42.4718	-113.381	1349
16	1010	Idaho	1988-07-19	1997-08-01	2	51	JEFFERSON	1	Rural Principal Arterial - Interstate	43.6819	-112.118	1455
16	1020	Idaho	1988-07-22	2011-06-01	1	53	JEROME	2	Rural Principal Arterial - Other	42.7388	-114.438	1247.9
16	1021	Idaho	1988-07-19	2006-08-01	2	51	JEFFERSON	2	Rural Principal Arterial - Other	43.6476	-111.929	1477
16	6027	Idaho	1988-07-20	1997-08-01	1	7	BEAR LAKE	2	Rural Principal Arterial - Other	42.4457	-111.35	1847.5
16	9032	Idaho	1987-09-30	2002-08-01	2	55	KOOTENAI	2	Rural Principal Arterial - Other	47.634	-116.867	802.7
16	9034	Idaho	1988-09-30	2012-06-01	1	17	BONNER	2	Rural Principal Arterial - Other	48.4214	-116.5	644.3
16	A310	Idaho	1988-01-01	2006-03-01	1	53	JEROME	2	Rural Principal Arterial - Other	42.7462	-114.436	1237.9
16	A320	Idaho	1988-01-01	2006-03-01	1	53	JEROME	2	Rural Principal Arterial - Other	42.7409	-114.437	1245.8
16	A330	Idaho	1988-01-01	2006-03-01	1	53	JEROME	2	Rural Principal Arterial - Other	42.7425	-114.437	1242
16	A350	Idaho	1988-01-01	2006-03-01	1	53	JEROME	2	Rural Principal Arterial - Other	42.7444	-114.436	1238.2
16	B310	Idaho	1988-01-01	2006-03-01	2	51	JEFFERSON	2	Rural Principal Arterial - Other	43.6455	-111.93	1476.4
16	B320	Idaho	1988-01-01	2006-03-01	2	51	JEFFERSON	2	Rural Principal Arterial - Other	43.6504	-111.927	1478
16	B330	Idaho	1988-01-01	2006-03-01	2	51	JEFFERSON	2	Rural Principal Arterial - Other	43.6491	-111.928	1477
16	B350	Idaho	1988-01-01	2006-03-01	2	51	JEFFERSON	2	Rural Principal Arterial - Other	43.6439	-111.931	1477
16	C310	Idaho	1988-01-01	1997-08-01	2	51	JEFFERSON	1	Rural Principal Arterial - Interstate	43.6768	-112.115	1453
16	C320	Idaho	1988-01-01	1997-08-01	2	51	JEFFERSON	1	Rural Principal Arterial - Interstate	43.6799	-112.117	1454.5
16	C330	Idaho	1988-01-01	1997-08-01	2	51	JEFFERSON	1	Rural Principal Arterial - Interstate	43.6783	-112.116	1454
16	C350	Idaho	1988-01-01	1997-08-01	2	51	JEFFERSON	1	Rural Principal Arterial - Interstate	43.6749	-112.114	1453
17	1002	Illinois	1987-01-01	2004-12-31	1	177	STEPHENSON	2	Rural Principal Arterial - Other	42.3209	-89.6079	236.5
17	1003	Illinois	1987-01-01	2007-09-01	1	27	CLINTON	2	Rural Principal Arterial - Other	38.616	-89.6342	142.2
17	6050	Illinois	1987-01-01	1996-11-01	1	163	ST CLAIR	7	Rural Major Collector	38.5405	-90.0935	165
17	A310	Illinois	1987-01-01	2005-12-31	1	27	CLINTON	2	Rural Principal Arterial - Other	38.6161	-89.6368	141
17	A320	Illinois	1987-01-01	2005-12-31	1	27	CLINTON	2	Rural Principal Arterial - Other	38.6162	-89.6393	136.5
17	A330	Illinois	1987-01-01	2005-12-31	1	27	CLINTON	2	Rural Principal Arterial - Other	38.6163	-89.6445	145.1
17	A340	Illinois	1987-01-01	2005-12-31	1	27	CLINTON	2	Rural Principal Arterial - Other	38.6162	-89.6469	142.5
17	A350	Illinois	1987-01-01	2005-12-31	1	27	CLINTON	2	Rural Principal Arterial - Other	38.6162	-89.6421	140.8
17	B310	Illinois	1987-01-01	2004-12-31	1	177	STEPHENSON	2	Rural Principal Arterial - Other	42.321	-89.6046	234.9
17	B320	Illinois	1987-01-01	2004-12-31	1	177	STEPHENSON	2	Rural Principal Arterial - Other	42.3211	-89.602	240.8
17	B330	Illinois	1987-01-01	2004-12-31	1	177	STEPHENSON	2	Rural Principal Arterial - Other	42.3211	-89.5994	240
17	B340	Illinois	1987-01-01	2004-12-31	1	177	STEPHENSON	2	Rural Principal Arterial - Other	42.3211	-89.5968	243
17	B350	Illinois	1987-01-01	2004-12-31	1	177	STEPHENSON	2	Rural Principal Arterial - Other	42.3211	-89.5942	247.8
18	1028	Indiana	1987-01-01	1995-06-23	2	147	SPENCER	1	Rural Principal Arterial - Interstate	38.1964	-87.016	134.3
18	1037	Indiana	1987-01-01	1994-09-15	2	147	SPENCER	6	Rural Minor Arterial	37.9001	-87.2204	118
18	2008	Indiana	1987-01-01	1994-06-01	2	3	ALLEN	2	Rural Principal Arterial - Other	40.9417	-85.0483	241
18	2009	Indiana	1987-01-01	1999-04-05	2	57	HAMILTON	6	Rural Minor Arterial	40.0249	-85.9961	242
18	6012	Indiana	1987-01-01	1995-06-12	2	51	GIBSON	1	Rural Principal Arterial - Interstate	38.169	-87.4925	143.1
18	A310	Indiana	1987-01-01	1995-06-23	2	147	SPENCER	1	Rural Principal Arterial - Interstate	38.1964	-87.0134	133
18	A320	Indiana	1987-01-01	1995-06-23	2	147	SPENCER	1	Rural Principal Arterial - Interstate	38.1963	-87.0065	127
18	A330	Indiana	1987-01-01	1995-06-23	2	147	SPENCER	1	Rural Principal Arterial - Interstate	38.1962	-87.0041	129
18	A340	Indiana	1987-01-01	1995-06-23	2	147	SPENCER	1	Rural Principal Arterial - Interstate	38.1962	-87.0016	133.8
18	A350	Indiana	1987-01-01	1995-06-23	2	147	SPENCER	1	Rural Principal Arterial - Interstate	38.1961	-86.9974	141
19	0101	Iowa	1992-01-01	2007-08-01	2	111	LEE	2	Rural Principal Arterial - Other	40.671	-91.2676	203
19	0102	Iowa	1992-01-01	2007-08-01	2	111	LEE	2	Rural Principal Arterial - Other	40.6687	-91.2701	202.8
19	0103	Iowa	1992-01-01	2007-08-01	2	111	LEE	2	Rural Principal Arterial - Other	40.6642	-91.2718	203.2
19	0104	Iowa	1992-01-01	2007-08-01	2	111	LEE	2	Rural Principal Arterial - Other	40.6823	-91.2518	202
19	0105	Iowa	1992-01-01	2007-08-01	2	111	LEE	2	Rural Principal Arterial - Other	40.6661	-91.2712	205
19	0106	Iowa	1992-01-01	2007-08-01	2	111	LEE	2	Rural Principal Arterial - Other	40.6806	-91.2528	201.4
19	0107	Iowa	1992-01-01	1993-11-11	2	111	LEE	2	Rural Principal Arterial - Other	40.6609	-91.2729	208.9
19	0108	Iowa	1992-01-01	2007-08-01	2	111	LEE	2	Rural Principal Arterial - Other	40.6858	-91.2508	201
19	0109	Iowa	1992-01-01	2007-08-01	2	111	LEE	2	Rural Principal Arterial - Other	40.6793	-91.2546	199.7
19	0110	Iowa	1992-01-01	2007-08-01	2	111	LEE	2	Rural Principal Arterial - Other	40.6775	-91.2573	202
19	0111	Iowa	1992-01-01	2007-08-01	2	111	LEE	2	Rural Principal Arterial - Other	40.6756	-91.2604	199.9
19	0112	Iowa	1992-01-01	2007-08-01	2	111	LEE	2	Rural Principal Arterial - Other	40.6726	-91.2651	200
19	0159	Iowa	1992-01-01	2007-08-01	2	111	LEE	2	Rural Principal Arterial - Other	40.6962	-91.2453	165
19	1044	Iowa	1987-01-01	2002-09-01	2	19	BUCHANAN	2	Rural Principal Arterial - Other	42.4636	-91.6457	326.6
19	6049	Iowa	1987-01-01	2005-12-31	2	31	CEDAR	1	Rural Principal Arterial - Interstate	41.66	-91.215	230.9
19	6150	Iowa	1987-01-01	1998-09-01	2	161	SAC	7	Rural Major Collector	42.3421	-94.9552	369.3
19	A310	Iowa	1987-01-01	1998-06-30	2	161	SAC	7	Rural Major Collector	42.3451	-94.9552	371.9
19	A320	Iowa	1987-01-01	1998-06-30	2	161	SAC	7	Rural Major Collector	42.349	-94.9552	373.8
19	A330	Iowa	1987-01-01	1998-06-30	2	161	SAC	7	Rural Major Collector	42.3521	-94.9552	373
19	A340	Iowa	1987-01-01	1994-07-29	2	161	SAC	7	Rural Major Collector	42.3559	-94.9551	375
19	A350	Iowa	1987-01-01	1994-07-29	2	161	SAC	7	Rural Major Collector	42.3584	-94.9551	375
20	0101	Kansas	1992-01-01	1996-07-25	2	97	KIOWA	2	Rural Principal Arterial - Other	37.6112	-99.1588	663
20	0102	Kansas	1992-01-01	1996-07-25	2	97	KIOWA	2	Rural Principal Arterial - Other	37.6113	-99.1566	662
20	0103	Kansas	1992-01-01	2001-10-01	2	97	KIOWA	2	Rural Principal Arterial - Other	37.6134	-99.1221	655
20	0104	Kansas	1992-01-01	2001-10-01	2	97	KIOWA	2	Rural Principal Arterial - Other	37.6134	-99.1199	657.4
20	0105	Kansas	1992-01-01	2001-10-01	2	97	KIOWA	2	Rural Principal Arterial - Other	37.6132	-99.1257	657.6
20	0106	Kansas	1992-01-01	2001-10-01	2	97	KIOWA	2	Rural Principal Arterial - Other	37.6117	-99.151	656.6
20	0107	Kansas	1992-01-01	1996-07-25	2	97	KIOWA	2	Rural Principal Arterial - Other	37.6118	-99.1488	655
20	0108	Kansas	1992-01-01	2001-10-01	2	97	KIOWA	2	Rural Principal Arterial - Other	37.6122	-99.1433	658
20	0109	Kansas	1992-01-01	2001-10-01	2	97	KIOWA	2	Rural Principal Arterial - Other	37.6123	-99.1402	658
20	0110	Kansas	1992-01-01	2001-10-01	2	97	KIOWA	2	Rural Principal Arterial - Other	37.6125	-99.138	658
20	0111	Kansas	1992-01-01	2001-10-01	2	97	KIOWA	2	Rural Principal Arterial - Other	37.6128	-99.1335	657
20	0112	Kansas	1992-01-01	2001-10-01	2	97	KIOWA	2	Rural Principal Arterial - Other	37.6126	-99.1357	657.1
20	0159	Kansas	1992-01-01	2001-10-01	2	97	KIOWA	2	Rural Principal Arterial - Other	37.611	-99.161	664
20	0160	Kansas	1992-01-01	1997-07-25	2	97	KIOWA	2	Rural Principal Arterial - Other	37.6152	-99.0927	657
20	0161	Kansas	1992-01-01	1997-07-25	2	97	KIOWA	2	Rural Principal Arterial - Other	37.6169	-99.0695	652
20	0162	Kansas	1992-01-01	1996-07-25	2	97	KIOWA	2	Rural Principal Arterial - Other	37.6085	-99.2503	670
20	0163	Kansas	1992-01-01	1996-07-25	2	97	KIOWA	2	Rural Principal Arterial - Other	37.6085	-99.2302	666.7
20	0164	Kansas	1992-01-01	1996-07-25	2	97	KIOWA	2	Rural Principal Arterial - Other	37.6085	-99.2262	669.2
20	0901	Kansas	1993-01-01	2001-09-01	2	97	KIOWA	2	Rural Principal Arterial - Other	37.6085	-99.2657	675.4
20	0902	Kansas	1993-01-01	2001-09-01	2	97	KIOWA	2	Rural Principal Arterial - Other	37.6085	-99.259	669.3
20	0903	Kansas	1993-01-01	2001-09-01	2	97	KIOWA	2	Rural Principal Arterial - Other	37.6085	-99.2439	670
20	1005	Kansas	1987-01-01	2000-11-02	1	59	FRANKLIN	6	Rural Minor Arterial	38.6229	-95.246	283
20	1006	Kansas	1987-01-01	1998-10-21	1	137	NORTON	2	Rural Principal Arterial - Other	37.0365	-95.6982	247.7
20	1009	Kansas	1987-01-01	1995-08-26	1	185	STAFFORD	2	Rural Principal Arterial - Other	37.9975	-98.7473	579.3
20	1010	Kansas	1987-01-01	1997-05-01	1	57	FORD	2	Rural Principal Arterial - Other	37.648	-99.7537	722
20	6026	Kansas	1987-01-01	1992-04-13	1	155	RENO	2	Rural Principal Arterial - Other	37.9617	-97.9156	469
20	A310	Kansas	1987-01-01	2001-04-01	1	59	FRANKLIN	6	Rural Minor Arterial	38.623	-95.2433	283
20	A320	Kansas	1987-01-01	2001-04-01	1	59	FRANKLIN	6	Rural Minor Arterial	38.6229	-95.2404	281.1
20	A330	Kansas	1987-01-01	2001-04-01	1	59	FRANKLIN	6	Rural Minor Arterial	38.6231	-95.2484	285.1
20	A340	Kansas	1987-01-01	2001-04-01	1	59	FRANKLIN	6	Rural Minor Arterial	38.6229	-95.2356	292.5
20	A350	Kansas	1987-01-01	2001-04-01	1	59	FRANKLIN	6	Rural Minor Arterial	38.6229	-95.238	285.8
20	B310	Kansas	1987-01-01	1997-05-01	1	57	FORD	2	Rural Principal Arterial - Other	37.6538	-99.7535	721.3
20	B320	Kansas	1987-01-01	1997-05-01	1	57	FORD	2	Rural Principal Arterial - Other	37.6518	-99.7537	721
20	B330	Kansas	1987-01-01	1997-05-01	1	57	FORD	2	Rural Principal Arterial - Other	37.6499	-99.7537	721
20	B340	Kansas	1987-01-01	1997-05-01	1	57	FORD	2	Rural Principal Arterial - Other	37.6463	-99.7537	722
20	B350	Kansas	1987-01-01	1997-05-01	1	57	FORD	2	Rural Principal Arterial - Other	37.6441	-99.7537	723
21	1010	Kentucky	1987-01-01	1994-12-31	1	189	OWSLEY	7	Rural Major Collector	37.48	-83.6992	270.5
21	1014	Kentucky	1987-01-01	2000-07-25	2	195	PIKE	2	Rural Principal Arterial - Other	37.5137	-82.4929	336.6
21	1034	Kentucky	1987-01-01	1993-08-20	2	9	BARREN	2	Rural Principal Arterial - Other	36.9911	-85.9718	205.4
21	6040	Kentucky	1987-01-01	1993-07-01	2	67	FAYETTE	12	Urban Principal Arterial - Other Freeways or Expressways	38.03	-84.5631	301.1
21	6043	Kentucky	1987-01-01	2005-07-01	1	51	CLAY	2	Rural Principal Arterial - Other	37.1371	-83.8406	303.6
21	A310	Kentucky	1987-01-01	1998-08-01	1	189	OWSLEY	7	Rural Major Collector	37.4801	-83.7069	284.5
21	A320	Kentucky	1987-01-01	1998-08-01	1	189	OWSLEY	7	Rural Major Collector	37.4823	-83.7117	272.2
21	A330	Kentucky	1987-01-01	1998-08-01	1	189	OWSLEY	7	Rural Major Collector	37.4796	-83.7047	275.3
21	A340	Kentucky	1987-01-01	1994-10-18	1	189	OWSLEY	7	Rural Major Collector	37.4799	-83.7016	279
21	A350	Kentucky	1987-01-01	1998-08-01	1	189	OWSLEY	7	Rural Major Collector	37.4814	-83.7092	279
21	B310	Kentucky	1987-01-01	2005-12-31	2	9	BARREN	2	Rural Principal Arterial - Other	36.991	-85.9689	209.7
21	B320	Kentucky	1987-01-01	2005-12-31	2	9	BARREN	2	Rural Principal Arterial - Other	36.9908	-85.9665	219
21	B330	Kentucky	1987-01-01	2005-12-31	2	9	BARREN	2	Rural Principal Arterial - Other	36.9905	-85.9642	215.9
21	B340	Kentucky	1987-01-01	2005-12-31	2	9	BARREN	2	Rural Principal Arterial - Other	36.9901	-85.9618	208.6
21	B350	Kentucky	1987-01-01	2005-12-31	2	9	BARREN	2	Rural Principal Arterial - Other	36.9896	-85.9595	203.4
22	0113	Louisiana	1992-11-18	2015-08-11	2	19	CALCASIEU	2	Rural Principal Arterial - Other	30.3668	-93.2003	6.1
22	0114	Louisiana	1992-11-18	2015-08-11	2	19	CALCASIEU	2	Rural Principal Arterial - Other	30.3649	-93.2003	7
22	0115	Louisiana	1992-11-18	2015-08-11	2	19	CALCASIEU	2	Rural Principal Arterial - Other	30.3604	-93.2002	7
22	0116	Louisiana	1992-11-18	2015-08-11	2	19	CALCASIEU	2	Rural Principal Arterial - Other	30.3585	-93.2003	7
22	0117	Louisiana	1992-11-18	2015-08-11	2	19	CALCASIEU	2	Rural Principal Arterial - Other	30.3624	-93.2003	6.9
22	0118	Louisiana	1992-11-18	2015-08-11	2	19	CALCASIEU	2	Rural Principal Arterial - Other	30.3555	-93.2002	7
22	0119	Louisiana	1992-11-18	2015-08-11	2	19	CALCASIEU	2	Rural Principal Arterial - Other	30.339	-93.2001	7.6
22	0120	Louisiana	1992-11-18	2015-08-11	2	19	CALCASIEU	2	Rural Principal Arterial - Other	30.341	-93.2001	7
22	0121	Louisiana	1992-11-18	2015-08-11	2	19	CALCASIEU	2	Rural Principal Arterial - Other	30.3436	-93.2002	7
22	0122	Louisiana	1992-11-18	2015-08-11	2	19	CALCASIEU	2	Rural Principal Arterial - Other	30.3463	-93.2002	7
22	0123	Louisiana	1992-11-18	2015-08-11	2	19	CALCASIEU	2	Rural Principal Arterial - Other	30.3485	-93.2002	7
22	0124	Louisiana	1992-11-18	2015-08-11	2	19	CALCASIEU	2	Rural Principal Arterial - Other	30.3524	-93.2002	7
22	3056	Louisiana	1987-01-01	2004-11-01	2	79	RAPIDES	1	Rural Principal Arterial - Interstate	30.9751	-92.2954	18
23	0501	Maine	1992-11-01	2004-08-09	2	19	PENOBSCOT	1	Rural Principal Arterial - Interstate	45.0539	-68.6873	42.8
23	0502	Maine	1992-11-01	2004-08-09	2	19	PENOBSCOT	1	Rural Principal Arterial - Interstate	45.056	-68.6876	42
23	0503	Maine	1992-11-01	2004-08-09	2	19	PENOBSCOT	1	Rural Principal Arterial - Interstate	45.0583	-68.688	42
23	0504	Maine	1992-11-01	2004-08-09	2	19	PENOBSCOT	1	Rural Principal Arterial - Interstate	45.0601	-68.6883	42
23	0505	Maine	1992-11-01	2004-08-09	2	19	PENOBSCOT	1	Rural Principal Arterial - Interstate	45.0623	-68.6887	42
23	0506	Maine	1992-11-01	2004-08-09	2	19	PENOBSCOT	1	Rural Principal Arterial - Interstate	45.0642	-68.6891	42
23	0507	Maine	1992-11-01	2004-08-09	2	19	PENOBSCOT	1	Rural Principal Arterial - Interstate	45.0664	-68.6895	46.7
23	0508	Maine	1992-11-01	2004-08-09	2	19	PENOBSCOT	1	Rural Principal Arterial - Interstate	45.0682	-68.6898	50.4
23	0509	Maine	1992-11-01	2004-08-09	2	19	PENOBSCOT	1	Rural Principal Arterial - Interstate	45.0705	-68.6903	54
23	0559	Maine	1992-11-01	2004-08-09	2	19	PENOBSCOT	1	Rural Principal Arterial - Interstate	45.0724	-68.6906	55.7
23	1001	Maine	1988-07-01	1995-06-06	2	19	PENOBSCOT	1	Rural Principal Arterial - Interstate	45.2202	-68.6746	66.4
23	1009	Maine	1988-07-01	1993-08-22	1	15	LINCOLN	2	Rural Principal Arterial - Other	44.065	-69.4901	34
23	1012	Maine	1988-07-01	2002-05-15	2	5	CUMBERLAND	1	Rural Principal Arterial - Interstate	43.8361	-70.1281	36
23	1026	Maine	1988-07-01	1996-09-15	1	7	FRANKLIN	2	Rural Principal Arterial - Other	44.5735	-70.2956	148.1
23	1028	Maine	1988-07-01	1994-09-06	1	17	OXFORD	2	Rural Principal Arterial - Other	44.4296	-70.7996	201.1
24	0501	Maryland	1990-05-01	2004-08-01	1	21	FREDERICK	2	Rural Principal Arterial - Other	39.3571	-77.5048	158.2
24	0502	Maryland	1990-05-01	1996-09-29	1	21	FREDERICK	2	Rural Principal Arterial - Other	39.2931	-77.5268	112.5
24	0504	Maryland	1990-05-01	2009-05-01	1	21	FREDERICK	2	Rural Principal Arterial - Other	39.2997	-77.5217	113.1
24	0505	Maryland	1990-05-08	2009-05-01	1	21	FREDERICK	2	Rural Principal Arterial - Other	39.2952	-77.5251	111.1
24	0506	Maryland	1990-05-01	2009-05-01	1	21	FREDERICK	2	Rural Principal Arterial - Other	39.3049	-77.5177	117.9
24	0507	Maryland	1990-05-01	2009-05-01	1	21	FREDERICK	2	Rural Principal Arterial - Other	39.3014	-77.5204	115.1
24	0509	Maryland	1990-05-01	2009-05-01	1	21	FREDERICK	2	Rural Principal Arterial - Other	39.3151	-77.5138	119.5
24	0559	Maryland	1990-05-01	2009-05-01	1	21	FREDERICK	2	Rural Principal Arterial - Other	39.3208	-77.5125	130.9
24	0560	Maryland	1990-05-01	2007-03-01	1	21	FREDERICK	2	Rural Principal Arterial - Other	39.3417	-77.5076	146.1
24	0561	Maryland	1990-05-01	2009-05-01	1	21	FREDERICK	2	Rural Principal Arterial - Other	39.331	-77.5101	138.2
24	0562	Maryland	1990-05-01	2009-05-01	1	21	FREDERICK	2	Rural Principal Arterial - Other	39.3385	-77.5094	144.6
24	0563	Maryland	1990-05-01	2009-05-01	1	21	FREDERICK	2	Rural Principal Arterial - Other	39.346	-77.5065	153.2
24	0901	Maryland	1992-07-01	2016-08-01	3	21	FREDERICK	1	Rural Principal Arterial - Interstate	39.405	-77.3514	103.8
24	0902	Maryland	1992-07-01	2013-07-30	3	21	FREDERICK	1	Rural Principal Arterial - Interstate	39.4028	-77.3422	116.2
24	0903	Maryland	1992-07-01	2016-08-01	3	21	FREDERICK	1	Rural Principal Arterial - Interstate	39.4019	-77.3388	130.7
24	0960	Maryland	1992-07-01	2016-08-01	3	21	FREDERICK	1	Rural Principal Arterial - Interstate	39.3982	-77.3319	137.7
24	0961	Maryland	1992-07-01	2016-08-01	3	21	FREDERICK	1	Rural Principal Arterial - Interstate	39.3974	-77.3304	136.9
24	0962	Maryland	1992-07-01	2016-08-01	3	21	FREDERICK	1	Rural Principal Arterial - Interstate	39.3993	-77.3327	139.2
24	1632	Maryland	1988-11-01	1997-09-12	2	9	CALVERT	2	Rural Principal Arterial - Other	38.372	-76.4465	30.7
24	1634	Maryland	1988-11-01	1998-05-05	1	47	WORCESTER	2	Rural Principal Arterial - Other	38.3716	-75.2598	11
24	2401	Maryland	1988-08-01	2017-05-15	2	25	HARFORD	2	Rural Principal Arterial - Other	39.4767	-76.3186	65.9
24	2805	Maryland	1988-08-01	1992-10-06	3	21	FREDERICK	1	Rural Principal Arterial - Interstate	39.4048	-77.3589	92.4
24	A310	Maryland	1988-11-01	1998-05-05	1	47	WORCESTER	2	Rural Principal Arterial - Other	38.3725	-75.2564	10
24	A311	Maryland	1988-11-01	1998-05-05	1	47	WORCESTER	2	Rural Principal Arterial - Other	38.3757	-75.2448	10.2
24	A320	Maryland	1988-11-01	1998-05-05	1	47	WORCESTER	2	Rural Principal Arterial - Other	38.3732	-75.2541	9.9
24	A330	Maryland	1988-11-01	1998-05-05	1	47	WORCESTER	2	Rural Principal Arterial - Other	38.3739	-75.2516	10
24	A331	Maryland	1988-11-01	1998-05-05	1	47	WORCESTER	2	Rural Principal Arterial - Other	38.3762	-75.2426	9.6
24	A340	Maryland	1988-11-01	1998-05-05	1	47	WORCESTER	2	Rural Principal Arterial - Other	38.3744	-75.2494	10
24	A350	Maryland	1988-11-01	1998-05-05	1	47	WORCESTER	2	Rural Principal Arterial - Other	38.3751	-75.2471	10.5
25	1002	Massachusetts	1988-06-01	2004-09-01	3	13	HAMPDEN	11	Urban Principal Arterial - Interstate	42.1654	-72.6109	21
25	1003	Massachusetts	1988-06-01	1998-12-31	1	21	NORFOLK	14	Urban Other Principal Arterial	42.2009	-71.3353	35
25	1004	Massachusetts	1988-08-01	2001-06-01	2	5	BRISTOL	11	Urban Principal Arterial - Interstate	41.6547	-70.9018	10
26	1001	Michigan	1987-01-01	2006-07-01	1	35	CLARE	6	Rural Minor Arterial	44.031	-84.9158	347.7
26	1004	Michigan	1987-01-01	2004-07-23	1	61	HOUGHTON	14	Urban Other Principal Arterial	47.1014	-88.605	298
26	1010	Michigan	1987-01-01	1998-08-10	1	49	GENESEE	6	Rural Minor Arterial	43.1788	-83.6563	239
26	1012	Michigan	1987-01-01	1997-09-15	2	107	MECOSTA	2	Rural Principal Arterial - Other	43.7116	-85.5306	314
26	1013	Michigan	1987-01-01	1998-09-03	2	117	MONTCALM	2	Rural Principal Arterial - Other	43.4408	-85.4918	274.5
26	6016	Michigan	1987-01-01	1997-07-01	2	143	ROSCOMMON	1	Rural Principal Arterial - Interstate	44.433	-84.5982	353
26	A310	Michigan	1987-01-01	1998-09-03	2	117	MONTCALM	2	Rural Principal Arterial - Other	43.443	-85.4908	274
26	A320	Michigan	1987-01-01	1998-09-03	2	117	MONTCALM	2	Rural Principal Arterial - Other	43.4447	-85.4897	273
26	A321	Michigan	1987-01-01	1998-09-03	2	117	MONTCALM	2	Rural Principal Arterial - Other	43.4514	-85.4844	272
26	A330	Michigan	1987-01-01	1998-09-03	2	117	MONTCALM	2	Rural Principal Arterial - Other	43.4464	-85.4884	273
26	A340	Michigan	1987-01-01	1998-09-03	2	117	MONTCALM	2	Rural Principal Arterial - Other	43.4481	-85.487	272
26	A350	Michigan	1987-01-01	1998-09-03	2	117	MONTCALM	2	Rural Principal Arterial - Other	43.4497	-85.4857	273.4
26	B310	Michigan	1987-01-01	1997-09-15	2	107	MECOSTA	2	Rural Principal Arterial - Other	43.7095	-85.5302	314.6
26	B320	Michigan	1987-01-01	1997-09-15	2	107	MECOSTA	2	Rural Principal Arterial - Other	43.7076	-85.5299	314.2
26	B321	Michigan	1987-01-01	1997-09-15	2	107	MECOSTA	2	Rural Principal Arterial - Other	43.7148	-85.5313	308.8
26	B330	Michigan	1987-01-01	1997-09-15	2	107	MECOSTA	2	Rural Principal Arterial - Other	43.7057	-85.5295	307.6
26	B340	Michigan	1987-01-01	1997-09-15	2	107	MECOSTA	2	Rural Principal Arterial - Other	43.7038	-85.5291	305.3
26	B350	Michigan	1987-01-01	1997-09-15	2	107	MECOSTA	2	Rural Principal Arterial - Other	43.7019	-85.5286	304
26	C310	Michigan	1987-01-01	2005-12-31	1	35	CLARE	6	Rural Minor Arterial	44.0311	-84.9129	350.2
26	C320	Michigan	1987-01-01	2005-12-31	1	35	CLARE	6	Rural Minor Arterial	44.0311	-84.9086	354
26	C330	Michigan	1987-01-01	2005-12-31	1	35	CLARE	6	Rural Minor Arterial	44.031	-84.906	354.7
26	C340	Michigan	1987-01-01	2005-12-31	1	35	CLARE	6	Rural Minor Arterial	44.031	-84.9033	356.4
26	C350	Michigan	1987-01-01	2005-12-31	1	35	CLARE	6	Rural Minor Arterial	44.031	-84.9006	360.2
26	C351	Michigan	1987-01-01	2005-12-31	1	35	CLARE	6	Rural Minor Arterial	44.031	-84.898	362.4
26	D310	Michigan	1987-01-01	1998-08-10	1	49	GENESEE	6	Rural Minor Arterial	43.1791	-83.6458	250.3
26	D320	Michigan	1987-01-01	1998-08-10	1	49	GENESEE	6	Rural Minor Arterial	43.179	-83.651	240
26	D330	Michigan	1987-01-01	1998-08-10	1	49	GENESEE	6	Rural Minor Arterial	43.1791	-83.6484	244.3
26	D340	Michigan	1987-01-01	1998-08-10	1	49	GENESEE	6	Rural Minor Arterial	43.1793	-83.6343	242.4
26	D350	Michigan	1987-01-01	1998-08-10	1	49	GENESEE	6	Rural Minor Arterial	43.1792	-83.6397	247
26	D351	Michigan	1987-01-01	1998-08-10	1	49	GENESEE	6	Rural Minor Arterial	43.1792	-83.6371	242.1
27	0501	Minnesota	1987-01-01	2005-12-31	2	7	BELTRAMI	2	Rural Principal Arterial - Other	47.5215	-95.1511	436
27	0502	Minnesota	1987-01-01	2005-12-31	2	7	BELTRAMI	2	Rural Principal Arterial - Other	47.5308	-95.2077	440.4
27	0503	Minnesota	1987-01-01	2005-12-31	2	7	BELTRAMI	2	Rural Principal Arterial - Other	47.5319	-95.2134	436
27	0504	Minnesota	1987-01-01	2005-12-31	2	7	BELTRAMI	2	Rural Principal Arterial - Other	47.5281	-95.1938	447
27	0505	Minnesota	1987-01-01	2005-12-31	2	7	BELTRAMI	2	Rural Principal Arterial - Other	47.5298	-95.2022	442
27	0506	Minnesota	1987-01-01	2005-12-31	2	7	BELTRAMI	2	Rural Principal Arterial - Other	47.5288	-95.1975	445
27	0507	Minnesota	1987-01-01	2005-12-31	2	7	BELTRAMI	2	Rural Principal Arterial - Other	47.5245	-95.1905	445
27	0508	Minnesota	1987-01-01	2005-12-31	2	7	BELTRAMI	2	Rural Principal Arterial - Other	47.5314	-95.2109	437.9
27	0509	Minnesota	1987-01-01	2005-12-31	2	7	BELTRAMI	2	Rural Principal Arterial - Other	47.5302	-95.2048	442
27	0559	Minnesota	1987-01-01	2005-12-31	2	7	BELTRAMI	2	Rural Principal Arterial - Other	47.521	-95.1479	436
27	0560	Minnesota	1987-01-01	2005-12-31	2	7	BELTRAMI	2	Rural Principal Arterial - Other	47.5193	-95.1244	441.6
27	0561	Minnesota	1987-01-01	2005-12-31	2	7	BELTRAMI	2	Rural Principal Arterial - Other	47.5221	-95.1554	438.3
27	1003	Minnesota	1993-01-01	2008-05-01	2	171	WRIGHT	1	Rural Principal Arterial - Interstate	45.2731	-93.7307	287.4
27	1004	Minnesota	1993-01-01	2008-05-01	2	171	WRIGHT	1	Rural Principal Arterial - Interstate	45.2721	-93.7288	286
27	1016	Minnesota	1987-01-01	1998-09-16	2	7	BELTRAMI	2	Rural Principal Arterial - Other	47.5156	-94.9065	417
27	1017	Minnesota	1993-01-01	2008-05-01	2	171	WRIGHT	1	Rural Principal Arterial - Interstate	45.2578	-93.7024	294
27	1018	Minnesota	1987-01-01	1995-06-22	2	97	MORRISON	2	Rural Principal Arterial - Other	46.0259	-94.4213	349
27	1019	Minnesota	1987-01-01	1994-08-31	2	95	MILLE LACS	2	Rural Principal Arterial - Other	45.5877	-93.6004	300
27	1020	Minnesota	1993-01-01	2008-05-01	2	171	WRIGHT	1	Rural Principal Arterial - Interstate	45.2549	-93.6972	291
27	1023	Minnesota	1987-01-01	1998-06-22	2	7	BELTRAMI	2	Rural Principal Arterial - Other	47.4763	-94.9187	424.3
27	1028	Minnesota	1987-01-01	1997-07-23	2	111	OTTER TAIL	2	Rural Principal Arterial - Other	46.6777	-95.6701	420
27	1029	Minnesota	1987-01-01	1997-06-14	2	59	ISANTI	6	Rural Minor Arterial	45.5052	-93.2351	286.7
27	1085	Minnesota	1987-01-01	1999-05-25	1	99	MOWER	6	Rural Minor Arterial	43.7101	-92.6233	405
27	1087	Minnesota	1987-01-01	2012-05-22	2	37	DAKOTA	14	Urban Other Principal Arterial	44.8069	-93.2275	270.8
27	2018	Minnesota	1993-01-01	2008-05-01	2	171	WRIGHT	1	Rural Principal Arterial - Interstate	45.2568	-93.7006	293
27	2023	Minnesota	1993-01-01	2008-05-01	2	171	WRIGHT	1	Rural Principal Arterial - Interstate	45.2521	-93.6916	293.6
27	6064	Minnesota	1987-01-01	1990-08-15	2	145	STEARNS	1	Rural Principal Arterial - Interstate	45.6406	-94.6287	381
27	6251	Minnesota	1987-01-01	1998-06-22	2	7	BELTRAMI	2	Rural Principal Arterial - Other	47.4612	-94.912	418
27	A310	Minnesota	1987-01-01	1998-09-16	2	7	BELTRAMI	2	Rural Principal Arterial - Other	47.5121	-94.9065	417.4
27	A320	Minnesota	1987-01-01	1998-09-16	2	7	BELTRAMI	2	Rural Principal Arterial - Other	47.5102	-94.9065	417.8
27	A330	Minnesota	1987-01-01	1998-09-16	2	7	BELTRAMI	2	Rural Principal Arterial - Other	47.508	-94.9065	417
27	A340	Minnesota	1987-01-01	1998-09-16	2	7	BELTRAMI	2	Rural Principal Arterial - Other	47.5047	-94.9067	420
27	A350	Minnesota	1987-01-01	1998-09-16	2	7	BELTRAMI	2	Rural Principal Arterial - Other	47.5029	-94.9077	420
27	B310	Minnesota	1987-01-01	1998-06-23	2	7	BELTRAMI	2	Rural Principal Arterial - Other	47.4664	-94.9147	418
27	B320	Minnesota	1987-01-01	1998-06-23	2	7	BELTRAMI	2	Rural Principal Arterial - Other	47.4693	-94.9158	424.3
27	B330	Minnesota	1987-01-01	1998-06-23	2	7	BELTRAMI	2	Rural Principal Arterial - Other	47.4752	-94.9179	419.1
27	B340	Minnesota	1987-01-01	1998-06-23	2	7	BELTRAMI	2	Rural Principal Arterial - Other	47.4774	-94.9185	425.7
27	B350	Minnesota	1987-01-01	1998-06-23	2	7	BELTRAMI	2	Rural Principal Arterial - Other	47.4837	-94.9194	421.5
27	C310	Minnesota	1987-01-01	1997-07-24	2	111	OTTER TAIL	2	Rural Principal Arterial - Other	46.6756	-95.6686	417
27	C320	Minnesota	1987-01-01	1997-07-24	2	111	OTTER TAIL	2	Rural Principal Arterial - Other	46.6714	-95.6656	413.9
27	C330	Minnesota	1987-01-01	1997-07-24	2	111	OTTER TAIL	2	Rural Principal Arterial - Other	46.6692	-95.664	415.1
27	C340	Minnesota	1987-01-01	1997-07-24	2	111	OTTER TAIL	2	Rural Principal Arterial - Other	46.6658	-95.6615	417
27	C350	Minnesota	1987-01-01	1997-07-24	2	111	OTTER TAIL	2	Rural Principal Arterial - Other	46.6641	-95.6602	418.6
27	D310	Minnesota	1987-01-01	1997-06-15	2	95	MILLE LACS	2	Rural Principal Arterial - Other	45.5858	-93.6003	300
27	D320	Minnesota	1987-01-01	1994-08-31	2	95	MILLE LACS	2	Rural Principal Arterial - Other	45.5926	-93.6008	299.5
27	D330	Minnesota	1987-01-01	1992-08-01	2	95	MILLE LACS	2	Rural Principal Arterial - Other	45.5896	-93.6006	297.6
27	D340	Minnesota	1987-01-01	1994-08-31	2	95	MILLE LACS	2	Rural Principal Arterial - Other	45.5946	-93.601	300.7
27	D350	Minnesota	1987-01-01	1997-06-15	2	95	MILLE LACS	2	Rural Principal Arterial - Other	45.5975	-93.6012	301.4
28	0501	Mississippi	1987-01-01	1999-08-18	2	163	YAZOO	1	Rural Principal Arterial - Interstate	32.8443	-90.0493	73.9
28	0502	Mississippi	1987-01-01	1999-08-18	2	163	YAZOO	1	Rural Principal Arterial - Interstate	32.8591	-90.0398	69.8
28	0503	Mississippi	1987-01-01	1999-08-18	2	163	YAZOO	1	Rural Principal Arterial - Interstate	32.8606	-90.0382	70
28	0504	Mississippi	1987-01-01	1999-08-18	2	163	YAZOO	1	Rural Principal Arterial - Interstate	32.8527	-90.0465	67
28	0505	Mississippi	1987-01-01	1999-08-18	2	163	YAZOO	1	Rural Principal Arterial - Interstate	32.8541	-90.0451	66
28	0506	Mississippi	1987-01-01	1999-08-18	2	163	YAZOO	1	Rural Principal Arterial - Interstate	32.8553	-90.0439	66.9
28	0507	Mississippi	1987-01-01	1999-08-18	2	163	YAZOO	1	Rural Principal Arterial - Interstate	32.8513	-90.0472	67
28	0508	Mississippi	1987-01-01	1999-08-18	2	163	YAZOO	1	Rural Principal Arterial - Interstate	32.8623	-90.0365	75.8
28	0509	Mississippi	1987-01-01	1999-08-18	2	163	YAZOO	1	Rural Principal Arterial - Interstate	32.858	-90.0409	67.7
28	0560	Mississippi	1987-01-01	1999-08-18	2	163	YAZOO	1	Rural Principal Arterial - Interstate	32.8639	-90.0349	74.5
28	0805	Mississippi	1996-01-01		1	107	PANOLA	2	Rural Principal Arterial - Other	34.4452	-89.8726	80.9
28	0806	Mississippi	1996-01-01		1	107	PANOLA	2	Rural Principal Arterial - Other	34.4438	-89.8751	79.2
28	0902	Mississippi	1995-02-03	2000-11-01	2	107	PANOLA	1	Rural Principal Arterial - Interstate	34.542	-89.9341	93.4
28	0903	Mississippi	1995-02-03	2000-11-01	2	107	PANOLA	1	Rural Principal Arterial - Interstate	34.5346	-89.9314	94
28	0959	Mississippi	1995-02-03	2000-11-01	2	107	PANOLA	1	Rural Principal Arterial - Interstate	34.5219	-89.9267	100.9
28	1001	Mississippi	1987-01-01	1998-06-07	2	81	LEE	2	Rural Principal Arterial - Other	34.1364	-88.7018	72
28	1016	Mississippi	1987-04-30	1998-07-31	2	7	ATTALA	14	Urban Other Principal Arterial	33.0553	-89.5685	123.7
28	1802	Mississippi	1987-01-01	2001-06-01	2	31	COVINGTON	2	Rural Principal Arterial - Other	31.7019	-89.4222	79
28	2807	Mississippi	1987-01-01	1994-01-31	2	71	LAFAYETTE	2	Rural Principal Arterial - Other	34.3551	-89.6557	86.7
28	3081	Mississippi	1987-01-01	1996-08-07	2	57	ITAWAMBA	2	Rural Principal Arterial - Other	34.2397	-88.4412	92.2
28	3082	Mississippi	1989-08-31	2001-06-01	2	97	MONTGOMERY	2	Rural Principal Arterial - Other	33.4945	-89.7459	158.5
28	3083	Mississippi	1987-01-01	2017-06-01	1	93	MARSHALL	2	Rural Principal Arterial - Other	34.5734	-89.5794	143.1
28	3085	Mississippi	1987-01-01	2016-08-01	1	93	MARSHALL	2	Rural Principal Arterial - Other	34.5813	-89.516	93.8
28	3087	Mississippi	1987-01-01	1996-08-15	1	71	LAFAYETTE	2	Rural Principal Arterial - Other	34.4404	-89.4989	120.7
28	3089	Mississippi	1987-01-01	1999-08-18	2	71	LAFAYETTE	2	Rural Principal Arterial - Other	34.3524	-89.713	97.5
28	3090	Mississippi	1987-01-01	2016-08-01	1	107	PANOLA	2	Rural Principal Arterial - Other	34.4384	-90.1779	51.8
28	3091	Mississippi	1987-01-01	1995-06-29	2	75	LAUDERDALE	2	Rural Principal Arterial - Other	32.5183	-88.5198	67.3
28	3093	Mississippi	1987-01-01	1989-06-01	2	59	JACKSON	1	Rural Principal Arterial - Interstate	30.4327	-88.6736	6.2
28	3094	Mississippi	1987-01-01	1989-06-01	2	59	JACKSON	1	Rural Principal Arterial - Interstate	30.4377	-88.6294	9.4
28	A310	Mississippi	1987-01-01	1999-08-18	2	31	COVINGTON	2	Rural Principal Arterial - Other	31.7028	-89.4198	75
28	A320	Mississippi	1987-01-01	1999-08-18	2	31	COVINGTON	2	Rural Principal Arterial - Other	31.705	-89.4151	70
28	A330	Mississippi	1987-01-01	1999-08-18	2	31	COVINGTON	2	Rural Principal Arterial - Other	31.7039	-89.4176	71.1
28	A350	Mississippi	1987-01-01	1999-08-18	2	31	COVINGTON	2	Rural Principal Arterial - Other	31.7058	-89.4134	69.8
29	0501	Missouri	1998-01-01	2001-09-30	1	213	TANEY	2	Rural Principal Arterial - Other	36.5428	-93.2476	394.2
29	0502	Missouri	1998-01-01	2006-06-01	1	213	TANEY	2	Rural Principal Arterial - Other	36.5383	-93.2468	401
29	0503	Missouri	1998-01-01	2006-06-01	1	213	TANEY	2	Rural Principal Arterial - Other	36.5337	-93.246	407.1
29	0504	Missouri	1998-01-01	2006-06-01	1	213	TANEY	2	Rural Principal Arterial - Other	36.5063	-93.2228	414.7
29	0505	Missouri	1998-01-01	2006-06-01	1	213	TANEY	2	Rural Principal Arterial - Other	36.4992	-93.2215	404.1
29	0506	Missouri	1998-01-01	2006-06-01	1	213	TANEY	2	Rural Principal Arterial - Other	36.5099	-93.2252	406.9
29	0507	Missouri	1998-01-01	2006-06-01	1	213	TANEY	2	Rural Principal Arterial - Other	36.5164	-93.2295	407.9
29	0508	Missouri	1998-01-01	2006-06-01	1	213	TANEY	2	Rural Principal Arterial - Other	36.5273	-93.2443	419.7
29	0509	Missouri	1998-01-01	2006-06-01	1	213	TANEY	2	Rural Principal Arterial - Other	36.5205	-93.2345	402.7
29	1002	Missouri	1987-01-01	2003-09-01	1	51	COLE	7	Rural Major Collector	38.5206	-92.3598	235.3
29	1005	Missouri	1987-01-01	2005-05-31	2	131	MILLER	2	Rural Principal Arterial - Other	38.2446	-92.6018	185.2
29	1008	Missouri	1987-01-01	2005-09-03	1	97	JASPER	2	Rural Principal Arterial - Other	37.2361	-94.5785	261.6
29	1010	Missouri	1987-01-01	1998-06-22	2	169	PULASKI	1	Rural Principal Arterial - Interstate	37.8013	-92.2267	286.4
29	5403	Missouri	1987-01-01	1989-09-16	1	69	DUNKLIN	6	Rural Minor Arterial	36.1198	-90.1734	77
29	5413	Missouri	1987-01-01	1989-09-16	1	69	DUNKLIN	2	Rural Principal Arterial - Other	36.1965	-90.0911	79
29	6067	Missouri	1987-01-01	1998-09-24	2	35	CARTER	2	Rural Principal Arterial - Other	36.9048	-90.7173	219
29	A310	Missouri	1987-01-01	2005-08-01	2	131	MILLER	2	Rural Principal Arterial - Other	38.2442	-92.6045	181.1
29	A320	Missouri	1987-01-01	2005-08-01	2	131	MILLER	2	Rural Principal Arterial - Other	38.2437	-92.6079	181.7
29	A330	Missouri	1987-01-01	2005-08-01	2	131	MILLER	2	Rural Principal Arterial - Other	38.2434	-92.6104	180.5
29	A340	Missouri	1987-01-01	2005-08-01	2	131	MILLER	2	Rural Principal Arterial - Other	38.2452	-92.598	188.6
29	A350	Missouri	1987-01-01	2005-08-01	2	131	MILLER	2	Rural Principal Arterial - Other	38.2429	-92.6127	183.2
29	A351	Missouri	1987-01-01	2005-08-01	2	131	MILLER	2	Rural Principal Arterial - Other	38.2421	-92.6153	181.6
29	AA01	Missouri	2016-01-01		1	131	MILLER	2	Rural Principal Arterial - Other	38.2999	-92.5799	271.5
29	AA02	Missouri	2016-01-01		1	131	MILLER	2	Rural Principal Arterial - Other	38.2925	-92.5807	278.4
29	AA03	Missouri	2016-01-01		1	131	MILLER	2	Rural Principal Arterial - Other	38.2834	-92.5812	254.8
29	AA61	Missouri	2016-01-01		1	131	MILLER	2	Rural Principal Arterial - Other	38.2777	-92.5815	247.5
29	AA62	Missouri	2016-01-01		1	131	MILLER	2	Rural Principal Arterial - Other	38.2704	-92.5819	240.3
29	AA63	Missouri	2016-01-01		1	131	MILLER	2	Rural Principal Arterial - Other	38.266	-92.5822	244.5
29	AA64	Missouri	2016-01-01		1	131	MILLER	2	Rural Principal Arterial - Other	38.2567	-92.5874	236.6
29	AA65	Missouri	2016-01-01		1	131	MILLER	2	Rural Principal Arterial - Other	38.2451	-92.5982	187.2
29	AA66	Missouri	2016-01-01		1	131	MILLER	2	Rural Principal Arterial - Other	38.2441	-92.605	181.4
29	AA67	Missouri	2016-01-01		1	131	MILLER	2	Rural Principal Arterial - Other	38.243	-92.6125	183.1
29	B310	Missouri	1987-01-01	2003-09-01	1	51	COLE	7	Rural Major Collector	38.5279	-92.3484	233.4
29	B320	Missouri	1987-01-01	2003-09-01	1	51	COLE	7	Rural Major Collector	38.5267	-92.3503	234.2
29	B330	Missouri	1987-01-01	2003-09-01	1	51	COLE	7	Rural Major Collector	38.5255	-92.3522	235.3
29	B340	Missouri	1987-01-01	2003-09-01	1	51	COLE	7	Rural Major Collector	38.5237	-92.3549	240.9
29	B350	Missouri	1987-01-01	2003-09-01	1	51	COLE	7	Rural Major Collector	38.5225	-92.3567	242.8
29	B351	Missouri	1987-01-01	2003-09-01	1	51	COLE	7	Rural Major Collector	38.5304	-92.3447	239.5
30	0113	Montana	1997-09-18	2016-07-06	2	13	CASCADE	1	Rural Principal Arterial - Interstate	47.3906	-111.562	1021.2
30	0114	Montana	1997-09-18	2016-07-06	2	13	CASCADE	1	Rural Principal Arterial - Interstate	47.398	-111.553	1020
30	0115	Montana	1997-09-18	2016-07-06	2	13	CASCADE	1	Rural Principal Arterial - Interstate	47.395	-111.557	1021.7
30	0116	Montana	1997-09-18	2016-07-06	2	13	CASCADE	1	Rural Principal Arterial - Interstate	47.3935	-111.559	1021.6
30	0117	Montana	1997-09-18	2016-07-06	2	13	CASCADE	1	Rural Principal Arterial - Interstate	47.3965	-111.555	1020
30	0118	Montana	1997-09-18	2016-07-06	2	13	CASCADE	1	Rural Principal Arterial - Interstate	47.3921	-111.56	1021.4
30	0119	Montana	1997-09-18	2016-07-06	2	13	CASCADE	1	Rural Principal Arterial - Interstate	47.4023	-111.548	1020
30	0120	Montana	1997-09-18	2016-07-06	2	13	CASCADE	1	Rural Principal Arterial - Interstate	47.4039	-111.546	1020
30	0121	Montana	1997-09-18	2016-07-06	2	13	CASCADE	1	Rural Principal Arterial - Interstate	47.4068	-111.542	1020
30	0122	Montana	1997-09-18	2016-07-06	2	13	CASCADE	1	Rural Principal Arterial - Interstate	47.4053	-111.544	1020
30	0123	Montana	1997-09-18	2016-07-06	2	13	CASCADE	1	Rural Principal Arterial - Interstate	47.4009	-111.55	1020
30	0124	Montana	1997-09-18	2016-07-06	2	13	CASCADE	1	Rural Principal Arterial - Interstate	47.3994	-111.551	1020
30	0502	Montana	1987-01-01	2001-05-07	2	97	SWEET GRASS	1	Rural Principal Arterial - Interstate	45.8059	-110.02	1259.2
30	0503	Montana	1987-01-01	2001-05-07	2	97	SWEET GRASS	1	Rural Principal Arterial - Interstate	45.8086	-110.014	1260
30	0504	Montana	1987-01-01	2001-05-07	2	97	SWEET GRASS	1	Rural Principal Arterial - Interstate	45.8096	-110.011	1259
30	0505	Montana	1987-01-01	2001-05-07	2	97	SWEET GRASS	1	Rural Principal Arterial - Interstate	45.8122	-110.006	1256
30	0506	Montana	1987-01-01	2001-05-07	2	97	SWEET GRASS	1	Rural Principal Arterial - Interstate	45.8114	-110.007	1256
30	0507	Montana	1987-01-01	2001-05-07	2	97	SWEET GRASS	1	Rural Principal Arterial - Interstate	45.8106	-110.009	1256.8
30	0508	Montana	1987-01-01	2001-05-07	2	97	SWEET GRASS	1	Rural Principal Arterial - Interstate	45.8077	-110.016	1259.4
30	0509	Montana	1987-01-01	2001-05-07	2	97	SWEET GRASS	1	Rural Principal Arterial - Interstate	45.8068	-110.018	1258.4
30	0560	Montana	1987-01-01	2001-05-07	2	97	SWEET GRASS	1	Rural Principal Arterial - Interstate	45.8037	-110.023	1261.9
30	0561	Montana	1987-01-01	2001-05-07	2	97	SWEET GRASS	1	Rural Principal Arterial - Interstate	45.8048	-110.021	1260.6
30	0805	Montana	1993-01-01		1	23	DEER LODGE	9	Rural Local Collector	46.1394	-112.892	1552.2
30	0806	Montana	1993-01-01		1	23	DEER LODGE	9	Rural Local Collector	46.1416	-112.892	1551
30	0901	Montana	1997-09-18	2016-07-06	2	13	CASCADE	1	Rural Principal Arterial - Interstate	47.4135	-111.534	1019.1
30	0902	Montana	1997-09-18	2016-07-06	2	13	CASCADE	1	Rural Principal Arterial - Interstate	47.4089	-111.54	1020
30	0903	Montana	1997-09-18	2016-07-06	2	13	CASCADE	1	Rural Principal Arterial - Interstate	47.4112	-111.537	1019.4
30	1001	Montana	1988-08-10	1999-09-01	1	45	JUDITH BASIN	2	Rural Principal Arterial - Other	47.2429	-110.469	1298.6
30	6004	Montana	1988-08-11	1999-09-15	1	17	CUSTER	2	Rural Principal Arterial - Other	46.4228	-105.133	834
30	7066	Montana	1988-11-02	1991-09-12	2	97	SWEET GRASS	1	Rural Principal Arterial - Interstate	45.8135	-110.003	1255
30	7075	Montana	1988-11-02	2000-06-01	2	111	YELLOWSTONE	1	Rural Principal Arterial - Interstate	45.7311	-108.606	977
30	7076	Montana	1988-11-03	1991-06-07	2	3	BIG HORN	1	Rural Principal Arterial - Interstate	45.1247	-107.351	1190.6
30	7088	Montana	1988-11-02	1991-09-04	2	97	SWEET GRASS	1	Rural Principal Arterial - Interstate	45.8124	-110.004	1255.2
30	8129	Montana	1988-05-31	2003-06-01	1	37	GOLDEN VALLEY	2	Rural Principal Arterial - Other	46.3076	-109.122	1080.2
30	A310	Montana	1987-01-01	1999-09-01	1	45	JUDITH BASIN	2	Rural Principal Arterial - Other	47.239	-110.464	1304.2
30	A320	Montana	1987-01-01	1999-09-01	1	45	JUDITH BASIN	2	Rural Principal Arterial - Other	47.2443	-110.472	1295.4
30	A330	Montana	1987-01-01	1999-09-01	1	45	JUDITH BASIN	2	Rural Principal Arterial - Other	47.2457	-110.474	1291.6
30	A350	Montana	1987-01-01	1999-09-01	1	45	JUDITH BASIN	2	Rural Principal Arterial - Other	47.2472	-110.476	1287
31	0113	Nebraska	1995-01-01	2000-07-12	1	169	THAYER	2	Rural Principal Arterial - Other	40.0402	-97.6144	496
31	0114	Nebraska	1995-01-01	2002-09-27	1	169	THAYER	2	Rural Principal Arterial - Other	40.0575	-97.6143	487
31	0115	Nebraska	1995-01-01	2002-09-27	1	169	THAYER	2	Rural Principal Arterial - Other	40.0522	-97.6143	487.4
31	0116	Nebraska	1995-01-01	2002-09-27	1	169	THAYER	2	Rural Principal Arterial - Other	40.0439	-97.6144	490.9
31	0117	Nebraska	1995-01-01	2002-09-27	1	169	THAYER	2	Rural Principal Arterial - Other	40.0542	-97.6143	490.9
31	0118	Nebraska	1995-01-01	2002-09-27	1	169	THAYER	2	Rural Principal Arterial - Other	40.0465	-97.6143	489.1
31	0119	Nebraska	1995-01-01	2002-09-27	1	169	THAYER	2	Rural Principal Arterial - Other	40.0559	-97.6143	488.4
31	0120	Nebraska	1995-01-01	2002-09-27	1	169	THAYER	2	Rural Principal Arterial - Other	40.0489	-97.6143	489.5
31	0121	Nebraska	1995-01-01	2002-09-27	1	169	THAYER	2	Rural Principal Arterial - Other	40.0505	-97.6143	488.4
31	0122	Nebraska	1995-01-01	2002-09-27	1	169	THAYER	2	Rural Principal Arterial - Other	40.0422	-97.6144	493.2
31	0123	Nebraska	1995-01-01	2002-09-27	1	169	THAYER	2	Rural Principal Arterial - Other	40.0592	-97.6143	491
31	0124	Nebraska	1995-01-01	2002-09-27	1	169	THAYER	2	Rural Principal Arterial - Other	40.0615	-97.6142	491.2
31	0902	Nebraska	1995-01-01	2002-09-27	1	169	THAYER	2	Rural Principal Arterial - Other	40.0289	-97.6145	498.3
31	0903	Nebraska	1995-01-01	2002-09-27	1	169	THAYER	2	Rural Principal Arterial - Other	40.0268	-97.6145	498.9
31	0904	Nebraska	1995-01-01	2002-09-27	1	169	THAYER	2	Rural Principal Arterial - Other	40.0309	-97.6145	499
31	1030	Nebraska	1987-01-01	1998-07-28	2	65	FURNAS	2	Rural Principal Arterial - Other	40.3071	-99.834	673
31	6700	Nebraska	1987-01-01	1988-10-29	1	137	PHELPS	2	Rural Principal Arterial - Other	40.396	-99.4392	723
31	A310	Nebraska	1987-01-01	1998-07-28	2	65	FURNAS	2	Rural Principal Arterial - Other	40.3071	-99.843	679.8
31	A320	Nebraska	1987-01-01	1998-07-28	2	65	FURNAS	2	Rural Principal Arterial - Other	40.307	-99.8477	684.8
31	A330	Nebraska	1987-01-01	1998-07-28	2	65	FURNAS	2	Rural Principal Arterial - Other	40.3069	-99.8516	675.5
31	A340	Nebraska	1987-01-01	1998-07-28	2	65	FURNAS	2	Rural Principal Arterial - Other	40.3067	-99.857	680
31	A350	Nebraska	1987-01-01	1998-07-28	2	65	FURNAS	2	Rural Principal Arterial - Other	40.3061	-99.8663	662.1
31	A351	Nebraska	1987-01-01	1998-07-28	2	65	FURNAS	2	Rural Principal Arterial - Other	40.306	-99.8698	662
31	A352	Nebraska	1987-01-01	1998-07-28	2	65	FURNAS	2	Rural Principal Arterial - Other	40.3057	-99.8749	663
31	A353	Nebraska	1987-01-01	1998-07-28	2	65	FURNAS	2	Rural Principal Arterial - Other	40.3057	-99.8774	662
32	0101	Nevada	1993-01-01	2009-07-01	2	15	LANDER	1	Rural Principal Arterial - Interstate	40.6926	-117.002	1376
32	0102	Nevada	1993-01-01	2004-05-01	2	15	LANDER	1	Rural Principal Arterial - Interstate	40.6753	-116.98	1372
32	0103	Nevada	1993-01-01	2004-05-01	2	15	LANDER	1	Rural Principal Arterial - Interstate	40.6781	-116.984	1372
32	0104	Nevada	1993-01-01	2009-07-01	2	15	LANDER	1	Rural Principal Arterial - Interstate	40.6907	-117	1376
32	0105	Nevada	1993-01-01	2004-05-01	2	15	LANDER	1	Rural Principal Arterial - Interstate	40.6767	-116.982	1372
32	0106	Nevada	1993-01-01	2009-07-01	2	15	LANDER	1	Rural Principal Arterial - Interstate	40.689	-116.998	1376
32	0107	Nevada	1993-01-01	2009-07-01	2	15	LANDER	1	Rural Principal Arterial - Interstate	40.6829	-116.99	1373
32	0108	Nevada	1993-01-01	2009-07-01	2	15	LANDER	1	Rural Principal Arterial - Interstate	40.6843	-116.992	1374
32	0109	Nevada	1993-01-01	2009-07-01	2	15	LANDER	1	Rural Principal Arterial - Interstate	40.6857	-116.993	1374
32	0110	Nevada	1993-01-01	2009-07-01	2	15	LANDER	1	Rural Principal Arterial - Interstate	40.6873	-116.996	1375
32	0111	Nevada	1993-01-01	2009-07-01	2	15	LANDER	1	Rural Principal Arterial - Interstate	40.6797	-116.986	1372
32	0112	Nevada	1993-01-01	2009-07-01	2	15	LANDER	1	Rural Principal Arterial - Interstate	40.6814	-116.988	1373
32	1020	Nevada	1988-07-06	2000-09-11	1	21	MINERAL	2	Rural Principal Arterial - Other	38.5335	-118.619	1301.8
32	1021	Nevada	1988-07-01	1997-09-18	2	31	WASHOE	14	Urban Other Principal Arterial	39.5565	-119.757	1362.3
32	1030	Nevada	1988-07-09	1992-09-15	3	3	CLARK	12	Urban Principal Arterial - Other Freeways or Expressways	36.1736	-115.213	681.5
32	2027	Nevada	1988-09-01	1997-09-18	2	7	ELKO	1	Rural Principal Arterial - Interstate	40.9918	-114.433	1744
32	7000	Nevada	1989-04-19	1997-09-18	2	7	ELKO	1	Rural Principal Arterial - Interstate	40.8822	-114.249	1515
32	A310	Nevada	1988-07-01	1997-09-18	2	31	WASHOE	14	Urban Other Principal Arterial	39.5565	-119.763	1357.1
32	A320	Nevada	1988-07-01	1997-09-18	2	31	WASHOE	14	Urban Other Principal Arterial	39.5565	-119.765	1360
32	A330	Nevada	1988-07-01	1997-09-18	2	31	WASHOE	14	Urban Other Principal Arterial	39.5565	-119.755	1355
32	A350	Nevada	1988-07-01	1997-09-18	2	31	WASHOE	14	Urban Other Principal Arterial	39.5569	-119.769	1369
32	A351	Nevada	1988-07-01	1993-09-30	2	31	WASHOE	14	Urban Other Principal Arterial	39.5576	-119.773	1385.1
32	A352	Nevada	1988-07-01	1993-09-30	2	31	WASHOE	14	Urban Other Principal Arterial	39.5576	-119.776	1390.3
32	AA01	Nevada	2016-04-10		2	31	WASHOE	1	Rural Principal Arterial - Interstate	39.2531	-119.815	1533
32	AA02	Nevada	2016-04-10		2	31	WASHOE	1	Rural Principal Arterial - Interstate	39.265	-119.817	1538
32	AA03	Nevada	2016-04-10		2	31	WASHOE	1	Rural Principal Arterial - Interstate	39.2577	-119.816	1537
32	AA59	Nevada	2016-03-20		2	31	WASHOE	1	Rural Principal Arterial - Interstate	39.2704	-119.818	1539
32	AA60	Nevada	2016-03-20		2	31	WASHOE	1	Rural Principal Arterial - Interstate	39.2298	-119.81	1542
32	AA61	Nevada	2016-04-10		2	31	WASHOE	1	Rural Principal Arterial - Interstate	39.2352	-119.811	1539
32	AA62	Nevada	2016-04-10		2	31	WASHOE	1	Rural Principal Arterial - Interstate	39.2407	-119.812	1536
32	B310	Nevada	1988-01-01	1997-09-18	2	7	ELKO	1	Rural Principal Arterial - Interstate	40.8809	-114.248	1510.7
32	B320	Nevada	1988-01-01	1997-09-18	2	7	ELKO	1	Rural Principal Arterial - Interstate	40.8823	-114.249	1515.6
32	B330	Nevada	1988-01-01	1997-09-18	2	7	ELKO	1	Rural Principal Arterial - Interstate	40.8755	-114.243	1494.6
32	B340	Nevada	1988-01-01	1997-09-18	2	7	ELKO	1	Rural Principal Arterial - Interstate	40.8742	-114.241	1489.9
32	B350	Nevada	1988-01-01	1997-09-18	2	7	ELKO	1	Rural Principal Arterial - Interstate	40.877	-114.244	1498.8
32	C310	Nevada	1988-01-01	1993-09-30	2	7	ELKO	1	Rural Principal Arterial - Interstate	40.9897	-114.43	1746.9
32	C320	Nevada	1988-01-01	1993-09-30	2	7	ELKO	1	Rural Principal Arterial - Interstate	40.9952	-114.438	1741
32	C330	Nevada	1988-01-01	1993-09-30	2	7	ELKO	1	Rural Principal Arterial - Interstate	40.994	-114.436	1741
32	C350	Nevada	1988-01-01	1993-09-30	2	7	ELKO	1	Rural Principal Arterial - Interstate	40.9884	-114.428	1748.8
33	1001	New Hampshire	1988-08-01	2003-09-01	2	13	MERRIMACK	11	Urban Principal Arterial - Interstate	43.2224	-71.5129	69
34	0501	New Jersey	1991-11-01	2004-12-31	2	25	MONMOUTH	1	Rural Principal Arterial - Interstate	40.1821	-74.559	29.8
34	0502	New Jersey	1991-11-01	2010-04-01	2	25	MONMOUTH	1	Rural Principal Arterial - Interstate	40.1772	-74.5422	33.1
34	0503	New Jersey	1991-11-01	2010-04-01	2	25	MONMOUTH	1	Rural Principal Arterial - Interstate	40.1767	-74.5288	34.7
34	0504	New Jersey	1991-11-01	2010-04-01	2	25	MONMOUTH	1	Rural Principal Arterial - Interstate	40.1801	-74.553	30.1
34	0505	New Jersey	1991-11-01	2010-04-01	2	25	MONMOUTH	1	Rural Principal Arterial - Interstate	40.181	-74.5557	27.8
34	0506	New Jersey	1991-11-01	2010-04-01	2	25	MONMOUTH	1	Rural Principal Arterial - Interstate	40.177	-74.5379	36.6
34	0507	New Jersey	1991-11-01	2010-04-01	2	25	MONMOUTH	1	Rural Principal Arterial - Interstate	40.1778	-74.5191	38
34	0508	New Jersey	1991-11-01	2010-04-01	2	25	MONMOUTH	1	Rural Principal Arterial - Interstate	40.1767	-74.5313	33.5
34	0509	New Jersey	1991-11-01	2010-04-01	2	25	MONMOUTH	1	Rural Principal Arterial - Interstate	40.1769	-74.5358	39
34	0559	New Jersey	1991-11-01	2010-04-01	2	25	MONMOUTH	1	Rural Principal Arterial - Interstate	40.1792	-74.5503	30.3
34	0560	New Jersey	1991-11-01	2010-04-01	2	25	MONMOUTH	1	Rural Principal Arterial - Interstate	40.1784	-74.5482	30.2
34	0801	New Jersey	1993-01-01	1999-12-01	1	17	HUDSON	6	Rural Minor Arterial	40.6519	-73.7962	2
34	0802	New Jersey	1993-01-01	1999-12-01	1	17	HUDSON	6	Rural Minor Arterial	40.6518	-73.7961	2
34	0859	New Jersey	1993-01-01	1999-12-01	1	17	HUDSON	6	Rural Minor Arterial	40.6519	-73.7962	2
34	0860	New Jersey	1993-01-01	1999-12-01	1	17	HUDSON	6	Rural Minor Arterial	40.6519	-73.7961	2
34	0901	New Jersey	1992-10-01	2010-04-01	2	25	MONMOUTH	1	Rural Principal Arterial - Interstate	40.1784	-74.549	30
34	0902	New Jersey	1992-10-01	2010-04-01	2	25	MONMOUTH	1	Rural Principal Arterial - Interstate	40.1763	-74.5315	33.5
34	0903	New Jersey	1992-10-01	2010-04-01	2	25	MONMOUTH	1	Rural Principal Arterial - Interstate	40.1772	-74.5446	31.5
34	0960	New Jersey	1992-10-01	2010-04-01	2	25	MONMOUTH	1	Rural Principal Arterial - Interstate	40.1765	-74.5269	32.3
34	0961	New Jersey	1992-10-01	2010-04-01	2	25	MONMOUTH	1	Rural Principal Arterial - Interstate	40.1771	-74.5224	34.8
34	0962	New Jersey	1992-10-01	2010-04-01	2	25	MONMOUTH	1	Rural Principal Arterial - Interstate	40.1776	-74.5177	39.1
34	1003	New Jersey	1988-08-01	1994-04-08	2	37	SUSSEX	6	Rural Minor Arterial	41.01	-74.6147	352.4
34	1011	New Jersey	1988-07-01	1998-04-28	2	25	MONMOUTH	1	Rural Principal Arterial - Interstate	40.1807	-74.5557	31.3
34	1030	New Jersey	1988-12-01	1997-07-01	2	31	PASSAIC	2	Rural Principal Arterial - Other	41.0587	-74.4744	285.9
34	1031	New Jersey	1988-07-01	1996-04-04	2	11	CUMBERLAND	12	Urban Principal Arterial - Other Freeways or Expressways	39.5434	-75.061	24.4
34	1033	New Jersey	1988-07-01	1997-09-11	2	19	HUNTERDON	2	Rural Principal Arterial - Other	40.4133	-74.8936	68.5
34	1034	New Jersey	1988-12-01	2007-08-01	2	15	GLOUCESTER	12	Urban Principal Arterial - Other Freeways or Expressways	39.8242	-75.1051	18
34	1638	New Jersey	1988-12-01	2007-08-01	2	15	GLOUCESTER	12	Urban Principal Arterial - Other Freeways or Expressways	39.8097	-75.1051	17.2
34	6057	New Jersey	1988-12-01	2005-12-31	3	21	MERCER	11	Urban Principal Arterial - Interstate	40.2725	-74.8336	64.9
35	0101	New Mexico	1994-10-01	2009-06-15	2	13	DONA ANA	1	Rural Principal Arterial - Interstate	32.678	-107.07	1249.2
35	0102	New Mexico	1994-10-01	2009-06-15	2	13	DONA ANA	1	Rural Principal Arterial - Interstate	32.6778	-107.073	1264.6
35	0103	New Mexico	1994-10-01	2009-06-15	2	13	DONA ANA	1	Rural Principal Arterial - Interstate	32.6776	-107.076	1263.1
35	0104	New Mexico	1994-10-01	2009-06-15	2	13	DONA ANA	1	Rural Principal Arterial - Interstate	32.6774	-107.078	1259.7
35	0105	New Mexico	1994-10-01	2009-06-15	2	13	DONA ANA	1	Rural Principal Arterial - Interstate	32.6773	-107.08	1257.5
35	0106	New Mexico	1994-10-01	2009-06-15	2	13	DONA ANA	1	Rural Principal Arterial - Interstate	32.6772	-107.082	1254.6
35	0107	New Mexico	1994-10-01	2009-06-15	2	13	DONA ANA	1	Rural Principal Arterial - Interstate	32.6771	-107.084	1247.4
35	0108	New Mexico	1994-10-01	2009-06-15	2	13	DONA ANA	1	Rural Principal Arterial - Interstate	32.6769	-107.086	1245.1
35	0109	New Mexico	1994-10-01	2009-06-15	2	13	DONA ANA	1	Rural Principal Arterial - Interstate	32.6768	-107.088	1246.4
35	0110	New Mexico	1994-10-01	2009-06-15	2	13	DONA ANA	1	Rural Principal Arterial - Interstate	32.6764	-107.093	1248
35	0111	New Mexico	1994-10-01	2009-06-15	2	13	DONA ANA	1	Rural Principal Arterial - Interstate	32.6763	-107.095	1246.7
35	0112	New Mexico	1994-10-01	2009-06-15	2	13	DONA ANA	1	Rural Principal Arterial - Interstate	32.6761	-107.099	1255.7
35	0501	New Mexico	1995-09-11	2003-10-15	2	17	GRANT	1	Rural Principal Arterial - Interstate	32.197	-108.282	1398
35	0502	New Mexico	1995-09-11	2007-03-15	2	17	GRANT	1	Rural Principal Arterial - Interstate	32.2028	-108.251	1393
35	0503	New Mexico	1995-09-11	2007-03-15	2	17	GRANT	1	Rural Principal Arterial - Interstate	32.2	-108.266	1394
35	0504	New Mexico	1995-09-11	2007-03-15	2	17	GRANT	1	Rural Principal Arterial - Interstate	32.1993	-108.27	1395
35	0505	New Mexico	1995-09-11	2007-03-15	2	17	GRANT	1	Rural Principal Arterial - Interstate	32.1976	-108.279	1396
35	0506	New Mexico	1995-09-11	2007-03-15	2	17	GRANT	1	Rural Principal Arterial - Interstate	32.1982	-108.275	1394.6
35	0507	New Mexico	1995-09-11	2007-03-15	2	17	GRANT	1	Rural Principal Arterial - Interstate	32.1988	-108.272	1395
35	0508	New Mexico	1995-09-11	2007-03-15	2	17	GRANT	1	Rural Principal Arterial - Interstate	32.201	-108.261	1393
35	0509	New Mexico	1995-09-11	2007-03-15	2	17	GRANT	1	Rural Principal Arterial - Interstate	32.2024	-108.254	1393
35	0801	New Mexico	1995-09-11		1	17	GRANT	9	Rural Local Collector	32.1931	-108.301	1395.1
35	0802	New Mexico	1995-09-11		1	17	GRANT	9	Rural Local Collector	32.1936	-108.299	1394.8
35	0901	New Mexico	1995-09-11	2007-03-15	2	17	GRANT	1	Rural Principal Arterial - Interstate	32.2036	-108.247	1393
35	0902	New Mexico	1995-09-11	2007-03-15	2	17	GRANT	1	Rural Principal Arterial - Interstate	32.2045	-108.242	1390.5
35	0903	New Mexico	1995-09-11	2007-03-15	2	17	GRANT	1	Rural Principal Arterial - Interstate	32.2054	-108.238	1390
35	0959	New Mexico	1995-09-11	2007-03-15	2	17	GRANT	1	Rural Principal Arterial - Interstate	32.2063	-108.233	1390
35	1002	New Mexico	1987-01-01	2002-05-15	1	27	LINCOLN	2	Rural Principal Arterial - Other	33.3695	-104.916	1368.6
35	1003	New Mexico	1987-01-01	2001-10-15	2	5	CHAVES	2	Rural Principal Arterial - Other	33.3826	-104.733	1212.5
35	1005	New Mexico	1987-01-01	2010-01-01	3	49	SANTA FE	1	Rural Principal Arterial - Interstate	35.5097	-106.239	1682.3
35	1022	New Mexico	1987-01-01	1999-03-18	1	45	SAN JUAN	2	Rural Principal Arterial - Other	36.3741	-107.834	2045.3
35	1112	New Mexico	1987-01-01	2004-12-01	2	25	LEA	2	Rural Principal Arterial - Other	32.6334	-103.519	1146
35	2006	New Mexico	1987-01-01	1993-09-01	1	43	SANDOVAL	2	Rural Principal Arterial - Other	36.175	-107.329	2051
35	2007	New Mexico	1987-01-01	1990-08-01	2	39	RIO ARRIBA	2	Rural Principal Arterial - Other	36.2467	-107.603	2147.6
35	2118	New Mexico	1987-01-01	2002-04-10	2	37	QUAY	1	Rural Principal Arterial - Interstate	35.1728	-103.484	1196
35	6033	New Mexico	1987-01-01	2001-10-10	2	53	SOCORRO	1	Rural Principal Arterial - Interstate	34.2021	-106.925	1425.9
35	6035	New Mexico	1987-01-01	1998-07-28	2	6	CIBOLA	1	Rural Principal Arterial - Interstate	35.0751	-107.653	1890
35	6401	New Mexico	1987-01-01	1999-02-10	2	6	CIBOLA	1	Rural Principal Arterial - Interstate	35.0359	-107.48	1817.9
35	AA01	New Mexico	2014-08-01		2	19	GUADALUPE	1	Rural Principal Arterial - Interstate	34.9887	-105.234	1802
35	AA02	New Mexico	2014-08-01		2	19	GUADALUPE	1	Rural Principal Arterial - Interstate	34.9889	-105.238	1807
35	AA03	New Mexico	2014-08-01		2	19	GUADALUPE	1	Rural Principal Arterial - Interstate	34.9893	-105.246	1807
35	AA61	New Mexico	2014-08-01		2	19	GUADALUPE	1	Rural Principal Arterial - Interstate	34.9909	-105.279	1824
35	AA62	New Mexico	2014-08-01		2	19	GUADALUPE	1	Rural Principal Arterial - Interstate	34.9912	-105.284	1824
36	0801	New York	1994-06-01	2008-10-15	2	73	ORLEANS	6	Rural Minor Arterial	43.3553	-77.9267	76
36	0802	New York	1994-06-01	2008-10-15	2	73	ORLEANS	6	Rural Minor Arterial	43.3555	-77.9237	76
36	0859	New York	1994-06-01	2008-10-15	2	73	ORLEANS	6	Rural Minor Arterial	43.3557	-77.9186	76
36	1008	New York	1989-05-01	1989-08-25	2	65	ONEIDA	14	Urban Other Principal Arterial	43.2045	-75.4145	137.1
36	1011	New York	1988-06-01	1993-09-14	2	67	ONONDAGA	11	Urban Principal Arterial - Interstate	43.1157	-76.0505	120
36	1643	New York	1989-05-01	1996-09-15	1	115	WASHINGTON	2	Rural Principal Arterial - Other	43.437	-73.4597	53
36	1644	New York	1989-05-01	1996-06-19	1	89	ST LAWRENCE	6	Rural Minor Arterial	44.2509	-74.7719	452.2
36	A310	New York	1989-05-01	1996-09-15	1	115	WASHINGTON	2	Rural Principal Arterial - Other	43.4403	-73.4566	45.8
36	A320	New York	1989-05-01	1996-09-15	1	115	WASHINGTON	2	Rural Principal Arterial - Other	43.4418	-73.4551	43.9
36	A321	New York	1989-05-01	1996-09-15	1	115	WASHINGTON	2	Rural Principal Arterial - Other	43.4468	-73.4511	43.4
36	A330	New York	1989-05-01	1996-09-15	1	115	WASHINGTON	2	Rural Principal Arterial - Other	43.4434	-73.4536	44.7
36	A331	New York	1989-05-01	1996-09-15	1	115	WASHINGTON	2	Rural Principal Arterial - Other	43.4485	-73.4502	42
36	A340	New York	1989-05-01	1996-09-15	1	115	WASHINGTON	2	Rural Principal Arterial - Other	43.4387	-73.4581	52.2
36	A350	New York	1989-05-01	1996-09-15	1	115	WASHINGTON	2	Rural Principal Arterial - Other	43.445	-73.4523	44.4
36	B310	New York	1989-05-01	1996-06-19	1	89	ST LAWRENCE	6	Rural Minor Arterial	44.253	-74.7684	463
36	B320	New York	1989-05-01	1996-06-19	1	89	ST LAWRENCE	6	Rural Minor Arterial	44.2542	-74.7663	462.2
36	B330	New York	1989-05-01	1996-06-19	1	89	ST LAWRENCE	6	Rural Minor Arterial	44.255	-74.7612	464.5
36	B331	New York	1989-05-01	1996-06-19	1	89	ST LAWRENCE	6	Rural Minor Arterial	44.2552	-74.7532	464.6
36	B340	New York	1989-05-01	1996-06-19	1	89	ST LAWRENCE	6	Rural Minor Arterial	44.255	-74.7585	467
36	B350	New York	1989-05-01	1996-06-19	1	89	ST LAWRENCE	6	Rural Minor Arterial	44.255	-74.7558	463.1
36	B351	New York	1989-05-01	1996-06-19	1	89	ST LAWRENCE	6	Rural Minor Arterial	44.2549	-74.7638	463
36	B352	New York	1989-05-01	1996-06-19	1	89	ST LAWRENCE	6	Rural Minor Arterial	44.2495	-74.774	448.6
36	B353	New York	1989-05-01	1996-06-19	1	89	ST LAWRENCE	6	Rural Minor Arterial	44.2474	-74.7778	444.1
36	B354	New York	1989-05-01	1996-06-19	1	89	ST LAWRENCE	6	Rural Minor Arterial	44.2474	-74.7778	444.1
37	0801	North Carolina	1997-08-01		1	133	ONSLOW	9	Rural Local Collector	34.8069	-77.6639	22
37	0802	North Carolina	1997-08-01		1	133	ONSLOW	9	Rural Local Collector	34.8088	-77.6635	20.8
37	0859	North Carolina	1997-08-01		1	133	ONSLOW	9	Rural Local Collector	34.8115	-77.6642	18.1
37	0901	North Carolina	1995-06-01	2009-08-01	2	105	LEE	2	Rural Principal Arterial - Other	35.5426	-79.1695	86.8
37	0902	North Carolina	1995-06-01	2009-08-01	2	105	LEE	2	Rural Principal Arterial - Other	35.5507	-79.1613	85.1
37	0903	North Carolina	1995-06-01	2009-08-01	2	105	LEE	2	Rural Principal Arterial - Other	35.5386	-79.1739	90
37	1006	North Carolina	1989-09-01	1994-10-08	2	183	WAKE	11	Urban Principal Arterial - Interstate	35.7819	-78.7494	133.9
37	1024	North Carolina	1988-08-01	1992-08-09	1	99	JACKSON	6	Rural Minor Arterial	35.2962	-83.1801	647.6
37	1028	North Carolina	1988-11-01	2002-09-01	2	29	CAMDEN	2	Rural Principal Arterial - Other	36.5298	-76.3662	5
37	1030	North Carolina	1988-08-01	2000-10-02	2	139	PASQUOTANK	2	Rural Principal Arterial - Other	36.3817	-76.3129	4
37	1040	North Carolina	1988-12-01	1995-06-20	2	121	MITCHELL	2	Rural Principal Arterial - Other	35.9134	-82.0624	779.6
37	1352	North Carolina	1988-08-01	1989-10-29	2	167	STANLY	2	Rural Principal Arterial - Other	35.4461	-80.2291	211
37	1645	North Carolina	1988-11-01	2000-05-15	2	47	COLUMBUS	2	Rural Principal Arterial - Other	34.348	-78.6485	20.9
37	1801	North Carolina	1988-08-01	1996-09-19	2	21	BUNCOMBE	11	Urban Principal Arterial - Interstate	35.5926	-82.425	692.4
37	1802	North Carolina	1988-08-01	1996-04-30	1	77	GRANVILLE	7	Rural Major Collector	36.3162	-78.6152	151.4
37	1803	North Carolina	1988-08-01	1990-05-31	2	99	JACKSON	2	Rural Principal Arterial - Other	35.3894	-83.2946	577.4
37	1814	North Carolina	1988-11-01	2000-07-17	2	113	MACON	2	Rural Principal Arterial - Other	35.1698	-83.3662	618
37	1817	North Carolina	1988-08-01	1995-11-18	2	67	FORSYTH	2	Rural Principal Arterial - Other	36.0547	-80.1515	255.7
37	1992	North Carolina	1990-01-31	1996-09-01	2	37	CHATHAM	2	Rural Principal Arterial - Other	35.7452	-79.4411	178.8
37	2819	North Carolina	1988-08-01	1992-06-08	2	81	GUILFORD	2	Rural Principal Arterial - Other	35.9344	-79.8277	244
37	2824	North Carolina	1989-09-01	1991-09-17	2	37	CHATHAM	2	Rural Principal Arterial - Other	35.7058	-79.4291	197.4
37	2825	North Carolina	1988-08-01	2011-06-01	2	119	MECKLENBURG	16	Urban Minor Arterial	35.1422	-80.9168	183.8
37	A960	North Carolina	1995-06-01	2009-08-01	2	105	LEE	2	Rural Principal Arterial - Other	35.5521	-79.1607	83.8
37	A961	North Carolina	1995-06-01	2009-08-01	2	105	LEE	2	Rural Principal Arterial - Other	35.549	-79.1634	90.8
37	A962	North Carolina	1995-06-01	2009-08-01	2	105	LEE	2	Rural Principal Arterial - Other	35.546	-79.1664	92.5
37	A963	North Carolina	1995-06-01	2009-08-01	2	105	LEE	2	Rural Principal Arterial - Other	35.5431	-79.1695	90.9
37	A964	North Carolina	1995-06-01	2009-08-01	2	105	LEE	2	Rural Principal Arterial - Other	35.5402	-79.1727	91.7
37	A965	North Carolina	1995-06-01	2009-08-01	2	105	LEE	2	Rural Principal Arterial - Other	35.5373	-79.1758	85.7
38	2001	North Dakota	1987-01-01	1998-09-15	2	35	GRAND FORKS	2	Rural Principal Arterial - Other	47.9328	-97.4271	280.1
39	0101	Ohio	1994-01-01	1997-09-02	2	41	DELAWARE	2	Rural Principal Arterial - Other	40.4065	-83.0743	289.2
39	0102	Ohio	1994-01-01	1996-09-02	2	41	DELAWARE	2	Rural Principal Arterial - Other	40.412	-83.0744	290
39	0103	Ohio	1994-01-01	2002-06-19	2	41	DELAWARE	2	Rural Principal Arterial - Other	40.4245	-83.0745	290
39	0104	Ohio	1994-01-01	2012-06-01	2	41	DELAWARE	2	Rural Principal Arterial - Other	40.4026	-83.0743	291
39	0105	Ohio	1994-01-01	1998-09-07	2	41	DELAWARE	2	Rural Principal Arterial - Other	40.4168	-83.0745	290
39	0106	Ohio	1994-01-01	2008-08-01	2	41	DELAWARE	2	Rural Principal Arterial - Other	40.4045	-83.0743	290
39	0107	Ohio	1994-01-01	1996-09-02	2	41	DELAWARE	2	Rural Principal Arterial - Other	40.4087	-83.0743	290
39	0108	Ohio	1994-01-01	2002-06-19	2	41	DELAWARE	2	Rural Principal Arterial - Other	40.4188	-83.0744	290
39	0109	Ohio	1994-01-01	2002-06-19	2	41	DELAWARE	2	Rural Principal Arterial - Other	40.4206	-83.0745	290
39	0110	Ohio	1994-01-01	2002-06-19	2	41	DELAWARE	2	Rural Principal Arterial - Other	40.4226	-83.0745	290
39	0111	Ohio	1994-01-01	2007-05-30	2	41	DELAWARE	2	Rural Principal Arterial - Other	40.4005	-83.0742	290.5
39	0112	Ohio	1994-01-01	2012-06-01	2	41	DELAWARE	2	Rural Principal Arterial - Other	40.3983	-83.0743	290
39	0159	Ohio	1994-01-01	2010-08-10	2	41	DELAWARE	2	Rural Principal Arterial - Other	40.4279	-83.0742	289
39	0160	Ohio	1994-01-01	2010-09-10	2	41	DELAWARE	2	Rural Principal Arterial - Other	40.4139	-83.0744	288.1
39	0901	Ohio	1994-01-01	2011-04-01	2	41	DELAWARE	2	Rural Principal Arterial - Other	40.3869	-83.074	290
39	0902	Ohio	1994-01-01	2017-05-15	2	41	DELAWARE	2	Rural Principal Arterial - Other	40.3941	-83.0742	291
39	0903	Ohio	1994-01-01	2012-06-01	2	41	DELAWARE	2	Rural Principal Arterial - Other	40.3913	-83.0741	290.6
39	A803	Ohio	1997-08-04	2012-09-01	2	41	DELAWARE	9	Rural Local Collector	40.4301	-83.0748	289
39	A804	Ohio	1997-08-04	2017-05-15	2	41	DELAWARE	9	Rural Local Collector	40.4281	-83.0748	289
40	0113	Oklahoma	1996-01-01	2008-06-15	2	31	COMANCHE	2	Rural Principal Arterial - Other	34.6345	-98.6851	408
40	0114	Oklahoma	1996-01-01	2014-07-18	2	31	COMANCHE	2	Rural Principal Arterial - Other	34.632	-98.7058	403.9
40	0115	Oklahoma	1996-01-01	2014-07-18	2	31	COMANCHE	2	Rural Principal Arterial - Other	34.6337	-98.6917	409.2
40	0116	Oklahoma	1996-01-01	2014-07-18	2	31	COMANCHE	2	Rural Principal Arterial - Other	34.6334	-98.6943	411
40	0117	Oklahoma	1996-01-01	2014-07-18	2	31	COMANCHE	2	Rural Principal Arterial - Other	34.634	-98.6887	409
40	0118	Oklahoma	1996-01-01	2014-07-18	2	31	COMANCHE	2	Rural Principal Arterial - Other	34.6331	-98.697	408
40	0119	Oklahoma	1996-01-01	2014-07-18	2	31	COMANCHE	2	Rural Principal Arterial - Other	34.6356	-98.6752	402
40	0120	Oklahoma	1996-01-01	2014-07-18	2	31	COMANCHE	2	Rural Principal Arterial - Other	34.636	-98.6716	400.1
40	0121	Oklahoma	1996-01-01	2014-07-18	2	31	COMANCHE	2	Rural Principal Arterial - Other	34.6366	-98.6673	396
40	0122	Oklahoma	1996-01-01	2008-06-15	2	31	COMANCHE	2	Rural Principal Arterial - Other	34.6348	-98.6824	407.6
40	0123	Oklahoma	1996-01-01	2014-07-18	2	31	COMANCHE	2	Rural Principal Arterial - Other	34.6369	-98.664	392.6
40	0124	Oklahoma	1996-01-01	2014-07-18	2	31	COMANCHE	2	Rural Principal Arterial - Other	34.6373	-98.661	389.7
40	0160	Oklahoma	1996-01-01	2014-07-18	2	31	COMANCHE	2	Rural Principal Arterial - Other	34.6316	-98.7095	396.3
40	0501	Oklahoma	1987-01-01	2007-07-15	2	31	COMANCHE	2	Rural Principal Arterial - Other	34.6377	-98.6595	388
40	0502	Oklahoma	1987-01-01	2013-08-15	2	31	COMANCHE	2	Rural Principal Arterial - Other	34.6373	-98.6624	390.6
40	0503	Oklahoma	1987-01-01	2013-08-15	2	31	COMANCHE	2	Rural Principal Arterial - Other	34.637	-98.6658	394.7
40	0504	Oklahoma	1987-01-01	2013-08-15	2	31	COMANCHE	2	Rural Principal Arterial - Other	34.6341	-98.6901	408
40	0505	Oklahoma	1987-01-01	2013-08-15	2	31	COMANCHE	2	Rural Principal Arterial - Other	34.6335	-98.6953	411
40	0506	Oklahoma	1987-01-01	2013-08-15	2	31	COMANCHE	2	Rural Principal Arterial - Other	34.6352	-98.6809	405.2
40	0507	Oklahoma	1987-01-01	2013-08-15	2	31	COMANCHE	2	Rural Principal Arterial - Other	34.6344	-98.6872	409
40	0508	Oklahoma	1987-01-01	2013-08-15	2	31	COMANCHE	2	Rural Principal Arterial - Other	34.6364	-98.6701	396.6
40	0509	Oklahoma	1987-01-01	2013-08-15	2	31	COMANCHE	2	Rural Principal Arterial - Other	34.636	-98.6736	400
40	0560	Oklahoma	1987-01-01	2013-08-15	2	31	COMANCHE	2	Rural Principal Arterial - Other	34.6324	-98.7044	407
40	1015	Oklahoma	1987-01-01	2008-06-15	2	133	SEMINOLE	6	Rural Minor Arterial	35.1932	-96.6749	286.3
40	1017	Oklahoma	1987-01-01	1996-05-01	2	101	MUSKOGEE	2	Rural Principal Arterial - Other	35.7977	-95.4013	158
40	4086	Oklahoma	1987-01-01	1989-08-03	1	51	GRADY	6	Rural Minor Arterial	35.0757	-97.9617	333
40	4087	Oklahoma	1987-01-01	1997-09-16	2	65	JACKSON	2	Rural Principal Arterial - Other	34.6376	-99.2886	410
40	4088	Oklahoma	1987-01-01	1995-05-15	2	71	KAY	2	Rural Principal Arterial - Other	36.6883	-97.2692	306
40	4154	Oklahoma	1988-12-31	2000-08-15	2	51	GRADY	6	Rural Minor Arterial	34.7506	-97.9584	402.1
40	4161	Oklahoma	1987-01-01	1998-05-01	1	19	CARTER	2	Rural Principal Arterial - Other	34.1157	-97.0396	246.8
40	4163	Oklahoma	1987-03-31	1999-08-17	2	11	BLAINE	2	Rural Principal Arterial - Other	35.8416	-98.4752	463
40	4164	Oklahoma	1987-01-01	1994-08-25	1	93	MAJOR	6	Rural Minor Arterial	36.3316	-98.4798	397
40	4165	Oklahoma	1987-01-01	2007-12-07	1	93	MAJOR	2	Rural Principal Arterial - Other	36.3912	-98.2855	405.2
40	6010	Oklahoma	1987-01-01	1999-09-30	1	79	LE FLORE	7	Rural Major Collector	35.1253	-94.5699	143
40	A320	Oklahoma	1987-01-01	1997-09-16	2	65	JACKSON	2	Rural Principal Arterial - Other	34.6376	-99.2835	408.7
40	A330	Oklahoma	1987-01-01	1997-09-16	2	65	JACKSON	2	Rural Principal Arterial - Other	34.6376	-99.2811	411
40	A340	Oklahoma	1987-01-01	1997-09-16	2	65	JACKSON	2	Rural Principal Arterial - Other	34.6376	-99.2788	410.8
40	A350	Oklahoma	1987-01-01	1997-09-16	2	65	JACKSON	2	Rural Principal Arterial - Other	34.6376	-99.2762	409
40	AA01	Oklahoma	2015-03-01		2	17	CANADIAN	12	Urban Principal Arterial - Other Freeways or Expressways	35.5081	-97.7926	393
40	AA02	Oklahoma	2015-03-01		2	17	CANADIAN	12	Urban Principal Arterial - Other Freeways or Expressways	35.508	-97.7993	390
40	AA03	Oklahoma	2015-03-01		2	17	CANADIAN	12	Urban Principal Arterial - Other Freeways or Expressways	35.508	-97.8048	405
40	AA61	Oklahoma	2015-03-01		2	17	CANADIAN	12	Urban Principal Arterial - Other Freeways or Expressways	35.508	-97.8096	404
40	AA62	Oklahoma	2015-03-01		2	17	CANADIAN	12	Urban Principal Arterial - Other Freeways or Expressways	35.508	-97.8149	399
40	AA63	Oklahoma	2015-03-01		2	17	CANADIAN	12	Urban Principal Arterial - Other Freeways or Expressways	35.508	-97.8224	398
40	B310	Oklahoma	1987-01-01	2006-01-30	2	133	SEMINOLE	6	Rural Minor Arterial	35.1953	-96.6749	288.7
40	B320	Oklahoma	1987-01-01	2006-01-30	2	133	SEMINOLE	6	Rural Minor Arterial	35.1975	-96.6749	290.5
40	B330	Oklahoma	1987-01-01	2006-01-30	2	133	SEMINOLE	6	Rural Minor Arterial	35.1993	-96.6748	283
40	B350	Oklahoma	1987-01-01	2006-01-30	2	133	SEMINOLE	6	Rural Minor Arterial	35.207	-96.6748	282.7
40	B360	Oklahoma	1987-01-01	2006-01-30	2	133	SEMINOLE	6	Rural Minor Arterial	35.2092	-96.6746	282.5
40	C310	Oklahoma	1987-01-01	1995-06-22	2	71	KAY	2	Rural Principal Arterial - Other	36.6883	-97.2739	306
40	C320	Oklahoma	1987-01-01	1995-06-22	2	71	KAY	2	Rural Principal Arterial - Other	36.6883	-97.2654	304.5
40	C330	Oklahoma	1987-01-01	1995-06-22	2	71	KAY	2	Rural Principal Arterial - Other	36.6883	-97.2627	299.8
40	C350	Oklahoma	1987-01-01	1995-06-22	2	71	KAY	2	Rural Principal Arterial - Other	36.6883	-97.2601	297.5
41	2002	Oregon	1988-05-24	1993-08-27	1	67	WASHINGTON	2	Rural Principal Arterial - Other	45.5962	-123.012	62
41	6011	Oregon	1988-07-01	1993-07-26	2	43	LINN	1	Rural Principal Arterial - Interstate	44.2951	-123.061	95
41	6012	Oregon	1988-07-01	1991-05-10	2	65	WASCO	1	Rural Principal Arterial - Interstate	45.6899	-121.388	26
41	AA01	Oregon	2015-07-26		1	55	SHERMAN	2	Rural Principal Arterial - Other	45.3188	-120.769	745
41	AA02	Oregon	2015-07-26		1	55	SHERMAN	2	Rural Principal Arterial - Other	45.3094	-120.769	746
41	AA03	Oregon	2015-07-26		1	55	SHERMAN	2	Rural Principal Arterial - Other	45.3018	-120.763	757
41	AA59	Oregon	2015-07-26		1	55	SHERMAN	2	Rural Principal Arterial - Other	45.2944	-120.754	754
41	AA60	Oregon	2015-07-26		1	55	SHERMAN	2	Rural Principal Arterial - Other	45.2846	-120.748	752
42	1597	Pennsylvania	1988-08-01	2000-07-08	1	117	TIOGA	6	Rural Minor Arterial	41.9724	-77.2385	341
42	1599	Pennsylvania	1988-08-01	2011-04-01	1	47	ELK	14	Urban Other Principal Arterial	41.4337	-78.7129	432.9
42	1605	Pennsylvania	1988-08-01	1995-06-14	1	97	NORTHUMBERLAND	14	Urban Other Principal Arterial	41.0008	-76.8332	161.4
42	1608	Pennsylvania	1988-12-01	2005-12-31	1	9	BEDFORD	6	Rural Minor Arterial	39.9984	-78.5962	350.3
42	1618	Pennsylvania	1988-12-01	1989-08-27	1	111	SOMERSET	7	Rural Major Collector	39.7707	-78.9127	781.3
42	A310	Pennsylvania	1988-08-01	1995-06-14	1	97	NORTHUMBERLAND	14	Urban Other Principal Arterial	40.9924	-76.8373	151.2
42	A320	Pennsylvania	1988-08-01	1995-06-14	1	97	NORTHUMBERLAND	14	Urban Other Principal Arterial	40.9908	-76.8375	147
42	A330	Pennsylvania	1988-08-01	1995-06-14	1	97	NORTHUMBERLAND	14	Urban Other Principal Arterial	40.9975	-76.8354	157.3
42	A340	Pennsylvania	1988-08-01	1995-06-14	1	97	NORTHUMBERLAND	14	Urban Other Principal Arterial	40.9891	-76.8377	149
42	A350	Pennsylvania	1988-08-01	1995-06-14	1	97	NORTHUMBERLAND	14	Urban Other Principal Arterial	40.9941	-76.837	153.2
42	A351	Pennsylvania	1988-08-01	1995-06-14	1	97	NORTHUMBERLAND	14	Urban Other Principal Arterial	40.9957	-76.8364	154.1
42	B310	Pennsylvania	1988-08-01	2000-05-01	1	117	TIOGA	6	Rural Minor Arterial	41.9717	-77.2279	339.7
42	B330	Pennsylvania	1988-08-01	2000-05-01	1	117	TIOGA	6	Rural Minor Arterial	41.9721	-77.236	347.9
42	B340	Pennsylvania	1988-08-01	2000-05-01	1	117	TIOGA	6	Rural Minor Arterial	41.9796	-77.2591	342.3
42	B350	Pennsylvania	1988-08-01	2000-05-01	1	117	TIOGA	6	Rural Minor Arterial	41.9718	-77.2339	346.2
42	B351	Pennsylvania	1988-08-01	2000-05-01	1	117	TIOGA	6	Rural Minor Arterial	41.9802	-77.261	345
45	1008	South Carolina	1987-01-01	1992-06-03	1	73	OCONEE	6	Rural Minor Arterial	34.7754	-83.0594	298
45	1011	South Carolina	1987-01-01	1999-12-10	2	19	CHARLESTON	14	Urban Other Principal Arterial	32.8222	-80.0302	6
45	1024	South Carolina	1987-01-01		1	63	LEXINGTON	17	Urban Collector	34.0127	-81.144	110
45	1025	South Carolina	1987-01-01	1993-09-01	1	47	GREENWOOD	2	Rural Principal Arterial - Other	34.2505	-82.1374	184
46	0803	South Dakota	1992-01-01	2014-06-01	1	21	CAMPBELL	7	Rural Major Collector	45.928	-100.412	511
46	0804	South Dakota	1992-01-01	2014-06-01	1	21	CAMPBELL	7	Rural Major Collector	45.928	-100.409	512
46	0859	South Dakota	1992-01-01	2014-06-01	1	21	CAMPBELL	7	Rural Major Collector	45.928	-100.405	513.6
46	9106	South Dakota	1989-06-14	2016-08-01	2	105	PERKINS	6	Rural Minor Arterial	45.8502	-102.177	737.7
46	9187	South Dakota	1989-05-01	1997-12-31	1	93	MEADE	6	Rural Minor Arterial	44.7718	-102.055	716.9
46	9197	South Dakota	1987-01-01	1989-06-01	1	73	JERAULD	6	Rural Minor Arterial	44.0673	-98.5063	439
47	1023	Tennessee	1987-01-01	1994-08-25	2	1	ANDERSON	1	Rural Principal Arterial - Interstate	36.187	-84.0988	333.8
47	1028	Tennessee	1987-01-01	1999-08-15	2	73	HAWKINS	2	Rural Principal Arterial - Other	36.3831	-83.1221	346
47	1029	Tennessee	1987-01-01	1998-06-12	2	115	MARION	2	Rural Principal Arterial - Other	35.0565	-85.6252	189.4
47	2001	Tennessee	1987-01-01	1991-10-16	2	45	DYER	2	Rural Principal Arterial - Other	36.1827	-89.223	82.2
47	2008	Tennessee	1987-01-01	1989-11-01	2	53	GIBSON	2	Rural Principal Arterial - Other	35.8591	-88.7478	146.9
47	3075	Tennessee	1987-01-01	2002-06-01	1	41	DE KALB	2	Rural Principal Arterial - Other	36.07	-85.7359	312.5
47	3101	Tennessee	1987-01-01	1995-09-01	1	15	CANNON	2	Rural Principal Arterial - Other	35.9422	-86.1222	236
47	3104	Tennessee	1987-01-01	1997-02-07	1	173	UNION	7	Rural Major Collector	36.2416	-83.7511	381.9
47	3108	Tennessee	1987-01-01	1989-11-01	2	1	ANDERSON	1	Rural Principal Arterial - Interstate	36.1755	-84.089	291.5
47	3109	Tennessee	1987-01-01	1989-06-25	1	119	MAURY	2	Rural Principal Arterial - Other	35.5288	-86.923	201.2
47	3110	Tennessee	1987-01-01	1989-06-15	1	107	MC MINN	2	Rural Principal Arterial - Other	35.6117	-84.57	293
47	6015	Tennessee	1987-01-01	1999-05-15	2	107	MC MINN	1	Rural Principal Arterial - Interstate	35.5854	-84.5291	309.5
47	6022	Tennessee	1987-01-01	1993-04-01	2	141	PUTNAM	2	Rural Principal Arterial - Other	36.1259	-85.4841	334.2
47	9024	Tennessee	1987-01-01	1995-04-26	1	149	RUTHERFORD	2	Rural Principal Arterial - Other	35.9297	-86.2365	187
47	9025	Tennessee	1987-01-01	1995-09-05	1	15	CANNON	2	Rural Principal Arterial - Other	35.9518	-86.0965	229.8
47	A310	Tennessee	1987-01-01	1995-09-01	1	15	CANNON	2	Rural Principal Arterial - Other	35.9398	-86.1302	232
47	A320	Tennessee	1987-01-01	1995-09-01	1	15	CANNON	2	Rural Principal Arterial - Other	35.941	-86.1277	235.1
47	A330	Tennessee	1987-01-01	1995-09-01	1	15	CANNON	2	Rural Principal Arterial - Other	35.9416	-86.1257	234.8
47	A350	Tennessee	1987-01-01	1995-09-01	1	15	CANNON	2	Rural Principal Arterial - Other	35.9428	-86.1192	225.3
47	B310	Tennessee	1987-01-01	2002-08-14	1	41	DE KALB	2	Rural Principal Arterial - Other	36.0741	-85.7289	316.2
47	B320	Tennessee	1987-01-01	2002-08-14	1	41	DE KALB	2	Rural Principal Arterial - Other	36.0728	-85.7314	309
47	B330	Tennessee	1987-01-01	2002-08-14	1	41	DE KALB	2	Rural Principal Arterial - Other	36.0663	-85.7387	300.6
47	B350	Tennessee	1987-01-01	2002-08-14	1	41	DE KALB	2	Rural Principal Arterial - Other	36.0648	-85.7407	300.3
47	C310	Tennessee	1987-01-01	1994-08-25	2	1	ANDERSON	1	Rural Principal Arterial - Interstate	36.1922	-84.1074	339.6
47	C311	Tennessee	1987-01-01	1997-07-29	2	1	ANDERSON	1	Rural Principal Arterial - Interstate	36.1932	-84.1093	331.3
47	C320	Tennessee	1987-01-01	1994-08-25	2	1	ANDERSON	1	Rural Principal Arterial - Interstate	36.1913	-84.1056	345.7
47	C330	Tennessee	1987-01-01	1994-08-25	2	1	ANDERSON	1	Rural Principal Arterial - Interstate	36.1887	-84.1009	339.3
47	C350	Tennessee	1987-01-01	1994-08-25	2	1	ANDERSON	1	Rural Principal Arterial - Interstate	36.1899	-84.1029	341.6
48	0001	Texas	1989-01-31	2007-03-18	3	453	TRAVIS	11	Urban Principal Arterial - Interstate	30.4063	-97.7235	233
48	0113	Texas	1995-01-01	2002-04-29	2	215	HIDALGO	2	Rural Principal Arterial - Other	26.7206	-98.1081	25
48	0114	Texas	1995-01-01	2002-04-29	2	215	HIDALGO	2	Rural Principal Arterial - Other	26.7108	-98.1099	25
48	0115	Texas	1995-01-01	2002-04-29	2	215	HIDALGO	2	Rural Principal Arterial - Other	26.7372	-98.1051	24
48	0116	Texas	1995-01-01	2002-04-29	2	215	HIDALGO	2	Rural Principal Arterial - Other	26.735	-98.1055	24
48	0117	Texas	1995-01-01	2002-04-29	2	215	HIDALGO	2	Rural Principal Arterial - Other	26.725	-98.1074	24
48	0118	Texas	1995-01-01	2002-04-29	2	215	HIDALGO	2	Rural Principal Arterial - Other	26.7228	-98.1078	24
48	0119	Texas	1995-01-01	2002-04-29	2	215	HIDALGO	2	Rural Principal Arterial - Other	26.7043	-98.1111	24
48	0120	Texas	1995-01-01	2002-04-29	2	215	HIDALGO	2	Rural Principal Arterial - Other	26.7065	-98.1107	24
48	0121	Texas	1995-01-01	2002-04-29	2	215	HIDALGO	2	Rural Principal Arterial - Other	26.7086	-98.1103	24
48	0122	Texas	1995-01-01	2002-04-29	2	215	HIDALGO	2	Rural Principal Arterial - Other	26.7271	-98.107	24
48	0123	Texas	1995-01-01	2002-04-29	2	215	HIDALGO	2	Rural Principal Arterial - Other	26.7306	-98.1063	24
48	0124	Texas	1995-01-01	2002-04-29	2	215	HIDALGO	2	Rural Principal Arterial - Other	26.7328	-98.1059	24.3
48	0160	Texas	1995-01-01	2002-04-29	2	215	HIDALGO	2	Rural Principal Arterial - Other	26.694	-98.1131	24
48	0161	Texas	1995-01-01	2002-04-29	2	215	HIDALGO	2	Rural Principal Arterial - Other	26.6962	-98.1127	24
48	0162	Texas	1995-01-01	2002-04-29	2	215	HIDALGO	2	Rural Principal Arterial - Other	26.7	-98.1119	24
48	0163	Texas	1995-01-01	2002-04-29	2	215	HIDALGO	2	Rural Principal Arterial - Other	26.7021	-98.1115	24
48	0164	Texas	1995-01-01	2002-04-29	2	215	HIDALGO	2	Rural Principal Arterial - Other	26.7162	-98.1089	24
48	0165	Texas	1995-01-01	2002-04-29	2	215	HIDALGO	2	Rural Principal Arterial - Other	26.7184	-98.1085	24
48	0166	Texas	1995-01-01	2007-03-30	2	215	HIDALGO	2	Rural Principal Arterial - Other	26.6918	-98.1135	23
48	0167	Texas	1995-01-01	2002-04-29	2	215	HIDALGO	2	Rural Principal Arterial - Other	26.713	-98.1095	25
48	0801	Texas	1995-01-01		1	41	BRAZOS	9	Rural Local Collector	30.77	-96.3997	116.8
48	0802	Texas	1995-01-01		1	41	BRAZOS	9	Rural Local Collector	30.7717	-96.4008	118
48	0901	Texas	1995-01-01	2018-09-01	2	29	BEXAR	2	Rural Principal Arterial - Other	29.5746	-98.6479	299
48	0902	Texas	1995-01-01	2018-09-01	2	29	BEXAR	2	Rural Principal Arterial - Other	29.5614	-98.6588	284.8
48	0903	Texas	1995-01-01	2018-09-01	2	29	BEXAR	2	Rural Principal Arterial - Other	29.564	-98.6565	285
48	1039	Texas	1987-01-01	1996-08-01	2	139	ELLIS	2	Rural Principal Arterial - Other	32.3943	-96.8156	172
48	1046	Texas	1987-01-01	2006-03-17	2	65	CARSON	1	Rural Principal Arterial - Interstate	35.2076	-101.345	1047
48	1047	Texas	1987-01-01	2000-10-01	2	65	CARSON	1	Rural Principal Arterial - Interstate	35.2077	-101.18	1006
48	1048	Texas	1987-01-01	1996-08-01	2	135	ECTOR	16	Urban Minor Arterial	31.8856	-102.386	897
48	1049	Texas	1987-01-01	1996-04-30	2	347	NACOGDOCHES	14	Urban Other Principal Arterial	31.6592	-94.6783	122.2
48	1050	Texas	1987-01-01	1996-11-30	1	185	GRIMES	6	Rural Minor Arterial	30.3538	-95.9214	113
48	1056	Texas	1987-01-01	2010-10-01	1	357	OCHILTREE	2	Rural Principal Arterial - Other	36.1944	-100.709	871.9
48	1060	Texas	1987-01-01	2000-08-01	2	391	REFUGIO	2	Rural Principal Arterial - Other	28.5103	-97.058	22
48	1061	Texas	1988-07-01	1991-02-13	2	421	SHERMAN	2	Rural Principal Arterial - Other	36.1672	-102.028	1097.9
48	1065	Texas	1987-01-01	1997-06-01	1	359	OLDHAM	2	Rural Principal Arterial - Other	35.2258	-102.423	1227
48	1068	Texas	1987-01-01	2000-11-01	2	277	LAMAR	2	Rural Principal Arterial - Other	33.5047	-95.5894	135
48	1069	Texas	1987-01-01	2003-05-01	2	257	KAUFMAN	2	Rural Principal Arterial - Other	32.6172	-96.426	126.9
48	1070	Texas	1987-01-01	2003-05-01	2	257	KAUFMAN	2	Rural Principal Arterial - Other	32.5987	-96.3819	131
48	1076	Texas	1987-01-01	2013-02-15	2	445	TERRY	14	Urban Other Principal Arterial	33.1671	-102.283	1013
48	1077	Texas	1987-01-01	1999-10-01	2	191	HALL	2	Rural Principal Arterial - Other	34.5384	-100.435	560
48	1087	Texas	1987-01-01	2011-07-15	2	423	SMITH	14	Urban Other Principal Arterial	32.3699	-95.331	166
48	1092	Texas	1987-01-01	1998-09-15	2	325	MEDINA	2	Rural Principal Arterial - Other	29.3515	-99.068	252.3
48	1093	Texas	1987-01-01	1988-09-14	2	13	ATASCOSA	1	Rural Principal Arterial - Interstate	28.7772	-98.3089	74
48	1094	Texas	1987-01-01	2009-08-01	2	29	BEXAR	2	Rural Principal Arterial - Other	29.6021	-98.7075	337.4
48	1096	Texas	1987-01-01	2001-05-21	2	325	MEDINA	2	Rural Principal Arterial - Other	29.3559	-98.835	235
48	1109	Texas	1987-01-01	2001-07-01	1	471	WALKER	2	Rural Principal Arterial - Other	30.7496	-95.5235	101.8
48	1111	Texas	1987-01-01	1999-08-15	2	303	LUBBOCK	2	Rural Principal Arterial - Other	33.5314	-101.805	962
48	1113	Texas	1987-01-01	1992-06-07	2	401	RUSK	2	Rural Principal Arterial - Other	31.9577	-94.7002	133.6
48	1116	Texas	1987-06-30	1990-10-17	2	401	RUSK	2	Rural Principal Arterial - Other	31.8928	-94.6811	125
48	1119	Texas	1987-01-01	1989-08-02	1	73	CHEROKEE	2	Rural Principal Arterial - Other	32.0025	-94.9985	102
48	1122	Texas	1987-01-01	2005-06-15	2	493	WILSON	2	Rural Principal Arterial - Other	29.2359	-98.2536	140.8
48	1123	Texas	1987-01-01	1993-07-26	2	265	KERR	1	Rural Principal Arterial - Interstate	30.2465	-99.4455	681
48	1130	Texas	1987-01-01	1992-10-21	2	187	GUADALUPE	6	Rural Minor Arterial	29.5595	-97.9443	158
48	1168	Texas	1987-01-01	2005-12-15	1	499	WOOD	8	Rural Minor Collector	32.68	-95.4668	126.4
48	1169	Texas	1987-01-01	2009-06-15	2	401	RUSK	6	Rural Minor Arterial	32.1963	-94.803	131
48	1174	Texas	1987-01-01	1998-04-17	2	355	NUECES	2	Rural Principal Arterial - Other	27.7877	-97.8736	32
48	1178	Texas	1988-06-30	1995-05-02	2	51	BURLESON	2	Rural Principal Arterial - Other	30.5613	-96.6692	130.1
48	1181	Texas	1987-01-01	2000-08-01	2	297	LIVE OAK	1	Rural Principal Arterial - Interstate	28.5901	-98.2093	52.1
48	1183	Texas	1987-01-01	1994-09-10	2	169	GARZA	2	Rural Principal Arterial - Other	33.3173	-101.523	913
48	2108	Texas	1987-01-01	2003-06-15	2	167	GALVESTON	2	Rural Principal Arterial - Other	29.3474	-94.9265	1
48	2133	Texas	1987-01-01	2005-06-15	1	27	BELL	6	Rural Minor Arterial	31.0758	-97.3151	180
48	2172	Texas	1987-01-01	1995-08-01	2	335	MITCHELL	1	Rural Principal Arterial - Interstate	32.3664	-100.991	655
48	2176	Texas	1987-01-01	2001-02-22	2	189	HALE	7	Rural Major Collector	34.1653	-101.709	1027
48	3559	Texas	1987-01-01	1999-02-01	1	471	WALKER	2	Rural Principal Arterial - Other	30.6966	-95.6413	123.4
48	3579	Texas	1987-10-31	1998-09-01	1	467	VAN ZANDT	6	Rural Minor Arterial	32.617	-95.8485	148.9
48	3609	Texas	1987-01-01	1991-11-27	2	125	DICKENS	2	Rural Principal Arterial - Other	33.6218	-100.765	698
48	3669	Texas	1987-01-01	2000-09-15	2	5	ANGELINA	6	Rural Minor Arterial	31.3279	-94.7865	94.5
48	3679	Texas	1988-05-31	1997-07-19	1	5	ANGELINA	6	Rural Minor Arterial	31.372	-94.5056	59
48	3689	Texas	1987-03-31	1999-06-15	2	373	POLK	2	Rural Principal Arterial - Other	30.706	-94.8592	103
48	3729	Texas	1987-01-01	1999-09-01	2	61	CAMERON	2	Rural Principal Arterial - Other	26.0866	-97.5844	11.1
48	3739	Texas	1987-01-01	2006-04-01	2	261	KENEDY	2	Rural Principal Arterial - Other	26.9835	-97.7951	10
48	3749	Texas	1987-01-01	1997-03-29	1	131	DUVAL	2	Rural Principal Arterial - Other	27.9296	-98.5567	195
48	3835	Texas	1991-10-01	2000-04-25	2	41	BRAZOS	2	Rural Principal Arterial - Other	30.7342	-96.4342	103.2
48	3855	Texas	1987-01-01	1998-12-14	2	149	FAYETTE	2	Rural Principal Arterial - Other	29.8996	-96.8075	97
48	3865	Texas	1987-01-01	2001-05-18	1	333	MILLS	2	Rural Principal Arterial - Other	31.5661	-98.6687	447.3
48	3875	Texas	1987-01-01	1991-06-26	2	421	SHERMAN	2	Rural Principal Arterial - Other	36.1648	-102.027	1097
48	6079	Texas	1987-01-01	1999-09-15	2	117	DEAF SMITH	1	Rural Principal Arterial - Interstate	35.1815	-103.03	1165.6
48	6086	Texas	1987-01-01	2000-09-01	2	297	LIVE OAK	1	Rural Principal Arterial - Interstate	28.1696	-97.8658	57
48	6160	Texas	1987-01-01	1993-11-10	1	369	PARMER	2	Rural Principal Arterial - Other	34.4273	-102.99	1262
48	6179	Texas	1987-01-01	2004-07-08	2	369	PARMER	2	Rural Principal Arterial - Other	34.3139	-102.887	1215.9
48	9005	Texas	1987-01-01	1998-09-14	1	29	BEXAR	8	Rural Minor Collector	29.5168	-98.721	276.6
48	A310	Texas	1987-01-01	1998-09-14	2	29	BEXAR	2	Rural Principal Arterial - Other	29.5997	-98.7067	336.6
48	A320	Texas	1987-01-01	1998-09-14	2	29	BEXAR	2	Rural Principal Arterial - Other	29.6045	-98.709	344
48	A330	Texas	1987-01-01	1998-09-14	2	29	BEXAR	2	Rural Principal Arterial - Other	29.6068	-98.7108	344
48	A340	Texas	1987-01-01	1998-09-14	2	29	BEXAR	2	Rural Principal Arterial - Other	29.6079	-98.7127	347
48	A502	Texas	1987-01-01	2017-06-30	2	257	KAUFMAN	2	Rural Principal Arterial - Other	32.6142	-96.4136	132
48	A503	Texas	1987-01-01	2017-06-30	2	257	KAUFMAN	2	Rural Principal Arterial - Other	32.6134	-96.407	136
48	A504	Texas	1987-01-01	2017-06-30	2	257	KAUFMAN	2	Rural Principal Arterial - Other	32.6134	-96.4048	137
48	A505	Texas	1987-01-01	2017-06-30	2	257	KAUFMAN	2	Rural Principal Arterial - Other	32.6134	-96.3972	141.2
48	A506	Texas	1987-01-01	2017-06-30	2	257	KAUFMAN	2	Rural Principal Arterial - Other	32.6134	-96.3996	139.1
48	A507	Texas	1987-01-01	2017-06-30	2	257	KAUFMAN	2	Rural Principal Arterial - Other	32.6134	-96.4019	138
48	A508	Texas	1987-01-01	2017-06-30	2	257	KAUFMAN	2	Rural Principal Arterial - Other	32.6136	-96.4093	134
48	A509	Texas	1987-01-01	2017-06-30	2	257	KAUFMAN	2	Rural Principal Arterial - Other	32.614	-96.4118	133.6
48	AA01	Texas	2014-08-01	2020-04-01	2	23	BAYLOR	2	Rural Principal Arterial - Other	33.5444	-99.3325	412
48	AA02	Texas	2014-08-01	2020-04-01	2	23	BAYLOR	2	Rural Principal Arterial - Other	33.5463	-99.3274	408
48	AA03	Texas	2014-08-01	2020-01-01	2	23	BAYLOR	2	Rural Principal Arterial - Other	33.5423	-99.3378	423
48	B310	Texas	1987-01-01	2006-01-30	2	257	KAUFMAN	2	Rural Principal Arterial - Other	32.6204	-96.4334	122.7
48	B320	Texas	1987-01-01	2006-01-30	2	257	KAUFMAN	2	Rural Principal Arterial - Other	32.6193	-96.4309	125.7
48	B330	Texas	1987-01-01	2006-01-30	2	257	KAUFMAN	2	Rural Principal Arterial - Other	32.6162	-96.4237	129
48	B340	Texas	1987-01-01	2006-01-30	2	257	KAUFMAN	2	Rural Principal Arterial - Other	32.6156	-96.4215	131
48	B350	Texas	1987-01-01	2006-01-30	2	257	KAUFMAN	2	Rural Principal Arterial - Other	32.6149	-96.4184	132
48	D310	Texas	1987-01-01	1995-08-01	2	335	MITCHELL	1	Rural Principal Arterial - Interstate	32.3717	-100.983	641
48	D320	Texas	1987-01-01	1995-08-01	2	335	MITCHELL	1	Rural Principal Arterial - Interstate	32.3702	-100.985	642
48	D330	Texas	1987-01-01	1994-07-11	2	335	MITCHELL	1	Rural Principal Arterial - Interstate	32.3643	-100.995	650.2
48	D350	Texas	1987-01-01	1995-08-01	2	335	MITCHELL	1	Rural Principal Arterial - Interstate	32.363	-100.997	648
48	E310	Texas	1987-01-01	1994-09-10	2	169	GARZA	2	Rural Principal Arterial - Other	33.3213	-101.526	914
48	E320	Texas	1987-01-01	1994-09-10	2	169	GARZA	2	Rural Principal Arterial - Other	33.3239	-101.528	913
48	E330	Texas	1987-01-01	1994-09-10	2	169	GARZA	2	Rural Principal Arterial - Other	33.3256	-101.53	913
48	E340	Texas	1987-01-01	1994-09-10	2	169	GARZA	2	Rural Principal Arterial - Other	33.3272	-101.531	913
48	E350	Texas	1987-01-01	1994-09-10	2	169	GARZA	2	Rural Principal Arterial - Other	33.3295	-101.533	913
48	E351	Texas	1987-01-01	1994-09-10	2	169	GARZA	2	Rural Principal Arterial - Other	33.3321	-101.535	913.7
48	E352	Texas	1987-01-01	1994-09-10	2	169	GARZA	2	Rural Principal Arterial - Other	33.3345	-101.536	916
48	F310	Texas	1987-01-01	1997-07-20	1	467	VAN ZANDT	6	Rural Minor Arterial	32.6214	-95.8477	151
48	F320	Texas	1987-01-01	1997-07-13	1	467	VAN ZANDT	6	Rural Minor Arterial	32.6258	-95.8469	149
48	F330	Texas	1987-01-01	1997-07-13	1	467	VAN ZANDT	6	Rural Minor Arterial	32.6284	-95.8465	142.6
48	F340	Texas	1987-01-01	1997-07-13	1	467	VAN ZANDT	6	Rural Minor Arterial	32.6306	-95.8461	140.1
48	F350	Texas	1987-01-01	1995-04-12	1	467	VAN ZANDT	6	Rural Minor Arterial	32.6326	-95.8457	136.6
48	G310	Texas	1987-01-01	2006-01-30	2	401	RUSK	6	Rural Minor Arterial	32.1931	-94.8027	136.7
48	G320	Texas	1987-01-01	2006-01-30	2	401	RUSK	6	Rural Minor Arterial	32.1999	-94.8037	121.8
48	G330	Texas	1987-01-01	2006-01-30	2	401	RUSK	6	Rural Minor Arterial	32.2024	-94.8035	115
48	G350	Texas	1987-01-01	1997-07-20	2	401	RUSK	6	Rural Minor Arterial	32.2045	-94.8032	117.5
48	H310	Texas	1987-01-01	1996-11-30	1	185	GRIMES	6	Rural Minor Arterial	30.3499	-95.9166	110.7
48	H320	Texas	1987-01-01	1996-11-30	1	185	GRIMES	6	Rural Minor Arterial	30.3515	-95.9192	112
48	H330	Texas	1987-01-01	1996-11-30	1	185	GRIMES	6	Rural Minor Arterial	30.3556	-95.9229	114.4
48	H340	Texas	1987-01-01	1996-11-30	1	185	GRIMES	6	Rural Minor Arterial	30.3571	-95.9242	112
48	H350	Texas	1987-01-01	1996-11-30	1	185	GRIMES	6	Rural Minor Arterial	30.3589	-95.9258	107.5
48	H351	Texas	1987-01-01	1996-11-30	1	185	GRIMES	6	Rural Minor Arterial	30.3483	-95.9138	109
48	I310	Texas	1987-01-01	2006-01-30	1	471	WALKER	2	Rural Principal Arterial - Other	30.6971	-95.6381	119.5
48	I320	Texas	1987-01-01	2006-01-30	1	471	WALKER	2	Rural Principal Arterial - Other	30.6976	-95.6354	118.5
48	I330	Texas	1987-01-01	2006-01-30	1	471	WALKER	2	Rural Principal Arterial - Other	30.698	-95.6333	115.9
48	I340	Texas	1987-01-01	2006-01-30	1	471	WALKER	2	Rural Principal Arterial - Other	30.6985	-95.6308	113
48	I350	Texas	1987-01-01	2006-01-30	1	471	WALKER	2	Rural Principal Arterial - Other	30.6995	-95.6249	120.4
48	J310	Texas	1987-01-01	2006-01-30	2	493	WILSON	2	Rural Principal Arterial - Other	29.2301	-98.2459	146
48	J320	Texas	1987-01-01	2006-01-30	2	493	WILSON	2	Rural Principal Arterial - Other	29.2319	-98.2482	150
48	J330	Texas	1987-01-01	2006-01-30	2	493	WILSON	2	Rural Principal Arterial - Other	29.2334	-98.2503	147.4
48	J340	Texas	1987-01-01	2006-01-30	2	493	WILSON	2	Rural Principal Arterial - Other	29.2374	-98.2557	151.7
48	J350	Texas	1987-01-01	2006-01-30	2	493	WILSON	2	Rural Principal Arterial - Other	29.2399	-98.2589	147.5
48	J351	Texas	1987-01-01	2006-01-30	2	493	WILSON	2	Rural Principal Arterial - Other	29.2468	-98.2682	148.6
48	K310	Texas	1987-01-01	1998-09-14	1	29	BEXAR	8	Rural Minor Collector	29.5243	-98.7181	282
48	K320	Texas	1987-01-01	1998-09-14	1	29	BEXAR	8	Rural Minor Collector	29.5213	-98.7187	277.8
48	K330	Texas	1987-01-01	1998-09-14	1	29	BEXAR	8	Rural Minor Collector	29.5196	-98.7196	275.5
48	K340	Texas	1987-01-01	1998-09-14	1	29	BEXAR	8	Rural Minor Collector	29.5148	-98.722	276
48	K350	Texas	1987-01-01	1998-09-14	1	29	BEXAR	8	Rural Minor Collector	29.5123	-98.7233	275
48	K351	Texas	1987-01-01	1998-09-14	1	29	BEXAR	8	Rural Minor Collector	29.5361	-98.7143	292.6
48	L310	Texas	1987-01-01	2001-11-30	2	141	EL PASO	2	Rural Principal Arterial - Other	31.8075	-106.259	1218
48	L320	Texas	1987-01-01	2001-11-30	2	141	EL PASO	2	Rural Principal Arterial - Other	31.8079	-106.256	1219
48	L330	Texas	1987-01-01	2001-11-30	2	141	EL PASO	2	Rural Principal Arterial - Other	31.8084	-106.252	1220.1
48	L340	Texas	1987-01-01	2001-11-30	2	141	EL PASO	2	Rural Principal Arterial - Other	31.8087	-106.25	1221
48	L350	Texas	1987-01-01	2001-11-30	2	141	EL PASO	2	Rural Principal Arterial - Other	31.809	-106.248	1222
48	M310	Texas	1987-01-01	1997-03-29	1	131	DUVAL	2	Rural Principal Arterial - Other	27.9318	-98.5546	200.3
48	M320	Texas	1987-01-01	1997-03-29	1	131	DUVAL	2	Rural Principal Arterial - Other	27.9337	-98.5527	204.2
48	M330	Texas	1987-01-01	1997-03-29	1	131	DUVAL	2	Rural Principal Arterial - Other	27.9351	-98.5513	207.2
48	M340	Texas	1987-01-01	1997-03-29	1	131	DUVAL	2	Rural Principal Arterial - Other	27.9366	-98.5499	209.6
48	M350	Texas	1987-01-01	1997-03-29	1	131	DUVAL	2	Rural Principal Arterial - Other	27.9384	-98.5481	212.7
48	N310	Texas	1987-01-01	1994-09-28	2	261	KENEDY	2	Rural Principal Arterial - Other	26.9865	-97.7951	9
48	N320	Texas	1987-01-01	1994-09-28	2	261	KENEDY	2	Rural Principal Arterial - Other	26.9892	-97.795	9
48	N330	Texas	1987-01-01	1994-09-28	2	261	KENEDY	2	Rural Principal Arterial - Other	26.9916	-97.7949	9
48	N340	Texas	1987-01-01	1994-09-28	2	261	KENEDY	2	Rural Principal Arterial - Other	26.9932	-97.7949	9
48	N350	Texas	1987-01-01	1994-09-28	2	261	KENEDY	2	Rural Principal Arterial - Other	27.0004	-97.7947	9.5
48	Q310	Texas	1987-01-01	2006-01-30	1	333	MILLS	2	Rural Principal Arterial - Other	31.5614	-98.6659	441
48	Q320	Texas	1987-01-01	2006-01-30	1	333	MILLS	2	Rural Principal Arterial - Other	31.5634	-98.6671	443.1
48	Q330	Texas	1987-01-01	2006-01-30	1	333	MILLS	2	Rural Principal Arterial - Other	31.5686	-98.6701	452.4
48	Q340	Texas	1987-01-01	2006-01-30	1	333	MILLS	2	Rural Principal Arterial - Other	31.5795	-98.6768	459.6
48	Q350	Texas	1987-01-01	2006-01-30	1	333	MILLS	2	Rural Principal Arterial - Other	31.5813	-98.6782	458.2
48	Q353	Texas	1987-01-01	2006-01-30	1	333	MILLS	2	Rural Principal Arterial - Other	31.5831	-98.6796	462
49	0803	Utah	1996-01-01		1	51	WASATCH	6	Rural Minor Arterial	40.5591	-111.127	2210.7
49	0804	Utah	1996-01-01		1	51	WASATCH	6	Rural Minor Arterial	40.5591	-111.124	2213.1
49	1001	Utah	1989-04-04	2017-06-30	1	37	SAN JUAN	6	Rural Minor Arterial	37.2767	-109.585	1325
49	1004	Utah	1988-08-17	1999-09-30	1	17	GARFIELD	6	Rural Minor Arterial	38.0369	-112.356	1926.1
49	1005	Utah	1988-08-20	1996-09-01	2	11	DAVIS	14	Urban Other Principal Arterial	41.0689	-111.91	1469.2
49	1006	Utah	1987-12-31	2003-03-01	1	39	SANPETE	2	Rural Principal Arterial - Other	39.186	-111.841	1560
49	1007	Utah	1987-12-31	1995-08-15	2	7	CARBON	2	Rural Principal Arterial - Other	39.6367	-110.861	1722.9
49	1008	Utah	1988-08-17	2000-10-30	1	41	SEVIER	2	Rural Principal Arterial - Other	38.946	-111.856	1581
49	1017	Utah	1988-08-17	2001-08-15	1	41	SEVIER	6	Rural Minor Arterial	38.5686	-112.261	1713.1
49	A310	Utah	1990-05-03	1998-07-11	1	17	GARFIELD	6	Rural Minor Arterial	38.034	-112.357	1928.1
49	A320	Utah	1990-05-03	1998-07-11	1	17	GARFIELD	6	Rural Minor Arterial	38.0277	-112.358	1930.4
49	A330	Utah	1990-05-03	1998-07-11	1	17	GARFIELD	6	Rural Minor Arterial	38.0259	-112.359	1931
49	A332	Utah	1990-05-03	1998-07-11	1	17	GARFIELD	6	Rural Minor Arterial	38.0392	-112.355	1926
49	A350	Utah	1990-05-03	1998-07-11	1	17	GARFIELD	6	Rural Minor Arterial	38.0296	-112.358	1928.1
49	A351	Utah	1990-05-03	1998-07-11	1	17	GARFIELD	6	Rural Minor Arterial	38.0414	-112.355	1926
49	A352	Utah	1990-05-03	1998-07-11	1	17	GARFIELD	6	Rural Minor Arterial	38.0438	-112.354	1930.8
49	A361	Utah	1990-05-03	1998-07-11	1	17	GARFIELD	6	Rural Minor Arterial	38.046	-112.354	1927
49	A390	Utah	1990-05-03	1998-07-11	1	17	GARFIELD	6	Rural Minor Arterial	38.0318	-112.357	1928
49	B310	Utah	1990-05-03	2002-05-01	1	41	SEVIER	6	Rural Minor Arterial	38.5754	-112.258	1691.9
49	B320	Utah	1990-05-03	1998-07-01	1	41	SEVIER	6	Rural Minor Arterial	38.5774	-112.258	1691
49	B330	Utah	1990-05-03	2002-05-01	1	41	SEVIER	6	Rural Minor Arterial	38.5695	-112.253	1699.3
49	B331	Utah	1990-05-03	1998-07-01	1	41	SEVIER	6	Rural Minor Arterial	38.5812	-112.258	1692.1
49	B350	Utah	1990-05-03	2002-05-01	1	41	SEVIER	6	Rural Minor Arterial	38.571	-112.254	1701.6
49	B351	Utah	1990-05-03	2002-05-01	1	41	SEVIER	6	Rural Minor Arterial	38.5673	-112.255	1703.6
49	B352	Utah	1990-05-03	1998-07-01	1	41	SEVIER	6	Rural Minor Arterial	38.5716	-112.257	1698.1
49	B361	Utah	1990-05-03	1998-07-01	1	41	SEVIER	6	Rural Minor Arterial	38.5735	-112.259	1693
49	B390	Utah	1990-05-03	2002-05-01	1	41	SEVIER	6	Rural Minor Arterial	38.5679	-112.258	1706.4
49	C310	Utah	1990-05-01	2003-03-01	1	39	SANPETE	2	Rural Principal Arterial - Other	39.1919	-111.843	1555.5
49	C320	Utah	1990-05-01	2003-03-01	1	39	SANPETE	2	Rural Principal Arterial - Other	39.1882	-111.842	1555.3
49	C330	Utah	1990-05-01	2003-03-01	1	39	SANPETE	2	Rural Principal Arterial - Other	39.1901	-111.843	1555.2
49	C331	Utah	1990-05-01	2003-03-01	1	39	SANPETE	2	Rural Principal Arterial - Other	39.202	-111.847	1552.1
49	C350	Utah	1990-05-01	2003-03-01	1	39	SANPETE	2	Rural Principal Arterial - Other	39.194	-111.844	1557.5
49	C351	Utah	1990-05-01	2003-03-01	1	39	SANPETE	2	Rural Principal Arterial - Other	39.1972	-111.845	1557
49	C352	Utah	1990-05-01	2003-03-01	1	39	SANPETE	2	Rural Principal Arterial - Other	39.1996	-111.846	1554
49	C361	Utah	1990-05-01	2003-03-01	1	39	SANPETE	2	Rural Principal Arterial - Other	39.2038	-111.847	1551.6
50	1002	Vermont	1988-08-01	2005-12-31	1	1	ADDISON	2	Rural Principal Arterial - Other	44.1196	-73.1794	86
50	1004	Vermont	1988-08-01	2001-07-15	1	13	GRAND ISLE	2	Rural Principal Arterial - Other	44.6462	-73.2976	42.2
50	1681	Vermont	1989-06-01	1991-09-08	1	7	CHITTENDEN	2	Rural Principal Arterial - Other	44.3081	-73.2456	77.8
50	1683	Vermont	1989-06-01	1991-09-23	1	7	CHITTENDEN	2	Rural Principal Arterial - Other	44.3291	-73.2381	127
51	0113	Virginia	1991-07-26	2001-10-01	2	143	PITTSYLVANIA	2	Rural Principal Arterial - Other	36.6231	-79.3651	136.2
51	0114	Virginia	1991-07-26	2011-06-01	2	143	PITTSYLVANIA	2	Rural Principal Arterial - Other	36.6588	-79.3654	187.3
51	0115	Virginia	1991-07-26	2011-06-01	2	143	PITTSYLVANIA	2	Rural Principal Arterial - Other	36.6318	-79.365	143
51	0116	Virginia	1991-07-26	2011-06-01	2	143	PITTSYLVANIA	2	Rural Principal Arterial - Other	36.6352	-79.3646	149.9
51	0117	Virginia	1991-07-26	2011-06-01	2	143	PITTSYLVANIA	2	Rural Principal Arterial - Other	36.6292	-79.3651	150.4
51	0118	Virginia	1991-07-26	2011-06-01	2	143	PITTSYLVANIA	2	Rural Principal Arterial - Other	36.6271	-79.3651	148.2
51	0119	Virginia	1991-07-26	2011-06-01	2	143	PITTSYLVANIA	2	Rural Principal Arterial - Other	36.6449	-79.3648	147.7
51	0120	Virginia	1991-07-26	2011-06-01	2	143	PITTSYLVANIA	2	Rural Principal Arterial - Other	36.6489	-79.3647	171.5
51	0121	Virginia	1991-07-26	2011-06-01	2	143	PITTSYLVANIA	2	Rural Principal Arterial - Other	36.6511	-79.3647	173.8
51	0122	Virginia	1991-07-26	2011-06-01	2	143	PITTSYLVANIA	2	Rural Principal Arterial - Other	36.6427	-79.3648	157
51	0123	Virginia	1991-07-26	2011-06-01	2	143	PITTSYLVANIA	2	Rural Principal Arterial - Other	36.6403	-79.3648	162.4
51	0124	Virginia	1991-07-26	2011-06-01	2	143	PITTSYLVANIA	2	Rural Principal Arterial - Other	36.6381	-79.3648	164.1
51	0159	Virginia	1991-07-26	2011-06-01	2	143	PITTSYLVANIA	2	Rural Principal Arterial - Other	36.6469	-79.3647	164
51	1002	Virginia	1988-08-01	1990-05-14	1	63	FLOYD	6	Rural Minor Arterial	36.9581	-80.368	669.4
51	1023	Virginia	1988-07-01	1997-10-29	2	149	PRINCE GEORGE	1	Rural Principal Arterial - Interstate	37.0154	-77.3917	29
51	1417	Virginia	1989-08-01	1990-09-13	2	61	FAUQUIER	2	Rural Principal Arterial - Other	38.6089	-77.7876	124.1
51	1419	Virginia	1989-08-01	1989-09-19	2	167	RUSSELL	2	Rural Principal Arterial - Other	36.9655	-81.9191	701
51	1423	Virginia	1989-08-01	1989-09-07	2	195	WISE	6	Rural Minor Arterial	36.8529	-82.7572	556.1
51	1464	Virginia	1989-08-01	1997-08-29	2	199	YORK	11	Urban Principal Arterial - Interstate	37.3327	-76.7086	24
51	2004	Virginia	1988-12-01	1998-06-07	2	143	PITTSYLVANIA	12	Urban Principal Arterial - Other Freeways or Expressways	36.5462	-79.4089	139.7
51	2021	Virginia	1988-07-01	1995-10-24	2	35	CARROLL	6	Rural Minor Arterial	36.7335	-80.8029	774.1
51	A310	Virginia	1988-07-01	1997-10-29	2	149	PRINCE GEORGE	1	Rural Principal Arterial - Interstate	37.0196	-77.3917	30.9
51	A320	Virginia	1988-07-01	1997-10-29	2	149	PRINCE GEORGE	1	Rural Principal Arterial - Interstate	37.0254	-77.3916	36
51	A321	Virginia	1988-07-01	1997-10-29	2	149	PRINCE GEORGE	1	Rural Principal Arterial - Interstate	37.0273	-77.3914	35.2
51	A330	Virginia	1988-07-01	1997-10-29	2	149	PRINCE GEORGE	1	Rural Principal Arterial - Interstate	37.0234	-77.3917	35.2
51	A340	Virginia	1988-07-01	1997-10-29	2	149	PRINCE GEORGE	1	Rural Principal Arterial - Interstate	37.0177	-77.3917	33
51	A350	Virginia	1988-07-01	1997-10-29	2	149	PRINCE GEORGE	1	Rural Principal Arterial - Interstate	37.0215	-77.3917	36
53	0801	Washington	1993-01-01		1	13	COLUMBIA	9	Rural Local Collector	46.2707	-117.883	616.8
53	0802	Washington	1993-01-01		1	13	COLUMBIA	9	Rural Local Collector	46.2722	-117.886	607.9
53	1002	Washington	1988-08-11	2008-09-01	1	13	COLUMBIA	2	Rural Principal Arterial - Other	46.4106	-117.942	502.3
53	1005	Washington	1988-09-05	1989-07-01	2	1	ADAMS	1	Rural Principal Arterial - Interstate	47.0963	-118.629	485.7
53	1006	Washington	1989-09-01	2008-07-01	1	47	OKANOGAN	2	Rural Principal Arterial - Other	48.0213	-119.891	280.7
53	1007	Washington	1989-07-15	1991-06-25	1	5	BENTON	6	Rural Minor Arterial	46.0486	-119.602	273
53	1008	Washington	1989-07-15	1994-07-26	2	63	SPOKANE	2	Rural Principal Arterial - Other	47.5579	-117.396	656.5
53	1501	Washington	1989-05-10	2000-05-01	1	17	DOUGLAS	2	Rural Principal Arterial - Other	47.5993	-119.605	722.4
53	1801	Washington	1989-07-01	1998-08-17	1	11	CLARK	16	Urban Minor Arterial	45.5711	-122.313	9
53	6020	Washington	1988-07-01	1999-07-01	2	7	CHELAN	2	Rural Principal Arterial - Other	47.5136	-120.446	247.9
53	6048	Washington	1988-07-01	1992-08-19	2	61	SNOHOMISH	2	Rural Principal Arterial - Other	47.7881	-122.138	72.9
53	6049	Washington	1988-07-01	1994-09-30	3	33	KING	14	Urban Other Principal Arterial	47.4243	-122.221	12
53	6056	Washington	1988-07-01	1997-07-01	1	75	WHITMAN	2	Rural Principal Arterial - Other	46.5652	-117.115	775
53	7322	Washington	1989-08-31	1999-06-09	1	75	WHITMAN	2	Rural Principal Arterial - Other	46.7301	-117.224	768.9
53	A310	Washington	1988-01-01	1994-07-26	2	63	SPOKANE	2	Rural Principal Arterial - Other	47.5663	-117.398	638.5
53	A320	Washington	1988-01-01	1994-07-26	2	63	SPOKANE	2	Rural Principal Arterial - Other	47.5607	-117.396	646.9
53	A330	Washington	1988-01-01	1994-07-26	2	63	SPOKANE	2	Rural Principal Arterial - Other	47.5624	-117.396	650.3
53	A350	Washington	1988-01-01	1994-07-26	2	63	SPOKANE	2	Rural Principal Arterial - Other	47.5645	-117.397	645.6
53	AA01	Washington	2015-01-15		2	63	SPOKANE	14	Urban Other Principal Arterial	47.6972	-117.169	617
53	AA02	Washington	2015-01-15	2019-09-01	2	63	SPOKANE	14	Urban Other Principal Arterial	47.6961	-117.19	617
53	AA03	Washington	2015-01-15		2	63	SPOKANE	14	Urban Other Principal Arterial	47.6964	-117.184	618
53	B310	Washington	1988-01-01	2000-05-01	1	17	DOUGLAS	2	Rural Principal Arterial - Other	47.5993	-119.601	726
53	B320	Washington	1988-01-01	2000-05-01	1	17	DOUGLAS	2	Rural Principal Arterial - Other	47.5993	-119.598	724.8
53	B330	Washington	1988-01-01	2000-05-01	1	17	DOUGLAS	2	Rural Principal Arterial - Other	47.5993	-119.596	729.9
53	B350	Washington	1988-01-01	2000-05-01	1	17	DOUGLAS	2	Rural Principal Arterial - Other	47.5993	-119.593	737
53	C310	Washington	1987-01-01	1998-08-17	1	11	CLARK	16	Urban Minor Arterial	45.5728	-122.326	7
53	C320	Washington	1987-01-01	1998-08-17	1	11	CLARK	16	Urban Minor Arterial	45.5725	-122.324	7
53	C330	Washington	1987-01-01	1998-08-17	1	11	CLARK	16	Urban Minor Arterial	45.5722	-122.321	8
53	C350	Washington	1987-01-01	1998-08-17	1	11	CLARK	16	Urban Minor Arterial	45.5718	-122.319	9.4
54	1640	West Virginia	1988-11-01	1991-08-15	2	39	KANAWHA	2	Rural Principal Arterial - Other	38.2839	-81.7646	245
55	0113	Wisconsin	1997-01-01	2008-09-01	2	73	MARATHON	14	Urban Other Principal Arterial	44.881	-89.3137	400
55	0114	Wisconsin	1997-01-01	2008-09-01	2	73	MARATHON	14	Urban Other Principal Arterial	44.8652	-89.2868	396
55	0115	Wisconsin	1997-01-01	2008-09-01	2	73	MARATHON	14	Urban Other Principal Arterial	44.868	-89.2907	395.6
55	0116	Wisconsin	1997-01-01	2008-09-01	2	73	MARATHON	14	Urban Other Principal Arterial	44.8805	-89.3111	395.3
55	0117	Wisconsin	1997-01-01	2008-09-01	2	73	MARATHON	14	Urban Other Principal Arterial	44.8664	-89.2885	396.2
55	0118	Wisconsin	1997-01-01	2008-09-01	2	73	MARATHON	14	Urban Other Principal Arterial	44.8793	-89.3076	398.2
55	0119	Wisconsin	1997-01-01	2008-09-01	2	73	MARATHON	14	Urban Other Principal Arterial	44.8731	-89.2977	396.9
55	0120	Wisconsin	1997-01-01	2008-09-01	2	73	MARATHON	14	Urban Other Principal Arterial	44.8759	-89.3014	399.3
55	0121	Wisconsin	1997-01-01	2008-09-01	2	73	MARATHON	14	Urban Other Principal Arterial	44.8745	-89.2995	398.3
55	0122	Wisconsin	1997-01-01	2008-09-01	2	73	MARATHON	14	Urban Other Principal Arterial	44.8783	-89.3052	399
55	0123	Wisconsin	1997-01-01	2008-09-01	2	73	MARATHON	14	Urban Other Principal Arterial	44.8698	-89.2931	390.1
55	0124	Wisconsin	1997-01-01	2008-09-01	2	73	MARATHON	14	Urban Other Principal Arterial	44.8712	-89.295	393.3
55	0805	Wisconsin	1997-01-01		1	73	MARATHON	14	Urban Other Principal Arterial	44.8817	-89.3203	402
55	0806	Wisconsin	1997-01-01		1	73	MARATHON	14	Urban Other Principal Arterial	44.8816	-89.3158	397.3
55	C901	Wisconsin	1997-01-01	2008-09-01	2	73	MARATHON	14	Urban Other Principal Arterial	44.8636	-89.2846	393.5
55	C902	Wisconsin	1997-01-01	2008-09-01	2	73	MARATHON	14	Urban Other Principal Arterial	44.8597	-89.2793	385.3
55	C903	Wisconsin	1997-01-01	2008-09-01	2	73	MARATHON	14	Urban Other Principal Arterial	44.8577	-89.2765	381
55	C959	Wisconsin	1997-01-01	2008-09-01	2	73	MARATHON	14	Urban Other Principal Arterial	44.8615	-89.2819	385
55	C960	Wisconsin	1997-01-01	2008-09-01	2	73	MARATHON	14	Urban Other Principal Arterial	44.8557	-89.2739	381.6
56	1007	Wyoming	1988-08-17	2007-10-01	1	29	PARK	6	Rural Minor Arterial	44.5028	-108.919	1587.5
56	2015	Wyoming	1988-08-15	2007-04-27	2	21	LARAMIE	1	Rural Principal Arterial - Interstate	41.589	-104.87	1774.6
56	2017	Wyoming	1988-08-16	1999-06-21	1	5	CAMPBELL	6	Rural Minor Arterial	43.634	-105.704	1584.7
56	2018	Wyoming	1988-08-16	1994-06-01	1	25	NATRONA	2	Rural Principal Arterial - Other	43.0083	-106.73	1690.9
56	2019	Wyoming	1988-11-03	1996-09-26	1	5	CAMPBELL	6	Rural Minor Arterial	44.1646	-105.445	1395.6
56	2020	Wyoming	1988-11-03	1998-05-20	2	33	SHERIDAN	1	Rural Principal Arterial - Interstate	44.9392	-107.202	1224.9
56	2037	Wyoming	1988-08-20	2006-09-01	1	37	SWEETWATER	6	Rural Minor Arterial	41.6605	-107.747	2157
56	6029	Wyoming	1988-08-19	2005-10-01	1	23	LINCOLN	2	Rural Principal Arterial - Other	42.6526	-110.923	1951.8
56	6031	Wyoming	1988-08-18	1997-06-13	1	13	FREMONT	2	Rural Principal Arterial - Other	43.0794	-108.503	1670
56	6032	Wyoming	1988-08-19	2005-06-01	1	39	TETON	7	Rural Major Collector	43.4901	-110.827	1878
56	7772	Wyoming	1988-11-02	1998-06-16	1	17	HOT SPRINGS	6	Rural Minor Arterial	43.6709	-108.28	1427.7
56	7773	Wyoming	1989-06-01	2018-09-15	1	25	NATRONA	6	Rural Minor Arterial	42.6641	-106.487	1686
56	7775	Wyoming	1988-11-01	2010-10-18	1	37	SWEETWATER	7	Rural Major Collector	41.9795	-109.658	1960
56	A310	Wyoming	1987-01-01	1998-09-01	1	29	PARK	6	Rural Minor Arterial	44.4995	-108.905	1606.3
56	A320	Wyoming	1987-01-01	1998-09-01	1	29	PARK	6	Rural Minor Arterial	44.5023	-108.916	1590.7
56	A330	Wyoming	1987-01-01	1998-09-01	1	29	PARK	6	Rural Minor Arterial	44.5014	-108.912	1595.8
56	A350	Wyoming	1987-01-01	1998-09-01	1	29	PARK	6	Rural Minor Arterial	44.5004	-108.908	1602.6
56	A363	Wyoming	1987-01-01	1998-09-01	1	29	PARK	6	Rural Minor Arterial	44.5034	-108.921	1583
56	B310	Wyoming	1987-01-01	2002-07-14	1	37	SWEETWATER	7	Rural Major Collector	41.9759	-109.668	1954
56	B320	Wyoming	1987-01-01	2002-07-14	1	37	SWEETWATER	7	Rural Major Collector	41.9767	-109.666	1956.7
56	B330	Wyoming	1987-01-01	2002-07-14	1	37	SWEETWATER	7	Rural Major Collector	41.9786	-109.661	1956.2
56	B350	Wyoming	1987-01-01	2002-07-14	1	37	SWEETWATER	7	Rural Major Collector	41.9776	-109.663	1955.5
56	B360	Wyoming	1987-01-01	2002-07-14	1	37	SWEETWATER	7	Rural Major Collector	41.9803	-109.656	1962.7
72	1003	Puerto Rico	1987-01-01	1997-09-05	2	65	HATILLO	2	Rural Principal Arterial - Other	18.4882	-66.8034	14.2
72	4122	Puerto Rico	1987-01-01	2009-04-20	2	13	ARECIBO	2	Rural Principal Arterial - Other	18.4378	-66.673	30.2
81	0501	Alberta	1990-01-01	2008-05-01	2	14	Highway District #14	1	Rural Principal Arterial - Interstate	53.5872	-116.02	874.4
81	0502	Alberta	1990-01-01	2008-05-01	2	14	Highway District #14	1	Rural Principal Arterial - Interstate	53.5789	-116.045	882.1
81	0503	Alberta	1990-01-01	2008-05-01	2	14	Highway District #14	1	Rural Principal Arterial - Interstate	53.5818	-116.034	878.9
81	0504	Alberta	1990-01-01	2008-05-01	2	14	Highway District #14	1	Rural Principal Arterial - Interstate	53.5828	-116.032	877.7
81	0505	Alberta	1990-01-01	2008-05-01	2	14	Highway District #14	1	Rural Principal Arterial - Interstate	53.5866	-116.022	877.1
81	0506	Alberta	1990-01-01	2008-05-01	2	14	Highway District #14	1	Rural Principal Arterial - Interstate	53.5859	-116.025	874.5
81	0507	Alberta	1990-01-01	2008-05-01	2	14	Highway District #14	1	Rural Principal Arterial - Interstate	53.585	-116.027	875
81	0508	Alberta	1990-01-01	2008-05-01	2	14	Highway District #14	1	Rural Principal Arterial - Interstate	53.5808	-116.037	883.4
81	0509	Alberta	1990-01-01	2008-05-01	2	14	Highway District #14	1	Rural Principal Arterial - Interstate	53.5796	-116.042	884.8
81	1803	Alberta	1988-07-26	2017-06-30	1	10	Highway District #10	1	Rural Principal Arterial - Interstate	53.3345	-111.437	643.6
81	1804	Alberta	1988-07-26	1992-10-01	1	7	Highway District #7	2	Rural Principal Arterial - Other	53.3378	-113.596	696.8
81	1805	Alberta	1988-07-14	1995-07-17	1	4	Highway District #4	2	Rural Principal Arterial - Other	50.907	-113.927	1026.5
81	2812	Alberta	1988-07-14	2009-09-01	1	6	Highway District #6	2	Rural Principal Arterial - Other	51.7278	-113.241	913
81	8529	Alberta	1989-11-01	2015-08-12	2	4	Highway District #4	1	Rural Principal Arterial - Interstate	51.116	-114.989	1278.8
81	A901	Alberta	1995-07-01	2016-08-01	2	1	ALBERTA MUN DIST WILLOW CRK	1	Rural Principal Arterial - Interstate	49.7711	-113.285	941.2
81	A902	Alberta	1995-07-01	2016-08-01	2	1	ALBERTA MUN DIST WILLOW CRK	1	Rural Principal Arterial - Interstate	49.7643	-113.294	940.9
81	A903	Alberta	1995-07-01	2016-08-01	2	1	ALBERTA MUN DIST WILLOW CRK	1	Rural Principal Arterial - Interstate	49.7675	-113.289	941
82	1005	British Columbia	1989-07-01	1993-07-01	2	25	Highway District #25	2	Rural Principal Arterial - Other	49.7835	-120.978	959.2
82	6006	British Columbia	1988-08-05	1999-06-15	2	14	Highway District #14	2	Rural Principal Arterial - Other	49.0906	-122.99	3.1
82	6007	British Columbia	1988-08-05	1992-10-16	2	15	Highway District #15	1	Rural Principal Arterial - Interstate	49.1551	-121.891	11
82	9017	British Columbia	1989-05-17	1997-07-01	2	25	Highway District #25	2	Rural Principal Arterial - Other	50.3284	-120.635	1391
83	0501	Manitoba	1987-01-01	1999-07-05	2	3	REYNOLDS	1	Rural Principal Arterial - Interstate	49.6604	-96.2974	290.3
83	0502	Manitoba	1987-01-01	2017-05-12	2	3	REYNOLDS	1	Rural Principal Arterial - Interstate	49.6578	-96.2759	291
83	0503	Manitoba	1987-01-01	2017-05-12	2	3	REYNOLDS	1	Rural Principal Arterial - Interstate	49.6581	-96.2786	291
83	0504	Manitoba	1987-01-01	2017-05-12	2	3	REYNOLDS	1	Rural Principal Arterial - Interstate	49.6597	-96.2921	291
83	0505	Manitoba	1987-01-01	2017-05-12	2	3	REYNOLDS	1	Rural Principal Arterial - Interstate	49.6601	-96.2947	291
83	0506	Manitoba	1987-01-01	2017-05-12	2	3	REYNOLDS	1	Rural Principal Arterial - Interstate	49.659	-96.2862	292
83	0507	Manitoba	1987-01-01	2017-05-12	2	3	REYNOLDS	1	Rural Principal Arterial - Interstate	49.6594	-96.2896	291
83	0508	Manitoba	1987-01-01	2017-05-12	2	3	REYNOLDS	1	Rural Principal Arterial - Interstate	49.6584	-96.2811	291
83	0509	Manitoba	1987-01-01	2017-05-12	2	3	REYNOLDS	1	Rural Principal Arterial - Interstate	49.6586	-96.2832	291
83	1801	Manitoba	1987-01-01	2005-11-01	2	1	CORNWALLIS	1	Rural Principal Arterial - Interstate	49.7696	-100.541	425.5
83	6450	Manitoba	1987-01-01	1989-09-13	2	3	REYNOLDS	1	Rural Principal Arterial - Interstate	49.6615	-96.3066	290.8
83	6451	Manitoba	1987-01-01	1989-09-13	2	3	REYNOLDS	1	Rural Principal Arterial - Interstate	49.6619	-96.3097	291
83	6454	Manitoba	1987-01-01	1998-04-30	2	6	NORTH NORFOLK	1	Rural Principal Arterial - Interstate	49.9616	-98.8235	295
83	A310	Manitoba	1987-01-01	2004-07-01	2	1	CORNWALLIS	1	Rural Principal Arterial - Interstate	49.7695	-100.544	425.6
83	A320	Manitoba	1987-01-01	2004-07-01	2	1	CORNWALLIS	1	Rural Principal Arterial - Interstate	49.7695	-100.547	424.4
83	A330	Manitoba	1987-01-01	2004-07-01	2	1	CORNWALLIS	1	Rural Principal Arterial - Interstate	49.7696	-100.55	427.1
83	A331	Manitoba	1987-01-01	2004-07-01	2	1	CORNWALLIS	1	Rural Principal Arterial - Interstate	49.7695	-100.561	429.2
83	A340	Manitoba	1987-01-01	2004-07-01	2	1	CORNWALLIS	1	Rural Principal Arterial - Interstate	49.7696	-100.555	428.5
83	A350	Manitoba	1987-01-01	2004-07-01	2	1	CORNWALLIS	1	Rural Principal Arterial - Interstate	49.7695	-100.558	430
83	A351	Manitoba	1987-01-01	2004-07-01	2	1	CORNWALLIS	1	Rural Principal Arterial - Interstate	49.7695	-100.563	427.5
83	AA01	Manitoba	2015-01-01		1	7	WESTBOURNE	2	Rural Principal Arterial - Other	50.2257	-99.0713	289
83	AA02	Manitoba	2015-01-01		1	7	WESTBOURNE	2	Rural Principal Arterial - Other	50.2257	-99.0643	287
83	AA03	Manitoba	2015-01-01		1	7	WESTBOURNE	2	Rural Principal Arterial - Other	50.2257	-99.0503	283
83	AA61	Manitoba	2015-01-01		1	7	WESTBOURNE	2	Rural Principal Arterial - Other	50.2257	-99.0573	285
84	1684	New Brunswick	1990-05-01	1996-08-27	2	3	SUNBURY	2	Rural Principal Arterial - Other	45.8486	-66.5434	9.8
84	1802	New Brunswick	1988-06-01	2007-09-01	1	9	KENT	2	Rural Principal Arterial - Other	46.5295	-64.764	27.2
84	6804	New Brunswick	1988-06-01	1991-10-17	1	6	YORK	2	Rural Principal Arterial - Other	45.9114	-67.0464	56.4
85	1801	Newfoundland	1988-08-01	2006-06-01	2	2	EASTERN	1	Rural Principal Arterial - Interstate	47.4862	-52.8694	179.3
85	1803	Newfoundland	1988-08-01	2007-06-01	1	1	WESTERN	2	Rural Principal Arterial - Other	48.6933	-58.1609	138.3
85	1808	Newfoundland	1988-08-01	2016-08-01	1	1	WESTERN	2	Rural Principal Arterial - Other	48.3861	-58.461	71.1
86	6802	Nova Scotia	1988-07-01	2001-05-07	2	1	HALIFAX	2	Rural Principal Arterial - Other	44.8471	-63.5686	110.5
87	0901	Ontario	1995-06-01	2016-08-01	1	7	RENFREW	2	Rural Principal Arterial - Other	45.9333	-77.3358	153
87	0902	Ontario	1995-06-01	2016-08-01	1	7	RENFREW	2	Rural Principal Arterial - Other	45.9381	-77.3409	155.1
87	0903	Ontario	1995-06-01	2013-10-07	1	7	RENFREW	2	Rural Principal Arterial - Other	45.9429	-77.3461	155.5
87	0960	Ontario	1995-06-01	2013-10-07	1	7	RENFREW	2	Rural Principal Arterial - Other	45.9482	-77.3516	155.3
87	0961	Ontario	1995-06-01	2013-10-07	1	7	RENFREW	2	Rural Principal Arterial - Other	45.9532	-77.3569	154.7
87	0962	Ontario	1995-06-01	2016-08-01	1	7	RENFREW	2	Rural Principal Arterial - Other	45.9582	-77.3621	150.7
87	1620	Ontario	1988-10-01	1992-08-05	2	4	MUSKOKA	2	Rural Principal Arterial - Other	44.6542	-79.6474	218.5
87	1622	Ontario	1988-10-01	1998-07-15	2	3	SIMCOE	2	Rural Principal Arterial - Other	45.1117	-79.3104	295
87	1680	Ontario	1989-04-01	1996-10-01	2	5	YORK	2	Rural Principal Arterial - Other	43.9867	-79.3952	309.9
87	1806	Ontario	1989-04-01	1995-07-03	2	5	YORK	2	Rural Principal Arterial - Other	44.0017	-79.4013	299.1
87	A310	Ontario	1988-10-01	1992-08-05	2	4	MUSKOKA	2	Rural Principal Arterial - Other	44.652	-79.6484	217.5
87	A311	Ontario	1988-10-01	1992-08-05	2	4	MUSKOKA	2	Rural Principal Arterial - Other	44.6415	-79.6529	199.8
87	A320	Ontario	1988-10-01	1992-08-05	2	4	MUSKOKA	2	Rural Principal Arterial - Other	44.6501	-79.6492	214.8
87	A330	Ontario	1988-10-01	1992-08-05	2	4	MUSKOKA	2	Rural Principal Arterial - Other	44.6485	-79.6499	211.5
87	A340	Ontario	1988-10-01	1992-08-05	2	4	MUSKOKA	2	Rural Principal Arterial - Other	44.647	-79.6505	206.8
87	A350	Ontario	1988-10-01	1992-08-05	2	4	MUSKOKA	2	Rural Principal Arterial - Other	44.6452	-79.6513	206.8
87	B310	Ontario	1988-10-01	1998-07-15	2	3	SIMCOE	2	Rural Principal Arterial - Other	45.1141	-79.3104	294.1
87	B311	Ontario	1988-10-01	1998-07-15	2	3	SIMCOE	2	Rural Principal Arterial - Other	45.1245	-79.3106	301.2
87	B320	Ontario	1988-10-01	1998-07-15	2	3	SIMCOE	2	Rural Principal Arterial - Other	45.1159	-79.3105	289.3
87	B330	Ontario	1988-10-01	1998-07-15	2	3	SIMCOE	2	Rural Principal Arterial - Other	45.1176	-79.3106	296.2
87	B340	Ontario	1988-10-01	1998-07-15	2	3	SIMCOE	2	Rural Principal Arterial - Other	45.1192	-79.3106	295.4
87	B360	Ontario	1988-10-01	1998-07-15	2	3	SIMCOE	2	Rural Principal Arterial - Other	45.1274	-79.3106	300.5
87	B361	Ontario	1988-10-01	1998-07-15	2	3	SIMCOE	2	Rural Principal Arterial - Other	45.1212	-79.3105	292.7
87	B362	Ontario	1988-10-01	1998-07-15	2	3	SIMCOE	2	Rural Principal Arterial - Other	45.1228	-79.3106	300.9
88	1645	Prince Edward Island	1988-11-01	2016-08-01	1	1	PRINCE	2	Rural Principal Arterial - Other	46.3243	-63.6627	45.3
88	1646	Prince Edward Island	1988-11-01	2009-06-01	1	1	PRINCE	2	Rural Principal Arterial - Other	46.2704	-63.6006	32
88	1647	Prince Edward Island	1988-11-01	2007-06-01	1	2	QUEENS	1	Rural Principal Arterial - Interstate	46.3445	-63.3241	46.8
89	0901	Quebec	1996-02-01	2003-09-15	2	9	SAGUENAY-LAC-SAINT-JEAN	2	Rural Principal Arterial - Other	48.4313	-71.3741	168.1
89	0902	Quebec	1996-02-01	2003-09-15	2	9	SAGUENAY-LAC-SAINT-JEAN	2	Rural Principal Arterial - Other	48.4288	-71.3642	181.4
89	0903	Quebec	1996-02-01	2003-09-15	2	9	SAGUENAY-LAC-SAINT-JEAN	2	Rural Principal Arterial - Other	48.4277	-71.3601	167
89	1021	Quebec	1989-09-01	1995-07-31	2	8	TROIS-RIVIERES	1	Rural Principal Arterial - Interstate	46.4548	-72.4184	31.6
89	1125	Quebec	1989-09-01	1996-06-27	2	6	PORTNEUF	1	Rural Principal Arterial - Interstate	46.7005	-71.6735	59.9
89	1127	Quebec	1988-07-01	1994-08-02	2	3	REGION DE QUEBEC	2	Rural Principal Arterial - Other	46.4822	-71.0355	189.8
89	2011	Quebec	1988-07-01	2007-06-01	1	2	CANTONS-DE-L'EST	2	Rural Principal Arterial - Other	45.4019	-71.33	457
89	A310	Quebec	1987-01-01	1995-07-31	2	8	TROIS-RIVIERES	1	Rural Principal Arterial - Interstate	46.4555	-72.4153	28.2
89	A320	Quebec	1987-01-01	1995-07-31	2	8	TROIS-RIVIERES	1	Rural Principal Arterial - Interstate	46.4561	-72.4128	29.4
89	A330	Quebec	1987-01-01	1995-07-31	2	8	TROIS-RIVIERES	1	Rural Principal Arterial - Interstate	46.4567	-72.4101	29.8
89	A340	Quebec	1987-01-01	1995-07-31	2	8	TROIS-RIVIERES	1	Rural Principal Arterial - Interstate	46.4573	-72.4079	28.6
89	A350	Quebec	1987-01-01	1995-07-31	2	8	TROIS-RIVIERES	1	Rural Principal Arterial - Interstate	46.4579	-72.4055	28.8
89	A901	Quebec	1996-05-01	2003-09-15	2	9	SAGUENAY-LAC-SAINT-JEAN	2	Rural Principal Arterial - Other	48.428	-71.3621	168.7
89	A902	Quebec	1996-05-01	2003-09-15	2	9	SAGUENAY-LAC-SAINT-JEAN	2	Rural Principal Arterial - Other	48.4299	-71.3696	169.4
89	A903	Quebec	1996-05-01	2003-09-15	2	9	SAGUENAY-LAC-SAINT-JEAN	2	Rural Principal Arterial - Other	48.431	-71.3739	166.7
90	0901	Saskatchewan	1996-01-01	2008-09-01	2	344	ALLAN HILLS	14	Urban Other Principal Arterial	52.4876	-107.449	529.4
90	0902	Saskatchewan	1996-01-01	2008-09-01	2	344	ALLAN HILLS	14	Urban Other Principal Arterial	52.4841	-107.441	530
90	0903	Saskatchewan	1996-01-01	2008-09-01	2	344	ALLAN HILLS	14	Urban Other Principal Arterial	52.4861	-107.446	530.1
90	0959	Saskatchewan	1996-01-01	2008-09-01	2	344	ALLAN HILLS	14	Urban Other Principal Arterial	52.4823	-107.437	529.6
90	0960	Saskatchewan	1996-01-01	2008-09-01	2	344	ALLAN HILLS	14	Urban Other Principal Arterial	52.4919	-107.459	528
90	0961	Saskatchewan	1996-01-01	2008-09-01	2	344	ALLAN HILLS	14	Urban Other Principal Arterial	52.4965	-107.473	522.1
90	0962	Saskatchewan	1996-01-01	2008-09-01	2	344	ALLAN HILLS	14	Urban Other Principal Arterial	52.4934	-107.463	522.9
90	6400	Saskatchewan	1987-01-01	2005-12-31	1	153	MOUSE MOUNTAIN	2	Rural Principal Arterial - Other	50.366	-102.258	597.6
90	6405	Saskatchewan	1987-01-01	1999-10-07	1	340	TOUCHWOOD HILLS	2	Rural Principal Arterial - Other	51.9025	-105.308	539.5
90	6410	Saskatchewan	1987-01-01	1990-05-28	2	344	ALLAN HILLS	2	Rural Principal Arterial - Other	52.0588	-106.6	512.5
90	6412	Saskatchewan	1987-01-01	1990-05-28	2	344	ALLAN HILLS	2	Rural Principal Arterial - Other	52.0608	-106.601	512
90	6420	Saskatchewan	1987-01-01	1997-07-06	1	153	MOUSE MOUNTAIN	2	Rural Principal Arterial - Other	50.1607	-102.302	642.7
90	6801	Saskatchewan	1987-01-01	2005-12-31	1	153	MOUSE MOUNTAIN	2	Rural Principal Arterial - Other	50.3842	-102.258	597
90	A310	Saskatchewan	1987-01-01	1997-06-30	1	153	MOUSE MOUNTAIN	2	Rural Principal Arterial - Other	50.1629	-102.302	639.3
90	A320	Saskatchewan	1987-01-01	1997-06-30	1	153	MOUSE MOUNTAIN	2	Rural Principal Arterial - Other	50.159	-102.302	646
90	A330	Saskatchewan	1987-01-01	1993-06-21	1	153	MOUSE MOUNTAIN	2	Rural Principal Arterial - Other	50.1571	-102.302	647.4
90	A340	Saskatchewan	1987-01-01	1997-06-30	1	153	MOUSE MOUNTAIN	2	Rural Principal Arterial - Other	50.1549	-102.302	643.6
90	A350	Saskatchewan	1987-01-01	1997-06-30	1	153	MOUSE MOUNTAIN	2	Rural Principal Arterial - Other	50.1527	-102.302	645.6
90	A351	Saskatchewan	1987-01-01	1997-06-30	1	153	MOUSE MOUNTAIN	2	Rural Principal Arterial - Other	50.1505	-102.302	647.6
90	A352	Saskatchewan	1987-01-01	1997-06-30	1	153	MOUSE MOUNTAIN	2	Rural Principal Arterial - Other	50.1483	-102.302	649.6
90	B310	Saskatchewan	1987-01-01	1999-09-30	1	340	TOUCHWOOD HILLS	2	Rural Principal Arterial - Other	51.8999	-105.302	538.6
90	B320	Saskatchewan	1987-01-01	1999-09-30	1	340	TOUCHWOOD HILLS	2	Rural Principal Arterial - Other	51.8988	-105.3	539.5
90	B330	Saskatchewan	1987-01-01	1999-09-30	1	340	TOUCHWOOD HILLS	2	Rural Principal Arterial - Other	51.8976	-105.297	537.8
90	B331	Saskatchewan	1987-01-01	1999-09-30	1	340	TOUCHWOOD HILLS	2	Rural Principal Arterial - Other	51.8954	-105.292	537
90	B340	Saskatchewan	1987-01-01	1999-09-30	1	340	TOUCHWOOD HILLS	2	Rural Principal Arterial - Other	51.9012	-105.305	540.6
90	B350	Saskatchewan	1987-01-01	1999-09-30	1	340	TOUCHWOOD HILLS	2	Rural Principal Arterial - Other	51.8965	-105.294	538.6
90	B351	Saskatchewan	1987-01-01	1999-09-30	1	340	TOUCHWOOD HILLS	2	Rural Principal Arterial - Other	51.8942	-105.29	537.5
