# Supplementary material for: Truck platooning reshapes greenhouse gas emissions of the integrated vehicle-road infrastructure system
Source: Nat Commun. 2023 Aug 15;14:4495. doi: 10.1038/s41467-023-40116-0 (PMC10427667; doi:10.1038/s41467-023-40116-0)
Supplement: Supplementary file 5 — Supplementary Data 2 [file 41467_2023_40116_MOESM5_ESM.xlsx]

## Sheet: Sheet1
State_Code	SHRP_ID	Test Date	Year	IRI (International Roughness Index)	Construction No
1	'0101'	'1991-04-30'	0	0.638708	1
1	'0101'	'1991-07-30'	0.249315	0.641001	1
1	'0101'	'1991-10-29'	0.49863	0.643301	1
1	'0101'	'1992-01-28'	0.747945	0.64561	1
1	'0101'	'1992-04-29'	1	0.647926	1
1	'0101'	'1992-07-29'	1.24932	0.650252	1
1	'0101'	'1992-10-28'	1.49863	0.652585	1
1	'0101'	'1993-01-27'	1.74795	0.654927	1
1	'0101'	'1993-04-29'	2	0.657278	1
1	'0101'	'1993-07-29'	2.24932	0.659636	1
1	'0101'	'1993-10-28'	2.49863	0.662004	1
1	'0101'	'1994-01-27'	2.74795	0.664379	1
1	'0101'	'1994-04-29'	3	0.666764	1
1	'0101'	'1994-07-29'	3.24932	0.669156	1
1	'0101'	'1994-10-28'	3.49863	0.671558	1
1	'0101'	'1995-01-27'	3.74795	0.673968	1
1	'0101'	'1995-04-29'	4	0.676386	1
1	'0101'	'1995-07-29'	4.24932	0.678814	1
1	'0101'	'1995-10-28'	4.49863	0.68125	1
1	'0101'	'1995-10-30 00:00:00'	4.50411	0.657	1
1	'0101'	'1996-01-10 00:00:00'	4.70137	0.667	1
1	'0101'	'1996-04-08 00:00:00'	4.94521	0.6828	1
1	'0101'	'1996-08-12 00:00:00'	5.29041	0.697	1
1	'0101'	'1996-10-11 00:00:00'	5.45479	0.678	1
1	'0101'	'1997-07-03 00:00:00'	6.18082	0.687	1
1	'0101'	'1997-10-15 00:00:00'	6.46575	0.7026	1
1	'0101'	'1998-01-27 00:00:00'	6.75068	0.6796	1
1	'0101'	'1998-04-23 00:00:00'	6.9863	0.6946	1
1	'0101'	'1998-08-05 00:00:00'	7.27123	0.8104	1
1	'0101'	'1998-12-07 00:00:00'	7.61096	0.7684	1
1	'0101'	'1999-09-28 00:00:00'	8.41918	0.7136	1
1	'0101'	'2001-03-14 00:00:00'	9.87945	0.743	1
1	'0101'	'2002-03-10 00:00:00'	10.8685	0.7058	1
1	'0101'	'2003-01-29 00:00:00'	11.7589	0.7316	1
1	'0101'	'2004-04-27 00:00:00'	13.0027	0.7756	1
1	'0101'	'2005-05-04 00:00:00'	14.0219	0.7858	1
1	'0101'	'2005-06-15'	14.137	0.782129	1
1	'0102'	'1991-04-30'	0	0.54013	1
1	'0102'	'1991-07-30'	0.249315	0.554004	1
1	'0102'	'1991-10-29'	0.49863	0.568234	1
1	'0102'	'1992-01-28'	0.747945	0.582829	1
1	'0102'	'1992-04-29'	1	0.5978	1
1	'0102'	'1992-07-29'	1.24932	0.613155	1
1	'0102'	'1992-10-28'	1.49863	0.628904	1
1	'0102'	'1993-01-27'	1.74795	0.645058	1
1	'0102'	'1993-04-29'	2	0.661627	1
1	'0102'	'1993-07-29'	2.24932	0.678621	1
1	'0102'	'1993-10-28'	2.49863	0.696052	1
1	'0102'	'1994-01-27'	2.74795	0.713931	1
1	'0102'	'1994-04-29'	3	0.732269	1
1	'0102'	'1994-07-29'	3.24932	0.751078	1
1	'0102'	'1994-08-25 00:00:00'	3.32329	0.9468	1
1	'0102'	'1995-10-30 00:00:00'	4.50411	0.8974	1
1	'0102'	'1996-01-10 00:00:00'	4.70137	0.9034	1
1	'0102'	'1996-04-08 00:00:00'	4.94521	0.9312	1
1	'0102'	'1996-08-12 00:00:00'	5.29041	0.909	1
1	'0102'	'1996-10-10 00:00:00'	5.45205	0.898	1
1	'0102'	'1997-07-03 00:00:00'	6.18082	0.901	1
1	'0102'	'1997-10-15 00:00:00'	6.46575	0.9396	1
1	'0102'	'1998-01-27 00:00:00'	6.75068	0.9722	1
1	'0102'	'1998-04-23 00:00:00'	6.9863	0.9776	1
1	'0102'	'1998-08-05 00:00:00'	7.27123	1.2026	1
1	'0102'	'1998-12-07 00:00:00'	7.61096	1.1208	1
1	'0102'	'1999-09-28 00:00:00'	8.41918	1.1852	1
1	'0102'	'2001-03-14 00:00:00'	9.87945	1.373	1
1	'0102'	'2002-03-10 00:00:00'	10.8685	1.7078	1
1	'0102'	'2003-01-29 00:00:00'	11.7589	2.1834	1
1	'0102'	'2003-04-17'	11.9726	2.84159	2
1	'0102'	'2003-07-17'	12.2219	2.87176	2
1	'0102'	'2003-10-16'	12.4712	2.90226	2
1	'0102'	'2004-01-15'	12.7205	2.93308	2
1	'0102'	'2004-04-16'	12.9726	2.96422	2
1	'0102'	'2004-04-27 00:00:00'	13.0027	2.968	2
1	'0102'	'2005-05-04 00:00:00'	14.0219	3.0986	2
1	'0102'	'2005-06-15'	14.137	3.1137	2
1	'0103'	'1991-04-30'	0	0.770287	1
1	'0103'	'1991-07-30'	0.249315	0.77111	1
1	'0103'	'1991-10-29'	0.49863	0.771933	1
1	'0103'	'1992-01-28'	0.747945	0.772757	1
1	'0103'	'1992-04-29'	1	0.773582	1
1	'0103'	'1992-07-29'	1.24932	0.774408	1
1	'0103'	'1992-10-28'	1.49863	0.775235	1
1	'0103'	'1993-01-27'	1.74795	0.776063	1
1	'0103'	'1993-04-29'	2	0.776892	1
1	'0103'	'1993-07-29'	2.24932	0.777721	1
1	'0103'	'1993-10-28'	2.49863	0.778551	1
1	'0103'	'1994-01-27'	2.74795	0.779383	1
1	'0103'	'1994-04-29'	3	0.780215	1
1	'0103'	'1994-07-29'	3.24932	0.781048	1
1	'0103'	'1994-10-28'	3.49863	0.781882	1
1	'0103'	'1995-01-27'	3.74795	0.782717	1
1	'0103'	'1995-04-29'	4	0.783553	1
1	'0103'	'1995-07-29'	4.24932	0.784389	1
1	'0103'	'1995-10-28'	4.49863	0.785227	1
1	'0103'	'1996-01-10 00:00:00'	4.70137	0.7936	1
1	'0103'	'1997-07-03 00:00:00'	6.18082	0.7596	1
1	'0103'	'1998-01-27 00:00:00'	6.75068	0.7978	1
1	'0103'	'1999-09-28 00:00:00'	8.41918	0.8312	1
1	'0103'	'2001-03-14 00:00:00'	9.87945	0.8262	1
1	'0103'	'2002-03-10 00:00:00'	10.8685	0.7746	1
1	'0103'	'2003-01-29 00:00:00'	11.7589	0.8044	1
1	'0103'	'2004-04-27 00:00:00'	13.0027	0.8012	1
1	'0103'	'2005-05-04 00:00:00'	14.0219	0.8344	1
1	'0103'	'2005-06-15'	14.137	0.818203	1
1	'0104'	'1991-04-30'	0	0.600632	1
1	'0104'	'1991-07-30'	0.249315	0.601758	1
1	'0104'	'1991-10-29'	0.49863	0.602886	1
1	'0104'	'1992-01-28'	0.747945	0.604016	1
1	'0104'	'1992-04-29'	1	0.605148	1
1	'0104'	'1992-07-29'	1.24932	0.606282	1
1	'0104'	'1992-10-28'	1.49863	0.607419	1
1	'0104'	'1993-01-27'	1.74795	0.608557	1
1	'0104'	'1993-04-29'	2	0.609698	1
1	'0104'	'1993-07-29'	2.24932	0.61084	1
1	'0104'	'1993-10-28'	2.49863	0.611985	1
1	'0104'	'1994-01-27'	2.74795	0.613132	1
1	'0104'	'1994-04-29'	3	0.614282	1
1	'0104'	'1994-07-29'	3.24932	0.615433	1
1	'0104'	'1994-10-28'	3.49863	0.616586	1
1	'0104'	'1995-01-27'	3.74795	0.617742	1
1	'0104'	'1995-04-29'	4	0.6189	1
1	'0104'	'1995-07-29'	4.24932	0.62006	1
1	'0104'	'1995-10-28'	4.49863	0.621222	1
1	'0104'	'1996-01-10 00:00:00'	4.70137	0.594	1
1	'0104'	'1997-07-03 00:00:00'	6.18082	0.6432	1
1	'0104'	'1998-01-27 00:00:00'	6.75068	0.6398	1
1	'0104'	'1998-04-23 00:00:00'	6.9863	0.6704	1
1	'0104'	'1999-09-28 00:00:00'	8.41918	0.6316	1
1	'0104'	'2001-03-14 00:00:00'	9.87945	0.6478	1
1	'0104'	'2002-03-10 00:00:00'	10.8685	0.6158	1
1	'0104'	'2003-01-29 00:00:00'	11.7589	0.6598	1
1	'0104'	'2004-04-27 00:00:00'	13.0027	0.6562	1
1	'0104'	'2005-05-04 00:00:00'	14.0219	0.6838	1
1	'0104'	'2005-06-15'	14.137	0.667722	1
1	'0105'	'1991-04-30'	0	0.59059	1
1	'0105'	'1991-07-30'	0.249315	0.59201	1
1	'0105'	'1991-10-29'	0.49863	0.593434	1
1	'0105'	'1992-01-28'	0.747945	0.594861	1
1	'0105'	'1992-04-29'	1	0.596292	1
1	'0105'	'1992-07-29'	1.24932	0.597726	1
1	'0105'	'1992-10-28'	1.49863	0.599164	1
1	'0105'	'1993-01-27'	1.74795	0.600605	1
1	'0105'	'1993-04-29'	2	0.602049	1
1	'0105'	'1993-07-29'	2.24932	0.603497	1
1	'0105'	'1993-10-28'	2.49863	0.604948	1
1	'0105'	'1994-01-27'	2.74795	0.606403	1
1	'0105'	'1994-04-29'	3	0.607862	1
1	'0105'	'1994-07-29'	3.24932	0.609324	1
1	'0105'	'1994-10-28'	3.49863	0.610789	1
1	'0105'	'1995-01-27'	3.74795	0.612258	1
1	'0105'	'1995-04-29'	4	0.613731	1
1	'0105'	'1995-07-29'	4.24932	0.615207	1
1	'0105'	'1995-10-28'	4.49863	0.616686	1
1	'0105'	'1996-01-10 00:00:00'	4.70137	0.6144	1
1	'0105'	'1997-07-03 00:00:00'	6.18082	0.6428	1
1	'0105'	'1998-01-27 00:00:00'	6.75068	0.6342	1
1	'0105'	'1999-09-28 00:00:00'	8.41918	0.648	1
1	'0105'	'2001-03-14 00:00:00'	9.87945	0.6372	1
1	'0105'	'2002-03-10 00:00:00'	10.8685	0.6194	1
1	'0105'	'2003-01-29 00:00:00'	11.7589	0.6546	1
1	'0105'	'2004-04-27 00:00:00'	13.0027	0.6836	1
1	'0105'	'2005-05-04 00:00:00'	14.0219	0.694	1
1	'0105'	'2005-06-15'	14.137	0.676518	1
1	'0106'	'1991-04-30'	0	0.606652	1
1	'0106'	'1991-07-30'	0.249315	0.608738	1
1	'0106'	'1991-10-29'	0.49863	0.610832	1
1	'0106'	'1992-01-28'	0.747945	0.612933	1
1	'0106'	'1992-04-29'	1	0.615042	1
1	'0106'	'1992-07-29'	1.24932	0.617158	1
1	'0106'	'1992-10-28'	1.49863	0.61928	1
1	'0106'	'1993-01-27'	1.74795	0.621411	1
1	'0106'	'1993-04-29'	2	0.623548	1
1	'0106'	'1993-07-29'	2.24932	0.625693	1
1	'0106'	'1993-10-28'	2.49863	0.627845	1
1	'0106'	'1994-01-27'	2.74795	0.630005	1
1	'0106'	'1994-04-29'	3	0.632172	1
1	'0106'	'1994-07-29'	3.24932	0.634347	1
1	'0106'	'1994-08-25 00:00:00'	3.32329	0.747	1
1	'0106'	'1996-01-10 00:00:00'	4.70137	0.582	1
1	'0106'	'1997-07-03 00:00:00'	6.18082	0.6128	1
1	'0106'	'1998-01-27 00:00:00'	6.75068	0.6544	1
1	'0106'	'1999-09-28 00:00:00'	8.41918	0.6952	1
1	'0106'	'2001-03-14 00:00:00'	9.87945	0.689	1
1	'0106'	'2002-03-10 00:00:00'	10.8685	0.6598	1
1	'0106'	'2003-01-29 00:00:00'	11.7589	0.7326	1
1	'0106'	'2004-04-27 00:00:00'	13.0027	0.7428	1
1	'0106'	'2005-05-04 00:00:00'	14.0219	0.7636	1
1	'0106'	'2005-06-15'	14.137	0.736667	1
1	'0107'	'1991-04-30'	0	0.750904	1
1	'0107'	'1991-07-30'	0.249315	0.748685	1
1	'0107'	'1991-10-29'	0.49863	0.746473	1
1	'0107'	'1992-01-28'	0.747945	0.744267	1
1	'0107'	'1992-04-29'	1	0.742067	1
1	'0107'	'1992-07-29'	1.24932	0.739874	1
1	'0107'	'1992-10-28'	1.49863	0.737688	1
1	'0107'	'1993-01-27'	1.74795	0.735508	1
1	'0107'	'1993-04-29'	2	0.733334	1
1	'0107'	'1993-07-29'	2.24932	0.731167	1
1	'0107'	'1993-10-28'	2.49863	0.729006	1
1	'0107'	'1994-01-27'	2.74795	0.726852	1
1	'0107'	'1994-04-29'	3	0.724704	1
1	'0107'	'1994-07-29'	3.24932	0.722562	1
1	'0107'	'1994-08-24 00:00:00'	3.32055	0.8116	1
1	'0107'	'1996-01-10 00:00:00'	4.70137	0.6564	1
1	'0107'	'1997-07-03 00:00:00'	6.18082	0.6276	1
1	'0107'	'1998-01-27 00:00:00'	6.75068	0.6664	1
1	'0107'	'1999-09-28 00:00:00'	8.41918	0.7568	1
1	'0107'	'1999-12-28'	8.66849	0.677663	1
1	'0107'	'2000-03-28'	8.91781	0.67566	1
1	'0107'	'2000-06-27'	9.16712	0.673664	1
1	'0107'	'2000-09-27'	9.41918	0.671673	1
1	'0107'	'2000-12-27'	9.66849	0.669688	1
1	'0107'	'2001-02-07'	9.78356	0.963894	2
1	'0107'	'2001-03-14 00:00:00'	9.87945	0.9628	2
1	'0107'	'2001-06-13'	10.1288	0.959955	2
1	'0107'	'2001-08-21'	10.3178	0.957817	2
1	'0108'	'1991-04-30'	0	0.800755	1
1	'0108'	'1991-07-30'	0.249315	0.799694	1
1	'0108'	'1991-10-29'	0.49863	0.798634	1
1	'0108'	'1992-01-28'	0.747945	0.797575	1
1	'0108'	'1992-04-29'	1	0.796518	1
1	'0108'	'1992-07-29'	1.24932	0.795463	1
1	'0108'	'1992-10-28'	1.49863	0.794408	1
1	'0108'	'1993-01-27'	1.74795	0.793355	1
1	'0108'	'1993-04-29'	2	0.792304	1
1	'0108'	'1993-07-29'	2.24932	0.791254	1
1	'0108'	'1993-10-28'	2.49863	0.790205	1
1	'0108'	'1994-01-27'	2.74795	0.789158	1
1	'0108'	'1994-04-29'	3	0.788112	1
1	'0108'	'1994-07-29'	3.24932	0.787067	1
1	'0108'	'1994-08-24 00:00:00'	3.32055	0.875	1
1	'0108'	'1996-01-10 00:00:00'	4.70137	0.76	1
1	'0108'	'1997-07-03 00:00:00'	6.18082	0.743	1
1	'0108'	'1998-01-27 00:00:00'	6.75068	0.7454	1
1	'0108'	'1998-04-23 00:00:00'	6.9863	0.7852	1
1	'0108'	'1999-09-28 00:00:00'	8.41918	0.7316	1
1	'0108'	'2001-03-14 00:00:00'	9.87945	0.7432	1
1	'0108'	'2002-03-10 00:00:00'	10.8685	0.75	1
1	'0108'	'2003-01-29 00:00:00'	11.7589	0.7314	1
1	'0108'	'2004-04-27 00:00:00'	13.0027	0.7628	1
1	'0108'	'2005-05-04 00:00:00'	14.0219	0.7932	1
1	'0108'	'2005-06-15'	14.137	0.742897	1
1	'0109'	'1991-04-30'	0	0.678956	1
1	'0109'	'1991-07-30'	0.249315	0.68038	1
1	'0109'	'1991-10-29'	0.49863	0.681808	1
1	'0109'	'1992-01-28'	0.747945	0.683238	1
1	'0109'	'1992-04-29'	1	0.684672	1
1	'0109'	'1992-07-29'	1.24932	0.686108	1
1	'0109'	'1992-10-28'	1.49863	0.687548	1
1	'0109'	'1993-01-27'	1.74795	0.68899	1
1	'0109'	'1993-04-29'	2	0.690436	1
1	'0109'	'1993-07-29'	2.24932	0.691885	1
1	'0109'	'1993-10-28'	2.49863	0.693336	1
1	'0109'	'1994-01-27'	2.74795	0.694791	1
1	'0109'	'1994-04-29'	3	0.696249	1
1	'0109'	'1994-07-29'	3.24932	0.697709	1
1	'0109'	'1994-10-28'	3.49863	0.699173	1
1	'0109'	'1995-01-27'	3.74795	0.70064	1
1	'0109'	'1995-04-29'	4	0.70211	1
1	'0109'	'1995-07-29'	4.24932	0.703583	1
1	'0109'	'1995-10-28'	4.49863	0.70506	1
1	'0109'	'1996-01-10 00:00:00'	4.70137	0.7316	1
1	'0109'	'1997-07-03 00:00:00'	6.18082	0.7092	1
1	'0109'	'1998-01-27 00:00:00'	6.75068	0.6792	1
1	'0109'	'1999-09-28 00:00:00'	8.41918	0.744	1
1	'0109'	'2001-03-14 00:00:00'	9.87945	0.75	1
1	'0109'	'2002-03-10 00:00:00'	10.8685	0.7542	1
1	'0109'	'2003-01-29 00:00:00'	11.7589	0.7208	1
1	'0109'	'2004-04-27 00:00:00'	13.0027	0.7588	1
1	'0109'	'2005-05-04 00:00:00'	14.0219	0.7746	1
1	'0109'	'2005-06-15'	14.137	0.764388	1
1	'0110'	'1991-04-30'	0	0.712839	1
1	'0110'	'1991-07-30'	0.249315	0.712598	1
1	'0110'	'1991-10-29'	0.49863	0.712358	1
1	'0110'	'1992-01-28'	0.747945	0.712117	1
1	'0110'	'1992-04-29'	1	0.711877	1
1	'0110'	'1992-07-29'	1.24932	0.711637	1
1	'0110'	'1992-10-28'	1.49863	0.711396	1
1	'0110'	'1993-01-27'	1.74795	0.711156	1
1	'0110'	'1993-04-29'	2	0.710916	1
1	'0110'	'1993-07-29'	2.24932	0.710676	1
1	'0110'	'1993-10-28'	2.49863	0.710437	1
1	'0110'	'1994-01-27'	2.74795	0.710197	1
1	'0110'	'1994-04-29'	3	0.709957	1
1	'0110'	'1994-07-29'	3.24932	0.709718	1
1	'0110'	'1994-10-28'	3.49863	0.709478	1
1	'0110'	'1995-01-27'	3.74795	0.709239	1
1	'0110'	'1995-04-29'	4	0.708999	1
1	'0110'	'1995-07-29'	4.24932	0.70876	1
1	'0110'	'1995-10-28'	4.49863	0.708521	1
1	'0110'	'1996-01-10 00:00:00'	4.70137	0.6868	1
1	'0110'	'1997-07-03 00:00:00'	6.18082	0.68	1
1	'0110'	'1998-01-27 00:00:00'	6.75068	0.7534	1
1	'0110'	'1998-04-23 00:00:00'	6.9863	0.7642	1
1	'0110'	'1999-09-28 00:00:00'	8.41918	0.6866	1
1	'0110'	'2001-03-14 00:00:00'	9.87945	0.689	1
1	'0110'	'2002-03-10 00:00:00'	10.8685	0.6822	1
1	'0110'	'2003-01-29 00:00:00'	11.7589	0.672	1
1	'0110'	'2004-04-27 00:00:00'	13.0027	0.6932	1
1	'0110'	'2005-05-04 00:00:00'	14.0219	0.7396	1
1	'0110'	'2005-06-15'	14.137	0.699361	1
1	'0111'	'1991-04-30'	0	0.534125	1
1	'0111'	'1991-07-30'	0.249315	0.535507	1
1	'0111'	'1991-10-29'	0.49863	0.536893	1
1	'0111'	'1992-01-28'	0.747945	0.538282	1
1	'0111'	'1992-04-29'	1	0.539674	1
1	'0111'	'1992-07-29'	1.24932	0.541071	1
1	'0111'	'1992-10-28'	1.49863	0.54247	1
1	'0111'	'1993-01-27'	1.74795	0.543874	1
1	'0111'	'1993-04-29'	2	0.545281	1
1	'0111'	'1993-07-29'	2.24932	0.546692	1
1	'0111'	'1993-10-28'	2.49863	0.548106	1
1	'0111'	'1994-01-27'	2.74795	0.549524	1
1	'0111'	'1994-04-29'	3	0.550946	1
1	'0111'	'1994-07-29'	3.24932	0.552371	1
1	'0111'	'1994-10-28'	3.49863	0.5538	1
1	'0111'	'1995-01-27'	3.74795	0.555233	1
1	'0111'	'1995-04-29'	4	0.55667	1
1	'0111'	'1995-07-29'	4.24932	0.55811	1
1	'0111'	'1995-10-28'	4.49863	0.559554	1
1	'0111'	'1996-01-10 00:00:00'	4.70137	0.5682	1
1	'0111'	'1997-07-03 00:00:00'	6.18082	0.5654	1
1	'0111'	'1998-01-27 00:00:00'	6.75068	0.5698	1
1	'0111'	'1999-09-28 00:00:00'	8.41918	0.5864	1
1	'0111'	'2001-03-14 00:00:00'	9.87945	0.5948	1
1	'0111'	'2002-03-10 00:00:00'	10.8685	0.5844	1
1	'0111'	'2003-01-29 00:00:00'	11.7589	0.598	1
1	'0111'	'2005-05-04 00:00:00'	14.0219	0.6286	1
1	'0111'	'2005-06-15'	14.137	0.618156	1
1	'0112'	'1991-04-30'	0	0.708582	1
1	'0112'	'1991-07-30'	0.249315	0.708956	1
1	'0112'	'1991-10-29'	0.49863	0.70933	1
1	'0112'	'1992-01-28'	0.747945	0.709704	1
1	'0112'	'1992-04-29'	1	0.710079	1
1	'0112'	'1992-07-29'	1.24932	0.710453	1
1	'0112'	'1992-10-28'	1.49863	0.710828	1
1	'0112'	'1993-01-27'	1.74795	0.711203	1
1	'0112'	'1993-04-29'	2	0.711578	1
1	'0112'	'1993-07-29'	2.24932	0.711953	1
1	'0112'	'1993-10-28'	2.49863	0.712329	1
1	'0112'	'1994-01-27'	2.74795	0.712704	1
1	'0112'	'1994-04-29'	3	0.71308	1
1	'0112'	'1994-07-29'	3.24932	0.713456	1
1	'0112'	'1994-08-25 00:00:00'	3.32329	0.8052	1
1	'0112'	'1996-01-10 00:00:00'	4.70137	0.6718	1
1	'0112'	'1997-07-03 00:00:00'	6.18082	0.6744	1
1	'0112'	'1998-01-27 00:00:00'	6.75068	0.7246	1
1	'0112'	'1999-09-28 00:00:00'	8.41918	0.6932	1
1	'0112'	'2001-03-14 00:00:00'	9.87945	0.7298	1
1	'0112'	'2002-03-10 00:00:00'	10.8685	0.7014	1
1	'0112'	'2003-01-29 00:00:00'	11.7589	0.7288	1
1	'0112'	'2004-04-27 00:00:00'	13.0027	0.7362	1
1	'0112'	'2005-05-04 00:00:00'	14.0219	0.7648	1
1	'0112'	'2005-06-15'	14.137	0.730028	1
1	'0161'	'1991-04-30'	0	0.640747	1
1	'0161'	'1991-07-30'	0.249315	0.642816	1
1	'0161'	'1991-10-29'	0.49863	0.644892	1
1	'0161'	'1992-01-28'	0.747945	0.646974	1
1	'0161'	'1992-04-29'	1	0.649063	1
1	'0161'	'1992-07-29'	1.24932	0.651159	1
1	'0161'	'1992-10-28'	1.49863	0.653262	1
1	'0161'	'1993-01-27'	1.74795	0.655371	1
1	'0161'	'1993-04-29'	2	0.657487	1
1	'0161'	'1993-07-29'	2.24932	0.65961	1
1	'0161'	'1993-10-28'	2.49863	0.66174	1
1	'0161'	'1994-01-27'	2.74795	0.663877	1
1	'0161'	'1994-04-29'	3	0.666021	1
1	'0161'	'1994-07-29'	3.24932	0.668171	1
1	'0161'	'1994-10-28'	3.49863	0.670329	1
1	'0161'	'1995-01-27'	3.74795	0.672493	1
1	'0161'	'1995-04-29'	4	0.674665	1
1	'0161'	'1995-07-29'	4.24932	0.676843	1
1	'0161'	'1995-10-28'	4.49863	0.679029	1
1	'0161'	'1996-01-10 00:00:00'	4.70137	0.6618	1
1	'0161'	'1997-07-03 00:00:00'	6.18082	0.6646	1
1	'0161'	'1998-01-27 00:00:00'	6.75068	0.7622	1
1	'0161'	'1999-09-28 00:00:00'	8.41918	0.7196	1
1	'0161'	'2001-03-14 00:00:00'	9.87945	0.714	1
1	'0161'	'2002-03-10 00:00:00'	10.8685	0.7404	1
1	'0161'	'2003-01-29 00:00:00'	11.7589	0.7482	1
1	'0161'	'2004-04-27 00:00:00'	13.0027	0.7494	1
1	'0161'	'2005-05-04 00:00:00'	14.0219	0.7676	1
1	'0161'	'2005-06-15'	14.137	0.768881	1
1	'0162'	'1991-04-30'	0	0.749214	1
1	'0162'	'1991-07-30'	0.249315	0.750719	1
1	'0162'	'1991-10-29'	0.49863	0.752228	1
1	'0162'	'1992-01-28'	0.747945	0.75374	1
1	'0162'	'1992-04-29'	1	0.755255	1
1	'0162'	'1992-07-29'	1.24932	0.756773	1
1	'0162'	'1992-10-28'	1.49863	0.758294	1
1	'0162'	'1993-01-27'	1.74795	0.759818	1
1	'0162'	'1993-04-29'	2	0.761345	1
1	'0162'	'1993-07-29'	2.24932	0.762875	1
1	'0162'	'1993-10-28'	2.49863	0.764408	1
1	'0162'	'1994-01-27'	2.74795	0.765945	1
1	'0162'	'1994-04-29'	3	0.767484	1
1	'0162'	'1994-07-29'	3.24932	0.769027	1
1	'0162'	'1994-08-25 00:00:00'	3.32329	0.8926	1
1	'0162'	'1996-01-10 00:00:00'	4.70137	0.7158	1
1	'0162'	'1997-07-03 00:00:00'	6.18082	0.735	1
1	'0162'	'1998-01-27 00:00:00'	6.75068	0.7756	1
1	'0162'	'1999-09-28 00:00:00'	8.41918	0.7986	1
1	'0162'	'2001-03-14 00:00:00'	9.87945	0.8012	1
1	'0162'	'2002-03-10 00:00:00'	10.8685	0.788	1
1	'0162'	'2003-01-29 00:00:00'	11.7589	0.8294	1
1	'0162'	'2004-04-27 00:00:00'	13.0027	0.8674	1
1	'0162'	'2005-05-04 00:00:00'	14.0219	0.8614	1
1	'0162'	'2005-06-15'	14.137	0.839295	1
1	'0163'	'1991-04-30'	0	0.766359	1
1	'0163'	'1991-07-30'	0.249315	0.768323	1
1	'0163'	'1991-10-29'	0.49863	0.770292	1
1	'0163'	'1992-01-28'	0.747945	0.772267	1
1	'0163'	'1992-04-29'	1	0.774246	1
1	'0163'	'1992-07-29'	1.24932	0.77623	1
1	'0163'	'1992-10-28'	1.49863	0.778219	1
1	'0163'	'1993-01-27'	1.74795	0.780214	1
1	'0163'	'1993-04-29'	2	0.782213	1
1	'0163'	'1993-07-29'	2.24932	0.784218	1
1	'0163'	'1993-08-11 00:00:00'	2.28493	0.8214	1
1	'0163'	'1996-01-10 00:00:00'	4.70137	0.78	1
1	'0163'	'1997-07-03 00:00:00'	6.18082	0.7822	1
1	'0163'	'1998-01-27 00:00:00'	6.75068	0.8234	1
1	'0163'	'1999-09-28 00:00:00'	8.41918	0.843	1
1	'0163'	'2001-03-14 00:00:00'	9.87945	0.8542	1
1	'0163'	'2002-03-10 00:00:00'	10.8685	0.8374	1
1	'0163'	'2003-01-29 00:00:00'	11.7589	0.8836	1
1	'0163'	'2004-04-27 00:00:00'	13.0027	0.8764	1
1	'0163'	'2005-05-04 00:00:00'	14.0219	0.8916	1
1	'0163'	'2005-06-15'	14.137	0.88571	1
1	'0502'	'1987-01-01'	0	0.932575	1
1	'0502'	'1987-04-02'	0.249315	0.938038	1
1	'0502'	'1987-07-02'	0.49863	0.943533	1
1	'0502'	'1987-10-01'	0.747945	0.949061	1
1	'0502'	'1988-01-01'	1	0.954621	1
1	'0502'	'1988-04-01'	1.24932	0.960213	1
1	'0502'	'1988-07-01'	1.49863	0.965839	1
1	'0502'	'1988-09-30'	1.74795	0.971497	1
1	'0502'	'1988-12-31'	2	0.977188	1
1	'0502'	'1989-04-01'	2.24932	0.982913	1
1	'0502'	'1989-07-01'	2.49863	0.988671	1
1	'0502'	'1989-09-30'	2.74795	0.994463	1
1	'0502'	'1989-12-31'	3	1.00029	1
1	'0502'	'1990-04-01'	3.24932	1.00615	1
1	'0502'	'1990-07-01'	3.49863	1.01204	1
1	'0502'	'1990-09-30'	3.74795	1.01797	1
1	'0502'	'1990-12-31'	4	1.02394	1
1	'0502'	'1991-04-01'	4.24932	1.02994	1
1	'0502'	'1991-07-01'	4.49863	1.03597	1
1	'0502'	'1991-07-08 00:00:00'	4.51781	1.0364	1
1	'0502'	'1991-10-07'	4.76712	1.04247	1
1	'0502'	'1991-12-19'	4.96712	0.725831	2
1	'0502'	'1992-03-19'	5.21644	0.730083	2
1	'0502'	'1992-04-01 00:00:00'	5.25205	0.77425	2
1	'0502'	'1994-08-10 00:00:00'	7.61096	0.8538	2
1	'0502'	'1996-04-11 00:00:00'	9.28219	0.8194	2
1	'0502'	'1999-09-29 00:00:00'	12.7507	0.8144	2
1	'0502'	'2001-03-13 00:00:00'	14.2055	0.8378	2
1	'0502'	'2002-03-08 00:00:00'	15.1918	0.8422	2
1	'0502'	'2003-01-29 00:00:00'	16.0877	0.8876	2
1	'0502'	'2004-04-23 00:00:00'	17.3205	0.9546	2
1	'0502'	'2005-05-05 00:00:00'	18.3534	1.0106	2
1	'0502'	'2006-08-03 00:00:00'	19.6	1.014	2
1	'0502'	'2008-09-28 00:00:00'	21.7562	1.1096	2
1	'0502'	'2009-03-30 00:00:00'	22.2575	1.0688	2
1	'0502'	'2013-10-30 00:00:00'	26.8466	1.2234	2
1	'0502'	'2014-10-12 00:00:00'	27.7973	1.36	2
1	'0502'	'2015-10-21 00:00:00'	28.8219	1.278	2
1	'0502'	'2017-03-16 00:00:00'	30.2247	1.289	2
1	'0502'	'2017-06-15'	30.474	1.31725	2
1	'0502'	'2017-06-30'	30.5151	1.3185	2
1	'0503'	'1987-01-01'	0	0.906536	1
1	'0503'	'1987-04-02'	0.249315	0.910972	1
1	'0503'	'1987-07-02'	0.49863	0.915431	1
1	'0503'	'1987-10-01'	0.747945	0.919911	1
1	'0503'	'1988-01-01'	1	0.924413	1
1	'0503'	'1988-04-01'	1.24932	0.928937	1
1	'0503'	'1988-07-01'	1.49863	0.933483	1
1	'0503'	'1988-09-30'	1.74795	0.938051	1
1	'0503'	'1988-12-31'	2	0.942642	1
1	'0503'	'1989-04-01'	2.24932	0.947255	1
1	'0503'	'1989-07-01'	2.49863	0.951891	1
1	'0503'	'1989-09-30'	2.74795	0.956549	1
1	'0503'	'1989-12-31'	3	0.96123	1
1	'0503'	'1990-04-01'	3.24932	0.965934	1
1	'0503'	'1990-07-01'	3.49863	0.970662	1
1	'0503'	'1990-09-30'	3.74795	0.975412	1
1	'0503'	'1990-12-31'	4	0.980185	1
1	'0503'	'1991-04-01'	4.24932	0.984982	1
1	'0503'	'1991-07-01'	4.49863	0.989803	1
1	'0503'	'1991-07-09 00:00:00'	4.52055	0.9902	1
1	'0503'	'1991-10-08'	4.76986	0.995046	1
1	'0503'	'1991-12-16'	4.9589	0.738161	2
1	'0503'	'1992-03-16'	5.20822	0.741774	2
1	'0503'	'1992-04-02 00:00:00'	5.25479	0.8262	2
1	'0503'	'1994-08-10 00:00:00'	7.61096	0.868	2
1	'0503'	'1996-04-11 00:00:00'	9.28219	0.864	2
1	'0503'	'1999-09-29 00:00:00'	12.7507	0.8136	2
1	'0503'	'2001-03-13 00:00:00'	14.2055	0.7812	2
1	'0503'	'2002-03-08 00:00:00'	15.1918	0.9474	2
1	'0503'	'2003-01-29 00:00:00'	16.0877	0.8118	2
1	'0503'	'2004-04-23 00:00:00'	17.3205	0.8498	2
1	'0503'	'2005-05-05 00:00:00'	18.3534	0.8752	2
1	'0503'	'2006-08-03 00:00:00'	19.6	0.9028	2
1	'0503'	'2008-09-28 00:00:00'	21.7562	1.0708	2
1	'0503'	'2009-03-30 00:00:00'	22.2575	1.029	2
1	'0503'	'2013-10-30 00:00:00'	26.8466	1.1482	2
1	'0503'	'2014-10-12 00:00:00'	27.7973	1.172	2
1	'0503'	'2015-10-21 00:00:00'	28.8219	1.2602	2
1	'0503'	'2017-03-16 00:00:00'	30.2247	1.3356	2
1	'0503'	'2017-06-15'	30.474	1.21491	2
1	'0503'	'2017-06-30'	30.5151	1.21587	2
1	'0504'	'1987-01-01'	0	0.999176	1
1	'0504'	'1987-04-02'	0.249315	1.00089	1
1	'0504'	'1987-07-02'	0.49863	1.00261	1
1	'0504'	'1987-10-01'	0.747945	1.00433	1
1	'0504'	'1988-01-01'	1	1.00605	1
1	'0504'	'1988-04-01'	1.24932	1.00777	1
1	'0504'	'1988-07-01'	1.49863	1.0095	1
1	'0504'	'1988-09-30'	1.74795	1.01123	1
1	'0504'	'1988-12-31'	2	1.01297	1
1	'0504'	'1989-04-01'	2.24932	1.0147	1
1	'0504'	'1989-07-01'	2.49863	1.01644	1
1	'0504'	'1989-09-30'	2.74795	1.01819	1
1	'0504'	'1989-12-31'	3	1.01993	1
1	'0504'	'1990-04-01'	3.24932	1.02168	1
1	'0504'	'1990-07-01'	3.49863	1.02344	1
1	'0504'	'1990-09-30'	3.74795	1.02519	1
1	'0504'	'1990-12-31'	4	1.02695	1
1	'0504'	'1991-04-01'	4.24932	1.02871	1
1	'0504'	'1991-07-01'	4.49863	1.03047	1
1	'0504'	'1991-07-08 00:00:00'	4.51781	1.0306	1
1	'0504'	'1991-10-07'	4.76712	1.03237	1
1	'0504'	'1991-12-10'	4.94247	0.851699	2
1	'0504'	'1992-03-10'	5.19178	0.85316	2
1	'0504'	'1992-04-01 00:00:00'	5.25205	0.8484	2
1	'0504'	'1994-08-10 00:00:00'	7.61096	0.9174	2
1	'0504'	'1996-04-11 00:00:00'	9.28219	0.9268	2
1	'0504'	'1999-09-29 00:00:00'	12.7507	0.892	2
1	'0504'	'2001-03-13 00:00:00'	14.2055	0.8838	2
1	'0504'	'2002-03-08 00:00:00'	15.1918	0.7774	2
1	'0504'	'2003-01-29 00:00:00'	16.0877	0.8928	2
1	'0504'	'2004-04-23 00:00:00'	17.3205	0.8906	2
1	'0504'	'2005-05-05 00:00:00'	18.3534	0.9276	2
1	'0504'	'2006-08-03 00:00:00'	19.6	0.9188	2
1	'0504'	'2008-09-28 00:00:00'	21.7562	1.1194	2
1	'0504'	'2009-03-30 00:00:00'	22.2575	1.057	2
1	'0504'	'2013-10-30 00:00:00'	26.8466	0.9748	2
1	'0504'	'2014-10-12 00:00:00'	27.7973	0.9736	2
1	'0504'	'2015-10-21 00:00:00'	28.8219	0.9896	2
1	'0504'	'2017-03-16 00:00:00'	30.2247	1.0002	2
1	'0504'	'2017-06-15'	30.474	1.01459	2
1	'0504'	'2017-06-30'	30.5151	1.01487	2
1	'0505'	'1987-01-01'	0	1.0412	1
1	'0505'	'1987-04-02'	0.249315	1.04628	1
1	'0505'	'1987-07-02'	0.49863	1.05139	1
1	'0505'	'1987-10-01'	0.747945	1.05653	1
1	'0505'	'1988-01-01'	1	1.06168	1
1	'0505'	'1988-04-01'	1.24932	1.06687	1
1	'0505'	'1988-07-01'	1.49863	1.07208	1
1	'0505'	'1988-09-30'	1.74795	1.07731	1
1	'0505'	'1988-12-31'	2	1.08257	1
1	'0505'	'1989-04-01'	2.24932	1.08786	1
1	'0505'	'1989-07-01'	2.49863	1.09317	1
1	'0505'	'1989-09-30'	2.74795	1.09851	1
1	'0505'	'1989-12-31'	3	1.10387	1
1	'0505'	'1990-04-01'	3.24932	1.10926	1
1	'0505'	'1990-07-01'	3.49863	1.11468	1
1	'0505'	'1990-09-30'	3.74795	1.12012	1
1	'0505'	'1990-12-31'	4	1.12559	1
1	'0505'	'1991-04-01'	4.24932	1.13108	1
1	'0505'	'1991-07-01'	4.49863	1.13661	1
1	'0505'	'1991-07-08 00:00:00'	4.51781	1.137	1
1	'0505'	'1991-10-07'	4.76712	1.14255	1
1	'0505'	'1991-12-19'	4.96712	0.805159	2
1	'0505'	'1992-03-19'	5.21644	0.80909	2
1	'0505'	'1992-04-01 00:00:00'	5.25205	0.8246	2
1	'0505'	'1994-08-10 00:00:00'	7.61096	0.8992	2
1	'0505'	'1996-04-11 00:00:00'	9.28219	0.9118	2
1	'0505'	'1999-09-29 00:00:00'	12.7507	0.871	2
1	'0505'	'2001-03-13 00:00:00'	14.2055	0.8788	2
1	'0505'	'2002-03-08 00:00:00'	15.1918	0.988	2
1	'0505'	'2003-01-29 00:00:00'	16.0877	0.9352	2
1	'0505'	'2004-04-23 00:00:00'	17.3205	1.008	2
1	'0505'	'2005-05-05 00:00:00'	18.3534	1.0718	2
1	'0505'	'2006-08-03 00:00:00'	19.6	1.0598	2
1	'0505'	'2008-09-28 00:00:00'	21.7562	1.2048	2
1	'0505'	'2009-03-30 00:00:00'	22.2575	1.1604	2
1	'0505'	'2013-10-30 00:00:00'	26.8466	1.2484	2
1	'0505'	'2014-10-12 00:00:00'	27.7973	1.2974	2
1	'0505'	'2015-10-21 00:00:00'	28.8219	1.293	2
1	'0505'	'2017-03-16 00:00:00'	30.2247	1.2558	2
1	'0505'	'2017-06-15'	30.474	1.32345	2
1	'0505'	'2017-06-30'	30.5151	1.32449	2
1	'0506'	'1987-01-01'	0	1.00251	1
1	'0506'	'1987-04-02'	0.249315	1.00507	1
1	'0506'	'1987-07-02'	0.49863	1.00763	1
1	'0506'	'1987-10-01'	0.747945	1.0102	1
1	'0506'	'1988-01-01'	1	1.01278	1
1	'0506'	'1988-04-01'	1.24932	1.01536	1
1	'0506'	'1988-07-01'	1.49863	1.01795	1
1	'0506'	'1988-09-30'	1.74795	1.02055	1
1	'0506'	'1988-12-31'	2	1.02315	1
1	'0506'	'1989-04-01'	2.24932	1.02577	1
1	'0506'	'1989-07-01'	2.49863	1.02838	1
1	'0506'	'1989-09-30'	2.74795	1.03101	1
1	'0506'	'1989-12-31'	3	1.03364	1
1	'0506'	'1990-04-01'	3.24932	1.03627	1
1	'0506'	'1990-07-01'	3.49863	1.03892	1
1	'0506'	'1990-09-30'	3.74795	1.04157	1
1	'0506'	'1990-12-31'	4	1.04422	1
1	'0506'	'1991-04-01'	4.24932	1.04689	1
1	'0506'	'1991-07-01'	4.49863	1.04956	1
1	'0506'	'1991-07-08 00:00:00'	4.51781	1.04975	1
1	'0506'	'1991-10-07'	4.76712	1.05243	1
1	'0506'	'1991-12-09'	4.93973	0.698416	2
1	'0506'	'1992-03-09'	5.18904	0.700198	2
1	'0506'	'1992-04-01 00:00:00'	5.25205	0.6966	2
1	'0506'	'1994-08-10 00:00:00'	7.61096	0.7676	2
1	'0506'	'1996-04-10 00:00:00'	9.27945	0.7884	2
1	'0506'	'1999-09-29 00:00:00'	12.7507	0.7466	2
1	'0506'	'2001-03-13 00:00:00'	14.2055	0.736	2
1	'0506'	'2002-03-08 00:00:00'	15.1918	0.689	2
1	'0506'	'2003-01-29 00:00:00'	16.0877	0.74	2
1	'0506'	'2004-04-23 00:00:00'	17.3205	0.7482	2
1	'0506'	'2005-05-05 00:00:00'	18.3534	0.7902	2
1	'0506'	'2006-08-03 00:00:00'	19.6	0.8102	2
1	'0506'	'2008-09-28 00:00:00'	21.7562	0.995	2
1	'0506'	'2009-03-30 00:00:00'	22.2575	0.8162	2
1	'0506'	'2009-06-29'	22.5068	0.835361	2
1	'0506'	'2009-09-28'	22.7562	0.837493	2
1	'0506'	'2009-12-28'	23.0055	0.839629	2
1	'0506'	'2010-03-30'	23.2575	0.841771	2
1	'0506'	'2010-06-29'	23.5068	0.843919	2
1	'0506'	'2010-09-28'	23.7562	0.846072	2
1	'0506'	'2010-12-28'	24.0055	0.84823	2
1	'0506'	'2011-03-30'	24.2575	0.850394	2
1	'0506'	'2011-06-29'	24.5068	0.852564	2
1	'0506'	'2011-09-28'	24.7562	0.854739	2
1	'0506'	'2011-12-28'	25.0055	0.85692	2
1	'0506'	'2012-03-29'	25.2575	0.859106	2
1	'0506'	'2012-06-28'	25.5068	0.861298	2
1	'0506'	'2012-09-27'	25.7562	0.863495	2
1	'0506'	'2012-12-27'	26.0055	0.865698	2
1	'0506'	'2013-03-29'	26.2575	0.867907	2
1	'0506'	'2013-06-28'	26.5068	0.870121	2
1	'0506'	'2013-07-15'	26.5534	0.603182	3
1	'0506'	'2013-10-14'	26.8027	0.607749	3
1	'0506'	'2013-10-30 00:00:00'	26.8466	0.6042	3
1	'0506'	'2014-10-12 00:00:00'	27.7973	0.63	3
1	'0506'	'2015-10-21 00:00:00'	28.8219	0.6504	3
1	'0506'	'2017-03-16 00:00:00'	30.2247	0.67	3
1	'0506'	'2017-06-15'	30.474	0.678948	3
1	'0506'	'2017-06-30'	30.5151	0.679777	3
1	'0507'	'1987-01-01'	0	1.17746	1
1	'0507'	'1987-04-02'	0.249315	1.18108	1
1	'0507'	'1987-07-02'	0.49863	1.18471	1
1	'0507'	'1987-10-01'	0.747945	1.18835	1
1	'0507'	'1988-01-01'	1	1.192	1
1	'0507'	'1988-04-01'	1.24932	1.19566	1
1	'0507'	'1988-07-01'	1.49863	1.19934	1
1	'0507'	'1988-09-30'	1.74795	1.20302	1
1	'0507'	'1988-12-31'	2	1.20672	1
1	'0507'	'1989-04-01'	2.24932	1.21043	1
1	'0507'	'1989-07-01'	2.49863	1.21415	1
1	'0507'	'1989-09-30'	2.74795	1.21788	1
1	'0507'	'1989-12-31'	3	1.22163	1
1	'0507'	'1990-04-01'	3.24932	1.22538	1
1	'0507'	'1990-07-01'	3.49863	1.22915	1
1	'0507'	'1990-09-30'	3.74795	1.23292	1
1	'0507'	'1990-12-31'	4	1.23671	1
1	'0507'	'1991-04-01'	4.24932	1.24052	1
1	'0507'	'1991-07-01'	4.49863	1.24433	1
1	'0507'	'1991-07-08 00:00:00'	4.51781	1.2446	1
1	'0507'	'1991-10-07'	4.76712	1.24843	1
1	'0507'	'1991-12-09'	4.93973	0.790859	2
1	'0507'	'1992-03-09'	5.18904	0.79329	2
1	'0507'	'1992-04-01 00:00:00'	5.25205	0.76	2
1	'0507'	'1994-08-10 00:00:00'	7.61096	0.8736	2
1	'0507'	'1996-04-10 00:00:00'	9.27945	0.935	2
1	'0507'	'1999-09-29 00:00:00'	12.7507	0.868	2
1	'0507'	'2001-03-13 00:00:00'	14.2055	0.8708	2
1	'0507'	'2002-03-08 00:00:00'	15.1918	0.7766	2
1	'0507'	'2003-01-29 00:00:00'	16.0877	0.8664	2
1	'0507'	'2004-04-23 00:00:00'	17.3205	0.8808	2
1	'0507'	'2005-05-05 00:00:00'	18.3534	0.9386	2
1	'0507'	'2006-08-03 00:00:00'	19.6	0.9296	2
1	'0507'	'2008-09-28 00:00:00'	21.7562	1.1392	2
1	'0507'	'2009-03-30 00:00:00'	22.2575	0.9548	2
1	'0507'	'2013-10-30 00:00:00'	26.8466	1.0182	2
1	'0507'	'2014-10-12 00:00:00'	27.7973	1.017	2
1	'0507'	'2015-10-21 00:00:00'	28.8219	1.0544	2
1	'0507'	'2017-03-16 00:00:00'	30.2247	1.1286	2
1	'0507'	'2017-06-15'	30.474	1.08201	2
1	'0507'	'2017-06-30'	30.5151	1.08254	2
1	'0508'	'1987-01-01'	0	1.00206	1
1	'0508'	'1987-04-02'	0.249315	1.00529	1
1	'0508'	'1987-07-02'	0.49863	1.00852	1
1	'0508'	'1987-10-01'	0.747945	1.01177	1
1	'0508'	'1988-01-01'	1	1.01502	1
1	'0508'	'1988-04-01'	1.24932	1.01829	1
1	'0508'	'1988-07-01'	1.49863	1.02157	1
1	'0508'	'1988-09-30'	1.74795	1.02485	1
1	'0508'	'1988-12-31'	2	1.02815	1
1	'0508'	'1989-04-01'	2.24932	1.03146	1
1	'0508'	'1989-07-01'	2.49863	1.03478	1
1	'0508'	'1989-09-30'	2.74795	1.03811	1
1	'0508'	'1989-12-31'	3	1.04145	1
1	'0508'	'1990-04-01'	3.24932	1.0448	1
1	'0508'	'1990-07-01'	3.49863	1.04816	1
1	'0508'	'1990-09-30'	3.74795	1.05154	1
1	'0508'	'1990-12-31'	4	1.05492	1
1	'0508'	'1991-04-01'	4.24932	1.05831	1
1	'0508'	'1991-07-01'	4.49863	1.06172	1
1	'0508'	'1991-07-09 00:00:00'	4.52055	1.062	1
1	'0508'	'1991-10-08'	4.76986	1.06542	1
1	'0508'	'1991-12-09'	4.93973	0.927833	2
1	'0508'	'1992-03-09'	5.18904	0.930819	2
1	'0508'	'1992-04-02 00:00:00'	5.25479	0.9348	2
1	'0508'	'1994-08-10 00:00:00'	7.61096	1.0036	2
1	'0508'	'1996-04-11 00:00:00'	9.28219	1.0132	2
1	'0508'	'1999-09-29 00:00:00'	12.7507	1.0166	2
1	'0508'	'2001-03-13 00:00:00'	14.2055	1.0176	2
1	'0508'	'2002-03-08 00:00:00'	15.1918	0.9712	2
1	'0508'	'2003-01-29 00:00:00'	16.0877	0.9998	2
1	'0508'	'2004-04-23 00:00:00'	17.3205	1.0486	2
1	'0508'	'2005-05-05 00:00:00'	18.3534	1.0968	2
1	'0508'	'2006-08-03 00:00:00'	19.6	1.1696	2
1	'0508'	'2008-09-28 00:00:00'	21.7562	1.3332	2
1	'0508'	'2009-03-30 00:00:00'	22.2575	1.1638	2
1	'0508'	'2013-10-30 00:00:00'	26.8466	1.2312	2
1	'0508'	'2014-10-12 00:00:00'	27.7973	1.2044	2
1	'0508'	'2015-10-21 00:00:00'	28.8219	1.233	2
1	'0508'	'2017-03-16 00:00:00'	30.2247	1.3006	2
1	'0508'	'2017-06-15'	30.474	1.28819	2
1	'0508'	'2017-06-30'	30.5151	1.28886	2
1	'0509'	'1987-01-01'	0	1.59256	1
1	'0509'	'1987-04-02'	0.249315	1.59885	1
1	'0509'	'1987-07-02'	0.49863	1.60516	1
1	'0509'	'1987-10-01'	0.747945	1.6115	1
1	'0509'	'1988-01-01'	1	1.61787	1
1	'0509'	'1988-04-01'	1.24932	1.62425	1
1	'0509'	'1988-07-01'	1.49863	1.63067	1
1	'0509'	'1988-09-30'	1.74795	1.63711	1
1	'0509'	'1988-12-31'	2	1.64357	1
1	'0509'	'1989-04-01'	2.24932	1.65006	1
1	'0509'	'1989-07-01'	2.49863	1.65658	1
1	'0509'	'1989-09-30'	2.74795	1.66312	1
1	'0509'	'1989-12-31'	3	1.66969	1
1	'0509'	'1990-04-01'	3.24932	1.67628	1
1	'0509'	'1990-07-01'	3.49863	1.6829	1
1	'0509'	'1990-09-30'	3.74795	1.68955	1
1	'0509'	'1990-12-31'	4	1.69622	1
1	'0509'	'1991-04-01'	4.24932	1.70292	1
1	'0509'	'1991-07-01'	4.49863	1.70965	1
1	'0509'	'1991-07-09 00:00:00'	4.52055	1.7102	1
1	'0509'	'1991-10-08'	4.76986	1.71695	1
1	'0509'	'1991-12-09'	4.93973	0.774752	2
1	'0509'	'1992-03-09'	5.18904	0.777811	2
1	'0509'	'1992-04-02 00:00:00'	5.25479	0.8054	2
1	'0509'	'1994-08-10 00:00:00'	7.61096	0.8958	2
1	'0509'	'1996-04-11 00:00:00'	9.28219	0.8902	2
1	'0509'	'1999-09-29 00:00:00'	12.7507	0.8736	2
1	'0509'	'2001-03-13 00:00:00'	14.2055	0.8456	2
1	'0509'	'2002-03-08 00:00:00'	15.1918	0.8204	2
1	'0509'	'2003-01-29 00:00:00'	16.0877	0.8664	2
1	'0509'	'2004-04-23 00:00:00'	17.3205	0.855	2
1	'0509'	'2005-05-05 00:00:00'	18.3534	0.9436	2
1	'0509'	'2006-08-03 00:00:00'	19.6	0.9336	2
1	'0509'	'2008-09-28 00:00:00'	21.7562	1.0164	2
1	'0509'	'2009-03-30 00:00:00'	22.2575	1.0582	2
1	'0509'	'2013-10-30 00:00:00'	26.8466	1.1088	2
1	'0509'	'2014-10-12 00:00:00'	27.7973	1.1896	2
1	'0509'	'2015-10-21 00:00:00'	28.8219	1.2404	2
1	'0509'	'2017-03-16 00:00:00'	30.2247	1.106	2
1	'0509'	'2017-06-15'	30.474	1.15876	2
1	'0509'	'2017-06-30'	30.5151	1.1595	2
1	'0563'	'1987-01-01'	0	1.00626	1
1	'0563'	'1987-04-02'	0.249315	1.00626	1
1	'0563'	'1987-07-02'	0.49863	1.00626	1
1	'0563'	'1987-10-01'	0.747945	1.00626	1
1	'0563'	'1988-01-01'	1	1.00626	1
1	'0563'	'1988-04-01'	1.24932	1.00626	1
1	'0563'	'1988-07-01'	1.49863	1.00626	1
1	'0563'	'1988-09-30'	1.74795	1.00626	1
1	'0563'	'1988-12-31'	2	1.00626	1
1	'0563'	'1989-04-01'	2.24932	1.00626	1
1	'0563'	'1989-07-01'	2.49863	1.00626	1
1	'0563'	'1989-09-30'	2.74795	1.00626	1
1	'0563'	'1989-12-31'	3	1.00626	1
1	'0563'	'1990-04-01'	3.24932	1.00626	1
1	'0563'	'1990-07-01'	3.49863	1.00626	1
1	'0563'	'1990-09-30'	3.74795	1.00626	1
1	'0563'	'1990-12-31'	4	1.00626	1
1	'0563'	'1991-04-01'	4.24932	1.00626	1
1	'0563'	'1991-07-01'	4.49863	1.00626	1
1	'0563'	'1991-09-30'	4.74795	1.00626	1
1	'0563'	'1991-12-09'	4.93973	1.00626	1
1	'0563'	'1991-12-09'	4.93973	0.652776	2
1	'0563'	'1992-03-09'	5.18904	0.654789	2
1	'0563'	'1992-06-08'	5.43836	0.656807	2
1	'0563'	'1992-09-07'	5.68767	0.658832	2
1	'0563'	'1992-12-08'	5.93973	0.660862	2
1	'0563'	'1993-03-09'	6.18904	0.662899	2
1	'0563'	'1993-06-08'	6.43836	0.664943	2
1	'0563'	'1993-09-07'	6.68767	0.666992	2
1	'0563'	'1993-12-08'	6.93973	0.669048	2
1	'0563'	'1994-03-09'	7.18904	0.671111	2
1	'0563'	'1994-06-08'	7.43836	0.673179	2
1	'0563'	'1994-08-10 00:00:00'	7.61096	0.6746	2
1	'0563'	'1996-04-10 00:00:00'	9.27945	0.6886	2
1	'0563'	'1996-07-10'	9.52877	0.690723	2
1	'0563'	'1996-10-09'	9.77808	0.692852	2
1	'0563'	'1997-01-08'	10.0274	0.694987	2
1	'0563'	'1997-04-10'	10.2795	0.69713	2
1	'0563'	'1997-07-10'	10.5288	0.699279	2
1	'0563'	'1997-10-09'	10.7781	0.701434	2
1	'0563'	'1998-01-08'	11.0274	0.703596	2
1	'0563'	'1998-04-10'	11.2795	0.705765	2
1	'0563'	'1998-07-10'	11.5288	0.707941	2
1	'0563'	'1998-10-09'	11.7781	0.710123	2
1	'0563'	'1999-01-08'	12.0274	0.712312	2
1	'0563'	'1999-04-10'	12.2795	0.714507	2
1	'0563'	'1999-05-15'	12.3753	0.872851	3
1	'0563'	'1999-08-14'	12.6247	0.882465	3
1	'0563'	'1999-09-29 00:00:00'	12.7507	0.9174	3
1	'0563'	'2001-03-13 00:00:00'	14.2055	0.9368	3
1	'0563'	'2002-03-08 00:00:00'	15.1918	0.968	3
1	'0563'	'2003-01-29 00:00:00'	16.0877	1.0516	3
1	'0563'	'2004-04-23 00:00:00'	17.3205	1.0072	3
1	'0563'	'2005-05-05 00:00:00'	18.3534	1.184	3
1	'0563'	'2006-08-03 00:00:00'	19.6	1.1696	3
1	'0563'	'2008-09-28 00:00:00'	21.7562	1.3526	3
1	'0563'	'2008-12-28'	22.0055	1.33111	3
1	'0563'	'2009-03-29'	22.2548	1.34577	3
1	'0563'	'2009-06-28'	22.5041	1.3606	3
1	'0563'	'2009-09-28'	22.7562	1.37558	3
1	'0563'	'2009-12-28'	23.0055	1.39074	3
1	'0563'	'2010-03-29'	23.2548	1.40605	3
1	'0563'	'2010-06-28'	23.5041	1.42154	3
1	'0563'	'2010-09-28'	23.7562	1.4372	3
1	'0563'	'2010-12-28'	24.0055	1.45303	3
1	'0563'	'2011-03-29'	24.2548	1.46904	3
1	'0563'	'2011-06-28'	24.5041	1.48522	3
1	'0563'	'2011-09-28'	24.7562	1.50158	3
1	'0563'	'2011-12-28'	25.0055	1.51812	3
1	'0563'	'2012-03-28'	25.2548	1.53484	3
1	'0563'	'2012-06-27'	25.5041	1.55174	3
1	'0563'	'2012-09-27'	25.7562	1.56883	3
1	'0563'	'2012-12-27'	26.0055	1.58612	3
1	'0563'	'2013-03-28'	26.2548	1.60359	3
1	'0563'	'2013-06-27'	26.5041	1.62125	3
1	'0563'	'2013-07-15'	26.5534	0.807343	4
1	'0563'	'2013-10-14'	26.8027	0.815442	4
1	'0563'	'2013-10-30 00:00:00'	26.8466	0.8286	4
1	'0563'	'2014-10-12 00:00:00'	27.7973	0.8448	4
1	'0563'	'2015-10-21 00:00:00'	28.8219	0.8604	4
1	'0563'	'2017-03-16 00:00:00'	30.2247	0.9508	4
1	'0563'	'2017-06-15'	30.474	0.944186	4
1	'0563'	'2017-06-30'	30.5151	0.945711	4
1	'0564'	'1987-01-01'	0	0.874788	1
1	'0564'	'1987-04-02'	0.249315	0.874788	1
1	'0564'	'1987-07-02'	0.49863	0.874788	1
1	'0564'	'1987-10-01'	0.747945	0.874788	1
1	'0564'	'1988-01-01'	1	0.874788	1
1	'0564'	'1988-04-01'	1.24932	0.874788	1
1	'0564'	'1988-07-01'	1.49863	0.874788	1
1	'0564'	'1988-09-30'	1.74795	0.874788	1
1	'0564'	'1988-12-31'	2	0.874788	1
1	'0564'	'1989-04-01'	2.24932	0.874788	1
1	'0564'	'1989-07-01'	2.49863	0.874788	1
1	'0564'	'1989-09-30'	2.74795	0.874788	1
1	'0564'	'1989-12-31'	3	0.874788	1
1	'0564'	'1990-04-01'	3.24932	0.874788	1
1	'0564'	'1990-07-01'	3.49863	0.874788	1
1	'0564'	'1990-09-30'	3.74795	0.874788	1
1	'0564'	'1990-12-31'	4	0.874788	1
1	'0564'	'1991-04-01'	4.24932	0.874788	1
1	'0564'	'1991-07-01'	4.49863	0.874788	1
1	'0564'	'1991-09-30'	4.74795	0.874788	1
1	'0564'	'1991-12-09'	4.93973	0.874788	1
1	'0564'	'1991-12-09'	4.93973	0.839323	2
1	'0564'	'1992-03-09'	5.18904	0.841657	2
1	'0564'	'1992-06-08'	5.43836	0.843997	2
1	'0564'	'1992-09-07'	5.68767	0.846344	2
1	'0564'	'1992-12-08'	5.93973	0.848698	2
1	'0564'	'1993-03-09'	6.18904	0.851058	2
1	'0564'	'1993-06-08'	6.43836	0.853425	2
1	'0564'	'1993-09-07'	6.68767	0.855798	2
1	'0564'	'1993-12-08'	6.93973	0.858178	2
1	'0564'	'1994-03-09'	7.18904	0.860564	2
1	'0564'	'1994-06-08'	7.43836	0.862957	2
1	'0564'	'1994-08-10 00:00:00'	7.61096	0.8646	2
1	'0564'	'1996-04-11 00:00:00'	9.28219	0.8808	2
1	'0564'	'1996-07-11'	9.53151	0.883249	2
1	'0564'	'1996-10-10'	9.78082	0.885705	2
1	'0564'	'1997-01-09'	10.0301	0.888168	2
1	'0564'	'1997-04-11'	10.2822	0.890638	2
1	'0564'	'1997-07-11'	10.5315	0.893115	2
1	'0564'	'1997-10-10'	10.7808	0.895598	2
1	'0564'	'1998-01-09'	11.0301	0.898089	2
1	'0564'	'1998-04-11'	11.2822	0.900586	2
1	'0564'	'1998-07-11'	11.5315	0.903091	2
1	'0564'	'1998-10-10'	11.7808	0.905602	2
1	'0564'	'1999-01-09'	12.0301	0.90812	2
1	'0564'	'1999-03-31'	12.2521	0.910341	2
1	'1001'	'1987-01-01'	0	0.805678	1
1	'1001'	'1987-04-02'	0.249315	0.810603	1
1	'1001'	'1987-07-02'	0.49863	0.815559	1
1	'1001'	'1987-10-01'	0.747945	0.820544	1
1	'1001'	'1988-01-01'	1	0.825561	1
1	'1001'	'1988-04-01'	1.24932	0.830607	1
1	'1001'	'1988-07-01'	1.49863	0.835685	1
1	'1001'	'1988-09-30'	1.74795	0.840794	1
1	'1001'	'1988-12-31'	2	0.845934	1
1	'1001'	'1989-04-01'	2.24932	0.851105	1
1	'1001'	'1989-07-01'	2.49863	0.856308	1
1	'1001'	'1989-09-30'	2.74795	0.861543	1
1	'1001'	'1989-12-31'	3	0.86681	1
1	'1001'	'1990-04-01'	3.24932	0.872109	1
1	'1001'	'1990-07-01'	3.49863	0.87744	1
1	'1001'	'1990-08-08 00:00:00'	3.60274	0.8632	1
1	'1001'	'1992-04-03 00:00:00'	5.25753	0.9722	1
1	'1001'	'1992-07-28 00:00:00'	5.57534	0.928	1
1	'1001'	'1992-10-22 00:00:00'	5.81096	0.9154	1
1	'1001'	'1993-01-13 00:00:00'	6.03836	0.9038	1
1	'1001'	'1993-04-14'	6.28767	0.939159	1
1	'1001'	'1993-06-01'	6.41918	0.522946	2
1	'1001'	'1993-08-31'	6.66849	0.525828	2
1	'1001'	'1993-11-30'	6.91781	0.528726	2
1	'1001'	'1994-03-01'	7.16712	0.531639	2
1	'1001'	'1994-06-01'	7.41918	0.534569	2
1	'1001'	'1994-08-31'	7.66849	0.537514	2
1	'1001'	'1994-11-30'	7.91781	0.540476	2
1	'1001'	'1995-03-01'	8.16712	0.543455	2
1	'1001'	'1995-06-01'	8.41918	0.546449	2
1	'1001'	'1995-08-31'	8.66849	0.549461	2
1	'1001'	'1995-11-30'	8.91781	0.552488	2
1	'1001'	'1996-01-10 00:00:00'	9.03014	0.6136	2
1	'1001'	'1998-01-27 00:00:00'	11.0795	0.5022	2
1	'1001'	'2003-04-06 00:00:00'	16.2712	0.6762	2
1	'1001'	'2003-07-06'	16.5205	0.652973	2
1	'1001'	'2003-10-05'	16.7699	0.656572	2
1	'1001'	'2003-10-31'	16.8411	0.657581	2
1	'1011'	'1987-01-01'	0	0.721387	1
1	'1011'	'1987-04-02'	0.249315	0.725936	1
1	'1011'	'1987-07-02'	0.49863	0.730513	1
1	'1011'	'1987-10-01'	0.747945	0.735119	1
1	'1011'	'1988-01-01'	1	0.739755	1
1	'1011'	'1988-04-01'	1.24932	0.744419	1
1	'1011'	'1988-07-01'	1.49863	0.749113	1
1	'1011'	'1988-09-30'	1.74795	0.753837	1
1	'1011'	'1988-12-31'	2	0.75859	1
1	'1011'	'1989-04-01'	2.24932	0.763373	1
1	'1011'	'1989-07-01'	2.49863	0.768187	1
1	'1011'	'1989-09-30'	2.74795	0.77303	1
1	'1011'	'1989-12-31'	3	0.777905	1
1	'1011'	'1990-04-01'	3.24932	0.78281	1
1	'1011'	'1990-07-01'	3.49863	0.787746	1
1	'1011'	'1990-09-30'	3.74795	0.792713	1
1	'1011'	'1990-12-31'	4	0.797711	1
1	'1011'	'1991-04-01'	4.24932	0.802741	1
1	'1011'	'1991-07-01'	4.49863	0.807803	1
1	'1011'	'1991-09-30'	4.74795	0.812897	1
1	'1011'	'1991-12-31'	5	0.818022	1
1	'1011'	'1992-02-11 00:00:00'	5.11507	0.8412	1
1	'1011'	'1994-02-01 00:00:00'	7.09041	0.7944	1
1	'1011'	'1995-08-16 00:00:00'	8.6274	0.9606	1
1	'1011'	'1998-08-12 00:00:00'	11.6192	0.954	1
1	'1011'	'1998-11-11'	11.8685	0.972237	1
1	'1011'	'1999-02-10'	12.1178	0.978368	1
1	'1011'	'1999-05-12'	12.3671	0.984537	1
1	'1011'	'1999-08-12'	12.6192	0.990745	1
1	'1011'	'1999-11-11'	12.8685	0.996992	1
1	'1011'	'2000-02-10'	13.1178	1.00328	1
1	'1011'	'2000-05-11'	13.3671	1.0096	1
1	'1011'	'2000-05-15'	13.3781	1.19677	2
1	'1011'	'2000-08-14'	13.6274	1.20432	2
1	'1011'	'2000-11-13'	13.8767	1.21191	2
1	'1011'	'2001-02-12'	14.126	1.21955	2
1	'1011'	'2001-05-15'	14.3781	1.22724	2
1	'1011'	'2001-08-14'	14.6274	1.23498	2
1	'1011'	'2001-11-13'	14.8767	1.24277	2
1	'1011'	'2002-02-12'	15.126	1.25061	2
1	'1011'	'2002-05-15'	15.3781	1.25849	2
1	'1011'	'2002-06-06 00:00:00'	15.4384	1.2604	2
1	'1011'	'2002-06-25'	15.4904	1.26205	2
1	'1019'	'1987-01-01'	0	1.20862	1
1	'1019'	'1987-04-02'	0.249315	1.21812	1
1	'1019'	'1987-07-02'	0.49863	1.2277	1
1	'1019'	'1987-10-01'	0.747945	1.23735	1
1	'1019'	'1988-01-01'	1	1.24708	1
1	'1019'	'1988-04-01'	1.24932	1.25689	1
1	'1019'	'1988-07-01'	1.49863	1.26677	1
1	'1019'	'1988-09-30'	1.74795	1.27674	1
1	'1019'	'1988-12-31'	2	1.28678	1
1	'1019'	'1989-04-01'	2.24932	1.29689	1
1	'1019'	'1989-07-01'	2.49863	1.30709	1
1	'1019'	'1989-09-30'	2.74795	1.31737	1
1	'1019'	'1989-12-31'	3	1.32773	1
1	'1019'	'1990-04-01'	3.24932	1.33817	1
1	'1019'	'1990-06-05 00:00:00'	3.4274	1.373	1
1	'1019'	'1991-07-11 00:00:00'	4.52603	1.422	1
1	'1019'	'1992-08-21 00:00:00'	5.6411	1.4118	1
1	'1019'	'1994-08-08 00:00:00'	7.60548	1.51	1
1	'1019'	'1995-12-21 00:00:00'	8.97534	1.5102	1
1	'1019'	'1997-04-21 00:00:00'	10.3096	1.6962	1
1	'1019'	'1998-04-22 00:00:00'	11.3123	1.7906	1
1	'1019'	'1998-06-07'	11.4384	0.777275	2
1	'1019'	'1998-09-06'	11.6877	0.783388	2
1	'1019'	'1998-12-06'	11.937	0.789548	2
1	'1019'	'1999-03-07'	12.1863	0.795757	2
1	'1019'	'1999-06-07'	12.4384	0.802014	2
1	'1019'	'1999-09-06'	12.6877	0.808321	2
1	'1019'	'1999-12-06'	12.937	0.814677	2
1	'1019'	'2000-03-06'	13.1863	0.821084	2
1	'1019'	'2000-06-06'	13.4384	0.82754	2
1	'1019'	'2000-09-05'	13.6877	0.834048	2
1	'1019'	'2000-12-05'	13.937	0.840606	2
1	'1019'	'2001-03-06'	14.1863	0.847216	2
1	'1019'	'2001-06-06'	14.4384	0.853879	2
1	'1019'	'2001-09-05'	14.6877	0.860593	2
1	'1019'	'2001-12-05'	14.937	0.867361	2
1	'1019'	'2002-03-06'	15.1863	0.874181	2
1	'1019'	'2002-03-07 00:00:00'	15.189	0.8742	2
1	'1019'	'2002-06-06'	15.4384	0.881074	2
1	'1019'	'2002-09-05'	15.6877	0.888003	2
1	'1019'	'2002-12-05'	15.937	0.894986	2
1	'1019'	'2003-03-07'	16.189	0.902024	2
1	'1019'	'2003-06-06'	16.4384	0.909117	2
1	'1019'	'2003-09-05'	16.6877	0.916266	2
1	'1019'	'2003-12-05'	16.937	0.923471	2
1	'1019'	'2004-03-06'	17.189	0.930733	2
1	'1019'	'2004-06-05'	17.4384	0.938052	2
1	'1019'	'2004-06-15'	17.4658	0.938837	2
1	'1021'	'1987-01-01'	0	0.866045	1
1	'1021'	'1987-04-02'	0.249315	0.870596	1
1	'1021'	'1987-07-02'	0.49863	0.875171	1
1	'1021'	'1987-10-01'	0.747945	0.87977	1
1	'1021'	'1988-01-01'	1	0.884393	1
1	'1021'	'1988-04-01'	1.24932	0.88904	1
1	'1021'	'1988-07-01'	1.49863	0.893712	1
1	'1021'	'1988-09-30'	1.74795	0.898409	1
1	'1021'	'1988-12-31'	2	0.90313	1
1	'1021'	'1989-04-01'	2.24932	0.907876	1
1	'1021'	'1989-07-01'	2.49863	0.912647	1
1	'1021'	'1989-09-30'	2.74795	0.917443	1
1	'1021'	'1989-12-31'	3	0.922264	1
1	'1021'	'1990-04-01'	3.24932	0.92711	1
1	'1021'	'1990-06-06 00:00:00'	3.43014	0.9694	1
1	'1021'	'1992-04-03 00:00:00'	5.25753	0.9484	1
1	'1021'	'1994-02-17 00:00:00'	7.13425	0.9882	1
1	'1021'	'1995-12-13 00:00:00'	8.95342	1.0054	1
1	'1021'	'1999-06-17 00:00:00'	12.4658	1.1644	1
1	'1021'	'1999-09-16'	12.7151	1.13062	1
1	'1021'	'1999-12-16'	12.9644	1.13656	1
1	'1021'	'2000-01-15'	13.0466	1.13849	1
1	'4073'	'1988-05-31'	0	0.822303	1
1	'4073'	'1988-08-30'	0.249315	0.826017	1
1	'4073'	'1988-11-29'	0.49863	0.829746	1
1	'4073'	'1989-02-28'	0.747945	0.833493	1
1	'4073'	'1989-05-31'	1	0.837257	1
1	'4073'	'1989-08-30'	1.24932	0.841037	1
1	'4073'	'1989-11-29'	1.49863	0.844835	1
1	'4073'	'1990-02-28'	1.74795	0.84865	1
1	'4073'	'1990-05-08 00:00:00'	1.93699	0.8534	1
1	'4073'	'1992-04-15 00:00:00'	3.87671	0.8912	1
1	'4073'	'1994-02-22 00:00:00'	5.73425	0.8862	1
1	'4073'	'1995-12-07 00:00:00'	7.52329	0.9566	1
1	'4073'	'1996-03-07'	7.7726	0.945954	1
1	'4073'	'1996-05-15'	7.96164	0.895859	2
1	'4073'	'1996-08-14'	8.21096	0.903915	2
1	'4073'	'1996-11-13'	8.46027	0.912043	2
1	'4073'	'1997-02-12'	8.70959	0.920244	2
1	'4073'	'1997-05-15'	8.96164	0.928519	2
1	'4073'	'1997-08-14'	9.21096	0.936869	2
1	'4073'	'1997-11-13'	9.46027	0.945293	2
1	'4073'	'1998-02-12'	9.70959	0.953794	2
1	'4073'	'1998-05-15'	9.96164	0.96237	2
1	'4073'	'1998-08-14'	10.211	0.971024	2
1	'4073'	'1998-11-13'	10.4603	0.979756	2
1	'4073'	'1999-02-12'	10.7096	0.988566	2
1	'4073'	'1999-04-14 00:00:00'	10.8767	0.9952	2
1	'4073'	'2003-04-07 00:00:00'	14.8603	1.1416	2
1	'4073'	'2004-01-26 00:00:00'	15.6658	1.185	2
1	'4073'	'2004-04-01'	15.8466	1.18812	2
1	'4125'	'1987-01-01'	0	0.81024	1
1	'4125'	'1987-04-02'	0.249315	0.81776	1
1	'4125'	'1987-07-02'	0.49863	0.825351	1
1	'4125'	'1987-10-01'	0.747945	0.833011	1
1	'4125'	'1988-01-01'	1	0.840743	1
1	'4125'	'1988-04-01'	1.24932	0.848547	1
1	'4125'	'1988-07-01'	1.49863	0.856423	1
1	'4125'	'1988-09-30'	1.74795	0.864372	1
1	'4125'	'1988-12-31'	2	0.872395	1
1	'4125'	'1989-04-01'	2.24932	0.880492	1
1	'4125'	'1989-07-01'	2.49863	0.888665	1
1	'4125'	'1989-09-30'	2.74795	0.896913	1
1	'4125'	'1989-12-31'	3	0.905238	1
1	'4125'	'1990-04-01'	3.24932	0.91364	1
1	'4125'	'1990-06-07 00:00:00'	3.43288	0.9382	1
1	'4125'	'1990-12-11 00:00:00'	3.94521	0.97	1
1	'4125'	'1992-07-29 00:00:00'	5.57808	0.9264	1
1	'4125'	'1994-08-23 00:00:00'	7.64658	1.0976	1
1	'4125'	'1995-12-19 00:00:00'	8.96986	1.1042	1
1	'4125'	'1999-04-20 00:00:00'	12.3068	1.3016	1
1	'4125'	'1999-07-20'	12.5562	1.28869	1
1	'4125'	'1999-10-19'	12.8055	1.30065	1
1	'4125'	'2000-01-18'	13.0548	1.31272	1
1	'4125'	'2000-04-19'	13.3068	1.3249	1
1	'4125'	'2000-07-19'	13.5562	1.3372	1
1	'4125'	'2000-10-18'	13.8055	1.34961	1
1	'4125'	'2001-01-17'	14.0548	1.36214	1
1	'4125'	'2001-04-19'	14.3068	1.37478	1
1	'4125'	'2001-07-19'	14.5562	1.38754	1
1	'4125'	'2001-10-18'	14.8055	1.40042	1
1	'4125'	'2002-01-17'	15.0548	1.41342	1
1	'4125'	'2002-04-19'	15.3068	1.42654	1
1	'4125'	'2002-07-19'	15.5562	1.43978	1
1	'4125'	'2002-10-18'	15.8055	1.45315	1
1	'4125'	'2003-01-17'	16.0548	1.46663	1
1	'4125'	'2003-04-19'	16.3068	1.48025	1
1	'4125'	'2003-07-19'	16.5562	1.49399	1
1	'4125'	'2003-10-18'	16.8055	1.50785	1
1	'4125'	'2004-01-17'	17.0548	1.52185	1
1	'4125'	'2004-04-18'	17.3068	1.53597	1
1	'4125'	'2004-07-18'	17.5562	1.55023	1
1	'4125'	'2004-10-17'	17.8055	1.56462	1
1	'4125'	'2005-01-16'	18.0548	1.57914	1
1	'4125'	'2005-04-18'	18.3068	1.5938	1
1	'4125'	'2005-06-15'	18.4658	1.60318	1
1	'4126'	'1988-05-31'	0	0.7558	1
1	'4126'	'1988-08-30'	0.249315	0.760683	1
1	'4126'	'1988-11-29'	0.49863	0.765598	1
1	'4126'	'1989-02-28'	0.747945	0.770544	1
1	'4126'	'1989-05-31'	1	0.775523	1
1	'4126'	'1989-08-30'	1.24932	0.780533	1
1	'4126'	'1989-11-29'	1.49863	0.785576	1
1	'4126'	'1990-02-28'	1.74795	0.790652	1
1	'4126'	'1990-05-31'	2	0.79576	1
1	'4126'	'1990-08-30'	2.24932	0.800901	1
1	'4126'	'1990-11-29'	2.49863	0.806076	1
1	'4126'	'1990-12-06 00:00:00'	2.51781	0.8148	1
1	'4126'	'1992-02-10 00:00:00'	3.69863	0.8338	1
1	'4126'	'1994-02-02 00:00:00'	5.67945	0.8404	1
1	'4126'	'1996-01-09 00:00:00'	7.6137	0.9486	1
1	'4126'	'1999-05-11 00:00:00'	10.9507	0.998	1
1	'4126'	'1999-08-10'	11.2	1.00859	1
1	'4126'	'1999-11-09'	11.4493	1.01511	1
1	'4126'	'2000-02-08'	11.6986	1.02167	1
1	'4126'	'2000-05-10'	11.9507	1.02827	1
1	'4126'	'2000-08-09'	12.2	1.03491	1
1	'4126'	'2000-09-01'	12.263	1.03658	1
1	'4127'	'1987-01-01'	0	0.982818	1
1	'4127'	'1987-04-02'	0.249315	0.982818	1
1	'4127'	'1987-07-02'	0.49863	0.982818	1
1	'4127'	'1987-10-01'	0.747945	0.982818	1
1	'4127'	'1988-01-01'	1	0.982818	1
1	'4127'	'1988-04-01'	1.24932	0.982818	1
1	'4127'	'1988-07-01'	1.49863	0.982818	1
1	'4127'	'1988-09-30'	1.74795	0.982818	1
1	'4127'	'1988-12-31'	2	0.982818	1
1	'4127'	'1989-04-01'	2.24932	0.982818	1
1	'4127'	'1989-06-20'	2.46849	0.982818	1
1	'4127'	'1989-06-20'	2.46849	0.87608	2
1	'4127'	'1989-09-19'	2.71781	0.878341	2
1	'4127'	'1989-12-19'	2.96712	0.880608	2
1	'4127'	'1990-03-20'	3.21644	0.882881	2
1	'4127'	'1990-06-20'	3.46849	0.88516	2
1	'4127'	'1990-09-19'	3.71781	0.887444	2
1	'4127'	'1990-12-06 00:00:00'	3.93151	0.9036	2
1	'4127'	'1992-02-10 00:00:00'	5.11233	0.933	2
1	'4127'	'1994-02-01 00:00:00'	7.09041	0.8752	2
1	'4127'	'1995-12-06 00:00:00'	8.93425	0.891	2
1	'4127'	'1998-08-12 00:00:00'	11.6192	1.009	2
1	'4127'	'1998-11-11'	11.8685	0.965248	2
1	'4127'	'1999-02-10'	12.1178	0.96774	2
1	'4127'	'1999-05-12'	12.3671	0.970238	2
1	'4127'	'1999-08-11'	12.6164	0.972742	2
1	'4127'	'1999-11-11'	12.8685	0.975252	2
1	'4127'	'2000-02-10'	13.1178	0.97777	2
1	'4127'	'2000-05-11'	13.3671	0.980293	2
1	'4127'	'2000-08-10'	13.6164	0.982823	2
1	'4127'	'2000-11-10'	13.8685	0.98536	2
1	'4127'	'2001-02-09'	14.1178	0.987903	2
1	'4127'	'2001-05-11'	14.3671	0.990453	2
1	'4127'	'2001-08-11'	14.6192	0.993009	2
1	'4127'	'2001-11-10'	14.8685	0.995572	2
1	'4127'	'2002-02-09'	15.1178	0.998142	2
1	'4127'	'2002-05-11'	15.3671	1.00072	2
1	'4127'	'2002-08-11'	15.6192	1.0033	2
1	'4127'	'2002-11-10'	15.8685	1.00589	2
1	'4127'	'2003-02-09'	16.1178	1.00849	2
1	'4127'	'2003-05-11'	16.3671	1.01109	2
1	'4127'	'2003-08-11'	16.6192	1.0137	2
1	'4127'	'2003-11-10'	16.8685	1.01632	2
1	'4127'	'2004-02-09'	17.1178	1.01894	2
1	'4127'	'2004-05-10'	17.3671	1.02157	2
1	'4127'	'2004-08-10'	17.6192	1.02421	2
1	'4127'	'2004-11-09'	17.8685	1.02685	2
1	'4127'	'2005-02-08'	18.1178	1.0295	2
1	'4127'	'2005-05-10'	18.3671	1.03216	2
1	'4127'	'2005-08-10'	18.6192	1.03482	2
1	'4127'	'2005-11-09'	18.8685	1.03749	2
1	'4127'	'2006-02-08'	19.1178	1.04017	2
1	'4127'	'2006-05-10'	19.3671	1.04285	2
1	'4127'	'2006-08-10'	19.6192	1.04555	2
1	'4127'	'2006-11-09'	19.8685	1.04824	2
1	'4127'	'2007-02-08'	20.1178	1.05095	2
1	'4127'	'2007-03-15'	20.2137	1.05197	2
1	'4129'	'1987-01-01'	0	1.09084	1
1	'4129'	'1987-04-02'	0.249315	1.09084	1
1	'4129'	'1987-07-02'	0.49863	1.09084	1
1	'4129'	'1987-10-01'	0.747945	1.09084	1
1	'4129'	'1988-01-01'	1	1.09084	1
1	'4129'	'1988-04-01'	1.24932	1.09084	1
1	'4129'	'1988-07-01'	1.49863	1.09084	1
1	'4129'	'1988-09-30'	1.74795	1.09084	1
1	'4129'	'1988-12-31'	2	1.09084	1
1	'4129'	'1989-04-01'	2.24932	1.09084	1
1	'4129'	'1989-06-01'	2.41644	1.09084	1
1	'4129'	'1989-06-01'	2.41644	0.782017	2
1	'4129'	'1989-08-31'	2.66575	0.801638	2
1	'4129'	'1989-11-30'	2.91507	0.821751	2
1	'4129'	'1990-03-01'	3.16438	0.842369	2
1	'4129'	'1990-06-01'	3.41644	0.863504	2
1	'4129'	'1990-08-31'	3.66575	0.885169	2
1	'4129'	'1990-11-30'	3.91507	0.907379	2
1	'4129'	'1990-12-10 00:00:00'	3.94247	1.0092	2
1	'4129'	'1992-04-06 00:00:00'	5.26575	1.0102	2
1	'4129'	'1994-02-17 00:00:00'	7.13425	1.0712	2
1	'4129'	'1995-12-13 00:00:00'	8.95342	1.483	2
1	'4129'	'1997-09-03 00:00:00'	10.6795	1.9286	2
1	'4129'	'1997-09-05'	10.6849	1.77484	2
1	'4155'	'1987-01-01'	0	0.866708	1
1	'4155'	'1987-04-02'	0.249315	0.871804	1
1	'4155'	'1987-07-02'	0.49863	0.876929	1
1	'4155'	'1987-10-01'	0.747945	0.882085	1
1	'4155'	'1988-01-01'	1	0.887271	1
1	'4155'	'1988-04-01'	1.24932	0.892487	1
1	'4155'	'1988-07-01'	1.49863	0.897734	1
1	'4155'	'1988-09-30'	1.74795	0.903012	1
1	'4155'	'1988-12-31'	2	0.908321	1
1	'4155'	'1989-04-01'	2.24932	0.913661	1
1	'4155'	'1989-07-01'	2.49863	0.919032	1
1	'4155'	'1989-09-30'	2.74795	0.924435	1
1	'4155'	'1989-12-31'	3	0.92987	1
1	'4155'	'1990-04-01'	3.24932	0.935337	1
1	'4155'	'1990-06-08 00:00:00'	3.43562	0.946	1
1	'4155'	'1990-12-12 00:00:00'	3.94795	0.9546	1
1	'4155'	'1992-08-24 00:00:00'	5.64932	0.955	1
1	'4155'	'1994-08-09 00:00:00'	7.60822	1.078	1
1	'4155'	'1996-04-10 00:00:00'	9.27945	1.061	1
1	'4155'	'1996-07-10'	9.52877	1.08371	1
1	'4155'	'1996-10-09'	9.77808	1.09008	1
1	'4155'	'1997-01-08'	10.0274	1.09649	1
1	'4155'	'1997-04-10'	10.2795	1.10294	1
1	'4155'	'1997-07-10'	10.5288	1.10942	1
1	'4155'	'1997-10-09'	10.7781	1.11594	1
1	'4155'	'1998-01-08'	11.0274	1.1225	1
1	'4155'	'1998-04-10'	11.2795	1.1291	1
1	'4155'	'1998-07-10'	11.5288	1.13574	1
1	'4155'	'1998-10-09'	11.7781	1.14242	1
1	'4155'	'1999-01-08'	12.0274	1.14913	1
1	'4155'	'1999-03-31'	12.2521	0.78774	2
1	'4155'	'1999-04-22 00:00:00'	12.3123	0.7932	2
1	'4155'	'2001-03-13 00:00:00'	14.2055	0.7844	2
1	'4155'	'2002-05-14 00:00:00'	15.3753	0.8162	2
1	'4155'	'2011-04-30 00:00:00'	24.3425	0.8626	2
1	'4155'	'2013-10-30 00:00:00'	26.8466	0.8576	2
1	'4155'	'2014-10-12 00:00:00'	27.7973	0.8572	2
1	'4155'	'2015-10-21 00:00:00'	28.8219	0.9176	2
1	'4155'	'2017-03-16 00:00:00'	30.2247	0.8908	2
1	'4155'	'2017-06-15'	30.474	0.895029	2
1	'4155'	'2017-06-30'	30.5151	0.895282	2
1	'6012'	'1987-01-01'	0	0.781887	1
1	'6012'	'1987-04-02'	0.249315	0.807823	1
1	'6012'	'1987-07-02'	0.49863	0.83462	1
1	'6012'	'1987-10-01'	0.747945	0.862306	1
1	'6012'	'1988-01-01'	1	0.89091	1
1	'6012'	'1988-04-01'	1.24932	0.920462	1
1	'6012'	'1988-07-01'	1.49863	0.950996	1
1	'6012'	'1988-09-30'	1.74795	0.982542	1
1	'6012'	'1988-12-31'	2	1.01513	1
1	'6012'	'1989-04-01'	2.24932	1.04881	1
1	'6012'	'1989-07-01'	2.49863	1.0836	1
1	'6012'	'1989-09-30'	2.74795	1.11954	1
1	'6012'	'1989-12-31'	3	1.15668	1
1	'6012'	'1990-04-01'	3.24932	1.19505	1
1	'6012'	'1990-05-04 00:00:00'	3.33973	1.192	1
1	'6012'	'1992-03-30 00:00:00'	5.24658	1.6088	1
1	'6012'	'1994-02-02 00:00:00'	7.09315	1.9116	1
1	'6012'	'1995-08-02 00:00:00'	8.58904	2.422	1
1	'6012'	'1995-11-01'	8.83836	2.47871	1
1	'6012'	'1996-01-31'	9.08767	2.56094	1
1	'6012'	'1996-05-01'	9.33699	2.64589	1
1	'6012'	'1996-07-31'	9.5863	2.73366	1
1	'6012'	'1996-10-31'	9.83836	2.82434	1
1	'6012'	'1997-01-30'	10.0877	2.91802	1
1	'6012'	'1997-05-01'	10.337	3.01482	1
1	'6012'	'1997-07-31'	10.5863	3.11482	1
1	'6012'	'1997-10-31'	10.8384	3.21815	1
1	'6012'	'1998-01-30'	11.0877	3.3249	1
1	'6012'	'1998-05-01'	11.337	3.43519	1
1	'6012'	'1998-07-15'	11.5425	3.53383	2
1	'6012'	'1998-10-14'	11.7918	3.34062	2
1	'6012'	'1999-01-13'	12.0411	3.15798	2
1	'6012'	'1999-04-14'	12.2904	2.98533	2
1	'6012'	'1999-07-15'	12.5425	2.82211	2
1	'6012'	'1999-09-09 00:00:00'	12.6959	2.7264	2
1	'6012'	'2000-04-10 00:00:00'	13.2822	2.3896	2
1	'6012'	'2000-07-10'	13.5315	2.25895	2
1	'6012'	'2000-10-09'	13.7808	2.13545	2
1	'6012'	'2000-11-01'	13.8438	2.10605	2
1	'6019'	'1987-01-01'	0	0.633922	1
1	'6019'	'1987-04-02'	0.249315	0.633922	1
1	'6019'	'1987-07-02'	0.49863	0.633922	1
1	'6019'	'1987-10-01'	0.747945	0.633922	1
1	'6019'	'1988-01-01'	1	0.633922	1
1	'6019'	'1988-04-01'	1.24932	0.633922	1
1	'6019'	'1988-06-15'	1.45479	0.633922	1
1	'6019'	'1988-06-15'	1.45479	0.553974	2
1	'6019'	'1988-09-14'	1.70411	0.566757	2
1	'6019'	'1988-12-14'	1.95342	0.579836	2
1	'6019'	'1989-03-15'	2.20274	0.593216	2
1	'6019'	'1989-06-15'	2.45479	0.606905	2
1	'6019'	'1989-09-14'	2.70411	0.62091	2
1	'6019'	'1989-12-14'	2.95342	0.635238	2
1	'6019'	'1990-03-15'	3.20274	0.649897	2
1	'6019'	'1990-06-06 00:00:00'	3.43014	0.6634	2
1	'6019'	'1992-03-31 00:00:00'	5.24932	0.7832	2
1	'6019'	'1992-06-30'	5.49863	0.801273	2
1	'6019'	'1992-09-29'	5.74795	0.819763	2
1	'6019'	'1992-12-29'	5.99726	0.83868	2
1	'6019'	'1993-03-31'	6.24932	0.858034	2
1	'6019'	'1993-06-30'	6.49863	0.877834	2
1	'6019'	'1993-09-29'	6.74795	0.898091	2
1	'6019'	'1993-12-29'	6.99726	0.918815	2
1	'6019'	'1994-01-21'	7.06027	0.519801	3
1	'6019'	'1994-04-22'	7.30959	0.519753	3
1	'6019'	'1994-07-22'	7.5589	0.519706	3
1	'6019'	'1994-10-21'	7.80822	0.519658	3
1	'6019'	'1995-01-21'	8.06027	0.51961	3
1	'6019'	'1995-04-22'	8.30959	0.519563	3
1	'6019'	'1995-07-22'	8.5589	0.519515	3
1	'6019'	'1995-10-21'	8.80822	0.519468	3
1	'6019'	'1995-12-20 00:00:00'	8.9726	0.5068	3
1	'6019'	'1999-04-20 00:00:00'	12.3068	0.5516	3
1	'6019'	'2001-03-22 00:00:00'	14.2301	0.5136	3
1	'6019'	'2001-08-24 00:00:00'	14.6548	0.5044	3
1	'6019'	'2001-09-04'	14.6849	0.518351	3
1	'A310'	'1987-01-01'	0	0.993689	1
1	'A310'	'1987-04-02'	0.249315	0.995068	1
1	'A310'	'1987-07-02'	0.49863	0.99645	1
1	'A310'	'1987-10-01'	0.747945	0.997833	1
1	'A310'	'1988-01-01'	1	0.999218	1
1	'A310'	'1988-04-01'	1.24932	1.00061	1
1	'A310'	'1988-07-01'	1.49863	1.00199	1
1	'A310'	'1988-09-30'	1.74795	1.00339	1
1	'A310'	'1988-12-31'	2	1.00478	1
1	'A310'	'1989-04-01'	2.24932	1.00617	1
1	'A310'	'1989-07-01'	2.49863	1.00757	1
1	'A310'	'1989-09-30'	2.74795	1.00897	1
1	'A310'	'1989-12-31'	3	1.01037	1
1	'A310'	'1990-04-01'	3.24932	1.01177	1
1	'A310'	'1990-06-07 00:00:00'	3.43288	1.0128	1
1	'A310'	'1990-07-15'	3.53699	1.304	2
1	'A310'	'1990-10-14'	3.7863	1.30581	2
1	'A310'	'1990-12-11 00:00:00'	3.94521	1.3408	2
1	'A310'	'1992-08-26 00:00:00'	5.65479	1.244	2
1	'A310'	'1994-08-24 00:00:00'	7.64932	1.4032	2
1	'A310'	'1995-12-19 00:00:00'	8.96986	1.321	2
1	'A310'	'1996-03-19'	9.21918	1.34578	2
1	'A310'	'1996-06-18'	9.46849	1.34765	2
1	'A310'	'1996-09-17'	9.71781	1.34952	2
1	'A310'	'1996-12-18'	9.96986	1.35139	2
1	'A310'	'1997-03-19'	10.2192	1.35327	2
1	'A310'	'1997-06-18'	10.4685	1.35515	2
1	'A310'	'1997-09-17'	10.7178	1.35703	2
1	'A310'	'1997-12-18'	10.9699	1.35891	2
1	'A310'	'1998-03-19'	11.2192	1.3608	2
1	'A310'	'1998-06-18'	11.4685	1.36269	2
1	'A310'	'1998-09-15'	11.7123	1.47074	3
1	'A310'	'1998-12-15'	11.9616	1.47278	3
1	'A310'	'1999-03-16'	12.211	1.47483	3
1	'A310'	'1999-04-20 00:00:00'	12.3068	1.4756	3
1	'A310'	'1999-07-20'	12.5562	1.47765	3
1	'A310'	'1999-10-19'	12.8055	1.4797	3
1	'A310'	'2000-01-18'	13.0548	1.48175	3
1	'A310'	'2000-04-19'	13.3068	1.48381	3
1	'A310'	'2000-07-19'	13.5562	1.48587	3
1	'A310'	'2000-10-18'	13.8055	1.48793	3
1	'A310'	'2001-01-17'	14.0548	1.49	3
1	'A310'	'2001-04-19'	14.3068	1.49207	3
1	'A310'	'2001-07-19'	14.5562	1.49414	3
1	'A310'	'2001-10-18'	14.8055	1.49621	3
1	'A310'	'2002-01-17'	15.0548	1.49829	3
1	'A310'	'2002-04-19'	15.3068	1.50037	3
1	'A310'	'2002-07-19'	15.5562	1.50245	3
1	'A310'	'2002-10-18'	15.8055	1.50454	3
1	'A310'	'2003-01-17'	16.0548	1.50663	3
1	'A310'	'2003-04-19'	16.3068	1.50872	3
1	'A310'	'2003-07-19'	16.5562	1.51081	3
1	'A310'	'2003-10-18'	16.8055	1.51291	3
1	'A310'	'2004-01-17'	17.0548	1.51501	3
1	'A310'	'2004-04-18'	17.3068	1.51712	3
1	'A310'	'2004-07-18'	17.5562	1.51922	3
1	'A310'	'2004-10-17'	17.8055	1.52133	3
1	'A310'	'2005-01-16'	18.0548	1.52344	3
1	'A310'	'2005-04-18'	18.3068	1.52556	3
1	'A310'	'2005-07-18'	18.5562	1.52768	3
1	'A310'	'2005-10-17'	18.8055	1.5298	3
1	'A310'	'2006-01-16'	19.0548	1.53192	3
1	'A310'	'2006-01-30'	19.0932	1.53223	3
1	'A320'	'1987-01-01'	0	1.01374	1
1	'A320'	'1987-04-02'	0.249315	1.00516	1
1	'A320'	'1987-07-02'	0.49863	0.996643	1
1	'A320'	'1987-10-01'	0.747945	0.988203	1
1	'A320'	'1988-01-01'	1	0.979833	1
1	'A320'	'1988-04-01'	1.24932	0.971535	1
1	'A320'	'1988-07-01'	1.49863	0.963307	1
1	'A320'	'1988-09-30'	1.74795	0.955149	1
1	'A320'	'1988-12-31'	2	0.947059	1
1	'A320'	'1989-04-01'	2.24932	0.939039	1
1	'A320'	'1989-07-01'	2.49863	0.931086	1
1	'A320'	'1989-09-30'	2.74795	0.9232	1
1	'A320'	'1989-12-31'	3	0.915382	1
1	'A320'	'1990-04-01'	3.24932	0.907629	1
1	'A320'	'1990-06-07 00:00:00'	3.43288	0.902	1
1	'A320'	'1990-08-06'	3.59726	1.12828	2
1	'A320'	'1990-11-05'	3.84658	1.11872	2
1	'A320'	'1990-12-11 00:00:00'	3.94521	1.115	2
1	'A320'	'1992-08-26 00:00:00'	5.65479	1.052	2
1	'A320'	'1992-11-25'	5.90411	1.04309	2
1	'A320'	'1993-02-24'	6.15342	1.03426	2
1	'A320'	'1993-05-26'	6.40274	1.0255	2
1	'A320'	'1993-08-26'	6.65479	1.01681	2
1	'A320'	'1993-11-25'	6.90411	1.0082	2
1	'A320'	'1994-02-24'	7.15342	0.999662	2
1	'A320'	'1994-05-26'	7.40274	0.991196	2
1	'A320'	'1994-08-26'	7.65479	0.982801	2
1	'A320'	'1994-11-25'	7.90411	0.974478	2
1	'A320'	'1995-02-24'	8.15342	0.966225	2
1	'A320'	'1995-05-26'	8.40274	0.958042	2
1	'A320'	'1995-08-26'	8.65479	0.949928	2
1	'A320'	'1995-11-25'	8.90411	0.941883	2
1	'A320'	'1996-02-24'	9.15342	0.933906	2
1	'A320'	'1996-05-25'	9.40274	0.925997	2
1	'A320'	'1996-08-25'	9.65479	0.918155	2
1	'A320'	'1996-11-24'	9.90411	0.910379	2
1	'A320'	'1997-02-23'	10.1534	0.902669	2
1	'A320'	'1997-05-25'	10.4027	0.895024	2
1	'A320'	'1997-08-25'	10.6548	0.887444	2
1	'A320'	'1997-11-24'	10.9041	0.879928	2
1	'A320'	'1998-02-23'	11.1534	0.872476	2
1	'A320'	'1998-05-25'	11.4027	0.865087	2
1	'A320'	'1998-08-25'	11.6548	0.85776	2
1	'A320'	'1998-09-15'	11.7123	1.35432	3
1	'A320'	'1998-12-15'	11.9616	1.34285	3
1	'A320'	'1999-03-16'	12.211	1.33147	3
1	'A320'	'1999-04-20 00:00:00'	12.3068	1.3272	3
1	'A320'	'1999-07-20'	12.5562	1.31596	3
1	'A320'	'1999-10-19'	12.8055	1.30481	3
1	'A320'	'2000-01-18'	13.0548	1.29376	3
1	'A320'	'2000-04-19'	13.3068	1.28281	3
1	'A320'	'2000-07-19'	13.5562	1.27194	3
1	'A320'	'2000-10-18'	13.8055	1.26117	3
1	'A320'	'2001-01-17'	14.0548	1.25049	3
1	'A320'	'2001-04-19'	14.3068	1.2399	3
1	'A320'	'2001-07-19'	14.5562	1.2294	3
1	'A320'	'2001-10-18'	14.8055	1.21899	3
1	'A320'	'2002-01-17'	15.0548	1.20866	3
1	'A320'	'2002-04-19'	15.3068	1.19843	3
1	'A320'	'2002-07-19'	15.5562	1.18828	3
1	'A320'	'2002-10-18'	15.8055	1.17821	3
1	'A320'	'2003-01-17'	16.0548	1.16824	3
1	'A320'	'2003-04-19'	16.3068	1.15834	3
1	'A320'	'2003-07-19'	16.5562	1.14853	3
1	'A320'	'2003-10-18'	16.8055	1.1388	3
1	'A320'	'2004-01-17'	17.0548	1.12916	3
1	'A320'	'2004-04-18'	17.3068	1.1196	3
1	'A320'	'2004-07-18'	17.5562	1.11011	3
1	'A320'	'2004-10-17'	17.8055	1.10071	3
1	'A320'	'2005-01-16'	18.0548	1.09139	3
1	'A320'	'2005-04-18'	18.3068	1.08215	3
1	'A320'	'2005-07-18'	18.5562	1.07298	3
1	'A320'	'2005-10-17'	18.8055	1.0639	3
1	'A320'	'2006-01-16'	19.0548	1.05489	3
1	'A320'	'2006-01-30'	19.0932	1.05358	3
1	'A330'	'1987-01-01'	0	0.882253	1
1	'A330'	'1987-04-02'	0.249315	0.888046	1
1	'A330'	'1987-07-02'	0.49863	0.893876	1
1	'A330'	'1987-10-01'	0.747945	0.899744	1
1	'A330'	'1988-01-01'	1	0.905651	1
1	'A330'	'1988-04-01'	1.24932	0.911597	1
1	'A330'	'1988-07-01'	1.49863	0.917582	1
1	'A330'	'1988-09-30'	1.74795	0.923606	1
1	'A330'	'1988-12-31'	2	0.92967	1
1	'A330'	'1989-04-01'	2.24932	0.935773	1
1	'A330'	'1989-07-01'	2.49863	0.941917	1
1	'A330'	'1989-09-30'	2.74795	0.948101	1
1	'A330'	'1989-12-31'	3	0.954325	1
1	'A330'	'1990-04-01'	3.24932	0.960591	1
1	'A330'	'1990-06-07 00:00:00'	3.43288	0.9652	1
1	'A330'	'1990-08-06'	3.59726	1.03559	2
1	'A330'	'1990-11-05'	3.84658	1.04239	2
1	'A330'	'1990-12-11 00:00:00'	3.94521	1.091	2
1	'A330'	'1992-07-29 00:00:00'	5.57808	1.0422	2
1	'A330'	'1994-08-24 00:00:00'	7.64932	1.0988	2
1	'A330'	'1995-12-19 00:00:00'	8.96986	1.2522	2
1	'A330'	'1996-03-19'	9.21918	1.19979	2
1	'A330'	'1996-06-18'	9.46849	1.20767	2
1	'A330'	'1996-09-17'	9.71781	1.2156	2
1	'A330'	'1996-12-18'	9.96986	1.22358	2
1	'A330'	'1997-03-19'	10.2192	1.23161	2
1	'A330'	'1997-06-18'	10.4685	1.2397	2
1	'A330'	'1997-09-17'	10.7178	1.24784	2
1	'A330'	'1997-12-18'	10.9699	1.25603	2
1	'A330'	'1998-03-19'	11.2192	1.26427	2
1	'A330'	'1998-06-18'	11.4685	1.27257	2
1	'A330'	'1998-09-15'	11.7123	1.44435	3
1	'A330'	'1998-12-15'	11.9616	1.45383	3
1	'A330'	'1999-03-16'	12.211	1.46338	3
1	'A330'	'1999-04-20 00:00:00'	12.3068	1.467	3
1	'A330'	'1999-07-20'	12.5562	1.47663	3
1	'A330'	'1999-10-19'	12.8055	1.48633	3
1	'A330'	'2000-01-18'	13.0548	1.49608	3
1	'A330'	'2000-04-19'	13.3068	1.50591	3
1	'A330'	'2000-07-19'	13.5562	1.51579	3
1	'A330'	'2000-10-18'	13.8055	1.52574	3
1	'A330'	'2001-01-17'	14.0548	1.53576	3
1	'A330'	'2001-04-19'	14.3068	1.54584	3
1	'A330'	'2001-07-19'	14.5562	1.55599	3
1	'A330'	'2001-10-18'	14.8055	1.56621	3
1	'A330'	'2002-01-17'	15.0548	1.57649	3
1	'A330'	'2002-04-19'	15.3068	1.58684	3
1	'A330'	'2002-07-19'	15.5562	1.59726	3
1	'A330'	'2002-10-18'	15.8055	1.60774	3
1	'A330'	'2003-01-17'	16.0548	1.6183	3
1	'A330'	'2003-04-19'	16.3068	1.62892	3
1	'A330'	'2003-07-19'	16.5562	1.63962	3
1	'A330'	'2003-10-18'	16.8055	1.65038	3
1	'A330'	'2004-01-17'	17.0548	1.66122	3
1	'A330'	'2004-04-18'	17.3068	1.67212	3
1	'A330'	'2004-07-18'	17.5562	1.6831	3
1	'A330'	'2004-10-17'	17.8055	1.69415	3
1	'A330'	'2005-01-16'	18.0548	1.70528	3
1	'A330'	'2005-04-18'	18.3068	1.71647	3
1	'A330'	'2005-07-18'	18.5562	1.72774	3
1	'A330'	'2005-10-17'	18.8055	1.73908	3
1	'A330'	'2006-01-16'	19.0548	1.7505	3
1	'A330'	'2006-01-30'	19.0932	1.75216	3
1	'A340'	'1987-01-01'	0	0.944735	1
1	'A340'	'1987-04-02'	0.249315	0.951184	1
1	'A340'	'1987-07-02'	0.49863	0.957677	1
1	'A340'	'1987-10-01'	0.747945	0.964214	1
1	'A340'	'1988-01-01'	1	0.970796	1
1	'A340'	'1988-04-01'	1.24932	0.977423	1
1	'A340'	'1988-07-01'	1.49863	0.984095	1
1	'A340'	'1988-09-30'	1.74795	0.990812	1
1	'A340'	'1988-12-31'	2	0.997576	1
1	'A340'	'1989-04-01'	2.24932	1.00439	1
1	'A340'	'1989-07-01'	2.49863	1.01124	1
1	'A340'	'1989-09-30'	2.74795	1.01814	1
1	'A340'	'1989-12-31'	3	1.02509	1
1	'A340'	'1990-04-01'	3.24932	1.03209	1
1	'A340'	'1990-06-07 00:00:00'	3.43288	1.0198	1
1	'A340'	'1990-12-11 00:00:00'	3.94521	1.1074	1
1	'A340'	'1992-07-29 00:00:00'	5.57808	1.0474	1
1	'A340'	'1995-12-19 00:00:00'	8.96986	1.223	1
1	'A340'	'1996-03-19'	9.21918	1.21414	1
1	'A340'	'1996-06-18'	9.46849	1.22243	1
1	'A340'	'1996-09-17'	9.71781	1.23077	1
1	'A340'	'1996-12-18'	9.96986	1.23917	1
1	'A340'	'1997-03-19'	10.2192	1.24763	1
1	'A340'	'1997-06-18'	10.4685	1.25615	1
1	'A340'	'1997-09-17'	10.7178	1.26472	1
1	'A340'	'1997-12-18'	10.9699	1.27336	1
1	'A340'	'1998-03-19'	11.2192	1.28205	1
1	'A340'	'1998-06-18'	11.4685	1.2908	1
1	'A340'	'1998-09-15'	11.7123	1.34821	2
1	'A340'	'1998-12-15'	11.9616	1.35741	2
1	'A340'	'1999-03-16'	12.211	1.36668	2
1	'A340'	'1999-04-20 00:00:00'	12.3068	1.3702	2
1	'A340'	'1999-07-20'	12.5562	1.37955	2
1	'A340'	'1999-10-19'	12.8055	1.38897	2
1	'A340'	'2000-01-18'	13.0548	1.39845	2
1	'A340'	'2000-04-19'	13.3068	1.408	2
1	'A340'	'2000-07-19'	13.5562	1.41761	2
1	'A340'	'2000-10-18'	13.8055	1.42729	2
1	'A340'	'2001-01-17'	14.0548	1.43703	2
1	'A340'	'2001-04-19'	14.3068	1.44684	2
1	'A340'	'2001-07-19'	14.5562	1.45671	2
1	'A340'	'2001-10-18'	14.8055	1.46666	2
1	'A340'	'2002-01-17'	15.0548	1.47667	2
1	'A340'	'2002-04-19'	15.3068	1.48675	2
1	'A340'	'2002-07-19'	15.5562	1.4969	2
1	'A340'	'2002-10-18'	15.8055	1.50711	2
1	'A340'	'2003-01-17'	16.0548	1.5174	2
1	'A340'	'2003-04-19'	16.3068	1.52776	2
1	'A340'	'2003-07-19'	16.5562	1.53819	2
1	'A340'	'2003-10-18'	16.8055	1.54869	2
1	'A340'	'2004-01-17'	17.0548	1.55926	2
1	'A340'	'2004-04-18'	17.3068	1.5699	2
1	'A340'	'2004-07-18'	17.5562	1.58062	2
1	'A340'	'2004-10-17'	17.8055	1.59141	2
1	'A340'	'2005-01-16'	18.0548	1.60227	2
1	'A340'	'2005-04-18'	18.3068	1.61321	2
1	'A340'	'2005-07-18'	18.5562	1.62422	2
1	'A340'	'2005-10-17'	18.8055	1.63531	2
1	'A340'	'2006-01-16'	19.0548	1.64647	2
1	'A340'	'2006-01-30'	19.0932	1.6481	2
1	'A350'	'1987-01-01'	0	1.25371	1
1	'A350'	'1987-04-02'	0.249315	1.25595	1
1	'A350'	'1987-07-02'	0.49863	1.25819	1
1	'A350'	'1987-10-01'	0.747945	1.26043	1
1	'A350'	'1988-01-01'	1	1.26269	1
1	'A350'	'1988-04-01'	1.24932	1.26494	1
1	'A350'	'1988-07-01'	1.49863	1.2672	1
1	'A350'	'1988-09-30'	1.74795	1.26946	1
1	'A350'	'1988-12-31'	2	1.27173	1
1	'A350'	'1989-04-01'	2.24932	1.274	1
1	'A350'	'1989-07-01'	2.49863	1.27627	1
1	'A350'	'1989-09-30'	2.74795	1.27855	1
1	'A350'	'1989-12-31'	3	1.28084	1
1	'A350'	'1990-04-01'	3.24932	1.28312	1
1	'A350'	'1990-06-07 00:00:00'	3.43288	1.2848	1
1	'A350'	'1990-08-06'	3.59726	1.33149	2
1	'A350'	'1990-11-05'	3.84658	1.33387	2
1	'A350'	'1990-12-11 00:00:00'	3.94521	1.3726	2
1	'A350'	'1992-07-29 00:00:00'	5.57808	1.336	2
1	'A350'	'1994-08-23 00:00:00'	7.64658	1.3264	2
1	'A350'	'1995-12-19 00:00:00'	8.96986	1.38	2
1	'A350'	'1999-04-20 00:00:00'	12.3068	1.4428	2
1	'A350'	'1999-07-20'	12.5562	1.41941	2
1	'A350'	'1999-10-19'	12.8055	1.42195	2
1	'A350'	'2000-01-18'	13.0548	1.42448	2
1	'A350'	'2000-04-19'	13.3068	1.42703	2
1	'A350'	'2000-07-19'	13.5562	1.42958	2
1	'A350'	'2000-10-18'	13.8055	1.43213	2
1	'A350'	'2001-01-17'	14.0548	1.43469	2
1	'A350'	'2001-04-19'	14.3068	1.43725	2
1	'A350'	'2001-07-19'	14.5562	1.43981	2
1	'A350'	'2001-10-18'	14.8055	1.44239	2
1	'A350'	'2002-01-17'	15.0548	1.44496	2
1	'A350'	'2002-04-19'	15.3068	1.44754	2
1	'A350'	'2002-07-19'	15.5562	1.45013	2
1	'A350'	'2002-10-18'	15.8055	1.45272	2
1	'A350'	'2003-01-17'	16.0548	1.45531	2
1	'A350'	'2003-04-19'	16.3068	1.45791	2
1	'A350'	'2003-07-19'	16.5562	1.46051	2
1	'A350'	'2003-10-18'	16.8055	1.46312	2
1	'A350'	'2004-01-17'	17.0548	1.46573	2
1	'A350'	'2004-04-18'	17.3068	1.46835	2
1	'A350'	'2004-07-18'	17.5562	1.47097	2
1	'A350'	'2004-10-17'	17.8055	1.4736	2
1	'A350'	'2005-01-16'	18.0548	1.47623	2
1	'A350'	'2005-04-18'	18.3068	1.47887	2
1	'A350'	'2005-07-18'	18.5562	1.48151	2
1	'A350'	'2005-10-17'	18.8055	1.48415	2
1	'A350'	'2006-01-16'	19.0548	1.4868	2
1	'A350'	'2006-01-30'	19.0932	1.48719	2
1	'B310'	'1987-01-01'	0	0.855273	1
1	'B310'	'1987-04-02'	0.249315	0.853613	1
1	'B310'	'1987-07-02'	0.49863	0.851957	1
1	'B310'	'1987-10-01'	0.747945	0.850304	1
1	'B310'	'1988-01-01'	1	0.848654	1
1	'B310'	'1988-04-01'	1.24932	0.847007	1
1	'B310'	'1988-07-01'	1.49863	0.845364	1
1	'B310'	'1988-09-30'	1.74795	0.843724	1
1	'B310'	'1988-12-31'	2	0.842086	1
1	'B310'	'1989-04-01'	2.24932	0.840453	1
1	'B310'	'1989-07-01'	2.49863	0.838822	1
1	'B310'	'1989-09-30'	2.74795	0.837194	1
1	'B310'	'1989-12-31'	3	0.83557	1
1	'B310'	'1990-04-01'	3.24932	0.833949	1
1	'B310'	'1990-06-05 00:00:00'	3.4274	0.8328	1
1	'B310'	'1990-09-04'	3.67671	0.831184	1
1	'B310'	'1990-11-15'	3.87397	1.7611	2
1	'B310'	'1991-02-14'	4.12329	1.75768	2
1	'B310'	'1991-05-16'	4.3726	1.75427	2
1	'B310'	'1991-07-11 00:00:00'	4.52603	1.7976	2
1	'B310'	'1992-08-21 00:00:00'	5.6411	1.6688	2
1	'B310'	'1994-08-08 00:00:00'	7.60548	1.7358	2
1	'B310'	'1994-11-07'	7.85479	1.70746	2
1	'B310'	'1995-02-06'	8.10411	1.70414	2
1	'B310'	'1995-05-08'	8.35342	1.70084	2
1	'B310'	'1995-08-08'	8.60548	1.69754	2
1	'B310'	'1995-11-07'	8.85479	1.69424	2
1	'B310'	'1996-02-06'	9.10411	1.69096	2
1	'B310'	'1996-05-07'	9.35342	1.68767	2
1	'B310'	'1996-05-15'	9.37534	1.78593	3
1	'B310'	'1996-08-14'	9.62466	1.78133	3
1	'B310'	'1996-11-13'	9.87397	1.77674	3
1	'B310'	'1997-02-12'	10.1233	1.77216	3
1	'B310'	'1997-04-21 00:00:00'	10.3096	1.7688	3
1	'B310'	'1998-04-22 00:00:00'	11.3123	1.7506	3
1	'B310'	'1998-06-08'	11.4411	1.74828	3
1	'B320'	'1987-01-01'	0	0.971255	1
1	'B320'	'1987-04-02'	0.249315	0.977442	1
1	'B320'	'1987-07-02'	0.49863	0.983669	1
1	'B320'	'1987-10-01'	0.747945	0.989935	1
1	'B320'	'1988-01-01'	1	0.996242	1
1	'B320'	'1988-04-01'	1.24932	1.00259	1
1	'B320'	'1988-07-01'	1.49863	1.00897	1
1	'B320'	'1988-09-30'	1.74795	1.0154	1
1	'B320'	'1988-12-31'	2	1.02187	1
1	'B320'	'1989-04-01'	2.24932	1.02838	1
1	'B320'	'1989-07-01'	2.49863	1.03493	1
1	'B320'	'1989-09-30'	2.74795	1.04152	1
1	'B320'	'1989-12-31'	3	1.04816	1
1	'B320'	'1990-04-01'	3.24932	1.05484	1
1	'B320'	'1990-06-05 00:00:00'	3.4274	1.0596	1
1	'B320'	'1990-08-20'	3.63562	1.04772	2
1	'B320'	'1990-11-19'	3.88493	1.05439	2
1	'B320'	'1991-02-18'	4.13425	1.06111	2
1	'B320'	'1991-05-20'	4.38356	1.06787	2
1	'B320'	'1991-07-11 00:00:00'	4.52603	1.0948	2
1	'B320'	'1992-08-21 00:00:00'	5.6411	1.0662	2
1	'B320'	'1994-08-08 00:00:00'	7.60548	1.173	2
1	'B320'	'1994-11-07'	7.85479	1.16626	2
1	'B320'	'1995-02-06'	8.10411	1.17369	2
1	'B320'	'1995-05-08'	8.35342	1.18117	2
1	'B320'	'1995-08-08'	8.60548	1.18869	2
1	'B320'	'1995-11-07'	8.85479	1.19626	2
1	'B320'	'1996-02-06'	9.10411	1.20388	2
1	'B320'	'1996-05-07'	9.35342	1.21155	2
1	'B320'	'1996-05-15'	9.37534	1.24559	3
1	'B320'	'1996-08-14'	9.62466	1.24815	3
1	'B320'	'1996-11-13'	9.87397	1.25072	3
1	'B320'	'1997-02-12'	10.1233	1.2533	3
1	'B320'	'1997-04-21 00:00:00'	10.3096	1.2552	3
1	'B320'	'1998-04-22 00:00:00'	11.3123	1.2656	3
1	'B320'	'1998-06-08'	11.4411	1.26694	3
1	'B330'	'1987-01-01'	0	1.5618	1
1	'B330'	'1987-04-02'	0.249315	1.56834	1
1	'B330'	'1987-07-02'	0.49863	1.57491	1
1	'B330'	'1987-10-01'	0.747945	1.58151	1
1	'B330'	'1988-01-01'	1	1.58813	1
1	'B330'	'1988-04-01'	1.24932	1.59478	1
1	'B330'	'1988-07-01'	1.49863	1.60146	1
1	'B330'	'1988-09-30'	1.74795	1.60817	1
1	'B330'	'1988-12-31'	2	1.6149	1
1	'B330'	'1989-04-01'	2.24932	1.62167	1
1	'B330'	'1989-07-01'	2.49863	1.62846	1
1	'B330'	'1989-09-30'	2.74795	1.63528	1
1	'B330'	'1989-12-31'	3	1.64213	1
1	'B330'	'1990-04-01'	3.24932	1.64901	1
1	'B330'	'1990-06-05 00:00:00'	3.4274	1.621	1
1	'B330'	'1991-07-11 00:00:00'	4.52603	1.7452	1
1	'B330'	'1992-08-21 00:00:00'	5.6411	1.6946	1
1	'B330'	'1994-08-08 00:00:00'	7.60548	1.769	1
1	'B330'	'1994-11-07'	7.85479	1.78098	1
1	'B330'	'1995-02-06'	8.10411	1.78844	1
1	'B330'	'1995-05-08'	8.35342	1.79593	1
1	'B330'	'1995-08-08'	8.60548	1.80345	1
1	'B330'	'1995-11-07'	8.85479	1.81101	1
1	'B330'	'1996-02-06'	9.10411	1.81859	1
1	'B330'	'1996-05-07'	9.35342	1.82621	1
1	'B330'	'1996-05-15'	9.37534	2.0682	2
1	'B330'	'1996-08-14'	9.62466	2.07746	2
1	'B330'	'1996-11-13'	9.87397	2.08675	2
1	'B330'	'1997-02-12'	10.1233	2.09609	2
1	'B330'	'1997-04-21 00:00:00'	10.3096	2.103	2
1	'B330'	'1998-04-22 00:00:00'	11.3123	2.141	2
1	'B330'	'1998-06-08'	11.4411	2.14593	2
1	'B340'	'1987-01-01'	0	0.791686	1
1	'B340'	'1987-04-02'	0.249315	0.801763	1
1	'B340'	'1987-07-02'	0.49863	0.811968	1
1	'B340'	'1987-10-01'	0.747945	0.822304	1
1	'B340'	'1988-01-01'	1	0.83277	1
1	'B340'	'1988-04-01'	1.24932	0.84337	1
1	'B340'	'1988-07-01'	1.49863	0.854105	1
1	'B340'	'1988-09-30'	1.74795	0.864977	1
1	'B340'	'1988-12-31'	2	0.875987	1
1	'B340'	'1989-04-01'	2.24932	0.887137	1
1	'B340'	'1989-07-01'	2.49863	0.898429	1
1	'B340'	'1989-09-30'	2.74795	0.909864	1
1	'B340'	'1989-12-31'	3	0.921445	1
1	'B340'	'1990-04-01'	3.24932	0.933174	1
1	'B340'	'1990-06-05 00:00:00'	3.4274	0.9512	1
1	'B340'	'1991-07-11 00:00:00'	4.52603	1.0386	1
1	'B340'	'1992-08-21 00:00:00'	5.6411	1.0472	1
1	'B340'	'1994-08-08 00:00:00'	7.60548	1.0648	1
1	'B340'	'1995-12-20 00:00:00'	8.9726	1.2376	1
1	'B340'	'1997-04-21 00:00:00'	10.3096	1.345	1
1	'B340'	'1998-04-22 00:00:00'	11.3123	1.4608	1
1	'B340'	'1998-06-08'	11.4411	1.41234	1
1	'B350'	'1987-01-01'	0	1.4445	1
1	'B350'	'1987-04-02'	0.249315	1.45497	1
1	'B350'	'1987-07-02'	0.49863	1.46551	1
1	'B350'	'1987-10-01'	0.747945	1.47613	1
1	'B350'	'1988-01-01'	1	1.48683	1
1	'B350'	'1988-04-01'	1.24932	1.4976	1
1	'B350'	'1988-07-01'	1.49863	1.50845	1
1	'B350'	'1988-09-30'	1.74795	1.51938	1
1	'B350'	'1988-12-31'	2	1.53039	1
1	'B350'	'1989-04-01'	2.24932	1.54148	1
1	'B350'	'1989-07-01'	2.49863	1.55265	1
1	'B350'	'1989-09-30'	2.74795	1.5639	1
1	'B350'	'1989-12-31'	3	1.57524	1
1	'B350'	'1990-04-01'	3.24932	1.58665	1
1	'B350'	'1990-06-05 00:00:00'	3.4274	1.5948	1
1	'B350'	'1990-08-20'	3.63562	1.51633	2
1	'B350'	'1990-11-19'	3.88493	1.52732	2
1	'B350'	'1991-02-18'	4.13425	1.53839	2
1	'B350'	'1991-05-20'	4.38356	1.54953	2
1	'B350'	'1991-07-11 00:00:00'	4.52603	1.6202	2
1	'B350'	'1992-08-21 00:00:00'	5.6411	1.5834	2
1	'B350'	'1994-08-08 00:00:00'	7.60548	1.6028	2
1	'B350'	'1997-04-21 00:00:00'	10.3096	1.8894	2
1	'B350'	'1998-04-22 00:00:00'	11.3123	1.9042	2
1	'B350'	'1998-06-08'	11.4411	1.89974	2
1	'C310'	'1987-01-01'	0	0.966226	1
1	'C310'	'1987-04-02'	0.249315	0.970125	1
1	'C310'	'1987-07-02'	0.49863	0.974039	1
1	'C310'	'1987-10-01'	0.747945	0.977969	1
1	'C310'	'1988-01-01'	1	0.981915	1
1	'C310'	'1988-04-01'	1.24932	0.985876	1
1	'C310'	'1988-07-01'	1.49863	0.989854	1
1	'C310'	'1988-09-30'	1.74795	0.993848	1
1	'C310'	'1988-12-31'	2	0.997858	1
1	'C310'	'1989-04-01'	2.24932	1.00188	1
1	'C310'	'1989-07-01'	2.49863	1.00593	1
1	'C310'	'1989-09-30'	2.74795	1.00999	1
1	'C310'	'1989-12-31'	3	1.01406	1
1	'C310'	'1990-04-01'	3.24932	1.01815	1
1	'C310'	'1990-06-08 00:00:00'	3.43562	1.0212	1
1	'C310'	'1990-07-15'	3.53699	0.947487	2
1	'C310'	'1990-10-14'	3.7863	0.95131	2
1	'C310'	'1991-01-13'	4.03562	0.955148	2
1	'C310'	'1991-04-14'	4.28493	0.959002	2
1	'C310'	'1991-07-15'	4.53699	0.962871	2
1	'C310'	'1991-10-14'	4.7863	0.966756	2
1	'C310'	'1992-01-13'	5.03562	0.970657	2
1	'C310'	'1992-04-13'	5.28493	0.974573	2
1	'C310'	'1992-07-14'	5.53699	0.978505	2
1	'C310'	'1992-08-25 00:00:00'	5.65205	0.9162	2
1	'C310'	'1994-08-09 00:00:00'	7.60822	1.1166	2
1	'C310'	'1996-04-10 00:00:00'	9.27945	1.0512	2
1	'C310'	'1999-04-22 00:00:00'	12.3123	1.0334	2
1	'C310'	'2003-04-06 00:00:00'	16.2712	1.1774	2
1	'C310'	'2003-06-15'	16.463	1.16678	2
1	'C320'	'1987-01-01'	0	0.796462	1
1	'C320'	'1987-04-02'	0.249315	0.803068	1
1	'C320'	'1987-07-02'	0.49863	0.809729	1
1	'C320'	'1987-10-01'	0.747945	0.816445	1
1	'C320'	'1988-01-01'	1	0.823216	1
1	'C320'	'1988-04-01'	1.24932	0.830044	1
1	'C320'	'1988-07-01'	1.49863	0.836929	1
1	'C320'	'1988-09-30'	1.74795	0.84387	1
1	'C320'	'1988-12-31'	2	0.850869	1
1	'C320'	'1989-04-01'	2.24932	0.857926	1
1	'C320'	'1989-07-01'	2.49863	0.865042	1
1	'C320'	'1989-09-30'	2.74795	0.872217	1
1	'C320'	'1989-12-31'	3	0.879451	1
1	'C320'	'1990-04-01'	3.24932	0.886745	1
1	'C320'	'1990-06-08 00:00:00'	3.43562	0.8922	1
1	'C320'	'1990-08-08'	3.60274	0.769534	2
1	'C320'	'1990-11-07'	3.85205	0.775917	2
1	'C320'	'1991-02-06'	4.10137	0.782352	2
1	'C320'	'1991-05-08'	4.35068	0.788841	2
1	'C320'	'1991-08-08'	4.60274	0.795384	2
1	'C320'	'1991-11-07'	4.85205	0.801981	2
1	'C320'	'1992-02-06'	5.10137	0.808633	2
1	'C320'	'1992-05-07'	5.35068	0.815339	2
1	'C320'	'1992-08-07'	5.60274	0.822102	2
1	'C320'	'1992-08-25 00:00:00'	5.65205	0.8194	2
1	'C320'	'1996-04-10 00:00:00'	9.27945	0.9458	2
1	'C320'	'1999-04-22 00:00:00'	12.3123	1.006	2
1	'C320'	'2003-04-06 00:00:00'	16.2712	1.1766	2
1	'C320'	'2003-06-15'	16.463	1.17695	2
1	'C330'	'1987-01-01'	0	0.947853	1
1	'C330'	'1987-04-02'	0.249315	0.964984	1
1	'C330'	'1987-07-02'	0.49863	0.982425	1
1	'C330'	'1987-10-01'	0.747945	1.00018	1
1	'C330'	'1988-01-01'	1	1.01826	1
1	'C330'	'1988-04-01'	1.24932	1.03666	1
1	'C330'	'1988-07-01'	1.49863	1.0554	1
1	'C330'	'1988-09-30'	1.74795	1.07447	1
1	'C330'	'1988-12-31'	2	1.09389	1
1	'C330'	'1989-04-01'	2.24932	1.11366	1
1	'C330'	'1989-07-01'	2.49863	1.13379	1
1	'C330'	'1989-09-30'	2.74795	1.15428	1
1	'C330'	'1989-12-31'	3	1.17514	1
1	'C330'	'1990-04-01'	3.24932	1.19638	1
1	'C330'	'1990-06-08 00:00:00'	3.43562	1.2124	1
1	'C330'	'1990-08-08'	3.60274	1.55658	2
1	'C330'	'1990-11-07'	3.85205	1.55658	2
1	'C330'	'1991-02-06'	4.10137	1.55658	2
1	'C330'	'1991-05-08'	4.35068	1.55658	2
1	'C330'	'1991-08-08'	4.60274	1.55658	2
1	'C330'	'1991-11-07'	4.85205	1.55658	2
1	'C330'	'1992-02-06'	5.10137	1.55658	2
1	'C330'	'1992-05-07'	5.35068	1.55658	2
1	'C330'	'1992-05-15'	5.3726	1.55658	2
1	'C330'	'1992-05-15'	5.3726	1.28173	3
1	'C330'	'1992-08-14'	5.62192	1.3049	3
1	'C330'	'1992-08-24 00:00:00'	5.64932	1.3074	3
1	'C330'	'1992-11-23'	5.89863	1.33103	3
1	'C330'	'1993-02-22'	6.14795	1.35509	3
1	'C330'	'1993-05-24'	6.39726	1.37958	3
1	'C330'	'1993-08-24'	6.64932	1.40451	3
1	'C330'	'1993-11-23'	6.89863	1.4299	3
1	'C330'	'1994-02-22'	7.14795	1.45574	3
1	'C330'	'1994-05-15'	7.3726	1.43772	4
1	'C330'	'1994-08-09 00:00:00'	7.60822	1.4622	4
1	'C330'	'1996-04-10 00:00:00'	9.27945	1.6482	4
1	'C330'	'1996-07-10'	9.52877	1.67799	4
1	'C330'	'1996-10-09'	9.77808	1.70832	4
1	'C330'	'1997-01-08'	10.0274	1.73919	4
1	'C330'	'1997-04-10'	10.2795	1.77062	4
1	'C330'	'1997-05-15'	10.3753	1.55658	5
1	'C330'	'1997-08-14'	10.6247	1.55658	5
1	'C330'	'1997-11-13'	10.874	1.55658	5
1	'C330'	'1998-02-12'	11.1233	1.55658	5
1	'C330'	'1998-05-15'	11.3753	1.55658	5
1	'C330'	'1998-05-15'	11.3753	1.55658	5
1	'C330'	'1998-05-15'	11.3753	1.64946	6
1	'C330'	'1998-08-14'	11.6247	1.67928	6
1	'C330'	'1998-11-13'	11.874	1.70963	6
1	'C330'	'1999-02-12'	12.1233	1.74052	6
1	'C330'	'1999-04-22 00:00:00'	12.3123	1.764	6
1	'C330'	'1999-07-22'	12.5616	1.79588	6
1	'C330'	'1999-10-21'	12.811	1.82834	6
1	'C330'	'2000-01-20'	13.0603	1.86138	6
1	'C330'	'2000-04-21'	13.3123	1.89503	6
1	'C330'	'2000-07-21'	13.5616	1.92928	6
1	'C330'	'2000-10-20'	13.811	1.96414	6
1	'C330'	'2001-01-19'	14.0603	1.99964	6
1	'C330'	'2001-04-21'	14.3123	2.03578	6
1	'C330'	'2001-05-15'	14.3781	1.55658	7
1	'C330'	'2001-08-14'	14.6274	1.55658	7
1	'C330'	'2001-11-13'	14.8767	1.55658	7
1	'C330'	'2002-02-12'	15.126	1.55658	7
1	'C330'	'2002-05-15'	15.3781	1.55658	7
1	'C330'	'2002-05-15'	15.3781	1.55658	7
1	'C330'	'2002-05-15'	15.3781	1.9854	8
1	'C330'	'2002-08-14'	15.6274	2.02128	8
1	'C330'	'2002-11-13'	15.8767	2.05781	8
1	'C330'	'2003-02-12'	16.126	2.095	8
1	'C330'	'2003-04-06 00:00:00'	16.2712	2.1166	8
1	'C330'	'2003-06-15'	16.463	2.14588	8
1	'C340'	'1987-01-01'	0	0.928705	1
1	'C340'	'1987-04-02'	0.249315	0.931774	1
1	'C340'	'1987-07-02'	0.49863	0.934853	1
1	'C340'	'1987-10-01'	0.747945	0.937942	1
1	'C340'	'1988-01-01'	1	0.941041	1
1	'C340'	'1988-04-01'	1.24932	0.94415	1
1	'C340'	'1988-07-01'	1.49863	0.94727	1
1	'C340'	'1988-09-30'	1.74795	0.9504	1
1	'C340'	'1988-12-31'	2	0.953541	1
1	'C340'	'1989-04-01'	2.24932	0.956691	1
1	'C340'	'1989-07-01'	2.49863	0.959853	1
1	'C340'	'1989-09-30'	2.74795	0.963024	1
1	'C340'	'1989-12-31'	3	0.966206	1
1	'C340'	'1990-04-01'	3.24932	0.969399	1
1	'C340'	'1990-06-08 00:00:00'	3.43562	0.9522	1
1	'C340'	'1992-08-24 00:00:00'	5.64932	0.9626	1
1	'C340'	'1994-08-09 00:00:00'	7.60822	1.0992	1
1	'C340'	'1996-04-10 00:00:00'	9.27945	1.0842	1
1	'C340'	'1999-04-22 00:00:00'	12.3123	1.0534	1
1	'C340'	'2003-04-06 00:00:00'	16.2712	1.1454	1
1	'C340'	'2003-06-15'	16.463	1.15404	1
1	'C350'	'1987-01-01'	0	0.850671	1
1	'C350'	'1987-04-02'	0.249315	0.869175	1
1	'C350'	'1987-07-02'	0.49863	0.888083	1
1	'C350'	'1987-10-01'	0.747945	0.907401	1
1	'C350'	'1988-01-01'	1	0.92714	1
1	'C350'	'1988-04-01'	1.24932	0.947308	1
1	'C350'	'1988-07-01'	1.49863	0.967915	1
1	'C350'	'1988-09-30'	1.74795	0.98897	1
1	'C350'	'1988-12-31'	2	1.01048	1
1	'C350'	'1989-04-01'	2.24932	1.03246	1
1	'C350'	'1989-07-01'	2.49863	1.05492	1
1	'C350'	'1989-09-30'	2.74795	1.07787	1
1	'C350'	'1989-12-31'	3	1.10132	1
1	'C350'	'1990-04-01'	3.24932	1.12528	1
1	'C350'	'1990-06-08 00:00:00'	3.43562	1.1434	1
1	'C350'	'1990-08-08'	3.60274	1.02572	2
1	'C350'	'1990-11-07'	3.85205	1.04803	2
1	'C350'	'1991-02-06'	4.10137	1.07083	2
1	'C350'	'1991-05-08'	4.35068	1.09412	2
1	'C350'	'1991-08-08'	4.60274	1.11792	2
1	'C350'	'1991-11-07'	4.85205	1.14224	2
1	'C350'	'1992-02-06'	5.10137	1.16709	2
1	'C350'	'1992-05-07'	5.35068	1.19248	2
1	'C350'	'1992-08-07'	5.60274	1.21842	2
1	'C350'	'1992-08-25 00:00:00'	5.65205	1.2236	2
1	'C350'	'1994-08-09 00:00:00'	7.60822	1.448	2
1	'C350'	'1994-11-08'	7.85753	1.4795	2
1	'C350'	'1995-02-07'	8.10685	1.51168	2
1	'C350'	'1995-05-09'	8.35616	1.54457	2
1	'C350'	'1995-05-15'	8.3726	1.34722	3
1	'C350'	'1995-08-14'	8.62192	1.37653	3
1	'C350'	'1995-11-13'	8.87123	1.40647	3
1	'C350'	'1996-02-12'	9.12055	1.43707	3
1	'C350'	'1996-04-10 00:00:00'	9.27945	1.4566	3
1	'C350'	'1996-07-10'	9.52877	1.48829	3
1	'C350'	'1996-10-09'	9.77808	1.52066	3
[truncated: 49,258 more rows]
