# Supplementary material for: Truck platooning reshapes greenhouse gas emissions of the integrated vehicle-road infrastructure system
Source: Nat Commun. 2023 Aug 15;14:4495. doi: 10.1038/s41467-023-40116-0 (PMC10427667; doi:10.1038/s41467-023-40116-0)
Supplement: Supplementary file 6 — Supplementary Data 3 [file 41467_2023_40116_MOESM6_ESM.xlsx]

## Sheet: Overlay
State_Code	SHRP_ID	State_Code_Explanation	Construction No	Layer No	Description	Description Explanation	Layer Thickness(cm)	Material_Code	Material Code Explanation
1	0502	Alabama	2	6	1	Overlay	4.826	13	Recycled AC, Hot Laid, Central Plant Mix
1	0503	Alabama	2	7	1	Overlay	4.572	13	Recycled AC, Hot Laid, Central Plant Mix
1	0504	Alabama	2	7	1	Overlay	4.826	1	Hot Mixed, Hot Laid AC, Dense Graded
1	0505	Alabama	2	6	1	Overlay	5.08	1	Hot Mixed, Hot Laid AC, Dense Graded
1	0506	Alabama	2	7	1	Overlay	4.572	1	Hot Mixed, Hot Laid AC, Dense Graded
1	0506	Alabama	3	8	1	Overlay	3.81	13	Recycled AC, Hot Laid, Central Plant Mix
1	0507	Alabama	2	7	1	Overlay	4.572	1	Hot Mixed, Hot Laid AC, Dense Graded
1	0508	Alabama	2	7	1	Overlay	4.826	13	Recycled AC, Hot Laid, Central Plant Mix
1	0509	Alabama	2	7	1	Overlay	5.08	13	Recycled AC, Hot Laid, Central Plant Mix
1	0563	Alabama	2	6	1	Overlay	4.064	1	Hot Mixed, Hot Laid AC, Dense Graded
1	0563	Alabama	4	7	1	Overlay	3.81	13	Recycled AC, Hot Laid, Central Plant Mix
1	0564	Alabama	2	7	1	Overlay	1.016	13	Recycled AC, Hot Laid, Central Plant Mix
1	1001	Alabama	2	8	1	Overlay	2.032	1	Hot Mixed, Hot Laid AC, Dense Graded
1	1019	Alabama	2	6	1	Overlay	3.556	13	Recycled AC, Hot Laid, Central Plant Mix
1	4127	Alabama	2	7	1	Overlay	3.302	1	Hot Mixed, Hot Laid AC, Dense Graded
1	4129	Alabama	2	6	1	Overlay	3.81	1	Hot Mixed, Hot Laid AC, Dense Graded
1	4155	Alabama	2	6	1	Overlay	3.556	13	Recycled AC, Hot Laid, Central Plant Mix
1	6019	Alabama	3	10	1	Overlay	6.096	1	Hot Mixed, Hot Laid AC, Dense Graded
1	A310	Alabama	2	6	1	Overlay	4.064	1	Hot Mixed, Hot Laid AC, Dense Graded
1	B310	Alabama	2	6	1	Overlay	3.302	1	Hot Mixed, Hot Laid AC, Dense Graded
1	C310	Alabama	2	5	1	Overlay	3.81	1	Hot Mixed, Hot Laid AC, Dense Graded
2	1002	Alaska	2	5	1	Overlay	5.08	1	Hot Mixed, Hot Laid AC, Dense Graded
2	1004	Alaska	2	5	1	Overlay	4.572	1	Hot Mixed, Hot Laid AC, Dense Graded
2	9035	Alaska	2	5	1	Overlay	4.572	1	Hot Mixed, Hot Laid AC, Dense Graded
4	0502	Arizona	2	5	1	Overlay	6.858	13	Recycled AC, Hot Laid, Central Plant Mix
4	0503	Arizona	2	5	1	Overlay	11.938	13	Recycled AC, Hot Laid, Central Plant Mix
4	0504	Arizona	2	5	1	Overlay	12.192	1	Hot Mixed, Hot Laid AC, Dense Graded
4	0505	Arizona	2	5	1	Overlay	7.112	1	Hot Mixed, Hot Laid AC, Dense Graded
4	0506	Arizona	2	6	1	Overlay	6.096	1	Hot Mixed, Hot Laid AC, Dense Graded
4	0507	Arizona	2	6	1	Overlay	10.414	1	Hot Mixed, Hot Laid AC, Dense Graded
4	0508	Arizona	2	6	1	Overlay	10.414	13	Recycled AC, Hot Laid, Central Plant Mix
4	0509	Arizona	2	6	1	Overlay	3.302	13	Recycled AC, Hot Laid, Central Plant Mix
4	0559	Arizona	2	6	1	Overlay	7.62	13	Recycled AC, Hot Laid, Central Plant Mix
4	0560	Arizona	2	5	1	Overlay	5.588	1	Hot Mixed, Hot Laid AC, Dense Graded
4	1002	Arizona	3	5	1	Overlay	7.874	1	Hot Mixed, Hot Laid AC, Dense Graded
4	1003	Arizona	4	5	1	Overlay	15.748	1	Hot Mixed, Hot Laid AC, Dense Graded
4	1006	Arizona	4	7	1	Overlay	6.35	1	Hot Mixed, Hot Laid AC, Dense Graded
4	1007	Arizona	4	7	1	Overlay	7.366	1	Hot Mixed, Hot Laid AC, Dense Graded
4	1015	Arizona	2	5	1	Overlay	17.018	1	Hot Mixed, Hot Laid AC, Dense Graded
4	1016	Arizona	3	5	1	Overlay	10.922	1	Hot Mixed, Hot Laid AC, Dense Graded
4	1017	Arizona	3	5	1	Overlay	14.478	1	Hot Mixed, Hot Laid AC, Dense Graded
4	1018	Arizona	4	6	1	Overlay	13.462	1	Hot Mixed, Hot Laid AC, Dense Graded
4	1021	Arizona	5	6	1	Overlay	17.018	1	Hot Mixed, Hot Laid AC, Dense Graded
4	1022	Arizona	3	6	1	Overlay	10.16	1	Hot Mixed, Hot Laid AC, Dense Graded
4	1022	Arizona	4	8	1	Overlay	13.97	1	Hot Mixed, Hot Laid AC, Dense Graded
4	1024	Arizona	8	6	1	Overlay	14.224	1	Hot Mixed, Hot Laid AC, Dense Graded
4	1025	Arizona	5	6	1	Overlay	9.652	1	Hot Mixed, Hot Laid AC, Dense Graded
4	1062	Arizona	7	9	1	Overlay	12.7	1	Hot Mixed, Hot Laid AC, Dense Graded
4	6055	Arizona	3	7	1	Overlay	5.08	1	Hot Mixed, Hot Laid AC, Dense Graded
4	6060	Arizona	5	7	1	Overlay	6.604	1	Hot Mixed, Hot Laid AC, Dense Graded
4	A310	Arizona	2	5	1	Overlay	3.048	1	Hot Mixed, Hot Laid AC, Dense Graded
4	AA01	Arizona	2	5	1	Overlay	11.176	1	Hot Mixed, Hot Laid AC, Dense Graded
4	AA02	Arizona	2	5	1	Overlay	11.43	91	Warm Mix Asphalt Concrete, Dense Graded
4	AA03	Arizona	2	5	1	Overlay	11.176	91	Warm Mix Asphalt Concrete, Dense Graded
4	AA59	Arizona	2	5	1	Overlay	11.43	1	Hot Mixed, Hot Laid AC, Dense Graded
4	AA60	Arizona	2	5	1	Overlay	10.922	91	Warm Mix Asphalt Concrete, Dense Graded
4	AA61	Arizona	2	5	1	Overlay	10.922	91	Warm Mix Asphalt Concrete, Dense Graded
4	B310	Arizona	2	6	1	Overlay	3.556	1	Hot Mixed, Hot Laid AC, Dense Graded
4	B901	Arizona	2	5	1	Overlay	11.176	1	Hot Mixed, Hot Laid AC, Dense Graded
4	B901	Arizona	3	6	1	Overlay	8.89	1	Hot Mixed, Hot Laid AC, Dense Graded
4	B902	Arizona	2	5	1	Overlay	11.176	1	Hot Mixed, Hot Laid AC, Dense Graded
4	B902	Arizona	3	6	1	Overlay	7.62	1	Hot Mixed, Hot Laid AC, Dense Graded
4	B903	Arizona	2	5	1	Overlay	11.176	1	Hot Mixed, Hot Laid AC, Dense Graded
4	B903	Arizona	3	6	1	Overlay	10.16	1	Hot Mixed, Hot Laid AC, Dense Graded
4	B959	Arizona	2	5	1	Overlay	11.43	1	Hot Mixed, Hot Laid AC, Dense Graded
4	B959	Arizona	3	6	1	Overlay	7.62	1	Hot Mixed, Hot Laid AC, Dense Graded
4	B960	Arizona	2	5	1	Overlay	11.43	1	Hot Mixed, Hot Laid AC, Dense Graded
4	B960	Arizona	3	6	1	Overlay	7.62	1	Hot Mixed, Hot Laid AC, Dense Graded
4	B961	Arizona	2	5	1	Overlay	11.43	1	Hot Mixed, Hot Laid AC, Dense Graded
4	B961	Arizona	3	6	1	Overlay	7.62	1	Hot Mixed, Hot Laid AC, Dense Graded
4	B964	Arizona	2	5	1	Overlay	11.43	1	Hot Mixed, Hot Laid AC, Dense Graded
4	B964	Arizona	3	6	1	Overlay	7.62	1	Hot Mixed, Hot Laid AC, Dense Graded
4	BA01	Arizona	2	7	1	Overlay	10.16	1	Hot Mixed, Hot Laid AC, Dense Graded
4	BA02	Arizona	2	7	1	Overlay	10.16	91	Warm Mix Asphalt Concrete, Dense Graded
4	BA03	Arizona	2	7	1	Overlay	9.652	91	Warm Mix Asphalt Concrete, Dense Graded
4	BA59	Arizona	2	7	1	Overlay	9.906	1	Hot Mixed, Hot Laid AC, Dense Graded
4	BA60	Arizona	2	7	1	Overlay	10.16	91	Warm Mix Asphalt Concrete, Dense Graded
4	BA61	Arizona	2	7	1	Overlay	10.16	91	Warm Mix Asphalt Concrete, Dense Graded
4	C310	Arizona	2	5	1	Overlay	4.064	1	Hot Mixed, Hot Laid AC, Dense Graded
4	D310	Arizona	2	5	1	Overlay	4.318	1	Hot Mixed, Hot Laid AC, Dense Graded
5	2042	Arkansas	3	5	1	Overlay	6.858	1	Hot Mixed, Hot Laid AC, Dense Graded
5	3058	Arkansas	2	5	1	Overlay	1.778	1	Hot Mixed, Hot Laid AC, Dense Graded
5	A310	Arkansas	2	6	1	Overlay	2.286	1	Hot Mixed, Hot Laid AC, Dense Graded
6	0501	California	2	6	1	Overlay	5.842	13	Recycled AC, Hot Laid, Central Plant Mix
6	0502	California	2	6	1	Overlay	9.652	13	Recycled AC, Hot Laid, Central Plant Mix
6	0503	California	2	6	1	Overlay	16.764	13	Recycled AC, Hot Laid, Central Plant Mix
6	0504	California	2	6	1	Overlay	12.7	1	Hot Mixed, Hot Laid AC, Dense Graded
6	0505	California	2	6	1	Overlay	7.874	1	Hot Mixed, Hot Laid AC, Dense Graded
6	0506	California	2	7	1	Overlay	5.588	1	Hot Mixed, Hot Laid AC, Dense Graded
6	0507	California	2	7	1	Overlay	11.684	1	Hot Mixed, Hot Laid AC, Dense Graded
6	0508	California	2	7	1	Overlay	10.922	13	Recycled AC, Hot Laid, Central Plant Mix
6	0509	California	2	7	1	Overlay	5.334	13	Recycled AC, Hot Laid, Central Plant Mix
6	0559	California	2	8	1	Overlay	5.08	1	Hot Mixed, Hot Laid AC, Dense Graded
6	0560	California	2	7	1	Overlay	5.08	1	Hot Mixed, Hot Laid AC, Dense Graded
6	0561	California	2	8	1	Overlay	4.826	1	Hot Mixed, Hot Laid AC, Dense Graded
6	0562	California	2	8	1	Overlay	5.08	1	Hot Mixed, Hot Laid AC, Dense Graded
6	0563	California	2	7	1	Overlay	5.334	1	Hot Mixed, Hot Laid AC, Dense Graded
6	0564	California	2	8	1	Overlay	5.08	1	Hot Mixed, Hot Laid AC, Dense Graded
6	0565	California	2	8	1	Overlay	6.858	1	Hot Mixed, Hot Laid AC, Dense Graded
6	0566	California	2	7	1	Overlay	5.08	1	Hot Mixed, Hot Laid AC, Dense Graded
6	0567	California	2	7	1	Overlay	5.842	1	Hot Mixed, Hot Laid AC, Dense Graded
6	0568	California	2	7	1	Overlay	11.176	1	Hot Mixed, Hot Laid AC, Dense Graded
6	0569	California	2	8	1	Overlay	4.318	20	Other
6	0570	California	2	8	1	Overlay	4.064	20	Other
6	0571	California	2	8	1	Overlay	4.572	13	Recycled AC, Hot Laid, Central Plant Mix
6	2002	California	6	6	1	Overlay	8.89	1	Hot Mixed, Hot Laid AC, Dense Graded
6	2038	California	4	6	1	Overlay	1.27	1	Hot Mixed, Hot Laid AC, Dense Graded
6	2038	California	5	7	1	Overlay	1.778	1	Hot Mixed, Hot Laid AC, Dense Graded
6	2041	California	3	6	1	Overlay	8.636	1	Hot Mixed, Hot Laid AC, Dense Graded
6	7452	California	2	7	1	Overlay	3.556	1	Hot Mixed, Hot Laid AC, Dense Graded
6	7452	California	2	6	1	Overlay	6.604	1	Hot Mixed, Hot Laid AC, Dense Graded
6	7452	California	3	8	1	Overlay	3.302	1	Hot Mixed, Hot Laid AC, Dense Graded
6	7454	California	2	5	1	Overlay	4.572	20	Other
6	7491	California	2	5	1	Overlay	10.16	1	Hot Mixed, Hot Laid AC, Dense Graded
6	7491	California	4	8	1	Overlay	3.302	1	Hot Mixed, Hot Laid AC, Dense Graded
6	8149	California	2	6	1	Overlay	4.826	1	Hot Mixed, Hot Laid AC, Dense Graded
6	8149	California	5	10	1	Overlay	2.794	1	Hot Mixed, Hot Laid AC, Dense Graded
6	8150	California	3	6	1	Overlay	2.54	1	Hot Mixed, Hot Laid AC, Dense Graded
6	8150	California	5	7	1	Overlay	10.668	1	Hot Mixed, Hot Laid AC, Dense Graded
6	8150	California	6	8	1	Overlay	2.54	1	Hot Mixed, Hot Laid AC, Dense Graded
6	8153	California	2	7	1	Overlay	2.794	1	Hot Mixed, Hot Laid AC, Dense Graded
6	8156	California	8	6	1	Overlay	3.048	1	Hot Mixed, Hot Laid AC, Dense Graded
6	8534	California	2	7	1	Overlay	8.89	1	Hot Mixed, Hot Laid AC, Dense Graded
6	8534	California	4	8	1	Overlay	5.588	1	Hot Mixed, Hot Laid AC, Dense Graded
6	8535	California	2	9	1	Overlay	3.556	1	Hot Mixed, Hot Laid AC, Dense Graded
6	8535	California	4	11	1	Overlay	5.842	1	Hot Mixed, Hot Laid AC, Dense Graded
6	8535	California	6	13	1	Overlay	6.604	1	Hot Mixed, Hot Laid AC, Dense Graded
6	A310	California	2	5	1	Overlay	3.302	1	Hot Mixed, Hot Laid AC, Dense Graded
6	A311	California	2	5	1	Overlay	3.556	1	Hot Mixed, Hot Laid AC, Dense Graded
6	A361	California	2	5	1	Overlay	5.08	1	Hot Mixed, Hot Laid AC, Dense Graded
6	A362	California	2	5	1	Overlay	2.54	1	Hot Mixed, Hot Laid AC, Dense Graded
8	0501	Colorado	2	4	1	Overlay	3.302	1	Hot Mixed, Hot Laid AC, Dense Graded
8	0502	Colorado	2	5	1	Overlay	6.35	13	Recycled AC, Hot Laid, Central Plant Mix
8	0503	Colorado	2	5	1	Overlay	11.684	13	Recycled AC, Hot Laid, Central Plant Mix
8	0504	Colorado	2	5	1	Overlay	12.954	1	Hot Mixed, Hot Laid AC, Dense Graded
8	0505	Colorado	2	5	1	Overlay	6.35	1	Hot Mixed, Hot Laid AC, Dense Graded
8	0506	Colorado	3	5	1	Overlay	4.318	1	Hot Mixed, Hot Laid AC, Dense Graded
8	0507	Colorado	2	5	1	Overlay	12.192	1	Hot Mixed, Hot Laid AC, Dense Graded
8	0508	Colorado	2	5	1	Overlay	12.954	13	Recycled AC, Hot Laid, Central Plant Mix
8	0509	Colorado	2	5	1	Overlay	5.842	13	Recycled AC, Hot Laid, Central Plant Mix
8	0559	Colorado	2	5	1	Overlay	6.604	1	Hot Mixed, Hot Laid AC, Dense Graded
8	0560	Colorado	2	5	1	Overlay	4.826	20	Other
8	1029	Colorado	5	8	1	Overlay	5.08	1	Hot Mixed, Hot Laid AC, Dense Graded
8	1047	Colorado	2	6	1	Overlay	7.112	1	Hot Mixed, Hot Laid AC, Dense Graded
8	1053	Colorado	2	6	1	Overlay	5.588	1	Hot Mixed, Hot Laid AC, Dense Graded
8	6002	Colorado	2	5	1	Overlay	4.826	1	Hot Mixed, Hot Laid AC, Dense Graded
8	7780	Colorado	2	7	1	Overlay	10.668	1	Hot Mixed, Hot Laid AC, Dense Graded
8	7781	Colorado	2	6	1	Overlay	5.588	1	Hot Mixed, Hot Laid AC, Dense Graded
8	7781	Colorado	5	9	1	Overlay	5.08	1	Hot Mixed, Hot Laid AC, Dense Graded
8	7783	Colorado	3	7	1	Overlay	5.588	1	Hot Mixed, Hot Laid AC, Dense Graded
8	A310	Colorado	2	5	1	Overlay	3.556	1	Hot Mixed, Hot Laid AC, Dense Graded
8	B310	Colorado	2	6	1	Overlay	3.048	1	Hot Mixed, Hot Laid AC, Dense Graded
9	0901	Connecticut	3	8	1	Overlay	5.842	1	Hot Mixed, Hot Laid AC, Dense Graded
9	0902	Connecticut	3	8	1	Overlay	6.604	1	Hot Mixed, Hot Laid AC, Dense Graded
9	0903	Connecticut	3	8	1	Overlay	5.588	1	Hot Mixed, Hot Laid AC, Dense Graded
9	0960	Connecticut	3	8	1	Overlay	5.842	13	Recycled AC, Hot Laid, Central Plant Mix
9	0961	Connecticut	3	8	1	Overlay	5.842	13	Recycled AC, Hot Laid, Central Plant Mix
9	0962	Connecticut	3	8	1	Overlay	5.842	13	Recycled AC, Hot Laid, Central Plant Mix
9	1803	Connecticut	4	6	1	Overlay	3.048	1	Hot Mixed, Hot Laid AC, Dense Graded
10	1450	Delaware	3	6	1	Overlay	3.81	13	Recycled AC, Hot Laid, Central Plant Mix
10	1450	Delaware	3	5	1	Overlay	4.826	13	Recycled AC, Hot Laid, Central Plant Mix
10	1450	Delaware	6	7	1	Overlay	5.588	1	Hot Mixed, Hot Laid AC, Dense Graded
11	1400	District of Columbia	2	7	1	Overlay	3.048	1	Hot Mixed, Hot Laid AC, Dense Graded
12	0901	Florida	2	7	1	Overlay	5.842	1	Hot Mixed, Hot Laid AC, Dense Graded
12	0902	Florida	2	7	1	Overlay	6.35	1	Hot Mixed, Hot Laid AC, Dense Graded
12	0903	Florida	2	7	1	Overlay	6.858	1	Hot Mixed, Hot Laid AC, Dense Graded
12	0959	Florida	2	7	1	Overlay	5.842	1	Hot Mixed, Hot Laid AC, Dense Graded
12	1030	Florida	3	5	1	Overlay	5.08	1	Hot Mixed, Hot Laid AC, Dense Graded
12	1370	Florida	5	5	1	Overlay	3.048	13	Recycled AC, Hot Laid, Central Plant Mix
12	3997	Florida	2	6	1	Overlay	2.54	13	Recycled AC, Hot Laid, Central Plant Mix
12	4096	Florida	2	7	1	Overlay	4.064	13	Recycled AC, Hot Laid, Central Plant Mix
12	4100	Florida	2	7	1	Overlay	4.318	1	Hot Mixed, Hot Laid AC, Dense Graded
12	4100	Florida	3	9	1	Overlay	3.81	13	Recycled AC, Hot Laid, Central Plant Mix
12	4101	Florida	2	6	1	Overlay	6.858	1	Hot Mixed, Hot Laid AC, Dense Graded
12	4106	Florida	2	6	1	Overlay	3.556	13	Recycled AC, Hot Laid, Central Plant Mix
12	4135	Florida	2	6	1	Overlay	8.636	1	Hot Mixed, Hot Laid AC, Dense Graded
12	4136	Florida	2	6	1	Overlay	8.89	1	Hot Mixed, Hot Laid AC, Dense Graded
12	4137	Florida	2	8	1	Overlay	4.826	1	Hot Mixed, Hot Laid AC, Dense Graded
12	A310	Florida	2	5	1	Overlay	2.794	1	Hot Mixed, Hot Laid AC, Dense Graded
12	AA01	Florida	2	10	1	Overlay	5.588	1	Hot Mixed, Hot Laid AC, Dense Graded
12	AA02	Florida	2	10	1	Overlay	4.826	91	Warm Mix Asphalt Concrete, Dense Graded
12	AA03	Florida	2	10	1	Overlay	4.826	91	Warm Mix Asphalt Concrete, Dense Graded
12	AA61	Florida	2	10	1	Overlay	5.08	91	Warm Mix Asphalt Concrete, Dense Graded
12	B310	Florida	2	5	1	Overlay	3.048	1	Hot Mixed, Hot Laid AC, Dense Graded
12	B360	Florida	2	5	1	Overlay	4.064	1	Hot Mixed, Hot Laid AC, Dense Graded
12	C310	Florida	2	4	1	Overlay	3.556	1	Hot Mixed, Hot Laid AC, Dense Graded
13	0502	Georgia	2	6	1	Overlay	4.064	13	Recycled AC, Hot Laid, Central Plant Mix
13	0503	Georgia	2	7	1	Overlay	3.556	13	Recycled AC, Hot Laid, Central Plant Mix
13	0504	Georgia	2	7	1	Overlay	3.556	1	Hot Mixed, Hot Laid AC, Dense Graded
13	0505	Georgia	2	6	1	Overlay	5.08	1	Hot Mixed, Hot Laid AC, Dense Graded
13	0506	Georgia	2	7	1	Overlay	4.572	1	Hot Mixed, Hot Laid AC, Dense Graded
13	0507	Georgia	2	7	1	Overlay	3.302	1	Hot Mixed, Hot Laid AC, Dense Graded
13	0508	Georgia	2	7	1	Overlay	3.302	13	Recycled AC, Hot Laid, Central Plant Mix
13	0509	Georgia	2	7	1	Overlay	5.08	13	Recycled AC, Hot Laid, Central Plant Mix
13	0560	Georgia	2	7	1	Overlay	3.048	1	Hot Mixed, Hot Laid AC, Dense Graded
13	0561	Georgia	2	7	1	Overlay	2.794	13	Recycled AC, Hot Laid, Central Plant Mix
13	0562	Georgia	2	7	1	Overlay	3.556	1	Hot Mixed, Hot Laid AC, Dense Graded
13	0563	Georgia	2	6	1	Overlay	5.842	1	Hot Mixed, Hot Laid AC, Dense Graded
13	0564	Georgia	2	6	1	Overlay	5.842	13	Recycled AC, Hot Laid, Central Plant Mix
13	0565	Georgia	2	7	1	Overlay	3.048	13	Recycled AC, Hot Laid, Central Plant Mix
13	0566	Georgia	2	7	1	Overlay	3.302	1	Hot Mixed, Hot Laid AC, Dense Graded
13	4096	Georgia	2	6	1	Overlay	3.556	13	Recycled AC, Hot Laid, Central Plant Mix
13	4112	Georgia	3	5	1	Overlay	4.572	1	Hot Mixed, Hot Laid AC, Dense Graded
13	4113	Georgia	3	5	1	Overlay	4.572	1	Hot Mixed, Hot Laid AC, Dense Graded
13	4420	Georgia	3	6	1	Overlay	2.794	1	Hot Mixed, Hot Laid AC, Dense Graded
16	1001	Idaho	3	6	1	Overlay	3.048	1	Hot Mixed, Hot Laid AC, Dense Graded
16	1007	Idaho	2	6	1	Overlay	5.08	1	Hot Mixed, Hot Laid AC, Dense Graded
16	1020	Idaho	4	6	1	Overlay	6.096	1	Hot Mixed, Hot Laid AC, Dense Graded
16	9034	Idaho	3	7	1	Overlay	5.08	1	Hot Mixed, Hot Laid AC, Dense Graded
16	A310	Idaho	2	6	1	Overlay	2.54	1	Hot Mixed, Hot Laid AC, Dense Graded
16	B310	Idaho	2	5	1	Overlay	2.794	1	Hot Mixed, Hot Laid AC, Dense Graded
16	C310	Idaho	2	6	1	Overlay	3.048	1	Hot Mixed, Hot Laid AC, Dense Graded
17	A310	Illinois	2	7	1	Overlay	1.27	1	Hot Mixed, Hot Laid AC, Dense Graded
17	B310	Illinois	2	4	1	Overlay	3.048	1	Hot Mixed, Hot Laid AC, Dense Graded
18	1028	Indiana	2	9	1	Overlay	2.286	1	Hot Mixed, Hot Laid AC, Dense Graded
18	1037	Indiana	2	7	1	Overlay	4.318	1	Hot Mixed, Hot Laid AC, Dense Graded
18	1037	Indiana	2	6	1	Overlay	1.778	1	Hot Mixed, Hot Laid AC, Dense Graded
18	1037	Indiana	4	8	1	Overlay	3.81	1	Hot Mixed, Hot Laid AC, Dense Graded
18	2008	Indiana	3	7	1	Overlay	4.064	1	Hot Mixed, Hot Laid AC, Dense Graded
18	2008	Indiana	4	8	1	Overlay	3.556	1	Hot Mixed, Hot Laid AC, Dense Graded
18	2008	Indiana	5	9	1	Overlay	3.302	1	Hot Mixed, Hot Laid AC, Dense Graded
18	6012	Indiana	2	11	1	Overlay	2.54	1	Hot Mixed, Hot Laid AC, Dense Graded
18	6012	Indiana	3	12	1	Overlay	4.318	1	Hot Mixed, Hot Laid AC, Dense Graded
18	A310	Indiana	2	7	1	Overlay	2.54	1	Hot Mixed, Hot Laid AC, Dense Graded
19	0107	Iowa	2	7	1	Overlay	7.112	1	Hot Mixed, Hot Laid AC, Dense Graded
19	1044	Iowa	5	8	1	Overlay	4.318	1	Hot Mixed, Hot Laid AC, Dense Graded
19	6150	Iowa	2	8	1	Overlay	4.064	1	Hot Mixed, Hot Laid AC, Dense Graded
19	A310	Iowa	2	7	1	Overlay	3.302	1	Hot Mixed, Hot Laid AC, Dense Graded
20	0103	Kansas	2	5	1	Overlay	4.318	1	Hot Mixed, Hot Laid AC, Dense Graded
20	0104	Kansas	3	5	1	Overlay	4.318	1	Hot Mixed, Hot Laid AC, Dense Graded
20	0105	Kansas	4	7	1	Overlay	4.064	1	Hot Mixed, Hot Laid AC, Dense Graded
20	0106	Kansas	3	6	1	Overlay	5.08	1	Hot Mixed, Hot Laid AC, Dense Graded
20	0108	Kansas	3	6	1	Overlay	4.572	1	Hot Mixed, Hot Laid AC, Dense Graded
20	0109	Kansas	3	7	1	Overlay	3.81	1	Hot Mixed, Hot Laid AC, Dense Graded
20	0110	Kansas	3	7	1	Overlay	4.826	1	Hot Mixed, Hot Laid AC, Dense Graded
20	0111	Kansas	3	6	1	Overlay	3.81	1	Hot Mixed, Hot Laid AC, Dense Graded
20	0112	Kansas	3	6	1	Overlay	3.81	1	Hot Mixed, Hot Laid AC, Dense Graded
20	0159	Kansas	2	7	1	Overlay	3.048	1	Hot Mixed, Hot Laid AC, Dense Graded
20	0159	Kansas	2	6	1	Overlay	3.302	1	Hot Mixed, Hot Laid AC, Dense Graded
20	0159	Kansas	2	5	1	Overlay	7.112	1	Hot Mixed, Hot Laid AC, Dense Graded
20	1005	Kansas	3	6	1	Overlay	2.032	1	Hot Mixed, Hot Laid AC, Dense Graded
20	1005	Kansas	4	7	1	Overlay	4.318	1	Hot Mixed, Hot Laid AC, Dense Graded
20	1006	Kansas	2	6	1	Overlay	4.572	1	Hot Mixed, Hot Laid AC, Dense Graded
20	1009	Kansas	2	5	1	Overlay	3.81	1	Hot Mixed, Hot Laid AC, Dense Graded
20	6026	Kansas	2	8	1	Overlay	2.54	1	Hot Mixed, Hot Laid AC, Dense Graded
20	6026	Kansas	3	10	1	Overlay	2.794	1	Hot Mixed, Hot Laid AC, Dense Graded
20	6026	Kansas	5	12	1	Overlay	2.54	2	Hot Mixed, Hot Laid AC, Open Graded
20	A310	Kansas	2	6	1	Overlay	3.048	1	Hot Mixed, Hot Laid AC, Dense Graded
20	B310	Kansas	2	5	1	Overlay	3.81	1	Hot Mixed, Hot Laid AC, Dense Graded
21	1034	Kentucky	2	5	1	Overlay	2.794	1	Hot Mixed, Hot Laid AC, Dense Graded
21	A310	Kentucky	2	6	1	Overlay	2.032	1	Hot Mixed, Hot Laid AC, Dense Graded
21	B310	Kentucky	2	5	1	Overlay	2.54	1	Hot Mixed, Hot Laid AC, Dense Graded
22	0113	Louisiana	2	7	1	Overlay	5.08	13	Recycled AC, Hot Laid, Central Plant Mix
22	0114	Louisiana	2	7	1	Overlay	5.08	13	Recycled AC, Hot Laid, Central Plant Mix
22	0115	Louisiana	2	7	1	Overlay	5.08	13	Recycled AC, Hot Laid, Central Plant Mix
22	0116	Louisiana	2	7	1	Overlay	5.08	13	Recycled AC, Hot Laid, Central Plant Mix
22	0117	Louisiana	2	8	1	Overlay	5.08	13	Recycled AC, Hot Laid, Central Plant Mix
22	0118	Louisiana	2	8	1	Overlay	5.08	13	Recycled AC, Hot Laid, Central Plant Mix
22	0119	Louisiana	2	8	1	Overlay	5.08	13	Recycled AC, Hot Laid, Central Plant Mix
22	0120	Louisiana	2	8	1	Overlay	5.08	13	Recycled AC, Hot Laid, Central Plant Mix
22	0121	Louisiana	2	8	1	Overlay	5.08	13	Recycled AC, Hot Laid, Central Plant Mix
22	0122	Louisiana	2	9	1	Overlay	5.08	13	Recycled AC, Hot Laid, Central Plant Mix
22	0123	Louisiana	2	9	1	Overlay	5.08	13	Recycled AC, Hot Laid, Central Plant Mix
22	0124	Louisiana	2	9	1	Overlay	5.08	13	Recycled AC, Hot Laid, Central Plant Mix
23	0502	Maine	2	8	1	Overlay	9.144	13	Recycled AC, Hot Laid, Central Plant Mix
23	0503	Maine	2	9	1	Overlay	5.08	13	Recycled AC, Hot Laid, Central Plant Mix
23	0504	Maine	2	9	1	Overlay	5.08	1	Hot Mixed, Hot Laid AC, Dense Graded
23	0505	Maine	2	8	1	Overlay	6.858	1	Hot Mixed, Hot Laid AC, Dense Graded
23	0506	Maine	2	9	1	Overlay	5.334	1	Hot Mixed, Hot Laid AC, Dense Graded
23	0507	Maine	2	10	1	Overlay	5.334	1	Hot Mixed, Hot Laid AC, Dense Graded
23	0508	Maine	2	10	1	Overlay	4.826	13	Recycled AC, Hot Laid, Central Plant Mix
23	0509	Maine	2	9	1	Overlay	5.334	13	Recycled AC, Hot Laid, Central Plant Mix
23	0559	Maine	2	9	1	Overlay	4.572	1	Hot Mixed, Hot Laid AC, Dense Graded
23	1001	Maine	2	7	1	Overlay	3.81	1	Hot Mixed, Hot Laid AC, Dense Graded
23	1001	Maine	2	6	1	Overlay	6.096	1	Hot Mixed, Hot Laid AC, Dense Graded
23	1009	Maine	2	7	1	Overlay	3.81	1	Hot Mixed, Hot Laid AC, Dense Graded
23	1026	Maine	2	6	1	Overlay	4.064	1	Hot Mixed, Hot Laid AC, Dense Graded
23	1028	Maine	3	6	1	Overlay	4.064	1	Hot Mixed, Hot Laid AC, Dense Graded
24	0502	Maryland	2	8	1	Overlay	5.588	13	Recycled AC, Hot Laid, Central Plant Mix
24	0502	Maryland	3	9	1	Overlay	4.572	1	Hot Mixed, Hot Laid AC, Dense Graded
24	0504	Maryland	2	9	1	Overlay	5.08	1	Hot Mixed, Hot Laid AC, Dense Graded
24	0505	Maryland	2	8	1	Overlay	5.334	1	Hot Mixed, Hot Laid AC, Dense Graded
24	0506	Maryland	2	8	1	Overlay	7.112	1	Hot Mixed, Hot Laid AC, Dense Graded
24	0507	Maryland	2	9	1	Overlay	4.826	1	Hot Mixed, Hot Laid AC, Dense Graded
24	0509	Maryland	2	8	1	Overlay	9.144	13	Recycled AC, Hot Laid, Central Plant Mix
24	0559	Maryland	2	8	1	Overlay	8.636	1	Hot Mixed, Hot Laid AC, Dense Graded
24	0560	Maryland	2	9	1	Overlay	6.858	1	Hot Mixed, Hot Laid AC, Dense Graded
24	0561	Maryland	2	8	1	Overlay	7.112	1	Hot Mixed, Hot Laid AC, Dense Graded
24	0562	Maryland	2	8	1	Overlay	7.366	1	Hot Mixed, Hot Laid AC, Dense Graded
24	0563	Maryland	2	8	1	Overlay	7.366	1	Hot Mixed, Hot Laid AC, Dense Graded
24	0901	Maryland	2	6	1	Overlay	4.826	1	Hot Mixed, Hot Laid AC, Dense Graded
24	0902	Maryland	2	6	1	Overlay	5.08	1	Hot Mixed, Hot Laid AC, Dense Graded
24	0903	Maryland	2	6	1	Overlay	5.08	1	Hot Mixed, Hot Laid AC, Dense Graded
24	0960	Maryland	2	6	1	Overlay	4.318	1	Hot Mixed, Hot Laid AC, Dense Graded
24	0961	Maryland	2	6	1	Overlay	4.572	1	Hot Mixed, Hot Laid AC, Dense Graded
24	0962	Maryland	2	6	1	Overlay	4.572	1	Hot Mixed, Hot Laid AC, Dense Graded
24	1632	Maryland	2	7	1	Overlay	3.048	1	Hot Mixed, Hot Laid AC, Dense Graded
24	1634	Maryland	2	6	1	Overlay	3.81	1	Hot Mixed, Hot Laid AC, Dense Graded
24	1634	Maryland	2	5	1	Overlay	4.318	13	Recycled AC, Hot Laid, Central Plant Mix
24	2805	Maryland	3	7	1	Overlay	4.572	1	Hot Mixed, Hot Laid AC, Dense Graded
24	A310	Maryland	2	5	1	Overlay	3.81	1	Hot Mixed, Hot Laid AC, Dense Graded
24	A311	Maryland	2	5	1	Overlay	3.81	1	Hot Mixed, Hot Laid AC, Dense Graded
25	1004	Massachusetts	2	5	1	Overlay	5.842	1	Hot Mixed, Hot Laid AC, Dense Graded
25	1004	Massachusetts	3	6	1	Overlay	2.794	1	Hot Mixed, Hot Laid AC, Dense Graded
25	1004	Massachusetts	4	7	1	Overlay	2.54	1	Hot Mixed, Hot Laid AC, Dense Graded
26	A310	Michigan	3	7	1	Overlay	3.302	1	Hot Mixed, Hot Laid AC, Dense Graded
26	B310	Michigan	2	7	1	Overlay	3.302	1	Hot Mixed, Hot Laid AC, Dense Graded
26	C310	Michigan	2	4	1	Overlay	2.794	1	Hot Mixed, Hot Laid AC, Dense Graded
26	D310	Michigan	2	6	1	Overlay	3.556	1	Hot Mixed, Hot Laid AC, Dense Graded
27	0502	Minnesota	2	6	1	Overlay	4.826	13	Recycled AC, Hot Laid, Central Plant Mix
27	0503	Minnesota	2	7	1	Overlay	4.318	13	Recycled AC, Hot Laid, Central Plant Mix
27	0504	Minnesota	2	7	1	Overlay	4.572	1	Hot Mixed, Hot Laid AC, Dense Graded
27	0505	Minnesota	2	6	1	Overlay	4.826	1	Hot Mixed, Hot Laid AC, Dense Graded
27	0506	Minnesota	2	7	1	Overlay	4.318	1	Hot Mixed, Hot Laid AC, Dense Graded
27	0507	Minnesota	2	7	1	Overlay	4.318	1	Hot Mixed, Hot Laid AC, Dense Graded
27	0508	Minnesota	2	7	1	Overlay	5.588	13	Recycled AC, Hot Laid, Central Plant Mix
27	0509	Minnesota	2	7	1	Overlay	4.064	13	Recycled AC, Hot Laid, Central Plant Mix
27	0559	Minnesota	2	6	1	Overlay	4.318	1	Hot Mixed, Hot Laid AC, Dense Graded
27	0560	Minnesota	2	6	1	Overlay	4.064	1	Hot Mixed, Hot Laid AC, Dense Graded
27	0561	Minnesota	2	6	1	Overlay	3.81	1	Hot Mixed, Hot Laid AC, Dense Graded
27	1016	Minnesota	2	5	1	Overlay	4.064	1	Hot Mixed, Hot Laid AC, Dense Graded
27	1018	Minnesota	4	6	1	Overlay	6.858	13	Recycled AC, Hot Laid, Central Plant Mix
27	1023	Minnesota	2	7	1	Overlay	9.144	13	Recycled AC, Hot Laid, Central Plant Mix
27	1028	Minnesota	2	5	1	Overlay	5.08	1	Hot Mixed, Hot Laid AC, Dense Graded
27	6064	Minnesota	2	11	1	Overlay	4.318	1	Hot Mixed, Hot Laid AC, Dense Graded
27	6251	Minnesota	2	4	1	Overlay	8.636	13	Recycled AC, Hot Laid, Central Plant Mix
27	A310	Minnesota	2	5	1	Overlay	2.794	1	Hot Mixed, Hot Laid AC, Dense Graded
27	B310	Minnesota	2	4	1	Overlay	3.302	1	Hot Mixed, Hot Laid AC, Dense Graded
27	C310	Minnesota	2	5	1	Overlay	2.54	1	Hot Mixed, Hot Laid AC, Dense Graded
27	D310	Minnesota	2	6	1	Overlay	3.556	1	Hot Mixed, Hot Laid AC, Dense Graded
28	0502	Mississippi	2	7	1	Overlay	5.334	13	Recycled AC, Hot Laid, Central Plant Mix
28	0503	Mississippi	2	8	1	Overlay	6.096	13	Recycled AC, Hot Laid, Central Plant Mix
28	0504	Mississippi	2	8	1	Overlay	4.826	1	Hot Mixed, Hot Laid AC, Dense Graded
28	0505	Mississippi	2	7	1	Overlay	5.08	1	Hot Mixed, Hot Laid AC, Dense Graded
28	0506	Mississippi	2	7	1	Overlay	4.572	1	Hot Mixed, Hot Laid AC, Dense Graded
28	0507	Mississippi	2	8	1	Overlay	4.826	1	Hot Mixed, Hot Laid AC, Dense Graded
28	0508	Mississippi	2	7	1	Overlay	5.08	13	Recycled AC, Hot Laid, Central Plant Mix
28	0509	Mississippi	2	8	1	Overlay	5.842	13	Recycled AC, Hot Laid, Central Plant Mix
28	0560	Mississippi	2	9	1	Overlay	3.81	1	Hot Mixed, Hot Laid AC, Dense Graded
28	0902	Mississippi	2	8	1	Overlay	5.08	1	Hot Mixed, Hot Laid AC, Dense Graded
28	0903	Mississippi	2	8	1	Overlay	5.588	1	Hot Mixed, Hot Laid AC, Dense Graded
28	0959	Mississippi	2	8	1	Overlay	5.334	1	Hot Mixed, Hot Laid AC, Dense Graded
28	1001	Mississippi	2	7	1	Overlay	4.064	13	Recycled AC, Hot Laid, Central Plant Mix
28	2807	Mississippi	3	6	1	Overlay	5.334	1	Hot Mixed, Hot Laid AC, Dense Graded
28	3081	Mississippi	3	6	1	Overlay	6.096	1	Hot Mixed, Hot Laid AC, Dense Graded
28	3087	Mississippi	2	6	1	Overlay	5.334	1	Hot Mixed, Hot Laid AC, Dense Graded
28	3087	Mississippi	3	7	1	Overlay	3.81	1	Hot Mixed, Hot Laid AC, Dense Graded
28	3091	Mississippi	2	5	1	Overlay	3.81	1	Hot Mixed, Hot Laid AC, Dense Graded
28	3093	Mississippi	2	7	1	Overlay	7.874	1	Hot Mixed, Hot Laid AC, Dense Graded
28	3094	Mississippi	2	8	1	Overlay	6.858	1	Hot Mixed, Hot Laid AC, Dense Graded
28	A310	Mississippi	2	6	1	Overlay	3.048	1	Hot Mixed, Hot Laid AC, Dense Graded
29	0502	Missouri	2	5	1	Overlay	5.334	13	Recycled AC, Hot Laid, Central Plant Mix
29	0503	Missouri	2	6	1	Overlay	5.08	13	Recycled AC, Hot Laid, Central Plant Mix
29	0504	Missouri	2	6	1	Overlay	4.572	1	Hot Mixed, Hot Laid AC, Dense Graded
29	0505	Missouri	2	5	1	Overlay	5.588	1	Hot Mixed, Hot Laid AC, Dense Graded
29	0506	Missouri	2	6	1	Overlay	5.08	1	Hot Mixed, Hot Laid AC, Dense Graded
29	0507	Missouri	2	6	1	Overlay	4.572	1	Hot Mixed, Hot Laid AC, Dense Graded
29	0508	Missouri	2	6	1	Overlay	5.334	13	Recycled AC, Hot Laid, Central Plant Mix
29	0509	Missouri	2	6	1	Overlay	5.334	13	Recycled AC, Hot Laid, Central Plant Mix
29	1010	Missouri	2	7	1	Overlay	4.064	1	Hot Mixed, Hot Laid AC, Dense Graded
29	5403	Missouri	2	5	1	Overlay	5.588	1	Hot Mixed, Hot Laid AC, Dense Graded
29	5413	Missouri	2	6	1	Overlay	6.858	1	Hot Mixed, Hot Laid AC, Dense Graded
29	A310	Missouri	2	6	1	Overlay	4.572	1	Hot Mixed, Hot Laid AC, Dense Graded
29	AA01	Missouri	2	7	1	Overlay	5.334	1	Hot Mixed, Hot Laid AC, Dense Graded
29	AA02	Missouri	2	7	1	Overlay	5.08	91	Warm Mix Asphalt Concrete, Dense Graded
29	AA03	Missouri	2	7	1	Overlay	5.842	91	Warm Mix Asphalt Concrete, Dense Graded
29	AA61	Missouri	2	7	1	Overlay	5.08	1	Hot Mixed, Hot Laid AC, Dense Graded
29	AA62	Missouri	2	7	1	Overlay	5.588	13	Recycled AC, Hot Laid, Central Plant Mix
29	AA63	Missouri	2	7	1	Overlay	5.334	13	Recycled AC, Hot Laid, Central Plant Mix
29	AA64	Missouri	2	7	1	Overlay	5.588	13	Recycled AC, Hot Laid, Central Plant Mix
29	AA65	Missouri	2	7	1	Overlay	5.588	13	Recycled AC, Hot Laid, Central Plant Mix
29	AA66	Missouri	2	7	1	Overlay	5.08	13	Recycled AC, Hot Laid, Central Plant Mix
29	AA67	Missouri	2	7	1	Overlay	5.334	13	Recycled AC, Hot Laid, Central Plant Mix
29	B310	Missouri	2	6	1	Overlay	4.572	1	Hot Mixed, Hot Laid AC, Dense Graded
30	0114	Montana	6	5	1	Overlay	7.366	1	Hot Mixed, Hot Laid AC, Dense Graded
30	0115	Montana	6	5	1	Overlay	7.366	1	Hot Mixed, Hot Laid AC, Dense Graded
30	0117	Montana	6	6	1	Overlay	7.366	1	Hot Mixed, Hot Laid AC, Dense Graded
30	0119	Montana	6	6	1	Overlay	6.858	1	Hot Mixed, Hot Laid AC, Dense Graded
30	0123	Montana	6	6	1	Overlay	7.112	1	Hot Mixed, Hot Laid AC, Dense Graded
30	0124	Montana	6	6	1	Overlay	7.366	1	Hot Mixed, Hot Laid AC, Dense Graded
30	0502	Montana	2	6	1	Overlay	6.604	13	Recycled AC, Hot Laid, Central Plant Mix
30	0502	Montana	4	7	1	Overlay	6.35	1	Hot Mixed, Hot Laid AC, Dense Graded
30	0503	Montana	2	6	1	Overlay	11.43	13	Recycled AC, Hot Laid, Central Plant Mix
30	0503	Montana	4	7	1	Overlay	7.112	1	Hot Mixed, Hot Laid AC, Dense Graded
30	0504	Montana	2	6	1	Overlay	14.224	1	Hot Mixed, Hot Laid AC, Dense Graded
30	0504	Montana	3	7	1	Overlay	6.858	1	Hot Mixed, Hot Laid AC, Dense Graded
30	0505	Montana	2	6	1	Overlay	5.08	1	Hot Mixed, Hot Laid AC, Dense Graded
30	0505	Montana	3	7	1	Overlay	6.35	1	Hot Mixed, Hot Laid AC, Dense Graded
30	0506	Montana	2	7	1	Overlay	5.334	1	Hot Mixed, Hot Laid AC, Dense Graded
30	0506	Montana	3	8	1	Overlay	6.604	1	Hot Mixed, Hot Laid AC, Dense Graded
30	0507	Montana	2	7	1	Overlay	12.446	1	Hot Mixed, Hot Laid AC, Dense Graded
30	0507	Montana	3	8	1	Overlay	6.096	1	Hot Mixed, Hot Laid AC, Dense Graded
30	0508	Montana	2	7	1	Overlay	12.192	13	Recycled AC, Hot Laid, Central Plant Mix
30	0508	Montana	3	8	1	Overlay	5.588	1	Hot Mixed, Hot Laid AC, Dense Graded
30	0509	Montana	2	7	1	Overlay	6.096	13	Recycled AC, Hot Laid, Central Plant Mix
30	0509	Montana	3	8	1	Overlay	4.318	1	Hot Mixed, Hot Laid AC, Dense Graded
30	0560	Montana	2	6	1	Overlay	11.684	20	Other
30	0560	Montana	3	7	1	Overlay	6.35	1	Hot Mixed, Hot Laid AC, Dense Graded
30	0561	Montana	2	6	1	Overlay	11.684	20	Other
30	0561	Montana	4	7	1	Overlay	7.112	1	Hot Mixed, Hot Laid AC, Dense Graded
30	6004	Montana	2	7	1	Overlay	6.35	1	Hot Mixed, Hot Laid AC, Dense Graded
30	7066	Montana	2	6	1	Overlay	12.192	1	Hot Mixed, Hot Laid AC, Dense Graded
30	7066	Montana	3	7	1	Overlay	6.858	1	Hot Mixed, Hot Laid AC, Dense Graded
30	7075	Montana	2	7	1	Overlay	9.144	1	Hot Mixed, Hot Laid AC, Dense Graded
30	7076	Montana	2	7	1	Overlay	6.096	1	Hot Mixed, Hot Laid AC, Dense Graded
30	7076	Montana	4	9	1	Overlay	6.35	1	Hot Mixed, Hot Laid AC, Dense Graded
30	7076	Montana	7	11	1	Overlay	7.112	1	Hot Mixed, Hot Laid AC, Dense Graded
30	7088	Montana	2	6	1	Overlay	12.192	1	Hot Mixed, Hot Laid AC, Dense Graded
30	7088	Montana	3	7	1	Overlay	9.398	1	Hot Mixed, Hot Laid AC, Dense Graded
30	8129	Montana	2	5	1	Overlay	10.16	1	Hot Mixed, Hot Laid AC, Dense Graded
30	A310	Montana	2	6	1	Overlay	4.826	1	Hot Mixed, Hot Laid AC, Dense Graded
31	6700	Nebraska	2	4	1	Overlay	9.906	1	Hot Mixed, Hot Laid AC, Dense Graded
31	6700	Nebraska	5	5	1	Overlay	5.08	13	Recycled AC, Hot Laid, Central Plant Mix
31	A310	Nebraska	2	4	1	Overlay	2.54	1	Hot Mixed, Hot Laid AC, Dense Graded
32	1020	Nevada	4	5	1	Overlay	5.08	1	Hot Mixed, Hot Laid AC, Dense Graded
32	1020	Nevada	6	8	1	Overlay	9.906	1	Hot Mixed, Hot Laid AC, Dense Graded
32	1030	Nevada	2	6	1	Overlay	5.08	1	Hot Mixed, Hot Laid AC, Dense Graded
32	A310	Nevada	2	6	1	Overlay	2.794	1	Hot Mixed, Hot Laid AC, Dense Graded
32	AA01	Nevada	2	8	1	Overlay	4.826	1	Hot Mixed, Hot Laid AC, Dense Graded
32	AA02	Nevada	2	8	1	Overlay	4.826	91	Warm Mix Asphalt Concrete, Dense Graded
32	AA03	Nevada	2	8	1	Overlay	4.826	91	Warm Mix Asphalt Concrete, Dense Graded
32	AA59	Nevada	2	8	1	Overlay	5.08	91	Warm Mix Asphalt Concrete, Dense Graded
32	AA60	Nevada	2	8	1	Overlay	5.842	91	Warm Mix Asphalt Concrete, Dense Graded
32	AA61	Nevada	2	8	1	Overlay	5.08	91	Warm Mix Asphalt Concrete, Dense Graded
32	AA62	Nevada	2	8	1	Overlay	5.334	1	Hot Mixed, Hot Laid AC, Dense Graded
32	B310	Nevada	2	6	1	Overlay	3.81	1	Hot Mixed, Hot Laid AC, Dense Graded
32	C310	Nevada	2	7	1	Overlay	5.08	1	Hot Mixed, Hot Laid AC, Dense Graded
33	1001	New Hampshire	4	9	1	Overlay	2.794	1	Hot Mixed, Hot Laid AC, Dense Graded
33	1001	New Hampshire	7	11	1	Overlay	3.81	1	Hot Mixed, Hot Laid AC, Dense Graded
34	0502	New Jersey	2	6	1	Overlay	4.318	13	Recycled AC, Hot Laid, Central Plant Mix
34	0503	New Jersey	2	8	1	Overlay	4.318	13	Recycled AC, Hot Laid, Central Plant Mix
34	0504	New Jersey	2	8	1	Overlay	4.572	1	Hot Mixed, Hot Laid AC, Dense Graded
34	0505	New Jersey	2	7	1	Overlay	4.572	1	Hot Mixed, Hot Laid AC, Dense Graded
34	0506	New Jersey	2	6	1	Overlay	4.826	1	Hot Mixed, Hot Laid AC, Dense Graded
34	0507	New Jersey	2	8	1	Overlay	4.826	1	Hot Mixed, Hot Laid AC, Dense Graded
34	0508	New Jersey	2	9	1	Overlay	4.572	13	Recycled AC, Hot Laid, Central Plant Mix
34	0509	New Jersey	2	8	1	Overlay	4.572	13	Recycled AC, Hot Laid, Central Plant Mix
34	0559	New Jersey	2	7	1	Overlay	4.826	13	Recycled AC, Hot Laid, Central Plant Mix
34	0560	New Jersey	2	6	1	Overlay	5.842	1	Hot Mixed, Hot Laid AC, Dense Graded
34	0901	New Jersey	2	7	1	Overlay	5.588	1	Hot Mixed, Hot Laid AC, Dense Graded
34	0902	New Jersey	2	7	1	Overlay	6.604	1	Hot Mixed, Hot Laid AC, Dense Graded
34	0903	New Jersey	2	7	1	Overlay	5.334	1	Hot Mixed, Hot Laid AC, Dense Graded
34	0960	New Jersey	2	7	1	Overlay	6.858	1	Hot Mixed, Hot Laid AC, Dense Graded
34	0961	New Jersey	2	7	1	Overlay	6.604	1	Hot Mixed, Hot Laid AC, Dense Graded
34	0962	New Jersey	2	7	1	Overlay	6.858	13	Recycled AC, Hot Laid, Central Plant Mix
34	1003	New Jersey	2	6	1	Overlay	5.588	1	Hot Mixed, Hot Laid AC, Dense Graded
34	1011	New Jersey	2	7	1	Overlay	4.572	1	Hot Mixed, Hot Laid AC, Dense Graded
34	1011	New Jersey	2	6	1	Overlay	5.334	13	Recycled AC, Hot Laid, Central Plant Mix
34	1030	New Jersey	3	7	1	Overlay	6.858	1	Hot Mixed, Hot Laid AC, Dense Graded
34	1030	New Jersey	3	6	1	Overlay	4.826	13	Recycled AC, Hot Laid, Central Plant Mix
34	1031	New Jersey	2	6	1	Overlay	5.08	13	Recycled AC, Hot Laid, Central Plant Mix
34	1031	New Jersey	2	5	1	Overlay	7.62	1	Hot Mixed, Hot Laid AC, Dense Graded
34	1033	New Jersey	2	5	1	Overlay	5.08	13	Recycled AC, Hot Laid, Central Plant Mix
35	0502	New Mexico	2	7	1	Overlay	5.334	13	Recycled AC, Hot Laid, Central Plant Mix
35	0503	New Mexico	2	7	1	Overlay	11.176	13	Recycled AC, Hot Laid, Central Plant Mix
35	0504	New Mexico	2	7	1	Overlay	11.684	1	Hot Mixed, Hot Laid AC, Dense Graded
35	0505	New Mexico	2	7	1	Overlay	6.35	1	Hot Mixed, Hot Laid AC, Dense Graded
35	0506	New Mexico	3	7	1	Overlay	10.414	1	Hot Mixed, Hot Laid AC, Dense Graded
35	0507	New Mexico	3	7	1	Overlay	18.542	1	Hot Mixed, Hot Laid AC, Dense Graded
35	0508	New Mexico	3	7	1	Overlay	18.288	13	Recycled AC, Hot Laid, Central Plant Mix
35	0509	New Mexico	3	7	1	Overlay	9.906	13	Recycled AC, Hot Laid, Central Plant Mix
35	0901	New Mexico	2	5	1	Overlay	8.128	15	Recycled AC, Cold Laid Mixed-In-Place
35	0901	New Mexico	3	6	1	Overlay	11.176	1	Hot Mixed, Hot Laid AC, Dense Graded
35	0902	New Mexico	2	5	1	Overlay	8.128	15	Recycled AC, Cold Laid Mixed-In-Place
35	0902	New Mexico	3	6	1	Overlay	11.43	1	Hot Mixed, Hot Laid AC, Dense Graded
35	0903	New Mexico	2	5	1	Overlay	8.128	15	Recycled AC, Cold Laid Mixed-In-Place
35	0903	New Mexico	3	6	1	Overlay	12.192	1	Hot Mixed, Hot Laid AC, Dense Graded
35	0959	New Mexico	2	5	1	Overlay	7.112	15	Recycled AC, Cold Laid Mixed-In-Place
35	0959	New Mexico	3	6	1	Overlay	11.684	1	Hot Mixed, Hot Laid AC, Dense Graded
35	2007	New Mexico	2	8	1	Overlay	7.874	1	Hot Mixed, Hot Laid AC, Dense Graded
35	2118	New Mexico	2	7	1	Overlay	17.78	1	Hot Mixed, Hot Laid AC, Dense Graded
35	6033	New Mexico	4	8	1	Overlay	3.556	1	Hot Mixed, Hot Laid AC, Dense Graded
35	6033	New Mexico	5	10	1	Overlay	1.524	1	Hot Mixed, Hot Laid AC, Dense Graded
35	6033	New Mexico	5	9	1	Overlay	6.35	1	Hot Mixed, Hot Laid AC, Dense Graded
35	AA01	New Mexico	2	6	1	Overlay	8.128	13	Recycled AC, Hot Laid, Central Plant Mix
35	AA02	New Mexico	2	6	1	Overlay	9.144	91	Warm Mix Asphalt Concrete, Dense Graded
35	AA03	New Mexico	2	6	1	Overlay	8.382	91	Warm Mix Asphalt Concrete, Dense Graded
35	AA61	New Mexico	2	6	1	Overlay	8.636	91	Warm Mix Asphalt Concrete, Dense Graded
35	AA62	New Mexico	2	6	1	Overlay	10.16	91	Warm Mix Asphalt Concrete, Dense Graded
36	1008	New York	2	5	1	Overlay	3.302	1	Hot Mixed, Hot Laid AC, Dense Graded
36	1011	New York	2	6	1	Overlay	4.064	1	Hot Mixed, Hot Laid AC, Dense Graded
36	1643	New York	6	6	1	Overlay	2.794	1	Hot Mixed, Hot Laid AC, Dense Graded
36	1644	New York	2	7	1	Overlay	3.556	1	Hot Mixed, Hot Laid AC, Dense Graded
36	1644	New York	2	6	1	Overlay	4.064	1	Hot Mixed, Hot Laid AC, Dense Graded
36	A310	New York	2	5	1	Overlay	2.54	1	Hot Mixed, Hot Laid AC, Dense Graded
36	B310	New York	2	6	1	Overlay	2.54	1	Hot Mixed, Hot Laid AC, Dense Graded
37	1006	North Carolina	3	8	1	Overlay	3.556	1	Hot Mixed, Hot Laid AC, Dense Graded
37	1006	North Carolina	3	7	1	Overlay	5.588	1	Hot Mixed, Hot Laid AC, Dense Graded
37	1024	North Carolina	2	6	1	Overlay	5.842	1	Hot Mixed, Hot Laid AC, Dense Graded
37	1024	North Carolina	2	5	1	Overlay	10.668	1	Hot Mixed, Hot Laid AC, Dense Graded
37	1028	North Carolina	2	5	1	Overlay	4.064	1	Hot Mixed, Hot Laid AC, Dense Graded
37	1028	North Carolina	2	4	1	Overlay	6.604	1	Hot Mixed, Hot Laid AC, Dense Graded
37	1040	North Carolina	2	6	1	Overlay	4.826	1	Hot Mixed, Hot Laid AC, Dense Graded
37	1352	North Carolina	2	6	1	Overlay	4.064	1	Hot Mixed, Hot Laid AC, Dense Graded
37	1645	North Carolina	3	6	1	Overlay	3.81	1	Hot Mixed, Hot Laid AC, Dense Graded
37	1645	North Carolina	4	7	1	Overlay	4.064	13	Recycled AC, Hot Laid, Central Plant Mix
37	1801	North Carolina	2	6	1	Overlay	4.064	1	Hot Mixed, Hot Laid AC, Dense Graded
37	1801	North Carolina	2	5	1	Overlay	7.112	13	Recycled AC, Hot Laid, Central Plant Mix
37	1801	North Carolina	5	9	1	Overlay	3.81	1	Hot Mixed, Hot Laid AC, Dense Graded
37	1801	North Carolina	5	8	1	Overlay	6.35	1	Hot Mixed, Hot Laid AC, Dense Graded
37	1802	North Carolina	3	5	1	Overlay	2.286	1	Hot Mixed, Hot Laid AC, Dense Graded
37	1803	North Carolina	2	7	1	Overlay	2.286	1	Hot Mixed, Hot Laid AC, Dense Graded
37	1803	North Carolina	2	6	1	Overlay	6.096	1	Hot Mixed, Hot Laid AC, Dense Graded
37	1803	North Carolina	3	8	1	Overlay	3.81	1	Hot Mixed, Hot Laid AC, Dense Graded
37	1814	North Carolina	2	7	1	Overlay	4.572	13	Recycled AC, Hot Laid, Central Plant Mix
37	1814	North Carolina	2	6	1	Overlay	3.556	1	Hot Mixed, Hot Laid AC, Dense Graded
37	1814	North Carolina	2	5	1	Overlay	4.572	1	Hot Mixed, Hot Laid AC, Dense Graded
37	1817	North Carolina	4	6	1	Overlay	3.556	13	Recycled AC, Hot Laid, Central Plant Mix
37	1817	North Carolina	5	8	1	Overlay	3.81	1	Hot Mixed, Hot Laid AC, Dense Graded
37	1817	North Carolina	5	7	1	Overlay	8.128	1	Hot Mixed, Hot Laid AC, Dense Graded
37	1992	North Carolina	2	8	1	Overlay	5.588	13	Recycled AC, Hot Laid, Central Plant Mix
37	1992	North Carolina	2	7	1	Overlay	4.572	13	Recycled AC, Hot Laid, Central Plant Mix
37	1992	North Carolina	2	6	1	Overlay	5.588	13	Recycled AC, Hot Laid, Central Plant Mix
37	1992	North Carolina	2	5	1	Overlay	5.842	1	Hot Mixed, Hot Laid AC, Dense Graded
37	1992	North Carolina	3	10	1	Overlay	4.064	13	Recycled AC, Hot Laid, Central Plant Mix
37	1992	North Carolina	3	9	1	Overlay	5.842	13	Recycled AC, Hot Laid, Central Plant Mix
37	2819	North Carolina	2	8	1	Overlay	4.064	13	Recycled AC, Hot Laid, Central Plant Mix
37	2819	North Carolina	3	10	1	Overlay	4.064	1	Hot Mixed, Hot Laid AC, Dense Graded
37	2819	North Carolina	3	9	1	Overlay	3.302	1	Hot Mixed, Hot Laid AC, Dense Graded
37	2819	North Carolina	4	11	1	Overlay	4.064	13	Recycled AC, Hot Laid, Central Plant Mix
37	2824	North Carolina	2	5	1	Overlay	5.588	13	Recycled AC, Hot Laid, Central Plant Mix
37	2824	North Carolina	3	6	1	Overlay	5.08	1	Hot Mixed, Hot Laid AC, Dense Graded
37	2825	North Carolina	2	5	1	Overlay	5.08	1	Hot Mixed, Hot Laid AC, Dense Graded
37	A960	North Carolina	2	6	1	Overlay	5.334	1	Hot Mixed, Hot Laid AC, Dense Graded
37	A961	North Carolina	2	6	1	Overlay	6.096	1	Hot Mixed, Hot Laid AC, Dense Graded
37	A962	North Carolina	2	6	1	Overlay	6.35	1	Hot Mixed, Hot Laid AC, Dense Graded
37	A963	North Carolina	2	6	1	Overlay	5.842	1	Hot Mixed, Hot Laid AC, Dense Graded
37	A964	North Carolina	2	6	1	Overlay	6.858	1	Hot Mixed, Hot Laid AC, Dense Graded
37	A965	North Carolina	2	6	1	Overlay	6.604	1	Hot Mixed, Hot Laid AC, Dense Graded
39	0104	Ohio	2	5	1	Overlay	5.842	1	Hot Mixed, Hot Laid AC, Dense Graded
39	0111	Ohio	2	7	1	Overlay	2.032	13	Recycled AC, Hot Laid, Central Plant Mix
39	0111	Ohio	2	6	1	Overlay	5.334	1	Hot Mixed, Hot Laid AC, Dense Graded
39	0112	Ohio	2	6	1	Overlay	5.334	1	Hot Mixed, Hot Laid AC, Dense Graded
39	0159	Ohio	6	7	1	Overlay	8.382	1	Hot Mixed, Hot Laid AC, Dense Graded
39	0160	Ohio	2	6	1	Overlay	11.938	1	Hot Mixed, Hot Laid AC, Dense Graded
39	0901	Ohio	2	8	1	Overlay	3.81	1	Hot Mixed, Hot Laid AC, Dense Graded
39	0901	Ohio	3	9	1	Overlay	5.08	1	Hot Mixed, Hot Laid AC, Dense Graded
39	0903	Ohio	2	7	1	Overlay	4.318	1	Hot Mixed, Hot Laid AC, Dense Graded
40	0114	Oklahoma	3	6	1	Overlay	3.81	1	Hot Mixed, Hot Laid AC, Dense Graded
40	0115	Oklahoma	3	6	1	Overlay	3.81	1	Hot Mixed, Hot Laid AC, Dense Graded
40	0116	Oklahoma	3	6	1	Overlay	3.81	1	Hot Mixed, Hot Laid AC, Dense Graded
40	0117	Oklahoma	3	7	1	Overlay	3.81	1	Hot Mixed, Hot Laid AC, Dense Graded
40	0118	Oklahoma	4	7	1	Overlay	3.81	1	Hot Mixed, Hot Laid AC, Dense Graded
40	0119	Oklahoma	3	7	1	Overlay	3.81	1	Hot Mixed, Hot Laid AC, Dense Graded
40	0120	Oklahoma	3	7	1	Overlay	3.81	1	Hot Mixed, Hot Laid AC, Dense Graded
40	0121	Oklahoma	3	7	1	Overlay	3.81	1	Hot Mixed, Hot Laid AC, Dense Graded
40	0123	Oklahoma	3	8	1	Overlay	3.81	1	Hot Mixed, Hot Laid AC, Dense Graded
40	0124	Oklahoma	3	8	1	Overlay	3.81	1	Hot Mixed, Hot Laid AC, Dense Graded
40	0160	Oklahoma	3	7	1	Overlay	3.81	1	Hot Mixed, Hot Laid AC, Dense Graded
40	0502	Oklahoma	2	5	1	Overlay	4.318	13	Recycled AC, Hot Laid, Central Plant Mix
40	0502	Oklahoma	4	7	1	Overlay	7.112	1	Hot Mixed, Hot Laid AC, Dense Graded
40	0503	Oklahoma	2	6	1	Overlay	5.08	13	Recycled AC, Hot Laid, Central Plant Mix
40	0503	Oklahoma	4	8	1	Overlay	7.112	1	Hot Mixed, Hot Laid AC, Dense Graded
40	0504	Oklahoma	2	6	1	Overlay	4.826	1	Hot Mixed, Hot Laid AC, Dense Graded
40	0504	Oklahoma	4	8	1	Overlay	7.112	1	Hot Mixed, Hot Laid AC, Dense Graded
40	0505	Oklahoma	2	5	1	Overlay	4.572	1	Hot Mixed, Hot Laid AC, Dense Graded
40	0505	Oklahoma	4	7	1	Overlay	7.112	1	Hot Mixed, Hot Laid AC, Dense Graded
40	0506	Oklahoma	2	5	1	Overlay	9.652	1	Hot Mixed, Hot Laid AC, Dense Graded
40	0506	Oklahoma	4	7	1	Overlay	7.112	1	Hot Mixed, Hot Laid AC, Dense Graded
40	0507	Oklahoma	2	6	1	Overlay	8.382	1	Hot Mixed, Hot Laid AC, Dense Graded
40	0507	Oklahoma	4	8	1	Overlay	7.112	1	Hot Mixed, Hot Laid AC, Dense Graded
40	0508	Oklahoma	2	6	1	Overlay	7.874	13	Recycled AC, Hot Laid, Central Plant Mix
40	0508	Oklahoma	4	8	1	Overlay	7.112	1	Hot Mixed, Hot Laid AC, Dense Graded
40	0509	Oklahoma	2	5	1	Overlay	7.62	13	Recycled AC, Hot Laid, Central Plant Mix
40	0509	Oklahoma	4	7	1	Overlay	7.112	1	Hot Mixed, Hot Laid AC, Dense Graded
40	0560	Oklahoma	2	5	1	Overlay	8.128	1	Hot Mixed, Hot Laid AC, Dense Graded
40	0560	Oklahoma	4	7	1	Overlay	7.112	1	Hot Mixed, Hot Laid AC, Dense Graded
40	4086	Oklahoma	2	7	1	Overlay	2.286	1	Hot Mixed, Hot Laid AC, Dense Graded
40	4086	Oklahoma	4	9	1	Overlay	5.588	1	Hot Mixed, Hot Laid AC, Dense Graded
40	4087	Oklahoma	2	6	1	Overlay	3.556	1	Hot Mixed, Hot Laid AC, Dense Graded
40	4154	Oklahoma	2	5	1	Overlay	4.318	1	Hot Mixed, Hot Laid AC, Dense Graded
40	4154	Oklahoma	3	7	1	Overlay	6.35	1	Hot Mixed, Hot Laid AC, Dense Graded
40	4161	Oklahoma	2	4	1	Overlay	2.032	1	Hot Mixed, Hot Laid AC, Dense Graded
40	4163	Oklahoma	6	9	1	Overlay	4.064	1	Hot Mixed, Hot Laid AC, Dense Graded
40	4164	Oklahoma	2	5	1	Overlay	2.54	1	Hot Mixed, Hot Laid AC, Dense Graded
40	AA01	Oklahoma	2	8	1	Overlay	5.08	1	Hot Mixed, Hot Laid AC, Dense Graded
40	AA02	Oklahoma	2	8	1	Overlay	5.08	91	Warm Mix Asphalt Concrete, Dense Graded
40	AA03	Oklahoma	2	8	1	Overlay	5.08	91	Warm Mix Asphalt Concrete, Dense Graded
40	AA61	Oklahoma	2	8	1	Overlay	4.826	91	Warm Mix Asphalt Concrete, Dense Graded
40	AA62	Oklahoma	2	8	1	Overlay	4.826	91	Warm Mix Asphalt Concrete, Dense Graded
40	AA63	Oklahoma	2	8	1	Overlay	4.572	92	Warm Mix Asphalt Concrete, Open Graded
40	B310	Oklahoma	2	4	1	Overlay	3.048	1	Hot Mixed, Hot Laid AC, Dense Graded
40	C310	Oklahoma	2	6	1	Overlay	4.826	1	Hot Mixed, Hot Laid AC, Dense Graded
41	2002	Oregon	2	7	1	Overlay	5.842	1	Hot Mixed, Hot Laid AC, Dense Graded
41	6011	Oregon	3	8	1	Overlay	5.08	1	Hot Mixed, Hot Laid AC, Dense Graded
41	AA01	Oregon	2	8	1	Overlay	9.144	1	Hot Mixed, Hot Laid AC, Dense Graded
41	AA02	Oregon	2	8	1	Overlay	9.398	91	Warm Mix Asphalt Concrete, Dense Graded
41	AA03	Oregon	2	8	1	Overlay	8.382	91	Warm Mix Asphalt Concrete, Dense Graded
41	AA59	Oregon	2	8	1	Overlay	8.636	1	Hot Mixed, Hot Laid AC, Dense Graded
41	AA60	Oregon	2	8	1	Overlay	8.128	1	Hot Mixed, Hot Laid AC, Dense Graded
42	1597	Pennsylvania	6	7	1	Overlay	4.826	1	Hot Mixed, Hot Laid AC, Dense Graded
42	1599	Pennsylvania	3	5	1	Overlay	5.334	13	Recycled AC, Hot Laid, Central Plant Mix
42	1605	Pennsylvania	2	5	1	Overlay	6.858	1	Hot Mixed, Hot Laid AC, Dense Graded
42	1618	Pennsylvania	2	6	1	Overlay	5.334	1	Hot Mixed, Hot Laid AC, Dense Graded
42	A310	Pennsylvania	2	6	1	Overlay	3.81	1	Hot Mixed, Hot Laid AC, Dense Graded
42	B310	Pennsylvania	2	5	1	Overlay	4.064	1	Hot Mixed, Hot Laid AC, Dense Graded
45	1025	South Carolina	2	4	1	Overlay	6.604	1	Hot Mixed, Hot Laid AC, Dense Graded
46	0803	South Dakota	2	4	1	Overlay	6.096	1	Hot Mixed, Hot Laid AC, Dense Graded
46	0804	South Dakota	2	4	1	Overlay	5.842	1	Hot Mixed, Hot Laid AC, Dense Graded
46	0859	South Dakota	5	6	1	Overlay	6.35	1	Hot Mixed, Hot Laid AC, Dense Graded
46	9197	South Dakota	2	5	1	Overlay	5.588	1	Hot Mixed, Hot Laid AC, Dense Graded
46	9197	South Dakota	5	7	1	Overlay	8.89	1	Hot Mixed, Hot Laid AC, Dense Graded
47	1023	Tennessee	3	8	1	Overlay	3.048	1	Hot Mixed, Hot Laid AC, Dense Graded
47	1028	Tennessee	2	8	1	Overlay	3.81	1	Hot Mixed, Hot Laid AC, Dense Graded
47	1029	Tennessee	2	8	1	Overlay	3.048	1	Hot Mixed, Hot Laid AC, Dense Graded
47	1029	Tennessee	3	9	1	Overlay	3.302	1	Hot Mixed, Hot Laid AC, Dense Graded
47	2001	Tennessee	2	8	1	Overlay	3.302	1	Hot Mixed, Hot Laid AC, Dense Graded
47	2001	Tennessee	4	10	1	Overlay	3.302	1	Hot Mixed, Hot Laid AC, Dense Graded
47	2001	Tennessee	6	11	1	Overlay	4.318	1	Hot Mixed, Hot Laid AC, Dense Graded
47	2008	Tennessee	2	8	1	Overlay	3.81	1	Hot Mixed, Hot Laid AC, Dense Graded
47	2008	Tennessee	3	9	1	Overlay	3.302	1	Hot Mixed, Hot Laid AC, Dense Graded
47	3101	Tennessee	2	8	1	Overlay	2.794	1	Hot Mixed, Hot Laid AC, Dense Graded
47	3108	Tennessee	2	8	1	Overlay	3.302	1	Hot Mixed, Hot Laid AC, Dense Graded
47	3109	Tennessee	2	8	1	Overlay	3.048	1	Hot Mixed, Hot Laid AC, Dense Graded
47	3110	Tennessee	2	8	1	Overlay	3.556	1	Hot Mixed, Hot Laid AC, Dense Graded
47	9024	Tennessee	2	7	1	Overlay	2.286	1	Hot Mixed, Hot Laid AC, Dense Graded
47	9025	Tennessee	3	9	1	Overlay	3.302	1	Hot Mixed, Hot Laid AC, Dense Graded
47	A310	Tennessee	2	7	1	Overlay	3.048	1	Hot Mixed, Hot Laid AC, Dense Graded
47	B310	Tennessee	2	6	1	Overlay	2.286	1	Hot Mixed, Hot Laid AC, Dense Graded
47	C310	Tennessee	2	7	1	Overlay	2.286	1	Hot Mixed, Hot Laid AC, Dense Graded
47	C311	Tennessee	2	7	1	Overlay	2.54	1	Hot Mixed, Hot Laid AC, Dense Graded
48	0113	Texas	2	6	1	Overlay	6.096	1	Hot Mixed, Hot Laid AC, Dense Graded
48	0114	Texas	2	6	1	Overlay	5.334	1	Hot Mixed, Hot Laid AC, Dense Graded
48	0115	Texas	3	6	1	Overlay	5.842	1	Hot Mixed, Hot Laid AC, Dense Graded
48	0116	Texas	3	6	1	Overlay	5.588	1	Hot Mixed, Hot Laid AC, Dense Graded
48	0117	Texas	2	7	1	Overlay	5.334	1	Hot Mixed, Hot Laid AC, Dense Graded
48	0118	Texas	2	7	1	Overlay	4.826	1	Hot Mixed, Hot Laid AC, Dense Graded
48	0119	Texas	3	8	1	Overlay	5.334	1	Hot Mixed, Hot Laid AC, Dense Graded
48	0120	Texas	2	8	1	Overlay	5.08	1	Hot Mixed, Hot Laid AC, Dense Graded
48	0121	Texas	2	8	1	Overlay	5.334	1	Hot Mixed, Hot Laid AC, Dense Graded
48	0122	Texas	2	8	1	Overlay	5.588	1	Hot Mixed, Hot Laid AC, Dense Graded
48	0123	Texas	2	8	1	Overlay	5.334	1	Hot Mixed, Hot Laid AC, Dense Graded
48	0124	Texas	2	8	1	Overlay	5.08	1	Hot Mixed, Hot Laid AC, Dense Graded
48	0160	Texas	2	6	1	Overlay	4.826	1	Hot Mixed, Hot Laid AC, Dense Graded
48	0161	Texas	2	6	1	Overlay	5.588	1	Hot Mixed, Hot Laid AC, Dense Graded
48	0162	Texas	2	6	1	Overlay	4.826	1	Hot Mixed, Hot Laid AC, Dense Graded
48	0163	Texas	2	6	1	Overlay	5.08	1	Hot Mixed, Hot Laid AC, Dense Graded
48	0164	Texas	2	6	1	Overlay	5.08	1	Hot Mixed, Hot Laid AC, Dense Graded
48	0165	Texas	2	6	1	Overlay	5.334	1	Hot Mixed, Hot Laid AC, Dense Graded
48	0167	Texas	2	7	1	Overlay	5.588	1	Hot Mixed, Hot Laid AC, Dense Graded
48	1039	Texas	6	8	1	Overlay	4.064	1	Hot Mixed, Hot Laid AC, Dense Graded
48	1068	Texas	5	9	1	Overlay	5.334	1	Hot Mixed, Hot Laid AC, Dense Graded
48	1087	Texas	4	8	1	Overlay	2.032	1	Hot Mixed, Hot Laid AC, Dense Graded
48	1092	Texas	5	10	1	Overlay	4.318	1	Hot Mixed, Hot Laid AC, Dense Graded
48	1092	Texas	7	11	1	Overlay	1.27	9	Plant Mix (Emulsified Asphalt) Material, Cold Laid
48	1093	Texas	2	9	1	Overlay	4.826	1	Hot Mixed, Hot Laid AC, Dense Graded
48	1096	Texas	3	10	1	Overlay	5.08	1	Hot Mixed, Hot Laid AC, Dense Graded
48	1111	Texas	2	8	1	Overlay	6.604	1	Hot Mixed, Hot Laid AC, Dense Graded
48	1113	Texas	2	7	1	Overlay	3.048	1	Hot Mixed, Hot Laid AC, Dense Graded
48	1116	Texas	2	5	1	Overlay	9.398	1	Hot Mixed, Hot Laid AC, Dense Graded
48	1116	Texas	3	6	1	Overlay	5.08	1	Hot Mixed, Hot Laid AC, Dense Graded
48	1119	Texas	2	8	1	Overlay	3.302	1	Hot Mixed, Hot Laid AC, Dense Graded
48	1130	Texas	3	6	1	Overlay	4.064	1	Hot Mixed, Hot Laid AC, Dense Graded
48	2108	Texas	5	7	1	Overlay	2.794	1	Hot Mixed, Hot Laid AC, Dense Graded
48	2108	Texas	6	9	1	Overlay	3.81	1	Hot Mixed, Hot Laid AC, Dense Graded
48	2176	Texas	3	8	1	Overlay	4.064	1	Hot Mixed, Hot Laid AC, Dense Graded
48	3669	Texas	3	6	1	Overlay	4.064	1	Hot Mixed, Hot Laid AC, Dense Graded
48	3729	Texas	3	7	1	Overlay	3.81	1	Hot Mixed, Hot Laid AC, Dense Graded
48	3835	Texas	3	8	1	Overlay	4.572	1	Hot Mixed, Hot Laid AC, Dense Graded
48	3855	Texas	3	7	1	Overlay	4.826	1	Hot Mixed, Hot Laid AC, Dense Graded
48	3865	Texas	2	6	1	Overlay	1.27	1	Hot Mixed, Hot Laid AC, Dense Graded
48	3875	Texas	2	4	1	Overlay	2.54	1	Hot Mixed, Hot Laid AC, Dense Graded
48	6079	Texas	7	7	1	Overlay	5.08	1	Hot Mixed, Hot Laid AC, Dense Graded
48	9005	Texas	2	6	1	Overlay	4.826	1	Hot Mixed, Hot Laid AC, Dense Graded
48	A310	Texas	2	5	1	Overlay	2.54	1	Hot Mixed, Hot Laid AC, Dense Graded
48	A502	Texas	2	6	1	Overlay	5.334	13	Recycled AC, Hot Laid, Central Plant Mix
48	A503	Texas	2	7	1	Overlay	5.08	13	Recycled AC, Hot Laid, Central Plant Mix
48	A504	Texas	2	7	1	Overlay	5.334	1	Hot Mixed, Hot Laid AC, Dense Graded
48	A505	Texas	2	6	1	Overlay	5.334	1	Hot Mixed, Hot Laid AC, Dense Graded
48	A506	Texas	2	7	1	Overlay	5.588	1	Hot Mixed, Hot Laid AC, Dense Graded
48	A507	Texas	2	7	1	Overlay	4.826	1	Hot Mixed, Hot Laid AC, Dense Graded
48	A508	Texas	2	7	1	Overlay	5.334	13	Recycled AC, Hot Laid, Central Plant Mix
48	A509	Texas	2	7	1	Overlay	5.334	13	Recycled AC, Hot Laid, Central Plant Mix
48	AA01	Texas	2	6	1	Overlay	5.334	13	Recycled AC, Hot Laid, Central Plant Mix
48	AA02	Texas	2	6	1	Overlay	5.334	91	Warm Mix Asphalt Concrete, Dense Graded
48	AA03	Texas	2	6	1	Overlay	5.334	91	Warm Mix Asphalt Concrete, Dense Graded
48	B310	Texas	3	6	1	Overlay	1.778	1	Hot Mixed, Hot Laid AC, Dense Graded
48	D310	Texas	3	7	1	Overlay	2.54	1	Hot Mixed, Hot Laid AC, Dense Graded
48	E310	Texas	3	6	1	Overlay	1.27	1	Hot Mixed, Hot Laid AC, Dense Graded
48	F310	Texas	2	6	1	Overlay	2.54	1	Hot Mixed, Hot Laid AC, Dense Graded
48	G310	Texas	2	6	1	Overlay	3.048	1	Hot Mixed, Hot Laid AC, Dense Graded
48	H310	Texas	2	6	1	Overlay	3.048	1	Hot Mixed, Hot Laid AC, Dense Graded
48	I310	Texas	2	6	1	Overlay	1.524	1	Hot Mixed, Hot Laid AC, Dense Graded
48	J310	Texas	2	7	1	Overlay	2.286	1	Hot Mixed, Hot Laid AC, Dense Graded
48	K310	Texas	3	5	1	Overlay	2.032	1	Hot Mixed, Hot Laid AC, Dense Graded
48	L310	Texas	3	5	1	Overlay	2.54	1	Hot Mixed, Hot Laid AC, Dense Graded
48	M310	Texas	2	6	1	Overlay	1.524	1	Hot Mixed, Hot Laid AC, Dense Graded
48	N310	Texas	2	6	1	Overlay	2.54	1	Hot Mixed, Hot Laid AC, Dense Graded
48	Q310	Texas	2	6	1	Overlay	2.286	1	Hot Mixed, Hot Laid AC, Dense Graded
49	1004	Utah	2	7	1	Overlay	4.572	1	Hot Mixed, Hot Laid AC, Dense Graded
49	A310	Utah	2	6	1	Overlay	2.286	1	Hot Mixed, Hot Laid AC, Dense Graded
49	A361	Utah	2	6	1	Overlay	1.524	1	Hot Mixed, Hot Laid AC, Dense Graded
49	B310	Utah	2	6	1	Overlay	4.318	1	Hot Mixed, Hot Laid AC, Dense Graded
49	B361	Utah	2	6	1	Overlay	2.286	1	Hot Mixed, Hot Laid AC, Dense Graded
49	C310	Utah	2	6	1	Overlay	3.302	1	Hot Mixed, Hot Laid AC, Dense Graded
49	C361	Utah	2	6	1	Overlay	1.27	1	Hot Mixed, Hot Laid AC, Dense Graded
50	1004	Vermont	4	7	1	Overlay	5.08	13	Recycled AC, Hot Laid, Central Plant Mix
50	1004	Vermont	4	6	1	Overlay	2.286	13	Recycled AC, Hot Laid, Central Plant Mix
50	1004	Vermont	6	10	1	Overlay	0	1	Hot Mixed, Hot Laid AC, Dense Graded
50	1004	Vermont	6	9	1	Overlay	1.524	1	Hot Mixed, Hot Laid AC, Dense Graded
50	1004	Vermont	6	8	1	Overlay	1.27	1	Hot Mixed, Hot Laid AC, Dense Graded
50	1681	Vermont	2	6	1	Overlay	11.43	1	Hot Mixed, Hot Laid AC, Dense Graded
50	1683	Vermont	2	6	1	Overlay	12.7	1	Hot Mixed, Hot Laid AC, Dense Graded
50	1683	Vermont	4	7	1	Overlay	4.826	13	Recycled AC, Hot Laid, Central Plant Mix
51	0114	Virginia	3	6	1	Overlay	4.572	13	Recycled AC, Hot Laid, Central Plant Mix
51	0115	Virginia	3	6	1	Overlay	4.318	13	Recycled AC, Hot Laid, Central Plant Mix
51	0116	Virginia	3	6	1	Overlay	4.318	13	Recycled AC, Hot Laid, Central Plant Mix
51	0117	Virginia	3	7	1	Overlay	4.572	13	Recycled AC, Hot Laid, Central Plant Mix
51	0118	Virginia	3	7	1	Overlay	4.318	13	Recycled AC, Hot Laid, Central Plant Mix
51	0119	Virginia	3	7	1	Overlay	3.81	13	Recycled AC, Hot Laid, Central Plant Mix
51	0120	Virginia	3	7	1	Overlay	4.572	13	Recycled AC, Hot Laid, Central Plant Mix
51	0121	Virginia	3	7	1	Overlay	4.318	13	Recycled AC, Hot Laid, Central Plant Mix
51	0122	Virginia	3	8	1	Overlay	4.826	13	Recycled AC, Hot Laid, Central Plant Mix
51	0123	Virginia	3	8	1	Overlay	3.81	13	Recycled AC, Hot Laid, Central Plant Mix
51	0124	Virginia	3	8	1	Overlay	4.572	13	Recycled AC, Hot Laid, Central Plant Mix
51	0159	Virginia	3	8	1	Overlay	4.572	13	Recycled AC, Hot Laid, Central Plant Mix
51	1002	Virginia	2	5	1	Overlay	5.588	1	Hot Mixed, Hot Laid AC, Dense Graded
51	1002	Virginia	3	6	1	Overlay	3.81	1	Hot Mixed, Hot Laid AC, Dense Graded
51	1023	Virginia	2	6	1	Overlay	4.572	1	Hot Mixed, Hot Laid AC, Dense Graded
51	1417	Virginia	2	6	1	Overlay	3.81	1	Hot Mixed, Hot Laid AC, Dense Graded
51	1417	Virginia	4	7	1	Overlay	4.572	1	Hot Mixed, Hot Laid AC, Dense Graded
51	1417	Virginia	5	8	1	Overlay	4.318	13	Recycled AC, Hot Laid, Central Plant Mix
51	1419	Virginia	2	4	1	Overlay	7.366	1	Hot Mixed, Hot Laid AC, Dense Graded
51	1419	Virginia	3	5	1	Overlay	4.064	1	Hot Mixed, Hot Laid AC, Dense Graded
51	1419	Virginia	5	6	1	Overlay	3.302	13	Recycled AC, Hot Laid, Central Plant Mix
51	1423	Virginia	2	6	1	Overlay	4.826	1	Hot Mixed, Hot Laid AC, Dense Graded
51	1423	Virginia	3	7	1	Overlay	3.556	1	Hot Mixed, Hot Laid AC, Dense Graded
51	1464	Virginia	2	6	1	Overlay	4.064	1	Hot Mixed, Hot Laid AC, Dense Graded
51	2004	Virginia	2	5	1	Overlay	3.81	13	Recycled AC, Hot Laid, Central Plant Mix
51	2021	Virginia	2	5	1	Overlay	4.318	1	Hot Mixed, Hot Laid AC, Dense Graded
51	A310	Virginia	2	6	1	Overlay	2.54	1	Hot Mixed, Hot Laid AC, Dense Graded
53	1005	Washington	2	6	1	Overlay	5.842	1	Hot Mixed, Hot Laid AC, Dense Graded
53	1005	Washington	3	7	1	Overlay	5.334	1	Hot Mixed, Hot Laid AC, Dense Graded
53	1007	Washington	2	4	1	Overlay	10.16	1	Hot Mixed, Hot Laid AC, Dense Graded
53	1007	Washington	4	7	1	Overlay	5.842	1	Hot Mixed, Hot Laid AC, Dense Graded
53	1008	Washington	3	5	1	Overlay	4.318	1	Hot Mixed, Hot Laid AC, Dense Graded
53	6020	Washington	2	6	1	Overlay	6.858	1	Hot Mixed, Hot Laid AC, Dense Graded
53	6048	Washington	2	6	1	Overlay	7.112	13	Recycled AC, Hot Laid, Central Plant Mix
53	6056	Washington	2	6	1	Overlay	6.35	1	Hot Mixed, Hot Laid AC, Dense Graded
53	6056	Washington	3	7	1	Overlay	4.572	14	Recycled AC, Cold Laid, Central Plant Mix
53	7322	Washington	4	6	1	Overlay	4.572	1	Hot Mixed, Hot Laid AC, Dense Graded
53	7322	Washington	6	7	1	Overlay	4.572	1	Hot Mixed, Hot Laid AC, Dense Graded
53	A310	Washington	2	5	1	Overlay	4.572	1	Hot Mixed, Hot Laid AC, Dense Graded
53	AA01	Washington	2	7	1	Overlay	5.08	1	Hot Mixed, Hot Laid AC, Dense Graded
53	AA02	Washington	2	7	1	Overlay	5.842	91	Warm Mix Asphalt Concrete, Dense Graded
53	AA03	Washington	2	7	1	Overlay	4.826	91	Warm Mix Asphalt Concrete, Dense Graded
53	B310	Washington	2	6	1	Overlay	3.302	1	Hot Mixed, Hot Laid AC, Dense Graded
53	C310	Washington	2	5	1	Overlay	2.794	1	Hot Mixed, Hot Laid AC, Dense Graded
54	1640	West Virginia	2	7	1	Overlay	6.096	1	Hot Mixed, Hot Laid AC, Dense Graded
54	1640	West Virginia	2	6	1	Overlay	11.176	1	Hot Mixed, Hot Laid AC, Dense Graded
54	1640	West Virginia	3	8	1	Overlay	3.302	1	Hot Mixed, Hot Laid AC, Dense Graded
56	2015	Wyoming	2	5	1	Overlay	3.81	1	Hot Mixed, Hot Laid AC, Dense Graded
56	2017	Wyoming	2	5	1	Overlay	3.048	1	Hot Mixed, Hot Laid AC, Dense Graded
56	2017	Wyoming	5	7	1	Overlay	4.318	1	Hot Mixed, Hot Laid AC, Dense Graded
56	2019	Wyoming	2	8	1	Overlay	3.81	1	Hot Mixed, Hot Laid AC, Dense Graded
56	2020	Wyoming	2	8	1	Overlay	4.572	13	Recycled AC, Hot Laid, Central Plant Mix
56	6029	Wyoming	3	8	1	Overlay	2.794	1	Hot Mixed, Hot Laid AC, Dense Graded
56	6031	Wyoming	2	6	1	Overlay	5.842	1	Hot Mixed, Hot Laid AC, Dense Graded
56	6032	Wyoming	2	6	1	Overlay	2.54	1	Hot Mixed, Hot Laid AC, Dense Graded
56	6032	Wyoming	3	7	1	Overlay	2.54	1	Hot Mixed, Hot Laid AC, Dense Graded
56	7772	Wyoming	5	8	1	Overlay	3.81	1	Hot Mixed, Hot Laid AC, Dense Graded
56	7775	Wyoming	2	6	1	Overlay	3.048	1	Hot Mixed, Hot Laid AC, Dense Graded
56	7775	Wyoming	5	9	1	Overlay	3.81	1	Hot Mixed, Hot Laid AC, Dense Graded
56	A310	Wyoming	2	5	1	Overlay	2.032	1	Hot Mixed, Hot Laid AC, Dense Graded
56	B310	Wyoming	2	6	1	Overlay	2.286	1	Hot Mixed, Hot Laid AC, Dense Graded
81	0502	Alberta	2	6	1	Overlay	5.08	13	Recycled AC, Hot Laid, Central Plant Mix
81	0503	Alberta	2	6	1	Overlay	12.7	13	Recycled AC, Hot Laid, Central Plant Mix
81	0504	Alberta	2	6	1	Overlay	12.192	1	Hot Mixed, Hot Laid AC, Dense Graded
81	0505	Alberta	2	6	1	Overlay	5.334	1	Hot Mixed, Hot Laid AC, Dense Graded
81	0506	Alberta	2	7	1	Overlay	5.334	1	Hot Mixed, Hot Laid AC, Dense Graded
81	0507	Alberta	2	7	1	Overlay	11.938	1	Hot Mixed, Hot Laid AC, Dense Graded
81	0508	Alberta	2	7	1	Overlay	12.446	13	Recycled AC, Hot Laid, Central Plant Mix
81	0509	Alberta	2	7	1	Overlay	4.572	13	Recycled AC, Hot Laid, Central Plant Mix
81	1804	Alberta	3	6	1	Overlay	9.652	1	Hot Mixed, Hot Laid AC, Dense Graded
81	1805	Alberta	2	7	1	Overlay	5.08	1	Hot Mixed, Hot Laid AC, Dense Graded
81	8529	Alberta	4	8	1	Overlay	7.112	13	Recycled AC, Hot Laid, Central Plant Mix
82	1005	British Columbia	2	6	1	Overlay	4.826	13	Recycled AC, Hot Laid, Central Plant Mix
82	1005	British Columbia	2	5	1	Overlay	4.572	16	Recycled AC, Heater Scarification/Recompaction
82	6006	British Columbia	2	6	1	Overlay	5.588	1	Hot Mixed, Hot Laid AC, Dense Graded
82	6007	British Columbia	2	5	1	Overlay	4.826	16	Recycled AC, Heater Scarification/Recompaction
82	6007	British Columbia	3	6	1	Overlay	5.334	1	Hot Mixed, Hot Laid AC, Dense Graded
82	6007	British Columbia	5	7	1	Overlay	7.62	1	Hot Mixed, Hot Laid AC, Dense Graded
83	0502	Manitoba	2	7	1	Overlay	7.112	13	Recycled AC, Hot Laid, Central Plant Mix
83	0503	Manitoba	2	7	1	Overlay	14.732	13	Recycled AC, Hot Laid, Central Plant Mix
83	0504	Manitoba	2	7	1	Overlay	14.224	1	Hot Mixed, Hot Laid AC, Dense Graded
83	0505	Manitoba	2	7	1	Overlay	7.874	1	Hot Mixed, Hot Laid AC, Dense Graded
83	0506	Manitoba	2	7	1	Overlay	8.128	1	Hot Mixed, Hot Laid AC, Dense Graded
83	0507	Manitoba	2	7	1	Overlay	17.526	1	Hot Mixed, Hot Laid AC, Dense Graded
83	0508	Manitoba	2	7	1	Overlay	17.018	13	Recycled AC, Hot Laid, Central Plant Mix
83	0509	Manitoba	2	7	1	Overlay	9.398	13	Recycled AC, Hot Laid, Central Plant Mix
83	6450	Manitoba	2	7	1	Overlay	14.986	1	Hot Mixed, Hot Laid AC, Dense Graded
83	6451	Manitoba	2	7	1	Overlay	6.858	1	Hot Mixed, Hot Laid AC, Dense Graded
83	6454	Manitoba	12	6	1	Overlay	4.318	13	Recycled AC, Hot Laid, Central Plant Mix
83	A310	Manitoba	3	6	1	Overlay	2.54	1	Hot Mixed, Hot Laid AC, Dense Graded
83	AA01	Manitoba	2	6	1	Overlay	6.35	1	Hot Mixed, Hot Laid AC, Dense Graded
83	AA02	Manitoba	2	6	1	Overlay	5.842	91	Warm Mix Asphalt Concrete, Dense Graded
83	AA03	Manitoba	2	6	1	Overlay	5.842	91	Warm Mix Asphalt Concrete, Dense Graded
83	AA61	Manitoba	2	6	1	Overlay	5.842	91	Warm Mix Asphalt Concrete, Dense Graded
84	1684	New Brunswick	2	7	1	Overlay	4.572	1	Hot Mixed, Hot Laid AC, Dense Graded
84	1684	New Brunswick	2	6	1	Overlay	7.366	13	Recycled AC, Hot Laid, Central Plant Mix
84	6804	New Brunswick	2	7	1	Overlay	4.318	1	Hot Mixed, Hot Laid AC, Dense Graded
84	6804	New Brunswick	3	8	1	Overlay	3.81	1	Hot Mixed, Hot Laid AC, Dense Graded
86	6802	Nova Scotia	5	7	1	Overlay	5.588	1	Hot Mixed, Hot Laid AC, Dense Graded
86	6802	Nova Scotia	5	6	1	Overlay	5.588	1	Hot Mixed, Hot Laid AC, Dense Graded
87	0903	Ontario	2	6	1	Overlay	5.08	1	Hot Mixed, Hot Laid AC, Dense Graded
87	0960	Ontario	3	6	1	Overlay	5.08	1	Hot Mixed, Hot Laid AC, Dense Graded
87	0961	Ontario	2	6	1	Overlay	5.08	1	Hot Mixed, Hot Laid AC, Dense Graded
87	1620	Ontario	2	8	1	Overlay	3.048	1	Hot Mixed, Hot Laid AC, Dense Graded
87	1620	Ontario	2	7	1	Overlay	3.556	1	Hot Mixed, Hot Laid AC, Dense Graded
87	1620	Ontario	3	10	1	Overlay	4.826	13	Recycled AC, Hot Laid, Central Plant Mix
87	1620	Ontario	3	9	1	Overlay	4.064	1	Hot Mixed, Hot Laid AC, Dense Graded
87	1620	Ontario	4	13	1	Overlay	4.064	1	Hot Mixed, Hot Laid AC, Dense Graded
87	1620	Ontario	4	12	1	Overlay	5.08	1	Hot Mixed, Hot Laid AC, Dense Graded
87	1620	Ontario	4	11	1	Overlay	6.096	1	Hot Mixed, Hot Laid AC, Dense Graded
87	1622	Ontario	2	8	1	Overlay	5.588	13	Recycled AC, Hot Laid, Central Plant Mix
87	1622	Ontario	2	7	1	Overlay	6.096	1	Hot Mixed, Hot Laid AC, Dense Graded
87	1680	Ontario	2	6	1	Overlay	5.08	1	Hot Mixed, Hot Laid AC, Dense Graded
87	1680	Ontario	4	7	1	Overlay	4.064	1	Hot Mixed, Hot Laid AC, Dense Graded
87	1680	Ontario	5	8	1	Overlay	4.318	1	Hot Mixed, Hot Laid AC, Dense Graded
87	1806	Ontario	2	6	1	Overlay	4.318	1	Hot Mixed, Hot Laid AC, Dense Graded
87	1806	Ontario	4	7	1	Overlay	3.81	1	Hot Mixed, Hot Laid AC, Dense Graded
87	1806	Ontario	5	8	1	Overlay	4.318	1	Hot Mixed, Hot Laid AC, Dense Graded
87	1806	Ontario	5	8	1	Overlay	4.318	1	Hot Mixed, Hot Laid AC, Dense Graded
87	1806	Ontario	5	7	1	Overlay	3.81	1	Hot Mixed, Hot Laid AC, Dense Graded
87	A310	Ontario	2	7	1	Overlay	3.302	1	Hot Mixed, Hot Laid AC, Dense Graded
87	A311	Ontario	2	7	1	Overlay	3.302	1	Hot Mixed, Hot Laid AC, Dense Graded
87	B310	Ontario	2	7	1	Overlay	3.556	1	Hot Mixed, Hot Laid AC, Dense Graded
87	B311	Ontario	2	7	1	Overlay	6.35	1	Hot Mixed, Hot Laid AC, Dense Graded
89	0901	Quebec	2	7	1	Overlay	7.62	1	Hot Mixed, Hot Laid AC, Dense Graded
89	0901	Quebec	3	8	1	Overlay	5.08	1	Hot Mixed, Hot Laid AC, Dense Graded
89	0902	Quebec	2	7	1	Overlay	4.572	1	Hot Mixed, Hot Laid AC, Dense Graded
89	0902	Quebec	2	6	1	Overlay	3.048	1	Hot Mixed, Hot Laid AC, Dense Graded
89	0902	Quebec	3	8	1	Overlay	5.08	1	Hot Mixed, Hot Laid AC, Dense Graded
89	0903	Quebec	2	7	1	Overlay	7.366	1	Hot Mixed, Hot Laid AC, Dense Graded
89	0903	Quebec	3	8	1	Overlay	5.08	1	Hot Mixed, Hot Laid AC, Dense Graded
89	1021	Quebec	3	7	1	Overlay	5.08	1	Hot Mixed, Hot Laid AC, Dense Graded
89	1021	Quebec	5	9	1	Overlay	4.826	1	Hot Mixed, Hot Laid AC, Dense Graded
89	1021	Quebec	5	9	1	Overlay	4.826	1	Hot Mixed, Hot Laid AC, Dense Graded
89	1021	Quebec	5	8	1	Overlay	4.318	1	Hot Mixed, Hot Laid AC, Dense Graded
89	1021	Quebec	5	8	1	Overlay	4.318	1	Hot Mixed, Hot Laid AC, Dense Graded
89	1125	Quebec	2	6	1	Overlay	4.826	1	Hot Mixed, Hot Laid AC, Dense Graded
89	1127	Quebec	3	6	1	Overlay	6.35	1	Hot Mixed, Hot Laid AC, Dense Graded
89	A310	Quebec	2	7	1	Overlay	2.54	1	Hot Mixed, Hot Laid AC, Dense Graded
89	A901	Quebec	2	8	1	Overlay	6.858	1	Hot Mixed, Hot Laid AC, Dense Graded
89	A901	Quebec	3	9	1	Overlay	5.08	1	Hot Mixed, Hot Laid AC, Dense Graded
89	A902	Quebec	2	12	1	Overlay	4.064	1	Hot Mixed, Hot Laid AC, Dense Graded
89	A902	Quebec	2	11	1	Overlay	3.556	1	Hot Mixed, Hot Laid AC, Dense Graded
89	A902	Quebec	3	13	1	Overlay	5.08	1	Hot Mixed, Hot Laid AC, Dense Graded
89	A903	Quebec	2	9	1	Overlay	6.35	1	Hot Mixed, Hot Laid AC, Dense Graded
89	A903	Quebec	3	10	1	Overlay	5.08	1	Hot Mixed, Hot Laid AC, Dense Graded
90	6405	Saskatchewan	5	5	1	Overlay	8.382	1	Hot Mixed, Hot Laid AC, Dense Graded
90	6405	Saskatchewan	5	5	1	Overlay	8.382	1	Hot Mixed, Hot Laid AC, Dense Graded
90	6405	Saskatchewan	5	5	1	Overlay	8.382	1	Hot Mixed, Hot Laid AC, Dense Graded
90	6410	Saskatchewan	2	6	1	Overlay	5.588	1	Hot Mixed, Hot Laid AC, Dense Graded
90	6412	Saskatchewan	2	6	1	Overlay	10.16	1	Hot Mixed, Hot Laid AC, Dense Graded
90	6420	Saskatchewan	7	5	1	Overlay	6.35	1	Hot Mixed, Hot Laid AC, Dense Graded
90	A310	Saskatchewan	2	3	1	Overlay	2.794	1	Hot Mixed, Hot Laid AC, Dense Graded
90	B310	Saskatchewan	2	5	1	Overlay	2.794	1	Hot Mixed, Hot Laid AC, Dense Graded

## Sheet: Surface treatment
State_Code	SHRP_ID	State_Code_Explanation	Construction No	Layer No	Description	Description Explanation	Layer Thickness(cm)	Material_Code	Material Code Explanation
4	1018	Arizona	3	5	10	Surface Treatment	0.254	11	Single Surface Treatment
4	1021	Arizona	6	8	10	Surface Treatment	0.762	72	Slurry Seal
4	1034	Arizona	2	5	10	Surface Treatment	0.254	11	Single Surface Treatment
4	1034	Arizona	3	6	10	Surface Treatment	0.254	11	Single Surface Treatment
6	0501	California	4	7	10	Surface Treatment	0.762	9	Plant Mix (Emulsified Asphalt) Material, Cold Laid
6	0502	California	4	7	10	Surface Treatment	0.508	9	Plant Mix (Emulsified Asphalt) Material, Cold Laid
6	0503	California	5	7	10	Surface Treatment	0.508	9	Plant Mix (Emulsified Asphalt) Material, Cold Laid
6	0505	California	4	7	10	Surface Treatment	0.508	9	Plant Mix (Emulsified Asphalt) Material, Cold Laid
6	0506	California	4	8	10	Surface Treatment	0.508	9	Plant Mix (Emulsified Asphalt) Material, Cold Laid
6	0508	California	3	8	10	Surface Treatment	0.254	9	Plant Mix (Emulsified Asphalt) Material, Cold Laid
6	0509	California	3	8	10	Surface Treatment	0.762	9	Plant Mix (Emulsified Asphalt) Material, Cold Laid
6	0559	California	3	9	10	Surface Treatment	0.762	9	Plant Mix (Emulsified Asphalt) Material, Cold Laid
6	0561	California	5	9	10	Surface Treatment	0.762	9	Plant Mix (Emulsified Asphalt) Material, Cold Laid
6	0567	California	3	9	10	Surface Treatment	0.762	9	Plant Mix (Emulsified Asphalt) Material, Cold Laid
6	0569	California	3	9	10	Surface Treatment	1.27	9	Plant Mix (Emulsified Asphalt) Material, Cold Laid
6	0570	California	4	9	10	Surface Treatment	1.016	9	Plant Mix (Emulsified Asphalt) Material, Cold Laid
6	8153	California	3	8	10	Surface Treatment	0.508	11	Single Surface Treatment
8	1029	Colorado	3	6	10	Surface Treatment	1.778	11	Single Surface Treatment
8	7781	Colorado	4	7	10	Surface Treatment	0.762	71	Chip Seal
12	4096	Florida	2	6	10	Surface Treatment	0.762	83	Asphalt-Rubber Seal Coat
16	1007	Idaho	3	8	10	Surface Treatment	0.508	11	Single Surface Treatment
27	1004	Minnesota	3	3	10	Surface Treatment	1.27	12	Double Surface Treatment
27	1017	Minnesota	3	4	10	Surface Treatment	1.27	11	Single Surface Treatment
27	1018	Minnesota	3	5	10	Surface Treatment	0.762	9	Plant Mix (Emulsified Asphalt) Material, Cold Laid
27	1020	Minnesota	2	4	10	Surface Treatment	2.54	12	Double Surface Treatment
27	1020	Minnesota	3	5	10	Surface Treatment	1.27	11	Single Surface Treatment
27	1087	Minnesota	4	4	10	Surface Treatment	1.778	11	Single Surface Treatment
27	2018	Minnesota	4	5	10	Surface Treatment	2.54	12	Double Surface Treatment
27	2023	Minnesota	2	5	10	Surface Treatment	2.54	12	Double Surface Treatment
32	2027	Nevada	4	8	10	Surface Treatment	0.254	11	Single Surface Treatment
33	1001	New Hampshire	4	7	10	Surface Treatment	0.254	83	Asphalt-Rubber Seal Coat
33	1001	New Hampshire	6	10	10	Surface Treatment	1.524	71	Chip Seal
34	1033	New Jersey	3	6	10	Surface Treatment	0.762	11	Single Surface Treatment
36	A321	New York	2	5	10	Surface Treatment	1.27	72	Slurry Seal
36	B351	New York	2	6	10	Surface Treatment	1.27	71	Chip Seal
36	B352	New York	2	6	10	Surface Treatment	1.27	71	Chip Seal
36	B353	New York	2	6	10	Surface Treatment	1.27	71	Chip Seal
36	B354	New York	2	6	10	Surface Treatment	1.27	71	Chip Seal
49	1001	Utah	5	7	10	Surface Treatment	0.508	12	Double Surface Treatment
53	1005	Washington	6	8	10	Surface Treatment	0.508	85	Other
56	1007	Wyoming	4	5	10	Surface Treatment	1.27	9	Plant Mix (Emulsified Asphalt) Material, Cold Laid
56	7772	Wyoming	4	5	10	Surface Treatment	0.508	20	Other
81	A901	Alberta	2	4	10	Surface Treatment	0.254	20	Other
81	A902	Alberta	2	4	10	Surface Treatment	0.254	20	Other
81	A903	Alberta	2	4	10	Surface Treatment	0.254	20	Other
83	0502	Manitoba	5	8	10	Surface Treatment	0.508	71	Chip Seal
83	0503	Manitoba	5	8	10	Surface Treatment	0.508	71	Chip Seal
83	0504	Manitoba	5	8	10	Surface Treatment	0.508	71	Chip Seal
83	0505	Manitoba	5	8	10	Surface Treatment	0.508	71	Chip Seal
83	0506	Manitoba	4	8	10	Surface Treatment	0.508	71	Chip Seal
83	0507	Manitoba	5	8	10	Surface Treatment	0.508	71	Chip Seal
83	0508	Manitoba	5	8	10	Surface Treatment	0.508	71	Chip Seal
83	0509	Manitoba	4	8	10	Surface Treatment	0.508	71	Chip Seal
86	6802	Nova Scotia	6	8	10	Surface Treatment	0.508	11	Single Surface Treatment

## Sheet: Seal coat
State_Code	SHRP_ID	State_Code_Explanation	Construction No	Layer No	Description	Description Explanation	Layer Thickness(cm)	Material_Code	Material Code Explanation
1	4127	Alabama	2	6	2	Seal Coat	1.016	71	Chip Seal
1	6019	Alabama	2	9	2	Seal Coat	0.508	73	Fog Seal
1	A320	Alabama	2	6	2	Seal Coat	0.508	72	Slurry Seal
1	A350	Alabama	2	6	2	Seal Coat	0.762	71	Chip Seal
1	B320	Alabama	2	6	2	Seal Coat	0.508	72	Slurry Seal
1	B350	Alabama	2	6	2	Seal Coat	0.762	71	Chip Seal
1	C320	Alabama	2	5	2	Seal Coat	0.508	72	Slurry Seal
1	C350	Alabama	2	5	2	Seal Coat	0.762	71	Chip Seal
4	0502	Arizona	3	6	2	Seal Coat	0.254	73	Fog Seal
4	0502	Arizona	4	7	2	Seal Coat	0.254	73	Fog Seal
4	0502	Arizona	6	8	2	Seal Coat	0.254	73	Fog Seal
4	0502	Arizona	6	8	2	Seal Coat	0.254	73	Fog Seal
4	0503	Arizona	3	6	2	Seal Coat	0.254	73	Fog Seal
4	0503	Arizona	5	7	2	Seal Coat	0.254	73	Fog Seal
4	0504	Arizona	3	6	2	Seal Coat	0.254	73	Fog Seal
4	0504	Arizona	5	7	2	Seal Coat	0.254	73	Fog Seal
4	0505	Arizona	3	6	2	Seal Coat	0.254	73	Fog Seal
4	0505	Arizona	4	7	2	Seal Coat	0.254	73	Fog Seal
4	0505	Arizona	6	8	2	Seal Coat	0.254	73	Fog Seal
4	0506	Arizona	3	7	2	Seal Coat	0.254	73	Fog Seal
4	0506	Arizona	4	8	2	Seal Coat	0.254	73	Fog Seal
4	0506	Arizona	6	9	2	Seal Coat	0.254	73	Fog Seal
4	0507	Arizona	3	7	2	Seal Coat	0.254	73	Fog Seal
4	0507	Arizona	4	8	2	Seal Coat	0.254	73	Fog Seal
4	0508	Arizona	3	7	2	Seal Coat	0.254	73	Fog Seal
4	0508	Arizona	5	8	2	Seal Coat	0.254	73	Fog Seal
4	0509	Arizona	3	7	2	Seal Coat	0.254	73	Fog Seal
4	0509	Arizona	4	8	2	Seal Coat	0.254	73	Fog Seal
4	0509	Arizona	6	9	2	Seal Coat	0.254	73	Fog Seal
4	0559	Arizona	3	7	2	Seal Coat	0.254	73	Fog Seal
4	0559	Arizona	4	8	2	Seal Coat	0.254	73	Fog Seal
4	0559	Arizona	6	9	2	Seal Coat	0.254	73	Fog Seal
4	0560	Arizona	3	6	2	Seal Coat	0.254	73	Fog Seal
4	0560	Arizona	4	7	2	Seal Coat	0.254	73	Fog Seal
4	0560	Arizona	6	8	2	Seal Coat	0.254	73	Fog Seal
4	0902	Arizona	2	4	2	Seal Coat	1.27	72	Slurry Seal
4	1001	Arizona	2	4	2	Seal Coat	0.254	73	Fog Seal
4	1007	Arizona	2	5	2	Seal Coat	0.254	73	Fog Seal
4	1024	Arizona	7	5	2	Seal Coat	0.254	73	Fog Seal
4	1025	Arizona	4	5	2	Seal Coat	0.254	73	Fog Seal
4	1036	Arizona	2	5	2	Seal Coat	1.016	82	Sand Seal
4	1037	Arizona	2	5	2	Seal Coat	1.016	82	Sand Seal
4	6053	Arizona	2	6	2	Seal Coat	0.254	73	Fog Seal
4	6055	Arizona	2	6	2	Seal Coat	0.254	82	Sand Seal
4	6060	Arizona	3	6	2	Seal Coat	0.254	73	Fog Seal
4	A320	Arizona	2	5	2	Seal Coat	0.254	72	Slurry Seal
4	A350	Arizona	2	5	2	Seal Coat	0.508	71	Chip Seal
4	A390	Arizona	2	5	2	Seal Coat	3.81	71	Chip Seal
4	A902	Arizona	3	4	2	Seal Coat	1.27	72	Slurry Seal
4	B320	Arizona	2	6	2	Seal Coat	0.508	72	Slurry Seal
4	B350	Arizona	2	6	2	Seal Coat	0.762	71	Chip Seal
4	BA01	Arizona	3	8	2	Seal Coat	0.254	73	Fog Seal
4	BA02	Arizona	3	8	2	Seal Coat	0.254	73	Fog Seal
4	BA03	Arizona	3	8	2	Seal Coat	0.254	73	Fog Seal
4	BA59	Arizona	3	8	2	Seal Coat	0.254	73	Fog Seal
4	BA60	Arizona	3	8	2	Seal Coat	0.254	73	Fog Seal
4	BA61	Arizona	3	8	2	Seal Coat	0.254	73	Fog Seal
4	C320	Arizona	2	5	2	Seal Coat	0.254	72	Slurry Seal
4	C350	Arizona	2	5	2	Seal Coat	0.762	71	Chip Seal
4	D320	Arizona	2	5	2	Seal Coat	0.254	72	Slurry Seal
4	D350	Arizona	2	5	2	Seal Coat	0.508	71	Chip Seal
5	3071	Arkansas	2	6	2	Seal Coat	1.016	72	Slurry Seal
5	A320	Arkansas	2	6	2	Seal Coat	0.508	72	Slurry Seal
5	A350	Arkansas	2	6	2	Seal Coat	0.508	71	Chip Seal
6	0560	California	2	8	2	Seal Coat	0.762	71	Chip Seal
6	8149	California	3	7	2	Seal Coat	0.508	72	Slurry Seal
6	8149	California	5	8	2	Seal Coat	0.508	83	Asphalt-Rubber Seal Coat
6	8156	California	3	5	2	Seal Coat	0.508	71	Chip Seal
6	8535	California	3	10	2	Seal Coat	0.508	71	Chip Seal
6	8535	California	5	12	2	Seal Coat	0.254	71	Chip Seal
6	8535	California	6	14	2	Seal Coat	0.508	83	Asphalt-Rubber Seal Coat
6	A320	California	2	5	2	Seal Coat	0.762	72	Slurry Seal
6	A321	California	2	5	2	Seal Coat	0.508	72	Slurry Seal
6	A350	California	2	5	2	Seal Coat	0.762	71	Chip Seal
6	A351	California	2	5	2	Seal Coat	0.508	71	Chip Seal
6	A352	California	2	5	2	Seal Coat	1.016	71	Chip Seal
6	A353	California	2	5	2	Seal Coat	0.762	71	Chip Seal
6	A363	California	2	5	2	Seal Coat	0.508	71	Chip Seal
8	0501	Colorado	2	5	2	Seal Coat	0.254	73	Fog Seal
8	0502	Colorado	2	6	2	Seal Coat	0.254	73	Fog Seal
8	0503	Colorado	2	6	2	Seal Coat	0.254	73	Fog Seal
8	0504	Colorado	2	6	2	Seal Coat	0.254	73	Fog Seal
8	0505	Colorado	2	6	2	Seal Coat	0.254	73	Fog Seal
8	0506	Colorado	3	6	2	Seal Coat	0.254	73	Fog Seal
8	0507	Colorado	2	6	2	Seal Coat	0.254	73	Fog Seal
8	0508	Colorado	2	6	2	Seal Coat	0.254	73	Fog Seal
8	0509	Colorado	2	6	2	Seal Coat	0.254	73	Fog Seal
8	0559	Colorado	2	6	2	Seal Coat	0.254	73	Fog Seal
8	0560	Colorado	2	6	2	Seal Coat	0.254	73	Fog Seal
8	1029	Colorado	6	9	2	Seal Coat	1.016	71	Chip Seal
8	1057	Colorado	2	7	2	Seal Coat	1.27	71	Chip Seal
8	7781	Colorado	6	10	2	Seal Coat	0.508	71	Chip Seal
8	A320	Colorado	2	5	2	Seal Coat	0.508	72	Slurry Seal
8	A350	Colorado	2	5	2	Seal Coat	1.016	71	Chip Seal
8	B320	Colorado	2	6	2	Seal Coat	0.508	72	Slurry Seal
8	B350	Colorado	2	6	2	Seal Coat	1.524	71	Chip Seal
8	B350	Colorado	3	7	2	Seal Coat	1.27	71	Chip Seal
12	A320	Florida	2	5	2	Seal Coat	0.508	72	Slurry Seal
12	A321	Florida	2	5	2	Seal Coat	1.27	72	Slurry Seal
12	A350	Florida	2	5	2	Seal Coat	0.762	71	Chip Seal
12	A351	Florida	2	5	2	Seal Coat	1.016	71	Chip Seal
12	A352	Florida	2	5	2	Seal Coat	0.508	71	Chip Seal
12	B320	Florida	2	5	2	Seal Coat	0.762	72	Slurry Seal
12	B321	Florida	2	5	2	Seal Coat	1.016	72	Slurry Seal
12	B350	Florida	2	5	2	Seal Coat	1.016	71	Chip Seal
12	B351	Florida	2	5	2	Seal Coat	1.27	71	Chip Seal
12	B352	Florida	2	5	2	Seal Coat	0.254	71	Chip Seal
12	C320	Florida	2	4	2	Seal Coat	0.508	72	Slurry Seal
12	C321	Florida	2	4	2	Seal Coat	1.016	72	Slurry Seal
12	C350	Florida	2	4	2	Seal Coat	0.762	71	Chip Seal
13	4096	Georgia	2	5	2	Seal Coat	0.762	71	Chip Seal
16	1001	Idaho	2	5	2	Seal Coat	0.508	71	Chip Seal
16	1005	Idaho	2	5	2	Seal Coat	1.016	71	Chip Seal
16	1007	Idaho	2	7	2	Seal Coat	0.508	71	Chip Seal
16	1009	Idaho	2	6	2	Seal Coat	1.524	81	Chip Seal with Modified Binder (Does not include Crumb Rubber)
16	1020	Idaho	5	7	2	Seal Coat	0.508	71	Chip Seal
16	6027	Idaho	2	7	2	Seal Coat	1.016	71	Chip Seal
16	9032	Idaho	2	7	2	Seal Coat	1.016	71	Chip Seal
16	9034	Idaho	2	6	2	Seal Coat	0.762	71	Chip Seal
16	A320	Idaho	2	6	2	Seal Coat	0.508	72	Slurry Seal
16	A350	Idaho	2	6	2	Seal Coat	0.508	71	Chip Seal
16	B320	Idaho	2	5	2	Seal Coat	0.254	72	Slurry Seal
16	B350	Idaho	2	5	2	Seal Coat	0.508	71	Chip Seal
16	C320	Idaho	2	6	2	Seal Coat	0.508	72	Slurry Seal
16	C350	Idaho	2	6	2	Seal Coat	1.016	71	Chip Seal
17	A320	Illinois	2	7	2	Seal Coat	0.508	72	Slurry Seal
17	A350	Illinois	2	7	2	Seal Coat	0.508	71	Chip Seal
17	B320	Illinois	2	4	2	Seal Coat	0.254	72	Slurry Seal
17	B350	Illinois	2	4	2	Seal Coat	0.508	71	Chip Seal
18	2008	Indiana	2	6	2	Seal Coat	1.27	82	Sand Seal
18	A320	Indiana	2	7	2	Seal Coat	0.508	72	Slurry Seal
18	A350	Indiana	2	7	2	Seal Coat	1.016	71	Chip Seal
19	1044	Iowa	4	6	2	Seal Coat	0.254	73	Fog Seal
19	A320	Iowa	2	7	2	Seal Coat	0.508	72	Slurry Seal
19	A350	Iowa	2	7	2	Seal Coat	0.508	71	Chip Seal
20	0105	Kansas	6	8	2	Seal Coat	0.762	71	Chip Seal
20	1006	Kansas	3	7	2	Seal Coat	1.016	71	Chip Seal
20	1009	Kansas	3	6	2	Seal Coat	1.27	72	Slurry Seal
20	6026	Kansas	4	11	2	Seal Coat	0.762	71	Chip Seal
20	A320	Kansas	2	6	2	Seal Coat	0.254	72	Slurry Seal
20	A350	Kansas	2	6	2	Seal Coat	0.508	71	Chip Seal
20	B320	Kansas	2	5	2	Seal Coat	0.508	72	Slurry Seal
20	B350	Kansas	2	5	2	Seal Coat	0.762	71	Chip Seal
21	A320	Kentucky	2	6	2	Seal Coat	0.254	72	Slurry Seal
21	A350	Kentucky	2	6	2	Seal Coat	0.508	71	Chip Seal
21	B320	Kentucky	2	5	2	Seal Coat	0.508	72	Slurry Seal
21	B350	Kentucky	2	5	2	Seal Coat	0.762	71	Chip Seal
24	A320	Maryland	2	5	2	Seal Coat	1.27	72	Slurry Seal
24	A350	Maryland	2	5	2	Seal Coat	1.27	71	Chip Seal
26	A320	Michigan	2	7	2	Seal Coat	0.254	72	Slurry Seal
26	A321	Michigan	2	7	2	Seal Coat	0.762	72	Slurry Seal
26	A350	Michigan	2	7	2	Seal Coat	0.762	71	Chip Seal
26	B320	Michigan	2	7	2	Seal Coat	0.508	72	Slurry Seal
26	B321	Michigan	2	7	2	Seal Coat	0.762	72	Slurry Seal
26	B350	Michigan	2	7	2	Seal Coat	0.762	71	Chip Seal
26	C320	Michigan	2	4	2	Seal Coat	0.254	72	Slurry Seal
26	C350	Michigan	2	4	2	Seal Coat	0.762	71	Chip Seal
26	C351	Michigan	2	4	2	Seal Coat	0.508	71	Chip Seal
26	D320	Michigan	2	6	2	Seal Coat	0.508	72	Slurry Seal
26	D350	Michigan	2	6	2	Seal Coat	0.762	71	Chip Seal
26	D351	Michigan	2	6	2	Seal Coat	0.508	71	Chip Seal
27	1018	Minnesota	6	7	2	Seal Coat	0.762	71	Chip Seal
27	6064	Minnesota	5	12	2	Seal Coat	0.762	72	Slurry Seal
27	A320	Minnesota	2	5	2	Seal Coat	0.508	72	Slurry Seal
27	A350	Minnesota	2	5	2	Seal Coat	0.508	71	Chip Seal
27	B320	Minnesota	2	4	2	Seal Coat	0.254	72	Slurry Seal
27	B350	Minnesota	2	4	2	Seal Coat	0.254	71	Chip Seal
27	C320	Minnesota	2	5	2	Seal Coat	0.254	72	Slurry Seal
27	C350	Minnesota	2	5	2	Seal Coat	0.508	71	Chip Seal
27	D320	Minnesota	2	6	2	Seal Coat	0.762	72	Slurry Seal
27	D350	Minnesota	2	6	2	Seal Coat	0.762	71	Chip Seal
28	3090	Mississippi	2	7	2	Seal Coat	1.016	71	Chip Seal
28	A320	Mississippi	2	6	2	Seal Coat	0.762	72	Slurry Seal
28	A350	Mississippi	2	6	2	Seal Coat	0.762	71	Chip Seal
29	A320	Missouri	2	6	2	Seal Coat	0.254	72	Slurry Seal
29	A350	Missouri	2	6	2	Seal Coat	0.762	71	Chip Seal
29	A351	Missouri	2	6	2	Seal Coat	1.27	71	Chip Seal
29	B320	Missouri	2	6	2	Seal Coat	0.254	72	Slurry Seal
29	B350	Missouri	2	6	2	Seal Coat	0.762	71	Chip Seal
30	0113	Montana	3	4	2	Seal Coat	0.508	71	Chip Seal
30	0114	Montana	3	4	2	Seal Coat	0.508	71	Chip Seal
30	0114	Montana	6	6	2	Seal Coat	0.508	71	Chip Seal
30	0115	Montana	3	4	2	Seal Coat	0.508	71	Chip Seal
30	0115	Montana	6	6	2	Seal Coat	0.508	71	Chip Seal
30	0116	Montana	3	4	2	Seal Coat	0.508	71	Chip Seal
30	0117	Montana	3	5	2	Seal Coat	0.508	71	Chip Seal
30	0117	Montana	6	7	2	Seal Coat	0.508	71	Chip Seal
30	0118	Montana	3	5	2	Seal Coat	0.508	71	Chip Seal
30	0119	Montana	3	5	2	Seal Coat	0.508	71	Chip Seal
30	0119	Montana	6	7	2	Seal Coat	0.508	71	Chip Seal
30	0120	Montana	3	5	2	Seal Coat	0.508	71	Chip Seal
30	0121	Montana	3	5	2	Seal Coat	0.508	71	Chip Seal
30	0122	Montana	3	5	2	Seal Coat	0.508	71	Chip Seal
30	0123	Montana	3	5	2	Seal Coat	0.508	71	Chip Seal
30	0123	Montana	6	7	2	Seal Coat	0.508	71	Chip Seal
30	0124	Montana	3	5	2	Seal Coat	0.508	71	Chip Seal
30	0124	Montana	6	7	2	Seal Coat	0.508	71	Chip Seal
30	0502	Montana	4	8	2	Seal Coat	0.508	81	Chip Seal with Modified Binder (Does not include Crumb Rubber)
30	0503	Montana	4	8	2	Seal Coat	0.508	81	Chip Seal with Modified Binder (Does not include Crumb Rubber)
30	0504	Montana	3	8	2	Seal Coat	0.508	81	Chip Seal with Modified Binder (Does not include Crumb Rubber)
30	0505	Montana	3	8	2	Seal Coat	0.508	81	Chip Seal with Modified Binder (Does not include Crumb Rubber)
30	0506	Montana	3	9	2	Seal Coat	0.508	81	Chip Seal with Modified Binder (Does not include Crumb Rubber)
30	0507	Montana	3	9	2	Seal Coat	0.508	81	Chip Seal with Modified Binder (Does not include Crumb Rubber)
30	0508	Montana	3	9	2	Seal Coat	0.508	81	Chip Seal with Modified Binder (Does not include Crumb Rubber)
30	0509	Montana	3	9	2	Seal Coat	0.508	81	Chip Seal with Modified Binder (Does not include Crumb Rubber)
30	0560	Montana	3	8	2	Seal Coat	0.508	81	Chip Seal with Modified Binder (Does not include Crumb Rubber)
30	0561	Montana	4	8	2	Seal Coat	0.508	81	Chip Seal with Modified Binder (Does not include Crumb Rubber)
30	0805	Montana	2	4	2	Seal Coat	0.762	81	Chip Seal with Modified Binder (Does not include Crumb Rubber)
30	0806	Montana	2	4	2	Seal Coat	0.762	81	Chip Seal with Modified Binder (Does not include Crumb Rubber)
30	0901	Montana	3	4	2	Seal Coat	0.508	71	Chip Seal
30	0902	Montana	3	4	2	Seal Coat	0.508	71	Chip Seal
30	0903	Montana	3	4	2	Seal Coat	0.508	71	Chip Seal
30	6004	Montana	2	8	2	Seal Coat	0.762	81	Chip Seal with Modified Binder (Does not include Crumb Rubber)
30	7066	Montana	3	8	2	Seal Coat	0.508	81	Chip Seal with Modified Binder (Does not include Crumb Rubber)
30	7075	Montana	3	8	2	Seal Coat	0.254	81	Chip Seal with Modified Binder (Does not include Crumb Rubber)
30	7075	Montana	4	9	2	Seal Coat	0.508	71	Chip Seal
30	7076	Montana	3	8	2	Seal Coat	0.762	71	Chip Seal
30	7076	Montana	5	10	2	Seal Coat	0.508	81	Chip Seal with Modified Binder (Does not include Crumb Rubber)
30	7076	Montana	7	12	2	Seal Coat	0.508	71	Chip Seal
30	7088	Montana	3	8	2	Seal Coat	0.508	81	Chip Seal with Modified Binder (Does not include Crumb Rubber)
30	8129	Montana	2	6	2	Seal Coat	0.508	81	Chip Seal with Modified Binder (Does not include Crumb Rubber)
30	A320	Montana	2	6	2	Seal Coat	0.508	72	Slurry Seal
30	A350	Montana	2	6	2	Seal Coat	0.508	71	Chip Seal
31	1030	Nebraska	2	4	2	Seal Coat	0.254	73	Fog Seal
31	1030	Nebraska	3	5	2	Seal Coat	0.254	71	Chip Seal
31	6700	Nebraska	5	6	2	Seal Coat	1.016	2	Hot Mixed, Hot Laid AC, Open Graded
31	6700	Nebraska	8	7	2	Seal Coat	2.286	2	Hot Mixed, Hot Laid AC, Open Graded
31	A320	Nebraska	2	4	2	Seal Coat	0.254	72	Slurry Seal
31	A330	Nebraska	4	4	2	Seal Coat	1.016	71	Chip Seal
31	A350	Nebraska	2	4	2	Seal Coat	0.508	71	Chip Seal
31	A351	Nebraska	2	4	2	Seal Coat	0.254	71	Chip Seal
31	A352	Nebraska	2	5	2	Seal Coat	0.254	71	Chip Seal
31	A353	Nebraska	2	5	2	Seal Coat	0.254	71	Chip Seal
32	1020	Nevada	5	7	2	Seal Coat	0.508	73	Fog Seal
32	1020	Nevada	7	10	2	Seal Coat	0.508	71	Chip Seal
32	2027	Nevada	2	7	2	Seal Coat	1.524	71	Chip Seal
32	A320	Nevada	2	6	2	Seal Coat	0.762	72	Slurry Seal
32	A350	Nevada	2	6	2	Seal Coat	0.762	71	Chip Seal
32	A351	Nevada	2	6	2	Seal Coat	1.27	71	Chip Seal
32	A352	Nevada	2	6	2	Seal Coat	1.27	71	Chip Seal
32	B320	Nevada	2	6	2	Seal Coat	0.254	72	Slurry Seal
32	B350	Nevada	2	6	2	Seal Coat	0.508	71	Chip Seal
32	C320	Nevada	2	7	2	Seal Coat	1.016	72	Slurry Seal
32	C350	Nevada	2	7	2	Seal Coat	1.016	71	Chip Seal
36	A320	New York	2	5	2	Seal Coat	1.27	72	Slurry Seal
36	A350	New York	2	5	2	Seal Coat	2.032	71	Chip Seal
36	B320	New York	2	6	2	Seal Coat	1.27	72	Slurry Seal
36	B350	New York	2	6	2	Seal Coat	1.016	71	Chip Seal
37	1006	North Carolina	2	6	2	Seal Coat	0.762	72	Slurry Seal
37	1817	North Carolina	2	5	2	Seal Coat	0.762	72	Slurry Seal
37	2819	North Carolina	2	7	2	Seal Coat	2.032	71	Chip Seal
38	2001	North Dakota	2	5	2	Seal Coat	0.508	71	Chip Seal
40	0502	Oklahoma	4	6	2	Seal Coat	0.254	81	Chip Seal with Modified Binder (Does not include Crumb Rubber)
40	0503	Oklahoma	4	7	2	Seal Coat	0.254	81	Chip Seal with Modified Binder (Does not include Crumb Rubber)
40	0504	Oklahoma	4	7	2	Seal Coat	0.254	81	Chip Seal with Modified Binder (Does not include Crumb Rubber)
40	0505	Oklahoma	4	6	2	Seal Coat	0.254	81	Chip Seal with Modified Binder (Does not include Crumb Rubber)
40	0506	Oklahoma	4	6	2	Seal Coat	0.254	81	Chip Seal with Modified Binder (Does not include Crumb Rubber)
40	0507	Oklahoma	4	7	2	Seal Coat	0.254	81	Chip Seal with Modified Binder (Does not include Crumb Rubber)
40	0508	Oklahoma	4	7	2	Seal Coat	0.254	81	Chip Seal with Modified Binder (Does not include Crumb Rubber)
40	0509	Oklahoma	4	6	2	Seal Coat	0.254	81	Chip Seal with Modified Binder (Does not include Crumb Rubber)
40	0560	Oklahoma	4	6	2	Seal Coat	0.254	81	Chip Seal with Modified Binder (Does not include Crumb Rubber)
40	4163	Oklahoma	2	5	2	Seal Coat	0.254	73	Fog Seal
40	4163	Oklahoma	3	6	2	Seal Coat	0.254	73	Fog Seal
40	4163	Oklahoma	4	7	2	Seal Coat	0.254	73	Fog Seal
40	4163	Oklahoma	5	8	2	Seal Coat	0.254	73	Fog Seal
40	A320	Oklahoma	2	5	2	Seal Coat	0.508	72	Slurry Seal
40	A350	Oklahoma	2	5	2	Seal Coat	0.762	71	Chip Seal
40	B320	Oklahoma	2	4	2	Seal Coat	0.508	72	Slurry Seal
40	B350	Oklahoma	2	4	2	Seal Coat	0.762	71	Chip Seal
40	B360	Oklahoma	2	4	2	Seal Coat	0.508	71	Chip Seal
40	C320	Oklahoma	2	6	2	Seal Coat	0.508	72	Slurry Seal
40	C350	Oklahoma	2	6	2	Seal Coat	0.762	71	Chip Seal
42	1597	Pennsylvania	8	8	2	Seal Coat	0.762	72	Slurry Seal
42	A320	Pennsylvania	2	6	2	Seal Coat	0.762	72	Slurry Seal
42	A350	Pennsylvania	2	6	2	Seal Coat	0.762	71	Chip Seal
42	A351	Pennsylvania	2	6	2	Seal Coat	0.762	71	Chip Seal
42	B350	Pennsylvania	2	5	2	Seal Coat	1.27	71	Chip Seal
42	B351	Pennsylvania	2	5	2	Seal Coat	0.762	71	Chip Seal
42	B351	Pennsylvania	5	6	2	Seal Coat	0.762	71	Chip Seal
46	9106	South Dakota	3	8	2	Seal Coat	0.762	71	Chip Seal
46	9106	South Dakota	4	9	2	Seal Coat	0.762	71	Chip Seal
46	9187	South Dakota	3	6	2	Seal Coat	1.016	71	Chip Seal
46	9197	South Dakota	4	6	2	Seal Coat	0.762	71	Chip Seal
46	9197	South Dakota	5	8	2	Seal Coat	0.508	71	Chip Seal
46	9197	South Dakota	7	9	2	Seal Coat	0.762	71	Chip Seal
47	A310	Tennessee	3	8	2	Seal Coat	1.016	72	Slurry Seal
47	A320	Tennessee	2	7	2	Seal Coat	0.762	72	Slurry Seal
47	A350	Tennessee	2	8	2	Seal Coat	1.016	71	Chip Seal
47	B320	Tennessee	2	6	2	Seal Coat	0.508	72	Slurry Seal
47	B350	Tennessee	2	6	2	Seal Coat	0.762	71	Chip Seal
47	C320	Tennessee	2	7	2	Seal Coat	0.254	72	Slurry Seal
47	C350	Tennessee	2	7	2	Seal Coat	0.762	71	Chip Seal
48	1039	Texas	2	6	2	Seal Coat	1.016	72	Slurry Seal
48	1039	Texas	6	7	2	Seal Coat	0.508	71	Chip Seal
48	1039	Texas	7	10	2	Seal Coat	0.508	71	Chip Seal
48	1039	Texas	8	11	2	Seal Coat	1.27	72	Slurry Seal
48	1056	Texas	2	4	2	Seal Coat	1.016	71	Chip Seal
48	1056	Texas	3	5	2	Seal Coat	1.016	71	Chip Seal
48	1065	Texas	2	7	2	Seal Coat	1.27	71	Chip Seal
48	1068	Texas	2	6	2	Seal Coat	0.254	73	Fog Seal
48	1068	Texas	4	7	2	Seal Coat	1.27	71	Chip Seal
48	1068	Texas	5	8	2	Seal Coat	1.016	71	Chip Seal
48	1068	Texas	6	10	2	Seal Coat	0.254	73	Fog Seal
48	1076	Texas	3	5	2	Seal Coat	1.27	71	Chip Seal
48	1076	Texas	4	6	2	Seal Coat	1.27	71	Chip Seal
48	1077	Texas	2	5	2	Seal Coat	0.254	73	Fog Seal
48	1087	Texas	2	6	2	Seal Coat	1.27	72	Slurry Seal
48	1087	Texas	3	7	2	Seal Coat	1.27	71	Chip Seal
48	1092	Texas	3	8	2	Seal Coat	0.508	71	Chip Seal
48	1092	Texas	4	9	2	Seal Coat	0.762	71	Chip Seal
48	1093	Texas	2	8	2	Seal Coat	1.524	71	Chip Seal
48	1094	Texas	2	5	2	Seal Coat	1.016	71	Chip Seal
48	1096	Texas	2	8	2	Seal Coat	0.762	71	Chip Seal
48	1096	Texas	3	9	2	Seal Coat	0.762	71	Chip Seal
48	1109	Texas	2	5	2	Seal Coat	1.27	71	Chip Seal
48	1109	Texas	3	6	2	Seal Coat	1.27	71	Chip Seal
48	1111	Texas	3	9	2	Seal Coat	1.27	71	Chip Seal
48	1113	Texas	2	5	2	Seal Coat	1.27	71	Chip Seal
48	1122	Texas	2	7	2	Seal Coat	0.762	71	Chip Seal
48	1123	Texas	2	6	2	Seal Coat	1.016	72	Slurry Seal
48	1130	Texas	4	7	2	Seal Coat	1.016	71	Chip Seal
48	1168	Texas	3	5	2	Seal Coat	1.27	71	Chip Seal
48	1169	Texas	2	6	2	Seal Coat	1.016	72	Slurry Seal
48	1169	Texas	3	7	2	Seal Coat	1.27	71	Chip Seal
48	2108	Texas	6	8	2	Seal Coat	0.762	83	Asphalt-Rubber Seal Coat
48	2133	Texas	2	7	2	Seal Coat	0.762	71	Chip Seal
48	2172	Texas	3	7	2	Seal Coat	1.27	71	Chip Seal
48	2172	Texas	4	8	2	Seal Coat	1.27	71	Chip Seal
48	2176	Texas	2	5	2	Seal Coat	0.762	71	Chip Seal
48	2176	Texas	4	9	2	Seal Coat	1.27	71	Chip Seal
48	3669	Texas	4	7	2	Seal Coat	0.762	71	Chip Seal
48	3669	Texas	5	8	2	Seal Coat	1.27	72	Slurry Seal
48	3729	Texas	2	6	2	Seal Coat	0.762	71	Chip Seal
48	3739	Texas	2	6	2	Seal Coat	0.508	71	Chip Seal
48	3739	Texas	3	7	2	Seal Coat	0.254	73	Fog Seal
48	3835	Texas	3	6	2	Seal Coat	0.762	71	Chip Seal
48	3855	Texas	4	8	2	Seal Coat	1.27	71	Chip Seal
48	3865	Texas	3	7	2	Seal Coat	1.27	71	Chip Seal
48	6086	Texas	2	9	2	Seal Coat	1.27	71	Chip Seal
48	6179	Texas	2	9	2	Seal Coat	0.254	73	Fog Seal
48	6179	Texas	3	10	2	Seal Coat	1.27	71	Chip Seal
48	9005	Texas	2	5	2	Seal Coat	0.762	71	Chip Seal
48	A320	Texas	2	5	2	Seal Coat	0.508	72	Slurry Seal
48	A502	Texas	3	7	2	Seal Coat	1.27	71	Chip Seal
48	A503	Texas	3	8	2	Seal Coat	1.27	71	Chip Seal
48	A504	Texas	3	8	2	Seal Coat	1.27	71	Chip Seal
48	A505	Texas	3	7	2	Seal Coat	1.27	71	Chip Seal
48	A506	Texas	3	8	2	Seal Coat	1.27	71	Chip Seal
48	A507	Texas	3	8	2	Seal Coat	1.27	71	Chip Seal
48	A508	Texas	3	8	2	Seal Coat	1.27	71	Chip Seal
48	A509	Texas	3	8	2	Seal Coat	1.27	71	Chip Seal
48	B320	Texas	3	6	2	Seal Coat	0.508	72	Slurry Seal
48	B350	Texas	3	6	2	Seal Coat	0.762	71	Chip Seal
48	D320	Texas	3	7	2	Seal Coat	0.254	72	Slurry Seal
48	D330	Texas	4	7	2	Seal Coat	0.254	73	Fog Seal
48	D350	Texas	3	7	2	Seal Coat	0.254	71	Chip Seal
48	E320	Texas	3	6	2	Seal Coat	0.508	72	Slurry Seal
48	E350	Texas	3	6	2	Seal Coat	0.762	71	Chip Seal
48	E352	Texas	3	6	2	Seal Coat	1.016	12	Double Surface Treatment
48	F320	Texas	2	6	2	Seal Coat	0.254	72	Slurry Seal
48	F350	Texas	2	6	2	Seal Coat	0.762	71	Chip Seal
48	G320	Texas	2	6	2	Seal Coat	0.254	72	Slurry Seal
48	G350	Texas	2	6	2	Seal Coat	0.508	71	Chip Seal
48	H320	Texas	2	6	2	Seal Coat	0.508	72	Slurry Seal
48	H350	Texas	2	6	2	Seal Coat	0.508	71	Chip Seal
48	H351	Texas	2	6	2	Seal Coat	0.762	71	Chip Seal
48	I320	Texas	2	6	2	Seal Coat	0.508	72	Slurry Seal
48	I350	Texas	2	6	2	Seal Coat	0.254	71	Chip Seal
48	J320	Texas	2	7	2	Seal Coat	0.254	72	Slurry Seal
48	J350	Texas	2	7	2	Seal Coat	0.508	71	Chip Seal
48	J351	Texas	2	7	2	Seal Coat	0.254	71	Chip Seal
48	K320	Texas	3	5	2	Seal Coat	0.508	72	Slurry Seal
48	K350	Texas	3	5	2	Seal Coat	0.762	71	Chip Seal
48	K351	Texas	3	5	2	Seal Coat	1.016	71	Chip Seal
48	L320	Texas	3	5	2	Seal Coat	0.254	72	Slurry Seal
48	L350	Texas	3	5	2	Seal Coat	0.508	71	Chip Seal
48	M320	Texas	2	6	2	Seal Coat	0.254	72	Slurry Seal
48	M350	Texas	2	6	2	Seal Coat	0.508	71	Chip Seal
48	N320	Texas	2	6	2	Seal Coat	1.016	72	Slurry Seal
48	N350	Texas	2	6	2	Seal Coat	1.016	71	Chip Seal
48	Q320	Texas	2	6	2	Seal Coat	0.254	72	Slurry Seal
48	Q350	Texas	2	6	2	Seal Coat	0.762	71	Chip Seal
48	Q350	Texas	3	7	2	Seal Coat	0.254	73	Fog Seal
48	Q353	Texas	2	6	2	Seal Coat	0.762	71	Chip Seal
49	0803	Utah	2	5	2	Seal Coat	0.254	73	Fog Seal
49	0804	Utah	2	5	2	Seal Coat	0.254	73	Fog Seal
49	1001	Utah	2	5	2	Seal Coat	1.016	71	Chip Seal
49	1001	Utah	3	6	2	Seal Coat	0.254	71	Chip Seal
49	1004	Utah	2	8	2	Seal Coat	0.508	71	Chip Seal
49	1017	Utah	2	7	2	Seal Coat	0.254	71	Chip Seal
49	A320	Utah	2	6	2	Seal Coat	0.508	72	Slurry Seal
49	A350	Utah	2	6	2	Seal Coat	0.508	71	Chip Seal
49	A351	Utah	2	6	2	Seal Coat	0.762	71	Chip Seal
49	A352	Utah	2	6	2	Seal Coat	1.016	71	Chip Seal
49	A390	Utah	2	6	2	Seal Coat	0.762	71	Chip Seal
49	B320	Utah	2	7	2	Seal Coat	0.254	72	Slurry Seal
49	B350	Utah	2	5	2	Seal Coat	0.762	71	Chip Seal
49	B351	Utah	2	5	2	Seal Coat	1.016	71	Chip Seal
49	B352	Utah	2	7	2	Seal Coat	1.016	71	Chip Seal
49	B390	Utah	2	6	2	Seal Coat	2.032	71	Chip Seal
49	C320	Utah	2	5	2	Seal Coat	0.762	72	Slurry Seal
49	C350	Utah	2	5	2	Seal Coat	0.762	71	Chip Seal
49	C351	Utah	2	6	2	Seal Coat	0.762	71	Chip Seal
49	C352	Utah	2	6	2	Seal Coat	0.508	71	Chip Seal
51	A320	Virginia	2	6	2	Seal Coat	1.27	72	Slurry Seal
51	A321	Virginia	2	6	2	Seal Coat	1.524	72	Slurry Seal
51	A350	Virginia	2	6	2	Seal Coat	1.778	71	Chip Seal
53	0801	Washington	4	6	2	Seal Coat	0.762	71	Chip Seal
53	0801	Washington	5	7	2	Seal Coat	0.254	73	Fog Seal
53	0802	Washington	4	6	2	Seal Coat	0.762	71	Chip Seal
53	1002	Washington	2	5	2	Seal Coat	0.254	71	Chip Seal
53	1006	Washington	2	5	2	Seal Coat	1.016	71	Chip Seal
53	1006	Washington	3	6	2	Seal Coat	1.016	71	Chip Seal
53	1006	Washington	4	7	2	Seal Coat	0.254	71	Chip Seal
53	1007	Washington	3	5	2	Seal Coat	0.762	71	Chip Seal
53	1007	Washington	5	8	2	Seal Coat	0.508	71	Chip Seal
53	6056	Washington	4	8	2	Seal Coat	0.508	71	Chip Seal
53	A320	Washington	2	5	2	Seal Coat	0.508	72	Slurry Seal
53	A350	Washington	2	5	2	Seal Coat	0.508	71	Chip Seal
53	B320	Washington	2	6	2	Seal Coat	0.508	72	Slurry Seal
53	B350	Washington	2	6	2	Seal Coat	1.27	71	Chip Seal
53	C320	Washington	2	5	2	Seal Coat	0.508	72	Slurry Seal
53	C350	Washington	2	5	2	Seal Coat	0.762	71	Chip Seal
56	1007	Wyoming	3	4	2	Seal Coat	0.508	71	Chip Seal
56	2017	Wyoming	2	6	2	Seal Coat	0.508	71	Chip Seal
56	2017	Wyoming	6	8	2	Seal Coat	0.508	71	Chip Seal
56	2019	Wyoming	3	9	2	Seal Coat	0.254	71	Chip Seal
56	2020	Wyoming	3	9	2	Seal Coat	0.508	81	Chip Seal with Modified Binder (Does not include Crumb Rubber)
56	6029	Wyoming	4	9	2	Seal Coat	0.508	71	Chip Seal
56	6031	Wyoming	2	7	2	Seal Coat	0.508	71	Chip Seal
56	7772	Wyoming	3	4	2	Seal Coat	0.254	71	Chip Seal
56	7772	Wyoming	5	9	2	Seal Coat	0.508	71	Chip Seal
56	7772	Wyoming	7	10	2	Seal Coat	0.508	71	Chip Seal
56	7772	Wyoming	8	11	2	Seal Coat	0.508	71	Chip Seal
56	7773	Wyoming	4	6	2	Seal Coat	1.016	71	Chip Seal
56	7773	Wyoming	5	7	2	Seal Coat	0.254	71	Chip Seal
56	7773	Wyoming	6	8	2	Seal Coat	0.508	71	Chip Seal
56	7773	Wyoming	7	9	2	Seal Coat	0.508	71	Chip Seal
56	7775	Wyoming	2	7	2	Seal Coat	0	73	Fog Seal
56	7775	Wyoming	3	8	2	Seal Coat	0.508	71	Chip Seal
56	7775	Wyoming	6	10	2	Seal Coat	0.508	71	Chip Seal
56	A320	Wyoming	2	5	2	Seal Coat	0.508	72	Slurry Seal
56	A350	Wyoming	2	5	2	Seal Coat	0.762	71	Chip Seal
56	A363	Wyoming	2	5	2	Seal Coat	0.508	71	Chip Seal
56	B320	Wyoming	2	6	2	Seal Coat	0.508	72	Slurry Seal
56	B350	Wyoming	2	6	2	Seal Coat	0.762	71	Chip Seal
56	B360	Wyoming	2	6	2	Seal Coat	1.016	71	Chip Seal
81	1803	Alberta	3	4	2	Seal Coat	1.27	71	Chip Seal
81	1804	Alberta	4	7	2	Seal Coat	0.762	71	Chip Seal
81	2812	Alberta	2	4	2	Seal Coat	1.016	71	Chip Seal
82	1005	British Columbia	3	7	2	Seal Coat	1.27	71	Chip Seal
83	0502	Manitoba	6	9	2	Seal Coat	0.762	71	Chip Seal
83	0503	Manitoba	6	9	2	Seal Coat	0.762	71	Chip Seal
83	0504	Manitoba	6	9	2	Seal Coat	0.762	71	Chip Seal
83	0505	Manitoba	6	9	2	Seal Coat	0.762	71	Chip Seal
83	0506	Manitoba	5	9	2	Seal Coat	0.762	71	Chip Seal
83	0507	Manitoba	6	9	2	Seal Coat	0.762	71	Chip Seal
83	0508	Manitoba	6	9	2	Seal Coat	0.762	71	Chip Seal
83	0509	Manitoba	5	9	2	Seal Coat	0.762	71	Chip Seal
83	6450	Manitoba	5	8	2	Seal Coat	0.762	71	Chip Seal
83	6450	Manitoba	6	9	2	Seal Coat	0.762	71	Chip Seal
83	6451	Manitoba	5	8	2	Seal Coat	0.762	71	Chip Seal
83	6451	Manitoba	6	9	2	Seal Coat	0.762	71	Chip Seal
83	6454	Manitoba	4	4	2	Seal Coat	1.27	71	Chip Seal
83	6454	Manitoba	14	7	2	Seal Coat	0.762	71	Chip Seal
83	A320	Manitoba	2	6	2	Seal Coat	1.016	72	Slurry Seal
83	A350	Manitoba	2	6	2	Seal Coat	1.016	71	Chip Seal
83	A351	Manitoba	3	6	2	Seal Coat	1.016	71	Chip Seal
87	A320	Ontario	2	7	2	Seal Coat	1.27	72	Slurry Seal
87	A350	Ontario	2	7	2	Seal Coat	1.27	71	Chip Seal
87	B320	Ontario	2	7	2	Seal Coat	1.016	72	Slurry Seal
87	B360	Ontario	2	7	2	Seal Coat	1.27	71	Chip Seal
87	B361	Ontario	2	7	2	Seal Coat	1.27	71	Chip Seal
87	B362	Ontario	2	7	2	Seal Coat	1.27	71	Chip Seal
89	A310	Quebec	2	6	2	Seal Coat	1.27	85	Other
89	A320	Quebec	2	6	2	Seal Coat	0.254	72	Slurry Seal
89	A350	Quebec	2	6	2	Seal Coat	0.508	71	Chip Seal
90	6400	Saskatchewan	2	4	2	Seal Coat	1.27	71	Chip Seal
90	6420	Saskatchewan	5	3	2	Seal Coat	1.27	71	Chip Seal
90	6420	Saskatchewan	5	3	2	Seal Coat	1.27	71	Chip Seal
90	6420	Saskatchewan	5	3	2	Seal Coat	1.27	71	Chip Seal
90	6420	Saskatchewan	6	4	2	Seal Coat	1.27	71	Chip Seal
90	6420	Saskatchewan	6	4	2	Seal Coat	1.27	71	Chip Seal
90	6420	Saskatchewan	6	3	2	Seal Coat	1.27	71	Chip Seal
90	A320	Saskatchewan	2	3	2	Seal Coat	0.254	72	Slurry Seal
90	A340	Saskatchewan	6	3	2	Seal Coat	1.27	71	Chip Seal
90	A350	Saskatchewan	2	3	2	Seal Coat	1.016	71	Chip Seal
90	A351	Saskatchewan	2	3	2	Seal Coat	1.016	71	Chip Seal
90	A352	Saskatchewan	2	3	2	Seal Coat	0.508	71	Chip Seal
90	B320	Saskatchewan	2	5	2	Seal Coat	0.254	72	Slurry Seal
90	B350	Saskatchewan	2	5	2	Seal Coat	0.762	71	Chip Seal
90	B351	Saskatchewan	2	5	2	Seal Coat	0.508	71	Chip Seal

## Sheet: Add of other types of layers
State_Code	SHRP_ID	State_Code_Explanation	Construction No	Layer No	Description	Description Explanation	Layer Thickness(cm)	Material_Code	Material Code Explanation
1	0503	Alabama	2	6	4	AC Layer Below Surface (Binder Course)	7.874	13	Recycled AC, Hot Laid, Central Plant Mix
1	0504	Alabama	2	6	4	AC Layer Below Surface (Binder Course)	6.858	1	Hot Mixed, Hot Laid AC, Dense Graded
1	0506	Alabama	2	6	4	AC Layer Below Surface (Binder Course)	3.048	1	Hot Mixed, Hot Laid AC, Dense Graded
1	0507	Alabama	2	6	4	AC Layer Below Surface (Binder Course)	9.652	1	Hot Mixed, Hot Laid AC, Dense Graded
1	0508	Alabama	2	6	4	AC Layer Below Surface (Binder Course)	9.398	13	Recycled AC, Hot Laid, Central Plant Mix
1	0509	Alabama	2	6	4	AC Layer Below Surface (Binder Course)	3.556	13	Recycled AC, Hot Laid, Central Plant Mix
1	0564	Alabama	2	6	4	AC Layer Below Surface (Binder Course)	3.302	13	Recycled AC, Hot Laid, Central Plant Mix
1	1001	Alabama	2	7	4	AC Layer Below Surface (Binder Course)	4.572	1	Hot Mixed, Hot Laid AC, Dense Graded
1	4155	Alabama	2	5	4	AC Layer Below Surface (Binder Course)	8.382	13	Recycled AC, Hot Laid, Central Plant Mix
4	0506	Arizona	2	5	4	AC Layer Below Surface (Binder Course)	7.112	1	Hot Mixed, Hot Laid AC, Dense Graded
4	0507	Arizona	2	5	4	AC Layer Below Surface (Binder Course)	6.858	1	Hot Mixed, Hot Laid AC, Dense Graded
4	0508	Arizona	2	5	4	AC Layer Below Surface (Binder Course)	6.096	13	Recycled AC, Hot Laid, Central Plant Mix
4	0509	Arizona	2	5	4	AC Layer Below Surface (Binder Course)	6.604	13	Recycled AC, Hot Laid, Central Plant Mix
4	0559	Arizona	2	5	4	AC Layer Below Surface (Binder Course)	7.62	1	Hot Mixed, Hot Laid AC, Dense Graded
4	1002	Arizona	3	6	9	Friction Course	1.016	20	Other
4	1003	Arizona	4	6	9	Friction Course	1.524	2	Hot Mixed, Hot Laid AC, Open Graded
4	1006	Arizona	4	8	9	Friction Course	2.032	2	Hot Mixed, Hot Laid AC, Open Graded
4	1006	Arizona	4	6	4	AC Layer Below Surface (Binder Course)	15.24	16	Recycled AC, Heater Scarification/Recompaction
4	1007	Arizona	4	6	4	AC Layer Below Surface (Binder Course)	10.922	1	Hot Mixed, Hot Laid AC, Dense Graded
4	1015	Arizona	2	6	9	Friction Course	0.762	2	Hot Mixed, Hot Laid AC, Open Graded
4	1016	Arizona	3	6	9	Friction Course	1.016	20	Other
4	1017	Arizona	3	6	9	Friction Course	1.27	20	Other
4	1018	Arizona	4	7	9	Friction Course	2.286	2	Hot Mixed, Hot Laid AC, Open Graded
4	1021	Arizona	5	7	9	Friction Course	2.032	20	Other
4	1022	Arizona	3	7	9	Friction Course	2.032	20	Other
4	1024	Arizona	8	7	9	Friction Course	2.286	20	Other
4	1025	Arizona	5	7	9	Friction Course	1.524	20	Other
4	1034	Arizona	5	7	9	Friction Course	2.286	20	Other
4	1062	Arizona	4	7	9	Friction Course	2.54	2	Hot Mixed, Hot Laid AC, Open Graded
4	1062	Arizona	5	8	9	Friction Course	1.524	20	Other
4	1065	Arizona	5	7	9	Friction Course	3.048	2	Hot Mixed, Hot Laid AC, Open Graded
4	1065	Arizona	6	8	9	Friction Course	1.778	20	Other
4	6055	Arizona	3	8	9	Friction Course	1.27	2	Hot Mixed, Hot Laid AC, Open Graded
4	6060	Arizona	5	8	9	Friction Course	2.286	2	Hot Mixed, Hot Laid AC, Open Graded
6	0506	California	2	6	4	AC Layer Below Surface (Binder Course)	6.096	1	Hot Mixed, Hot Laid AC, Dense Graded
6	0507	California	2	6	4	AC Layer Below Surface (Binder Course)	4.572	1	Hot Mixed, Hot Laid AC, Dense Graded
6	0508	California	2	6	4	AC Layer Below Surface (Binder Course)	5.334	13	Recycled AC, Hot Laid, Central Plant Mix
6	0509	California	2	6	4	AC Layer Below Surface (Binder Course)	6.604	13	Recycled AC, Hot Laid, Central Plant Mix
6	0559	California	2	7	4	AC Layer Below Surface (Binder Course)	10.16	1	Hot Mixed, Hot Laid AC, Dense Graded
6	0559	California	2	6	4	AC Layer Below Surface (Binder Course)	5.08	1	Hot Mixed, Hot Laid AC, Dense Graded
6	0560	California	2	6	4	AC Layer Below Surface (Binder Course)	5.08	1	Hot Mixed, Hot Laid AC, Dense Graded
6	0561	California	2	6	4	AC Layer Below Surface (Binder Course)	5.334	1	Hot Mixed, Hot Laid AC, Dense Graded
6	0562	California	2	6	4	AC Layer Below Surface (Binder Course)	5.08	1	Hot Mixed, Hot Laid AC, Dense Graded
6	0563	California	2	6	4	AC Layer Below Surface (Binder Course)	5.588	1	Hot Mixed, Hot Laid AC, Dense Graded
6	0564	California	2	7	8	Interlayer	0.762	77	Stress Absorbing Membrane Interlayer
6	0564	California	2	6	4	AC Layer Below Surface (Binder Course)	5.08	1	Hot Mixed, Hot Laid AC, Dense Graded
6	0565	California	2	7	8	Interlayer	0.762	77	Stress Absorbing Membrane Interlayer
6	0565	California	2	6	4	AC Layer Below Surface (Binder Course)	5.08	1	Hot Mixed, Hot Laid AC, Dense Graded
6	0566	California	2	9	9	Friction Course	1.524	2	Hot Mixed, Hot Laid AC, Open Graded
6	0566	California	2	8	8	Interlayer	0.762	77	Stress Absorbing Membrane Interlayer
6	0566	California	2	6	4	AC Layer Below Surface (Binder Course)	5.588	1	Hot Mixed, Hot Laid AC, Dense Graded
6	0567	California	2	8	9	Friction Course	2.032	2	Hot Mixed, Hot Laid AC, Open Graded
6	0567	California	2	6	4	AC Layer Below Surface (Binder Course)	4.826	1	Hot Mixed, Hot Laid AC, Dense Graded
6	0568	California	2	6	4	AC Layer Below Surface (Binder Course)	5.588	1	Hot Mixed, Hot Laid AC, Dense Graded
6	0569	California	2	7	4	AC Layer Below Surface (Binder Course)	5.588	13	Recycled AC, Hot Laid, Central Plant Mix
6	0569	California	2	6	4	AC Layer Below Surface (Binder Course)	9.144	1	Hot Mixed, Hot Laid AC, Dense Graded
6	0570	California	2	7	4	AC Layer Below Surface (Binder Course)	4.572	13	Recycled AC, Hot Laid, Central Plant Mix
6	0570	California	2	6	4	AC Layer Below Surface (Binder Course)	9.144	1	Hot Mixed, Hot Laid AC, Dense Graded
6	0571	California	2	7	4	AC Layer Below Surface (Binder Course)	9.144	1	Hot Mixed, Hot Laid AC, Dense Graded
6	0571	California	2	6	4	AC Layer Below Surface (Binder Course)	9.144	1	Hot Mixed, Hot Laid AC, Dense Graded
6	2040	California	5	6	9	Friction Course	1.778	2	Hot Mixed, Hot Laid AC, Open Graded
6	7491	California	2	6	9	Friction Course	1.524	2	Hot Mixed, Hot Laid AC, Open Graded
6	7491	California	4	7	4	AC Layer Below Surface (Binder Course)	7.874	1	Hot Mixed, Hot Laid AC, Dense Graded
6	8149	California	5	9	4	AC Layer Below Surface (Binder Course)	7.874	1	Hot Mixed, Hot Laid AC, Dense Graded
6	8534	California	6	9	9	Friction Course	1.778	2	Hot Mixed, Hot Laid AC, Open Graded
6	8535	California	2	8	4	AC Layer Below Surface (Binder Course)	4.064	1	Hot Mixed, Hot Laid AC, Dense Graded
8	0502	Colorado	2	4	4	AC Layer Below Surface (Binder Course)	3.302	1	Hot Mixed, Hot Laid AC, Dense Graded
8	0503	Colorado	2	4	4	AC Layer Below Surface (Binder Course)	2.286	1	Hot Mixed, Hot Laid AC, Dense Graded
8	0504	Colorado	2	4	4	AC Layer Below Surface (Binder Course)	1.524	1	Hot Mixed, Hot Laid AC, Dense Graded
8	0505	Colorado	2	4	4	AC Layer Below Surface (Binder Course)	1.778	1	Hot Mixed, Hot Laid AC, Dense Graded
8	0506	Colorado	3	4	4	AC Layer Below Surface (Binder Course)	5.08	1	Hot Mixed, Hot Laid AC, Dense Graded
8	0507	Colorado	2	4	4	AC Layer Below Surface (Binder Course)	5.08	1	Hot Mixed, Hot Laid AC, Dense Graded
8	0508	Colorado	2	4	4	AC Layer Below Surface (Binder Course)	7.112	13	Recycled AC, Hot Laid, Central Plant Mix
8	0509	Colorado	2	4	4	AC Layer Below Surface (Binder Course)	5.08	13	Recycled AC, Hot Laid, Central Plant Mix
8	0559	Colorado	2	4	4	AC Layer Below Surface (Binder Course)	10.414	1	Hot Mixed, Hot Laid AC, Dense Graded
8	0560	Colorado	2	4	4	AC Layer Below Surface (Binder Course)	10.668	1	Hot Mixed, Hot Laid AC, Dense Graded
8	1029	Colorado	5	7	4	AC Layer Below Surface (Binder Course)	5.08	20	Other
8	1053	Colorado	2	5	4	AC Layer Below Surface (Binder Course)	4.826	16	Recycled AC, Heater Scarification/Recompaction
8	7781	Colorado	5	8	4	AC Layer Below Surface (Binder Course)	4.064	1	Hot Mixed, Hot Laid AC, Dense Graded
9	0901	Connecticut	3	7	4	AC Layer Below Surface (Binder Course)	3.048	1	Hot Mixed, Hot Laid AC, Dense Graded
9	0902	Connecticut	3	7	4	AC Layer Below Surface (Binder Course)	3.048	1	Hot Mixed, Hot Laid AC, Dense Graded
9	0903	Connecticut	3	7	4	AC Layer Below Surface (Binder Course)	2.794	1	Hot Mixed, Hot Laid AC, Dense Graded
9	0960	Connecticut	3	7	4	AC Layer Below Surface (Binder Course)	2.286	1	Hot Mixed, Hot Laid AC, Dense Graded
9	0961	Connecticut	3	7	4	AC Layer Below Surface (Binder Course)	2.54	1	Hot Mixed, Hot Laid AC, Dense Graded
9	0962	Connecticut	3	7	4	AC Layer Below Surface (Binder Course)	3.556	1	Hot Mixed, Hot Laid AC, Dense Graded
9	1803	Connecticut	4	5	4	AC Layer Below Surface (Binder Course)	1.778	1	Hot Mixed, Hot Laid AC, Dense Graded
11	1400	District of Columbia	2	6	4	AC Layer Below Surface (Binder Course)	7.112	1	Hot Mixed, Hot Laid AC, Dense Graded
12	0901	Florida	2	8	9	Friction Course	1.27	2	Hot Mixed, Hot Laid AC, Open Graded
12	0901	Florida	2	6	8	Interlayer	1.016	79	Aggregate Interlayer
12	0901	Florida	2	5	8	Interlayer	0.254	77	Stress Absorbing Membrane Interlayer
12	0902	Florida	2	8	9	Friction Course	1.27	2	Hot Mixed, Hot Laid AC, Open Graded
12	0902	Florida	2	6	8	Interlayer	1.016	79	Aggregate Interlayer
12	0902	Florida	2	5	8	Interlayer	0.254	77	Stress Absorbing Membrane Interlayer
12	0903	Florida	2	8	9	Friction Course	1.27	2	Hot Mixed, Hot Laid AC, Open Graded
12	0903	Florida	2	6	8	Interlayer	0.762	79	Aggregate Interlayer
12	0903	Florida	2	5	8	Interlayer	0.254	77	Stress Absorbing Membrane Interlayer
12	0959	Florida	2	8	9	Friction Course	1.27	2	Hot Mixed, Hot Laid AC, Open Graded
12	0959	Florida	2	6	8	Interlayer	0.762	79	Aggregate Interlayer
12	0959	Florida	2	5	8	Interlayer	0.254	77	Stress Absorbing Membrane Interlayer
12	1370	Florida	5	6	9	Friction Course	1.524	2	Hot Mixed, Hot Laid AC, Open Graded
12	3997	Florida	2	7	9	Friction Course	1.27	2	Hot Mixed, Hot Laid AC, Open Graded
12	3997	Florida	2	5	4	AC Layer Below Surface (Binder Course)	3.81	13	Recycled AC, Hot Laid, Central Plant Mix
12	4096	Florida	2	8	9	Friction Course	3.556	2	Hot Mixed, Hot Laid AC, Open Graded
12	4096	Florida	2	5	4	AC Layer Below Surface (Binder Course)	1.016	1	Hot Mixed, Hot Laid AC, Dense Graded
12	4100	Florida	2	8	9	Friction Course	2.286	2	Hot Mixed, Hot Laid AC, Open Graded
12	4100	Florida	2	6	4	AC Layer Below Surface (Binder Course)	2.54	13	Recycled AC, Hot Laid, Central Plant Mix
12	4100	Florida	3	10	9	Friction Course	2.54	13	Recycled AC, Hot Laid, Central Plant Mix
12	4101	Florida	2	7	9	Friction Course	1.524	2	Hot Mixed, Hot Laid AC, Open Graded
12	4101	Florida	2	5	4	AC Layer Below Surface (Binder Course)	3.048	1	Hot Mixed, Hot Laid AC, Dense Graded
12	4106	Florida	2	7	9	Friction Course	2.794	2	Hot Mixed, Hot Laid AC, Open Graded
12	4135	Florida	2	5	4	AC Layer Below Surface (Binder Course)	3.81	1	Hot Mixed, Hot Laid AC, Dense Graded
12	4135	Florida	3	7	9	Friction Course	1.016	2	Hot Mixed, Hot Laid AC, Open Graded
12	4136	Florida	2	5	4	AC Layer Below Surface (Binder Course)	3.556	1	Hot Mixed, Hot Laid AC, Dense Graded
12	4136	Florida	3	7	9	Friction Course	1.016	2	Hot Mixed, Hot Laid AC, Open Graded
12	4137	Florida	2	7	4	AC Layer Below Surface (Binder Course)	6.858	1	Hot Mixed, Hot Laid AC, Dense Graded
12	4137	Florida	3	9	9	Friction Course	1.27	2	Hot Mixed, Hot Laid AC, Open Graded
13	0502	Georgia	2	7	9	Friction Course	2.54	2	Hot Mixed, Hot Laid AC, Open Graded
13	0503	Georgia	2	8	9	Friction Course	2.794	2	Hot Mixed, Hot Laid AC, Open Graded
13	0503	Georgia	2	6	4	AC Layer Below Surface (Binder Course)	9.652	13	Recycled AC, Hot Laid, Central Plant Mix
13	0504	Georgia	2	8	9	Friction Course	2.286	2	Hot Mixed, Hot Laid AC, Open Graded
13	0504	Georgia	2	6	4	AC Layer Below Surface (Binder Course)	9.906	1	Hot Mixed, Hot Laid AC, Dense Graded
13	0505	Georgia	2	7	9	Friction Course	2.54	2	Hot Mixed, Hot Laid AC, Open Graded
13	0506	Georgia	2	8	9	Friction Course	2.54	2	Hot Mixed, Hot Laid AC, Open Graded
13	0506	Georgia	2	6	4	AC Layer Below Surface (Binder Course)	6.096	1	Hot Mixed, Hot Laid AC, Dense Graded
13	0507	Georgia	2	8	9	Friction Course	2.032	2	Hot Mixed, Hot Laid AC, Open Graded
13	0507	Georgia	2	6	4	AC Layer Below Surface (Binder Course)	11.684	1	Hot Mixed, Hot Laid AC, Dense Graded
13	0508	Georgia	2	8	9	Friction Course	2.286	2	Hot Mixed, Hot Laid AC, Open Graded
13	0508	Georgia	2	6	4	AC Layer Below Surface (Binder Course)	13.716	13	Recycled AC, Hot Laid, Central Plant Mix
13	0509	Georgia	2	8	9	Friction Course	2.54	2	Hot Mixed, Hot Laid AC, Open Graded
13	0509	Georgia	2	6	4	AC Layer Below Surface (Binder Course)	5.334	13	Recycled AC, Hot Laid, Central Plant Mix
13	0560	Georgia	2	8	9	Friction Course	1.778	2	Hot Mixed, Hot Laid AC, Open Graded
13	0560	Georgia	2	6	4	AC Layer Below Surface (Binder Course)	2.794	1	Hot Mixed, Hot Laid AC, Dense Graded
13	0561	Georgia	2	8	9	Friction Course	2.794	2	Hot Mixed, Hot Laid AC, Open Graded
13	0561	Georgia	2	6	4	AC Layer Below Surface (Binder Course)	4.826	13	Recycled AC, Hot Laid, Central Plant Mix
13	0562	Georgia	2	8	9	Friction Course	2.286	2	Hot Mixed, Hot Laid AC, Open Graded
13	0562	Georgia	2	6	4	AC Layer Below Surface (Binder Course)	5.334	1	Hot Mixed, Hot Laid AC, Dense Graded
13	0563	Georgia	2	7	9	Friction Course	2.794	2	Hot Mixed, Hot Laid AC, Open Graded
13	0564	Georgia	2	7	9	Friction Course	2.54	2	Hot Mixed, Hot Laid AC, Open Graded
13	0565	Georgia	2	8	9	Friction Course	2.286	2	Hot Mixed, Hot Laid AC, Open Graded
13	0565	Georgia	2	6	4	AC Layer Below Surface (Binder Course)	8.382	13	Recycled AC, Hot Laid, Central Plant Mix
13	0566	Georgia	2	8	9	Friction Course	2.032	2	Hot Mixed, Hot Laid AC, Open Graded
13	0566	Georgia	2	6	4	AC Layer Below Surface (Binder Course)	10.668	1	Hot Mixed, Hot Laid AC, Dense Graded
13	1031	Georgia	3	6	9	Friction Course	2.286	2	Hot Mixed, Hot Laid AC, Open Graded
13	4420	Georgia	3	5	4	AC Layer Below Surface (Binder Course)	1.778	1	Hot Mixed, Hot Laid AC, Dense Graded
16	1007	Idaho	2	5	4	AC Layer Below Surface (Binder Course)	3.81	1	Hot Mixed, Hot Laid AC, Dense Graded
18	1028	Indiana	2	8	4	AC Layer Below Surface (Binder Course)	6.604	1	Hot Mixed, Hot Laid AC, Dense Graded
18	1028	Indiana	2	7	4	AC Layer Below Surface (Binder Course)	8.636	20	Other
18	6012	Indiana	2	10	4	AC Layer Below Surface (Binder Course)	6.35	1	Hot Mixed, Hot Laid AC, Dense Graded
18	6012	Indiana	2	9	4	AC Layer Below Surface (Binder Course)	6.858	1	Hot Mixed, Hot Laid AC, Dense Graded
19	1044	Iowa	5	7	4	AC Layer Below Surface (Binder Course)	5.08	1	Hot Mixed, Hot Laid AC, Dense Graded
19	6150	Iowa	2	7	4	AC Layer Below Surface (Binder Course)	9.906	1	Hot Mixed, Hot Laid AC, Dense Graded
20	1009	Kansas	2	4	4	AC Layer Below Surface (Binder Course)	15.494	13	Recycled AC, Hot Laid, Central Plant Mix
20	6026	Kansas	3	9	4	AC Layer Below Surface (Binder Course)	21.082	13	Recycled AC, Hot Laid, Central Plant Mix
23	0503	Maine	2	8	4	AC Layer Below Surface (Binder Course)	8.89	13	Recycled AC, Hot Laid, Central Plant Mix
23	0504	Maine	2	8	4	AC Layer Below Surface (Binder Course)	9.398	1	Hot Mixed, Hot Laid AC, Dense Graded
23	0506	Maine	2	8	4	AC Layer Below Surface (Binder Course)	5.08	1	Hot Mixed, Hot Laid AC, Dense Graded
23	0507	Maine	2	9	4	AC Layer Below Surface (Binder Course)	8.128	1	Hot Mixed, Hot Laid AC, Dense Graded
23	0507	Maine	2	8	4	AC Layer Below Surface (Binder Course)	5.842	1	Hot Mixed, Hot Laid AC, Dense Graded
23	0508	Maine	2	9	4	AC Layer Below Surface (Binder Course)	7.366	13	Recycled AC, Hot Laid, Central Plant Mix
23	0508	Maine	2	8	4	AC Layer Below Surface (Binder Course)	5.08	13	Recycled AC, Hot Laid, Central Plant Mix
23	0509	Maine	2	8	4	AC Layer Below Surface (Binder Course)	4.318	13	Recycled AC, Hot Laid, Central Plant Mix
23	0559	Maine	2	8	4	AC Layer Below Surface (Binder Course)	3.302	1	Hot Mixed, Hot Laid AC, Dense Graded
23	1009	Maine	2	6	4	AC Layer Below Surface (Binder Course)	3.048	1	Hot Mixed, Hot Laid AC, Dense Graded
23	1026	Maine	2	5	8	Interlayer	1.27	78	Dense Graded Asphalt Concrete Interlayer
23	1028	Maine	3	5	8	Interlayer	4.318	78	Dense Graded Asphalt Concrete Interlayer
24	0504	Maryland	2	8	4	AC Layer Below Surface (Binder Course)	9.398	1	Hot Mixed, Hot Laid AC, Dense Graded
24	0507	Maryland	2	8	4	AC Layer Below Surface (Binder Course)	11.938	1	Hot Mixed, Hot Laid AC, Dense Graded
24	0560	Maryland	2	8	4	AC Layer Below Surface (Binder Course)	2.286	1	Hot Mixed, Hot Laid AC, Dense Graded
27	0503	Minnesota	2	6	4	AC Layer Below Surface (Binder Course)	6.858	13	Recycled AC, Hot Laid, Central Plant Mix
27	0504	Minnesota	2	6	4	AC Layer Below Surface (Binder Course)	8.382	1	Hot Mixed, Hot Laid AC, Dense Graded
27	0506	Minnesota	2	6	4	AC Layer Below Surface (Binder Course)	4.318	1	Hot Mixed, Hot Laid AC, Dense Graded
27	0507	Minnesota	2	6	4	AC Layer Below Surface (Binder Course)	12.192	1	Hot Mixed, Hot Laid AC, Dense Graded
27	0508	Minnesota	2	6	4	AC Layer Below Surface (Binder Course)	9.906	13	Recycled AC, Hot Laid, Central Plant Mix
27	0509	Minnesota	2	6	4	AC Layer Below Surface (Binder Course)	5.08	13	Recycled AC, Hot Laid, Central Plant Mix
27	6064	Minnesota	2	10	4	AC Layer Below Surface (Binder Course)	6.35	1	Hot Mixed, Hot Laid AC, Dense Graded
27	6064	Minnesota	2	9	4	AC Layer Below Surface (Binder Course)	3.556	13	Recycled AC, Hot Laid, Central Plant Mix
28	0503	Mississippi	2	7	4	AC Layer Below Surface (Binder Course)	5.588	13	Recycled AC, Hot Laid, Central Plant Mix
28	0504	Mississippi	2	7	4	AC Layer Below Surface (Binder Course)	7.874	1	Hot Mixed, Hot Laid AC, Dense Graded
28	0507	Mississippi	2	7	4	AC Layer Below Surface (Binder Course)	7.874	1	Hot Mixed, Hot Laid AC, Dense Graded
28	0508	Mississippi	2	6	4	AC Layer Below Surface (Binder Course)	7.112	13	Recycled AC, Hot Laid, Central Plant Mix
28	0509	Mississippi	2	7	4	AC Layer Below Surface (Binder Course)	3.81	13	Recycled AC, Hot Laid, Central Plant Mix
28	0560	Mississippi	2	8	4	AC Layer Below Surface (Binder Course)	3.81	1	Hot Mixed, Hot Laid AC, Dense Graded
28	1001	Mississippi	2	6	4	AC Layer Below Surface (Binder Course)	3.81	13	Recycled AC, Hot Laid, Central Plant Mix
28	3085	Mississippi	3	5	9	Friction Course	1.27	2	Hot Mixed, Hot Laid AC, Open Graded
29	0503	Missouri	2	5	4	AC Layer Below Surface (Binder Course)	7.366	13	Recycled AC, Hot Laid, Central Plant Mix
29	0504	Missouri	2	5	4	AC Layer Below Surface (Binder Course)	7.366	1	Hot Mixed, Hot Laid AC, Dense Graded
29	0506	Missouri	2	5	4	AC Layer Below Surface (Binder Course)	4.826	1	Hot Mixed, Hot Laid AC, Dense Graded
29	0507	Missouri	2	5	4	AC Layer Below Surface (Binder Course)	11.43	1	Hot Mixed, Hot Laid AC, Dense Graded
29	0508	Missouri	2	5	4	AC Layer Below Surface (Binder Course)	12.7	13	Recycled AC, Hot Laid, Central Plant Mix
29	0509	Missouri	2	5	4	AC Layer Below Surface (Binder Course)	5.334	13	Recycled AC, Hot Laid, Central Plant Mix
29	1010	Missouri	2	6	4	AC Layer Below Surface (Binder Course)	9.398	1	Hot Mixed, Hot Laid AC, Dense Graded
29	5413	Missouri	2	5	4	AC Layer Below Surface (Binder Course)	2.032	1	Hot Mixed, Hot Laid AC, Dense Graded
30	0506	Montana	2	6	4	AC Layer Below Surface (Binder Course)	5.334	1	Hot Mixed, Hot Laid AC, Dense Graded
30	0507	Montana	2	6	4	AC Layer Below Surface (Binder Course)	6.096	1	Hot Mixed, Hot Laid AC, Dense Graded
30	0508	Montana	2	6	4	AC Layer Below Surface (Binder Course)	5.334	13	Recycled AC, Hot Laid, Central Plant Mix
30	0509	Montana	2	6	4	AC Layer Below Surface (Binder Course)	5.334	13	Recycled AC, Hot Laid, Central Plant Mix
32	1020	Nevada	4	6	9	Friction Course	2.794	2	Hot Mixed, Hot Laid AC, Open Graded
32	1020	Nevada	6	9	9	Friction Course	2.032	2	Hot Mixed, Hot Laid AC, Open Graded
32	1030	Nevada	2	7	9	Friction Course	1.778	2	Hot Mixed, Hot Laid AC, Open Graded
33	1001	New Hampshire	4	8	4	AC Layer Below Surface (Binder Course)	4.572	1	Hot Mixed, Hot Laid AC, Dense Graded
33	1001	New Hampshire	4	6	4	AC Layer Below Surface (Binder Course)	3.048	1	Hot Mixed, Hot Laid AC, Dense Graded
34	0503	New Jersey	2	7	4	AC Layer Below Surface (Binder Course)	7.62	13	Recycled AC, Hot Laid, Central Plant Mix
34	0504	New Jersey	2	7	4	AC Layer Below Surface (Binder Course)	7.366	1	Hot Mixed, Hot Laid AC, Dense Graded
34	0506	New Jersey	2	5	4	AC Layer Below Surface (Binder Course)	5.08	1	Hot Mixed, Hot Laid AC, Dense Graded
34	0507	New Jersey	2	7	4	AC Layer Below Surface (Binder Course)	7.366	1	Hot Mixed, Hot Laid AC, Dense Graded
34	0507	New Jersey	2	6	4	AC Layer Below Surface (Binder Course)	6.604	1	Hot Mixed, Hot Laid AC, Dense Graded
34	0508	New Jersey	2	8	4	AC Layer Below Surface (Binder Course)	8.382	13	Recycled AC, Hot Laid, Central Plant Mix
34	0508	New Jersey	2	7	4	AC Layer Below Surface (Binder Course)	6.35	13	Recycled AC, Hot Laid, Central Plant Mix
34	0509	New Jersey	2	7	4	AC Layer Below Surface (Binder Course)	6.604	13	Recycled AC, Hot Laid, Central Plant Mix
34	0559	New Jersey	2	6	4	AC Layer Below Surface (Binder Course)	6.35	1	Hot Mixed, Hot Laid AC, Dense Graded
34	0560	New Jersey	2	7	9	Friction Course	2.54	20	Other
34	0901	New Jersey	2	6	4	AC Layer Below Surface (Binder Course)	6.858	1	Hot Mixed, Hot Laid AC, Dense Graded
34	0902	New Jersey	2	6	4	AC Layer Below Surface (Binder Course)	6.35	1	Hot Mixed, Hot Laid AC, Dense Graded
34	0903	New Jersey	2	6	4	AC Layer Below Surface (Binder Course)	8.382	1	Hot Mixed, Hot Laid AC, Dense Graded
34	0960	New Jersey	2	6	4	AC Layer Below Surface (Binder Course)	5.334	1	Hot Mixed, Hot Laid AC, Dense Graded
34	0961	New Jersey	2	6	4	AC Layer Below Surface (Binder Course)	9.652	1	Hot Mixed, Hot Laid AC, Dense Graded
34	0962	New Jersey	2	6	4	AC Layer Below Surface (Binder Course)	3.81	1	Hot Mixed, Hot Laid AC, Dense Graded
35	0501	New Mexico	3	9	9	Friction Course	3.302	2	Hot Mixed, Hot Laid AC, Open Graded
35	0501	New Mexico	3	8	4	AC Layer Below Surface (Binder Course)	2.54	1	Hot Mixed, Hot Laid AC, Dense Graded
35	0501	New Mexico	3	7	4	AC Layer Below Surface (Binder Course)	5.08	1	Hot Mixed, Hot Laid AC, Dense Graded
35	0502	New Mexico	2	8	9	Friction Course	2.032	2	Hot Mixed, Hot Laid AC, Open Graded
35	0503	New Mexico	2	8	9	Friction Course	2.54	2	Hot Mixed, Hot Laid AC, Open Graded
35	0504	New Mexico	2	8	9	Friction Course	1.524	2	Hot Mixed, Hot Laid AC, Open Graded
35	0505	New Mexico	2	8	9	Friction Course	2.032	2	Hot Mixed, Hot Laid AC, Open Graded
35	0506	New Mexico	3	8	9	Friction Course	2.032	2	Hot Mixed, Hot Laid AC, Open Graded
35	0507	New Mexico	3	8	9	Friction Course	2.286	2	Hot Mixed, Hot Laid AC, Open Graded
35	0508	New Mexico	3	8	9	Friction Course	2.032	2	Hot Mixed, Hot Laid AC, Open Graded
35	0509	New Mexico	3	8	9	Friction Course	2.286	2	Hot Mixed, Hot Laid AC, Open Graded
35	0901	New Mexico	3	7	9	Friction Course	2.54	2	Hot Mixed, Hot Laid AC, Open Graded
35	0902	New Mexico	3	7	9	Friction Course	2.54	2	Hot Mixed, Hot Laid AC, Open Graded
35	0903	New Mexico	3	7	9	Friction Course	2.54	2	Hot Mixed, Hot Laid AC, Open Graded
35	0959	New Mexico	3	7	9	Friction Course	2.54	2	Hot Mixed, Hot Laid AC, Open Graded
35	1002	New Mexico	2	9	9	Friction Course	1.27	82	Sand Seal
35	2007	New Mexico	2	9	9	Friction Course	1.27	2	Hot Mixed, Hot Laid AC, Open Graded
35	2007	New Mexico	2	7	4	AC Layer Below Surface (Binder Course)	9.906	15	Recycled AC, Cold Laid Mixed-In-Place
35	2118	New Mexico	2	8	9	Friction Course	1.27	2	Hot Mixed, Hot Laid AC, Open Graded
36	1011	New York	2	5	4	AC Layer Below Surface (Binder Course)	7.112	1	Hot Mixed, Hot Laid AC, Dense Graded
36	1643	New York	6	5	4	AC Layer Below Surface (Binder Course)	4.572	1	Hot Mixed, Hot Laid AC, Dense Graded
37	1352	North Carolina	3	7	4	AC Layer Below Surface (Binder Course)	6.858	13	Recycled AC, Hot Laid, Central Plant Mix
37	1645	North Carolina	3	5	4	AC Layer Below Surface (Binder Course)	1.27	72	Slurry Seal
37	1801	North Carolina	4	7	9	Friction Course	2.032	11	Single Surface Treatment
40	0503	Oklahoma	2	5	4	AC Layer Below Surface (Binder Course)	6.35	13	Recycled AC, Hot Laid, Central Plant Mix
40	0504	Oklahoma	2	5	4	AC Layer Below Surface (Binder Course)	6.35	1	Hot Mixed, Hot Laid AC, Dense Graded
40	0507	Oklahoma	2	5	4	AC Layer Below Surface (Binder Course)	7.62	1	Hot Mixed, Hot Laid AC, Dense Graded
40	0508	Oklahoma	2	5	4	AC Layer Below Surface (Binder Course)	7.62	13	Recycled AC, Hot Laid, Central Plant Mix
40	4086	Oklahoma	2	5	8	Interlayer	0.762	73	Fog Seal
40	4087	Oklahoma	2	5	4	AC Layer Below Surface (Binder Course)	3.81	1	Hot Mixed, Hot Laid AC, Dense Graded
41	2002	Oregon	2	6	4	AC Layer Below Surface (Binder Course)	5.08	1	Hot Mixed, Hot Laid AC, Dense Graded
42	1597	Pennsylvania	6	6	4	AC Layer Below Surface (Binder Course)	6.35	1	Hot Mixed, Hot Laid AC, Dense Graded
42	1597	Pennsylvania	6	5	4	AC Layer Below Surface (Binder Course)	5.588	1	Hot Mixed, Hot Laid AC, Dense Graded
42	1618	Pennsylvania	2	5	4	AC Layer Below Surface (Binder Course)	5.08	1	Hot Mixed, Hot Laid AC, Dense Graded
42	1618	Pennsylvania	2	4	4	AC Layer Below Surface (Binder Course)	3.81	1	Hot Mixed, Hot Laid AC, Dense Graded
47	1023	Tennessee	3	7	8	Interlayer	1.27	84	Sand Asphalt
47	1028	Tennessee	2	7	4	AC Layer Below Surface (Binder Course)	5.08	1	Hot Mixed, Hot Laid AC, Dense Graded
47	1029	Tennessee	2	7	4	AC Layer Below Surface (Binder Course)	5.588	13	Recycled AC, Hot Laid, Central Plant Mix
47	2001	Tennessee	2	7	4	AC Layer Below Surface (Binder Course)	5.08	1	Hot Mixed, Hot Laid AC, Dense Graded
47	2001	Tennessee	4	9	4	AC Layer Below Surface (Binder Course)	5.08	1	Hot Mixed, Hot Laid AC, Dense Graded
47	3101	Tennessee	2	7	4	AC Layer Below Surface (Binder Course)	3.81	1	Hot Mixed, Hot Laid AC, Dense Graded
47	3108	Tennessee	2	7	4	AC Layer Below Surface (Binder Course)	3.556	1	Hot Mixed, Hot Laid AC, Dense Graded
47	3109	Tennessee	2	7	8	Interlayer	1.27	78	Dense Graded Asphalt Concrete Interlayer
47	3110	Tennessee	2	7	4	AC Layer Below Surface (Binder Course)	3.048	1	Hot Mixed, Hot Laid AC, Dense Graded
47	9024	Tennessee	2	6	8	Interlayer	1.016	84	Sand Asphalt
47	9025	Tennessee	3	8	4	AC Layer Below Surface (Binder Course)	3.048	1	Hot Mixed, Hot Laid AC, Dense Graded
47	9025	Tennessee	3	7	4	AC Layer Below Surface (Binder Course)	2.286	13	Recycled AC, Hot Laid, Central Plant Mix
48	0801	Texas	2	6	9	Friction Course	0.762	2	Hot Mixed, Hot Laid AC, Open Graded
48	0802	Texas	2	6	9	Friction Course	0.762	2	Hot Mixed, Hot Laid AC, Open Graded
48	1113	Texas	2	6	4	AC Layer Below Surface (Binder Course)	5.588	1	Hot Mixed, Hot Laid AC, Dense Graded
48	2108	Texas	5	6	4	AC Layer Below Surface (Binder Course)	2.794	1	Hot Mixed, Hot Laid AC, Dense Graded
48	2176	Texas	3	6	4	AC Layer Below Surface (Binder Course)	1.778	1	Hot Mixed, Hot Laid AC, Dense Graded
48	3835	Texas	3	7	4	AC Layer Below Surface (Binder Course)	10.414	1	Hot Mixed, Hot Laid AC, Dense Graded
48	A503	Texas	2	6	4	AC Layer Below Surface (Binder Course)	8.128	13	Recycled AC, Hot Laid, Central Plant Mix
48	A504	Texas	2	6	4	AC Layer Below Surface (Binder Course)	7.366	1	Hot Mixed, Hot Laid AC, Dense Graded
48	A506	Texas	2	6	4	AC Layer Below Surface (Binder Course)	4.826	1	Hot Mixed, Hot Laid AC, Dense Graded
48	A507	Texas	2	6	4	AC Layer Below Surface (Binder Course)	12.446	1	Hot Mixed, Hot Laid AC, Dense Graded
48	A508	Texas	2	6	4	AC Layer Below Surface (Binder Course)	13.208	13	Recycled AC, Hot Laid, Central Plant Mix
48	A509	Texas	2	6	4	AC Layer Below Surface (Binder Course)	5.588	13	Recycled AC, Hot Laid, Central Plant Mix
49	1008	Utah	2	5	9	Friction Course	2.54	2	Hot Mixed, Hot Laid AC, Open Graded
53	1007	Washington	4	6	4	AC Layer Below Surface (Binder Course)	10.668	15	Recycled AC, Cold Laid Mixed-In-Place
53	6056	Washington	2	5	4	AC Layer Below Surface (Binder Course)	7.874	1	Hot Mixed, Hot Laid AC, Dense Graded
56	2019	Wyoming	2	7	4	AC Layer Below Surface (Binder Course)	3.048	1	Hot Mixed, Hot Laid AC, Dense Graded
56	2020	Wyoming	2	6	4	AC Layer Below Surface (Binder Course)	3.048	1	Hot Mixed, Hot Laid AC, Dense Graded
56	2020	Wyoming	2	5	4	AC Layer Below Surface (Binder Course)	4.572	13	Recycled AC, Hot Laid, Central Plant Mix
56	7772	Wyoming	5	6	4	AC Layer Below Surface (Binder Course)	2.286	1	Hot Mixed, Hot Laid AC, Dense Graded
81	0506	Alberta	2	6	4	AC Layer Below Surface (Binder Course)	4.318	1	Hot Mixed, Hot Laid AC, Dense Graded
81	0507	Alberta	2	6	4	AC Layer Below Surface (Binder Course)	4.572	1	Hot Mixed, Hot Laid AC, Dense Graded
81	0508	Alberta	2	6	4	AC Layer Below Surface (Binder Course)	5.08	13	Recycled AC, Hot Laid, Central Plant Mix
81	0509	Alberta	2	6	4	AC Layer Below Surface (Binder Course)	5.08	13	Recycled AC, Hot Laid, Central Plant Mix
81	1805	Alberta	2	6	4	AC Layer Below Surface (Binder Course)	18.288	1	Hot Mixed, Hot Laid AC, Dense Graded
81	8529	Alberta	4	7	4	AC Layer Below Surface (Binder Course)	2.032	1	Hot Mixed, Hot Laid AC, Dense Graded
83	6454	Manitoba	12	5	4	AC Layer Below Surface (Binder Course)	4.318	13	Recycled AC, Hot Laid, Central Plant Mix
89	1021	Quebec	3	6	4	AC Layer Below Surface (Binder Course)	10.922	1	Hot Mixed, Hot Laid AC, Dense Graded

## Sheet: Patch & Seal
State_Code	SHRP_ID	Construction No	Completion Date	Area (m2) or Length (m)	Type
1	0102	2	2003-04-17	250.551	Patch
1	0107	2	2001-02-07	92.9	Patch
1	0563	3	1999-05-15	5.574	Patch
1	1011	2	2000-05-15	5.2024	Patch
1	4073	2	1996-05-15	1.1148	Patch
1	6012	2	1998-07-15	10.7764	Patch
1	A310	3	1998-09-15	83.82	Seal
1	A320	3	1998-09-15	105.156	Seal
1	A330	2	1990-08-07	59.436	Seal
1	A330	3	1998-09-15	99.06	Seal
1	A340	2	1998-09-15	115.824	Seal
1	B310	3	1996-05-15	0.2787	Patch
1	B320	3	1996-05-15	20.9025	Patch
1	B330	2	1996-05-15	3.5302	Patch
1	C330	2	1990-08-09	551.078	Seal
1	C330	3	1992-05-15	3.4373	Patch
1	C330	4	1994-05-15	7.6178	Patch
1	C330	5	1997-05-15	0.4645	Patch
1	C330	6	1998-05-15	6.0385	Patch
1	C330	7	2001-05-15	11.148	Patch
1	C330	8	2002-05-15	1.3935	Patch
1	C350	3	1995-05-15	0.7432	Patch
1	C350	4	1997-05-15	1.4864	Patch
2	1001	2	1993-07-01	5.4811	Patch
2	1001	3	1994-06-01	6.9675	Patch
2	1001	4	1999-07-01	247.648	Seal
2	9035	4	2001-07-01	247.648	Seal
2	9035	5	2016-06-01	0.0929	Patch
4	0506	7	2007-08-01	1.4864	Patch
4	1003	6	2015-03-01	288.95	Seal
4	1006	2	1991-12-01	15.8859	Patch
4	1006	3	1992-07-01	2.2296	Patch
4	1006	6	2015-03-01	201.473	Seal
4	1007	5	2003-06-01	0.5574	Patch
4	1024	4	1994-07-01	0.5574	Patch
4	1024	6	1997-07-07	12.8202	Patch
4	1025	6	2011-06-01	23.1321	Patch
4	1025	7	2016-06-01	7.8036	Patch
4	6053	2	1990-01-01	50.9092	Patch
4	A330	2	1990-08-24	182.88	Seal
4	B320	3	1993-05-01	11.7983	Patch
4	B330	2	1990-08-28	96.9264	Seal
4	B350	3	1993-05-01	0.5574	Patch
4	B902	4	2003-06-01	35.2091	Patch
4	C310	3	1993-01-01	13.0989	Patch
4	C320	3	1993-01-01	3.0657	Patch
4	C330	2	1990-09-04	202.692	Seal
4	C330	3	1993-01-01	5.4811	Patch
4	D320	3	1991-05-01	0.1858	Patch
4	D330	2	1990-09-06	112.166	Seal
5	0113	2	2004-04-27	152.4	Seal
5	0113	3	2006-06-15	0.0929	Patch
5	0114	2	2004-04-27	152.4	Seal
5	0115	2	2004-04-27	182.27	Seal
5	0115	3	2006-06-15	0.0929	Patch
5	0116	2	2004-04-27	207.874	Seal
5	0116	3	2004-06-15	0.3716	Patch
5	0116	4	2006-06-15	0.2787	Patch
5	0117	2	2004-04-27	153.924	Seal
5	0118	2	1999-05-15	0.1858	Patch
5	0118	3	2004-04-26	52.024	Patch
5	0118	3	2004-04-26	182.88	Seal
5	0119	2	1999-05-15	38.1819	Patch
5	0120	2	1999-05-15	0.929	Patch
5	0121	2	2004-04-26	30.48	Seal
5	0122	2	2004-04-26	156.972	Seal
5	0123	2	2004-04-26	199.034	Seal
5	0124	2	1999-05-15	0.1858	Patch
5	0124	3	2004-04-26	213.055	Seal
5	2042	2	1993-05-15	13.8421	Patch
6	0501	3	2000-03-08	152.4	Seal
6	0501	5	2005-04-01	10.0332	Patch
6	0502	3	2000-03-08	152.4	Seal
6	0503	3	1998-09-01	0.3716	Patch
6	0503	4	2000-03-08	152.4	Seal
6	0504	3	2002-11-01	1.3006	Patch
6	0505	3	2000-03-08	152.4	Seal
6	0506	3	2000-03-09	152.4	Seal
6	0506	5	2004-06-01	0.1858	Patch
6	0509	4	2006-06-01	256.404	Patch
6	0561	4	2002-07-01	1.3935	Patch
6	0563	3	2000-07-19	264.765	Patch
6	0564	4	1996-10-01	445.92	Patch
6	0565	4	2000-07-19	1.1148	Patch
6	0568	4	1998-07-01	473.79	Patch
6	0570	3	1997-07-01	0.0929	Patch
6	0571	3	2000-07-17	0.4645	Patch
6	0571	4	2006-06-01	290.127	Patch
6	2002	4	1997-08-01	13.2847	Patch
6	2002	5	1998-07-01	4.0876	Patch
6	2002	7	2013-06-01	237.744	Seal
6	2038	2	1995-03-01	0.1858	Patch
6	2038	3	2000-10-01	21.5528	Patch
6	2040	3	1995-07-01	0.929	Patch
6	2040	4	1997-07-01	5.2953	Patch
6	2041	2	1995-07-01	38.1819	Patch
6	8153	4	2006-07-01	20.438	Patch
6	8153	5	2009-05-01	21.1812	Patch
6	8156	2	1999-06-01	0.5574	Patch
6	8156	5	2011-08-01	16.0717	Patch
6	8156	6	2012-06-01	4.1805	Patch
6	8534	3	1998-08-01	44.8707	Patch
6	A310	3	1999-10-15	259.53	Seal
6	A320	3	1999-10-15	259.53	Seal
6	A330	2	1990-08-21	201.473	Seal
8	0501	3	1997-01-31	554.126	Seal
8	0502	3	1997-01-31	0.1858	Patch
8	0502	3	1997-01-31	554.126	Seal
8	0503	3	1997-01-31	1.7651	Patch
8	0503	3	1997-01-31	554.126	Seal
8	0503	4	1999-06-01	0.2787	Patch
8	0504	3	1997-01-31	0.5574	Patch
8	0504	3	1997-01-31	554.126	Seal
8	0504	4	1999-06-01	46.5429	Patch
8	0505	3	1997-01-31	554.126	Seal
8	0505	4	1999-06-01	0.5574	Patch
8	0506	2	1991-06-01	9.6616	Patch
8	0506	4	1997-01-31	554.126	Seal
8	0506	5	1999-06-01	20.6238	Patch
8	0507	3	1997-01-31	554.126	Seal
8	0507	4	1999-06-01	1.2077	Patch
8	0508	3	1997-01-31	0.5574	Patch
8	0508	3	1997-01-31	554.126	Seal
8	0508	4	1999-06-01	1.858	Patch
8	0509	3	1997-01-31	14.9569	Patch
8	0509	3	1997-01-31	554.126	Seal
8	0509	4	1999-06-01	1.858	Patch
8	0559	3	1997-01-31	554.126	Seal
8	0559	4	1998-07-01	197.97	Patch
8	0560	3	1997-01-31	554.126	Seal
8	0560	4	1999-06-01	0.3716	Patch
8	1029	2	1995-06-01	15.9788	Patch
8	1029	4	2002-08-01	0.1858	Patch
8	2008	2	1993-08-01	1.4864	Patch
8	6002	3	2004-06-01	15.793	Patch
8	6013	2	1993-08-01	9.7545	Patch
8	6013	3	1998-06-01	0.3716	Patch
8	7780	3	2005-06-01	0.5574	Patch
8	7780	5	2010-08-01	3.3444	Patch
8	7780	7	2013-08-01	6.5959	Patch
8	7780	9	2015-08-31	3.5302	Patch
8	7780	10	2016-09-01	11.0551	Patch
8	7781	3	1997-08-01	1.4864	Patch
8	A310	3	1995-06-01	30.4712	Patch
8	A310	4	1998-06-01	3.5302	Patch
8	A330	3	1993-10-15	137.16	Seal
8	B330	2	1990-07-24	49.0728	Seal
9	0901	4	2003-04-16	109.118	Seal
9	0902	4	2003-04-16	14.0208	Seal
9	0903	4	2003-04-16	146.914	Seal
9	0960	4	2003-04-17	149.962	Seal
9	0961	4	2003-04-17	216.103	Seal
9	0962	4	2003-04-17	152.4	Seal
9	1803	2	1995-01-18	38.1	Seal
9	1803	3	1996-07-25	468.173	Seal
10	1450	4	2008-02-01	140.208	Seal
12	0902	3	2004-06-15	10.9622	Patch
12	1370	2	1996-08-01	43.663	Patch
12	1370	3	1998-09-15	0.5574	Patch
12	1370	4	1999-09-15	4.5521	Patch
12	4154	3	1991-01-01	105.906	Patch
12	4154	4	1991-05-15	52.3956	Patch
12	4154	5	1992-11-15	0.7432	Patch
12	4154	6	1993-09-15	0.0929	Patch
12	4154	7	1995-03-15	0.3716	Patch
12	4154	8	1996-04-15	0.3716	Patch
12	4154	8	1996-04-15	0.1858	Patch
12	A330	2	1990-08-13	64.008	Seal
12	B330	2	1990-08-16	885.444	Seal
12	C320	3	1994-05-15	0.2787	Patch
12	C320	4	1996-05-15	23.6994	Patch
12	C321	3	1994-05-15	0.1858	Patch
12	C321	4	1996-05-15	2.0438	Patch
12	C330	2	1990-08-17	1073.2	Seal
12	C330	3	1992-05-15	1.858	Patch
12	C330	4	1994-05-15	1.1148	Patch
12	C330	5	1996-05-15	0.3716	Patch
13	1031	2	1995-09-15	54.864	Seal
13	4112	2	1990-06-05	23.6994	Patch
13	4113	2	1990-06-05	2.8799	Patch
13	4119	2	1993-06-01	0.3716	Patch
16	1010	2	1997-03-01	23.6994	Patch
16	1020	2	1993-04-14	43.8912	Seal
16	1020	3	2008-08-01	23.6994	Patch
16	9032	3	2002-06-01	8.9184	Patch
16	C330	2	1990-07-31	49.9872	Seal
17	A330	2	1990-08-17	129.54	Seal
17	A330	3	1995-02-22	152.4	Seal
17	B310	3	1993-06-15	82.9056	Seal
17	B330	2	1990-08-02	212.446	Seal
18	A330	2	1990-08-16	103.937	Seal
19	0101	3	2001-07-01	32.8866	Patch
19	0103	3	2001-07-01	62.9862	Patch
19	0108	2	2001-07-01	166.477	Patch
19	1044	2	1992-02-21	13.3776	Patch
19	1044	2	1992-02-21	246.583	Seal
19	1044	3	1995-08-12	13.3776	Patch
19	1044	3	1995-09-27	259.53	Seal
19	6049	2	1992-07-14	233.172	Seal
19	6049	4	1999-05-13	14.4924	Patch
19	6049	4	1999-05-14	109.728	Seal
19	A330	2	1990-07-10	220.37	Seal
19	A340	2	1994-03-23	0.3716	Patch
19	A350	3	1994-03-28	3.716	Patch
20	0160	2	1996-09-01	25.083	Patch
20	A330	2	1990-07-13	469.697	Seal
20	B320	3	1992-02-07	12.5415	Patch
20	B330	2	1990-07-14	3.6576	Seal
21	1010	2	1989-08-09	0.7432	Patch
21	1010	3	1994-10-18	2.5083	Patch
21	1014	2	1989-07-20	11.148	Patch
21	1014	4	1998-10-01	10.219	Patch
21	6043	2	1989-08-10	4.8308	Patch
21	A330	2	1990-08-14	37.1856	Seal
21	B330	2	1990-08-15	1.2192	Seal
22	3056	2	1996-06-15	2.9728	Patch
23	0501	3	2003-08-01	317.602	Seal
23	0502	3	2003-08-01	152.4	Seal
23	0503	3	2003-08-01	152.4	Seal
23	0504	3	2003-08-01	152.4	Seal
23	0505	3	2003-08-01	152.4	Seal
23	0506	3	2003-08-01	152.4	Seal
23	0507	3	2003-08-01	152.4	Seal
23	0508	3	2003-08-01	135.636	Seal
23	0509	3	2003-08-01	106.07	Seal
23	0559	3	2003-08-01	152.4	Seal
23	1028	2	1992-05-13	7.0604	Patch
24	0501	2	1992-05-07	2.787	Patch
24	0501	2	1992-05-14	227.381	Seal
24	0502	2	1992-04-10	70.604	Patch
24	0504	2	1992-04-14	1.0219	Patch
24	0504	3	1996-10-02	0.5574	Patch
24	0505	2	1992-04-10	0.4645	Patch
24	0505	3	1996-09-29	2.3225	Patch
24	0505	4	2009-04-01	0.7432	Patch
24	0506	2	1992-04-14	2.9728	Patch
24	0507	2	1992-04-14	2.2296	Patch
24	0509	2	1992-04-22	0.3716	Patch
24	0561	2	1992-04-24	0.1858	Patch
24	0562	2	1992-04-24	0.2787	Patch
24	A330	2	1990-09-12	33.2232	Seal
24	A331	2	1990-12-05	213.36	Seal
25	1002	2	1988-06-06	152.4	Seal
25	1002	3	1992-10-15	152.4	Seal
25	1002	4	1993-09-20	1.858	Patch
25	1002	5	1994-11-04	318.516	Seal
25	1002	6	1996-10-02	318.516	Seal
25	1003	2	1988-06-08	152.4	Seal
26	1004	2	1991-06-05	152.4	Seal
26	1013	2	1990-06-15	30.48	Seal
26	A310	2	1990-06-15	30.48	Seal
26	A330	2	1990-08-05	166.116	Seal
26	B330	2	1990-08-07	122.834	Seal
26	C330	2	1990-08-09	319.43	Seal
26	D330	2	1990-08-10	626.974	Seal
27	0501	2	1999-06-04	126.716	Patch
27	0501	3	2001-08-01	0.929	Patch
27	0502	3	1991-06-15	121.92	Seal
27	0502	4	2001-08-01	19.0445	Patch
27	0503	4	2001-08-01	0.8361	Patch
27	0504	3	1991-06-15	90.8304	Seal
27	0504	4	2001-08-01	23.6994	Patch
27	0505	3	1991-06-15	60.96	Seal
27	0505	5	2001-08-01	185.986	Patch
27	0506	3	1991-06-15	15.24	Seal
27	0506	5	2001-08-01	92.9	Patch
27	0507	3	1991-06-15	25.908	Seal
27	0507	5	2001-08-01	464.5	Patch
27	0508	3	1991-06-15	18.288	Seal
27	0508	4	2001-08-01	464.5	Patch
27	0509	3	1991-06-15	3.048	Seal
27	0509	4	2001-08-01	0.1858	Patch
27	0559	3	1991-06-15	10.0584	Seal
27	0559	4	2001-08-01	0.4645	Patch
27	0560	3	1991-06-15	198.12	Seal
27	0560	5	2001-08-01	0.0929	Patch
27	0561	3	1991-06-15	182.88	Seal
27	0561	4	2001-08-01	0.2787	Patch
27	1016	3	1999-03-15	313.944	Seal
27	1018	2	1993-06-15	45.0565	Patch
27	1019	2	1992-03-15	0.0929	Patch
27	1019	3	1994-03-15	0.0929	Patch
27	1023	3	2001-04-15	247.648	Seal
27	1085	2	1990-04-01	0.4645	Patch
27	1087	2	1999-02-15	0.1858	Patch
27	6064	3	1990-10-01	179.34	Seal
27	6064	4	1998-04-15	0.1858	Patch
27	A330	2	1990-07-28	967.13	Seal
27	B310	3	1991-03-05	36.576	Seal
27	B330	2	1990-07-28	426.415	Seal
27	C330	2	1990-07-30	503.53	Seal
27	D310	3	1994-03-15	146.304	Seal
27	D330	2	1990-07-31	368.808	Seal
28	0501	2	1999-01-15	0.3716	Patch
28	1001	3	2002-05-15	4.4592	Patch
28	1802	2	1997-05-15	2.5083	Patch
28	1802	3	1999-05-15	0.5574	Patch
28	2807	2	1992-05-15	0.1858	Patch
28	2807	4	1997-05-15	6.0385	Patch
28	3085	2	1997-05-15	3.716	Patch
28	3089	2	1997-05-15	12.8202	Patch
28	A330	2	1990-08-23	100.584	Seal
28	A330	3	1993-01-27	97.536	Seal
29	1002	2	2000-03-18	335.28	Seal
29	1002	3	2001-03-14	335.28	Seal
29	1002	4	2002-02-04	335.28	Seal
29	1008	2	1997-04-01	121.92	Seal
29	5403	4	2000-06-01	0.0929	Patch
29	5403	4	2000-06-01	29.8704	Seal
29	A310	3	1995-12-05	118.567	Seal
29	A320	3	1995-12-05	152.4	Seal
29	A330	2	1990-08-19	281.33	Seal
29	A330	3	1997-12-10	92.964	Seal
29	A351	2	1990-08-20	2.2296	Patch
29	B330	2	1990-08-18	9.4488	Seal
29	B351	2	1990-09-07	2.2296	Patch
30	0113	2	2003-06-01	160.02	Seal
30	0113	6	2012-06-01	22.296	Patch
30	0114	2	2003-06-01	173.736	Seal
30	0115	2	2003-06-01	178.308	Seal
30	0116	2	2003-06-01	152.4	Seal
30	0117	2	2003-06-01	207.264	Seal
30	0118	2	2003-06-01	160.02	Seal
30	0119	2	2003-06-01	170.688	Seal
30	0120	2	2003-06-01	152.4	Seal
30	0121	2	2003-06-01	179.832	Seal
30	0122	2	2003-06-01	152.4	Seal
30	0123	2	2003-06-01	179.832	Seal
30	0124	2	2003-06-01	166.116	Seal
30	0502	3	2000-06-01	278.7	Patch
30	0503	3	1999-06-01	17.2794	Patch
30	0561	3	1997-08-01	278.7	Patch
30	0901	2	2003-06-01	225.552	Seal
30	0902	2	2003-06-01	254.813	Seal
30	0903	2	2003-06-01	3.048	Seal
30	6004	2	1999-09-15	247.648	Seal
30	6004	3	2002-05-02	247.648	Seal
30	8129	3	2013-06-15	57.912	Seal
30	A330	2	1990-08-08	292.03	Seal
31	6700	6	1999-03-19	331.013	Seal
31	6700	7	2001-01-25	45.72	Seal
31	A310	3	1996-04-10	394.411	Seal
31	A320	3	1996-04-10	370.637	Seal
31	A330	2	1990-07-17	30.48	Seal
31	A330	3	1996-04-09	327.355	Seal
31	A350	3	1996-04-09	414.528	Seal
31	A351	3	1996-04-08	527.304	Seal
31	A352	3	1996-04-08	577.901	Seal
31	A353	3	1996-04-08	409.042	Seal
32	0101	2	2002-05-01	29.8704	Seal
32	0102	2	1999-09-01	278.7	Patch
32	0102	3	2002-05-01	49.0512	Patch
32	0102	3	2002-05-01	14.0208	Seal
32	0103	2	2002-05-01	31.6992	Seal
32	0104	2	2002-05-01	21.9456	Seal
32	0104	3	2009-04-01	27.87	Patch
32	0105	2	2002-05-01	20.4216	Seal
32	0106	2	2009-04-01	79.4295	Patch
32	0107	2	2002-05-01	7.9248	Seal
32	0108	2	2002-05-01	3.048	Seal
32	0109	2	2004-05-05	0.8361	Patch
32	0110	2	2009-05-01	0.8361	Patch
32	0111	2	2009-05-01	0.8361	Patch
32	0112	2	2009-04-01	0.8361	Patch
32	1020	3	1999-04-21	160.63	Seal
32	1021	2	1992-06-01	0.8361	Patch
32	2027	3	1994-06-01	0.8361	Patch
32	2027	4	1996-07-01	0.1858	Patch
32	A320	3	1994-04-01	0.8361	Patch
32	A320	4	1996-03-08	0.8361	Patch
32	A330	2	1990-08-22	173.126	Seal
32	A330	3	1994-04-01	0.8361	Patch
32	A330	4	1996-03-08	0.8361	Patch
32	A350	3	1994-04-01	0.8361	Patch
32	A350	4	1995-07-01	0.8361	Patch
32	B320	3	1993-04-01	0.8361	Patch
32	B330	2	1990-07-29	0.6096	Seal
32	C330	2	1990-07-28	6.4008	Seal
34	0501	3	1999-09-13	6.1314	Patch
34	0801	2	1993-08-05	0.8361	Patch
34	0860	2	1993-08-05	9.29	Patch
34	1003	4	2002-08-01	0.8361	Patch
34	1003	6	2005-08-01	0.8361	Patch
34	1030	2	1991-02-25	609.6	Seal
34	1030	4	2005-08-01	0.8361	Patch
35	0501	4	2001-05-15	9.29	Patch
35	0501	5	2002-04-15	0.8361	Patch
35	0501	6	2002-09-15	70.104	Seal
35	0501	7	2003-05-15	0.8361	Patch
35	0502	3	2004-06-15	0.8361	Patch
35	0504	3	2003-05-20	0.8361	Patch
35	0902	4	2002-05-15	0.8361	Patch
35	0902	5	2003-08-15	0.8361	Patch
35	1003	2	1998-06-15	0.4645	Patch
35	1005	2	1998-06-15	218.222	Patch
35	1005	3	2004-09-15	152.4	Seal
35	2007	3	1993-06-15	13.935	Patch
35	6033	2	2000-05-15	0.1858	Patch
35	6033	3	2001-05-15	3.4373	Patch
35	6035	2	1993-06-02	69.1176	Patch
36	1643	2	1989-10-13	91.44	Seal
36	1643	4	1995-09-05	2.3225	Patch
36	A310	3	1995-09-15	0.2787	Patch
36	A330	2	1990-09-06	302.057	Seal
36	A331	2	1990-06-01	213.36	Seal
36	A340	2	1995-09-15	0.1858	Patch
36	B330	2	1990-09-04	73.7616	Seal
36	B331	2	1990-05-09	335.28	Seal
37	1006	2	1991-08-28	278.7	Patch
37	1817	2	1990-11-15	221.102	Patch
37	1817	3	1994-05-05	5.6669	Patch
39	0105	2	1998-05-30	1.0219	Patch
39	0159	4	2005-09-07	1.2077	Patch
40	0113	2	1999-02-05	12.7273	Patch
40	0114	2	1999-02-05	5.2024	Patch
40	0115	2	1999-02-05	18.58	Patch
40	0116	2	1999-02-05	1.5793	Patch
40	0117	2	1999-02-05	20.2522	Patch
40	0118	2	1999-02-05	30.0996	Patch
40	0118	3	2005-06-15	1.0219	Patch
40	0119	2	1999-02-05	0.1858	Patch
40	0120	2	1999-02-05	1.0219	Patch
40	0121	2	1999-02-05	0.5574	Patch
40	0122	2	1999-02-05	9.1042	Patch
40	0123	2	1999-02-05	6.0385	Patch
40	0124	2	1999-02-05	1.2077	Patch
40	0160	2	1999-02-05	2.3225	Patch
40	0501	2	1997-06-15	1.7651	Patch
40	0501	3	1999-02-05	91.3207	Patch
40	0502	2	1997-07-08	7.5249	Patch
40	0502	3	1999-02-05	2.4154	Patch
40	0503	3	1999-02-05	7.9894	Patch
40	0504	3	1999-02-05	1.7651	Patch
40	0505	2	1997-07-08	6.3172	Patch
40	0505	3	1999-02-05	1.1148	Patch
40	0506	3	1999-02-05	21.8315	Patch
40	0507	3	1999-02-05	18.58	Patch
40	0508	3	1999-02-05	22.9463	Patch
40	0509	3	1999-02-05	27.6842	Patch
40	0560	3	1999-02-05	0.7432	Patch
40	4086	2	1989-08-04	259.53	Seal
40	4086	3	1998-09-15	50.292	Seal
40	4088	2	1993-05-15	1.3006	Patch
40	4164	3	2007-03-15	93.5736	Seal
40	B330	2	1990-09-10	185.928	Seal
40	B330	3	1994-03-30	152.4	Seal
40	B330	4	1998-06-15	0.4645	Patch
40	C320	3	1994-05-15	0.8361	Patch
40	C320	4	1995-05-15	0.2787	Patch
40	C330	2	1990-09-07	59.436	Seal
40	C330	3	1995-05-15	75.8993	Patch
40	C350	3	1993-06-15	0.2787	Patch
40	C350	4	1995-05-15	0.1858	Patch
41	6011	2	1992-06-09	1.0219	Patch
42	1597	2	1990-06-13	182.88	Seal
42	1597	3	1996-06-25	325.222	Seal
42	1597	4	1997-08-25	1.2077	Patch
42	1597	5	1999-10-25	343.814	Seal
42	1605	3	2001-12-20	61.5696	Seal
42	A330	2	1990-09-10	137.77	Seal
42	B330	2	1990-10-02	69.1896	Seal
42	B330	6	1999-10-25	35.3568	Seal
42	B351	6	1999-10-25	13.716	Seal
45	1011	2	1998-05-15	6.6888	Patch
46	0859	2	1995-06-28	14.6304	Seal
46	9106	2	1991-06-12	77.4192	Seal
46	9187	2	1991-06-19	18.288	Seal
46	9197	3	1991-10-22	152.4	Seal
47	1023	2	1990-06-09	2.2296	Patch
47	1023	4	2001-09-15	227.076	Seal
47	1023	5	2004-05-15	1.3006	Patch
47	2001	3	2000-05-15	2.787	Patch
47	2008	2	1989-11-01	0.5574	Patch
47	3101	3	1998-05-15	0.5574	Patch
47	3104	2	1989-10-26	0.0929	Patch
47	3108	3	2001-05-15	3.6231	Patch
47	3108	4	2001-09-15	184.404	Seal
47	3108	5	2004-05-15	11.0551	Patch
47	6022	2	1992-02-21	3.8089	Patch
47	9024	3	2002-09-15	469.392	Seal
47	9025	2	1994-05-15	2.2296	Patch
47	A320	3	1994-05-15	0.1858	Patch
47	A330	2	1990-07-30	1250.59	Seal
47	A330	3	1991-05-07	876.605	Seal
47	A330	4	1994-06-15	1011.94	Seal
47	B330	2	1990-08-01	179.34	Seal
47	B330	3	1993-02-04	3.048	Seal
47	C310	2	1990-06-08	1676.4	Seal
47	C320	2	1990-06-08	1676.4	Seal
47	C330	2	1990-08-03	662.94	Seal
47	C330	3	1992-07-13	219.456	Seal
47	C350	2	1990-06-08	1676.4	Seal
47	C350	3	1992-05-15	14.3995	Patch
47	C350	4	1994-05-15	1.7651	Patch
48	0001	2	1997-03-06	182.88	Seal
48	0001	3	2002-05-15	3.0657	Patch
48	0001	4	2004-08-31	3.0657	Patch
48	0001	5	2006-09-15	126.492	Seal
48	0113	3	2006-06-15	1.7651	Patch
48	0115	4	2006-06-15	0.3716	Patch
48	0116	4	2006-06-15	0.8361	Patch
48	0117	3	2006-06-15	284.46	Patch
48	0118	3	2006-06-15	257.519	Patch
48	0119	4	2006-06-15	48.5867	Patch
48	0120	3	2006-06-15	0.4645	Patch
48	0122	3	2006-06-15	0.8361	Patch
48	0123	3	2006-06-15	0.929	Patch
48	0124	3	2006-06-15	3.3444	Patch
48	0901	2	2015-02-01	152.4	Seal
48	0902	2	2015-02-01	152.4	Seal
48	0903	2	2015-02-01	152.4	Seal
48	1039	2	1989-09-19	13.4705	Patch
48	1039	3	1992-05-15	1.4864	Patch
48	1039	4	1994-05-15	2.8799	Patch
48	1039	5	1995-09-15	18.3013	Patch
48	1046	2	1988-12-22	321.259	Seal
48	1046	3	1998-01-29	504.444	Seal
48	1047	2	1988-12-01	320.954	Seal
48	1047	3	1996-05-15	2.2296	Patch
48	1047	4	1998-01-22	196.596	Seal
48	1047	5	1998-02-11	126.187	Seal
48	1047	6	1998-05-15	10.6835	Patch
48	1048	2	1995-05-15	16.722	Patch
48	1048	3	1996-05-15	30.3783	Patch
48	1050	2	1996-06-15	0.929	Patch
48	1069	2	1990-09-14	457.2	Seal
48	1069	3	2002-01-15	3.2515	Patch
48	1069	4	2003-03-15	1.6722	Patch
48	1070	2	1992-05-15	5.8527	Patch
48	1070	3	1997-05-15	1.6722	Patch
48	1070	4	1999-05-15	2.3225	Patch
48	1070	5	1999-09-15	484.632	Seal
48	1070	6	2002-05-15	15.8859	Patch
48	1076	2	1997-05-15	2.5083	Patch
48	1077	3	1997-10-15	3.5302	Patch
48	1092	6	2002-09-15	134.112	Seal
48	1093	3	1996-05-15	3.9947	Patch
48	1109	4	2000-05-15	23.6994	Patch
48	1116	4	1998-05-15	0.8361	Patch
48	1130	2	1991-05-15	0.8361	Patch
48	1168	2	1998-05-15	13.0989	Patch
48	1168	4	2004-05-15	1.1148	Patch
48	1178	2	1991-04-01	28.3158	Seal
48	1181	2	1999-06-15	3.9947	Patch
48	1183	2	1990-12-12	0.0929	Patch
48	1183	3	1991-09-19	0.0929	Patch
48	1183	4	1992-03-06	0.0929	Patch
48	1183	4	1992-01-31	6.096	Seal
48	2108	2	1994-06-22	1.3935	Patch
48	2108	3	1995-08-01	46.45	Patch
48	2108	4	2000-09-15	198.12	Seal
48	2108	5	2012-09-07	1.5793	Patch
48	2172	2	1990-08-09	240.792	Seal
48	2172	5	1995-01-18	11.5196	Patch
48	3579	2	1992-06-15	45.72	Seal
48	3669	2	1995-11-22	0.1858	Patch
48	3679	2	1995-04-24	0.7432	Patch
48	3679	3	1995-06-05	1.4864	Patch
48	3689	2	1994-05-10	3.3444	Patch
48	3689	3	1995-06-05	0.3716	Patch
48	3689	4	1998-05-28	0.6503	Patch
48	3739	4	2001-04-02	0.3716	Patch
48	3749	2	1995-11-28	0.2787	Patch
48	3835	2	1992-09-14	76.5048	Seal
48	3855	2	1998-07-01	0.4645	Patch
48	3875	3	1998-05-15	2.1367	Patch
48	6079	2	1991-04-15	144.924	Patch
48	6079	3	1992-06-15	199.735	Patch
48	6079	4	1994-06-15	1.858	Patch
48	6079	5	1996-06-15	8.8255	Patch
48	6079	6	1998-06-15	5.3882	Patch
48	6079	6	1998-06-15	0.7432	Patch
48	6179	2	1997-09-15	111.252	Seal
48	9005	3	2004-09-15	26.2128	Seal
48	B310	2	1990-09-14	266.7	Seal
48	B320	2	1990-09-14	335.28	Seal
48	B330	2	1990-09-26	381	Seal
48	B340	2	2002-01-03	1.6722	Patch
48	B350	2	1990-09-14	266.7	Seal
48	B350	4	2000-05-15	2.6012	Patch
48	D310	2	1990-08-09	184.404	Seal
48	D320	2	1990-08-09	225.552	Seal
48	D330	2	1990-08-09	231.648	Seal
48	D330	3	1990-09-18	24.384	Seal
48	D350	2	1990-08-09	175.26	Seal
48	E310	2	1990-08-02	1.3006	Patch
48	E310	2	1990-08-02	26.5176	Seal
48	E320	2	1990-08-02	2.787	Patch
48	E320	2	1990-08-02	14.6304	Seal
48	E320	4	1991-04-10	1.3006	Patch
48	E320	5	1992-03-06	76.178	Patch
48	E330	2	1990-08-02	3.3444	Patch
48	E330	3	1991-04-10	15.793	Patch
48	E330	3	1991-08-19	24.6888	Seal
48	E330	4	1992-03-06	7.0604	Patch
48	E330	4	1992-01-31	156.667	Seal
48	E340	2	1990-08-02	0.4645	Patch
48	E340	3	1991-04-10	76.178	Patch
48	E340	4	1992-03-06	12.2628	Patch
48	E350	2	1990-08-02	0.0929	Patch
48	E350	2	1990-08-02	19.5072	Seal
48	E350	4	1991-04-10	0.3716	Patch
48	E350	5	1992-03-06	0.1858	Patch
48	E351	2	1990-08-02	10.9728	Seal
48	E352	2	1990-08-02	15.8496	Seal
48	F320	3	1994-09-07	0.1858	Patch
48	F330	2	1990-10-04	14.6304	Seal
48	F330	3	1994-09-07	2.6012	Patch
48	F330	4	1995-04-12	0.8361	Patch
48	F350	3	1992-05-15	0.0929	Patch
48	F350	4	1994-09-07	2.8799	Patch
48	G350	3	1991-05-15	0.3716	Patch
48	G350	4	1991-09-16	1.3006	Patch
48	G350	5	1995-03-16	0.7432	Patch
48	H320	2	1990-09-25	4.572	Seal
48	H330	2	1990-09-25	7.62	Seal
48	H330	2	1990-10-11	14.6304	Seal
48	H330	3	1993-03-04	30.48	Seal
48	J310	3	2000-09-15	329.184	Seal
48	J320	3	2000-09-15	246.888	Seal
48	J330	2	2000-09-15	53.34	Seal
48	J340	2	2000-09-15	103.022	Seal
48	J350	3	2000-09-15	128.016	Seal
48	J351	3	2000-09-15	44.196	Seal
48	K310	2	1990-06-22	80.772	Seal
48	K320	2	1990-06-22	25.908	Seal
48	K350	2	1990-06-22	22.86	Seal
48	K351	2	1990-06-22	35.052	Seal
48	L310	2	1990-08-20	112.776	Seal
48	L320	2	1990-08-20	143.256	Seal
48	L330	2	1990-09-20	109.728	Seal
48	L350	2	1990-08-20	136.246	Seal
48	M310	3	1995-11-28	2.2296	Patch
48	M320	3	1995-11-28	0.4645	Patch
48	M330	2	1995-11-28	3.3444	Patch
48	M340	2	1994-03-22	0.3716	Patch
48	M340	3	1995-11-28	0.2787	Patch
48	N320	3	1990-12-18	52.953	Patch
48	N330	2	1990-12-18	0.0929	Patch
48	N330	3	1991-09-27	1.0219	Patch
48	N330	4	1992-01-22	12.5415	Patch
48	N330	4	1992-01-22	35.0233	Patch
48	N330	5	1992-03-15	26.7552	Patch
48	N330	6	1993-03-15	107.207	Patch
48	N340	2	1993-03-15	250.83	Patch
49	0803	4	2017-06-19	0.7432	Patch
49	0803	5	2019-06-01	191.746	Patch
49	0804	4	2019-06-01	15.3285	Patch
49	1001	4	2013-06-01	94.1832	Seal
49	1017	3	2001-04-15	60.96	Seal
49	A330	2	1990-07-02	240.182	Seal
49	B310	3	2001-04-15	184.404	Seal
49	B330	2	1990-07-05	133.198	Seal
49	B330	3	2001-04-15	247.648	Seal
49	B350	3	2001-04-15	30.48	Seal
49	B351	3	2001-04-15	247.648	Seal
49	B390	3	2001-04-15	247.648	Seal
49	C330	2	1990-07-19	254.32	Seal
50	1004	2	1998-10-07	124.968	Seal
50	1004	5	2005-10-31	38.1	Seal
50	1681	3	1999-07-29	224.028	Seal
50	1683	3	1999-07-29	247.193	Seal
51	1417	3	1998-04-01	0.0929	Patch
51	2004	3	2004-06-01	0.8361	Patch
51	A330	2	1990-09-18	148.742	Seal
53	0801	7	2015-10-20	18.288	Seal
53	0802	6	2015-10-20	42.672	Seal
53	1005	4	2008-08-01	6.3172	Patch
53	1005	5	2013-06-01	0.8361	Patch
53	1005	6	2016-06-01	12.2628	Patch
53	1005	6	2016-06-01	259.53	Seal
53	1008	2	1993-06-01	35.6736	Patch
53	1801	2	1993-06-01	6.3172	Patch
53	1801	2	1994-05-12	1219.2	Seal
53	1801	3	1994-08-01	2.8799	Patch
53	6048	3	1998-06-01	0.1858	Patch
53	6049	2	1994-08-11	76.2	Seal
53	7322	2	1994-07-01	6.4101	Patch
53	7322	3	1998-05-05	8.8255	Patch
53	7322	5	2008-08-01	0.3716	Patch
53	A330	2	1990-08-12	233.172	Seal
53	A330	3	1993-05-07	60.96	Seal
53	AA01	2	2015-06-22	152.4	Seal
53	AA02	2	2015-06-22	152.4	Seal
53	AA03	2	2015-06-22	152.4	Seal
53	B330	2	1990-08-13	105.156	Seal
53	B330	3	1993-10-27	2438.4	Seal
53	C330	2	1990-08-15	59.436	Seal
53	C330	3	1993-02-16	609.6	Seal
53	C330	4	1995-10-01	2.787	Patch
56	2015	3	2006-07-01	5.8527	Patch
56	2017	3	2010-07-28	34.5588	Patch
56	2017	7	2018-06-11	259.53	Seal
56	7772	2	1991-07-03	124.968	Seal
56	7773	2	1997-05-08	411.48	Seal
56	7773	3	1997-10-29	10.668	Seal
56	B330	2	1990-07-26	3.048	Seal
72	1003	2	1996-05-15	2.787	Patch
72	4122	2	2002-05-15	0.0929	Patch
81	0501	2	1993-06-01	0.1858	Patch
81	0501	3	1997-06-01	55.4613	Patch
81	0501	4	1997-09-01	0.1858	Patch
81	0501	5	1998-06-01	96.9876	Patch
81	0501	6	1998-09-01	51.8382	Patch
81	0501	7	2000-07-01	7.432	Patch
81	0501	7	2000-07-01	18.288	Seal
81	0501	8	2003-06-01	11.3338	Patch
81	0501	9	2004-05-01	74.32	Patch
81	0501	10	2004-08-01	32.3292	Patch
81	0502	3	2000-07-01	5.2024	Patch
81	0502	4	2004-08-01	35.6736	Patch
81	0503	2	1990-10-10	0.0929	Patch
81	0503	4	2004-06-01	0.5574	Patch
81	0503	5	2004-08-01	0.0929	Patch
81	0504	2	1990-10-03	0.4645	Patch
81	0505	3	1991-05-01	0.0929	Patch
81	0505	4	1995-07-01	0.3716	Patch
81	0505	5	2001-07-01	0.1858	Patch
81	0505	6	2004-05-01	0.1858	Patch
81	0506	3	2005-07-01	2.6012	Patch
81	0507	4	2003-06-01	0.8361	Patch
81	0507	5	2005-05-01	0.0929	Patch
81	0508	3	1999-05-01	2.8799	Patch
81	0508	4	2002-06-01	0.3716	Patch
81	0508	5	2004-06-01	1.3006	Patch
81	0508	6	2005-06-01	0.7432	Patch
81	0508	7	2006-06-01	2.2296	Patch
81	0509	3	1998-07-01	0.4645	Patch
81	0509	4	2000-06-01	3.3444	Patch
81	0509	6	2003-06-01	0.3716	Patch
81	0509	7	2004-06-01	0.2787	Patch
81	0509	8	2004-08-01	52.953	Patch
81	1803	2	1995-05-15	52.7304	Seal
81	1803	4	1997-06-01	0.0929	Patch
81	1803	6	2004-06-01	1.0219	Patch
81	1803	7	2007-08-01	12.5415	Patch
81	1803	8	2012-05-01	35.0233	Patch
81	1803	8	2012-05-14	179.34	Seal
81	1805	3	2010-05-01	26.7552	Patch
81	8529	2	2002-06-01	107.207	Patch
82	9017	2	1994-07-02	1481.02	Seal
83	0501	4	1992-09-08	250.83	Patch
83	0501	5	1993-04-21	10.668	Seal
83	0501	6	1996-05-13	0.7432	Patch
83	0502	3	1993-04-21	168.554	Seal
83	0502	4	2001-07-16	44.196	Seal
83	0502	6	2009-07-23	191.746	Patch
83	0503	3	1993-04-21	163.373	Seal
83	0503	4	2001-07-16	80.772	Seal
83	0504	3	1993-04-21	134.722	Seal
83	0504	4	2001-07-16	152.4	Seal
83	0505	3	1993-04-21	152.4	Seal
83	0505	4	2001-07-16	15.24	Seal
83	0506	3	1993-04-21	124.968	Seal
83	0507	3	1993-04-21	37.7952	Seal
83	0507	4	2001-07-16	149.352	Seal
83	0508	3	1993-04-21	115.824	Seal
83	0508	4	2001-07-16	152.4	Seal
83	0509	3	1993-04-21	143.256	Seal
83	1801	5	2001-07-31	15.3285	Patch
83	6450	3	1993-04-21	51.816	Seal
83	6450	4	2001-07-16	149.352	Seal
83	6451	3	1993-04-21	83.82	Seal
83	6451	4	2001-07-16	10.668	Seal
83	6454	2	1990-06-06	23.6994	Patch
83	6454	2	1990-06-06	60.0456	Seal
83	6454	3	1991-08-31	18.288	Seal
83	6454	5	1992-09-23	95.7072	Seal
83	6454	6	1993-03-02	0.0929	Patch
83	6454	7	1994-10-20	0.8361	Patch
83	6454	8	1995-03-22	23.6994	Patch
83	6454	9	1995-06-19	6.3172	Patch
83	6454	10	1996-05-27	0.8361	Patch
83	6454	11	1997-09-15	12.2628	Patch
83	6454	13	1999-06-30	29.5656	Seal
83	6454	15	2012-09-11	35.6736	Patch
83	A310	2	1990-06-14	33.528	Seal
83	A310	4	2001-07-31	6.3172	Patch
83	A320	2	1990-06-14	21.9456	Seal
83	A320	4	2001-07-31	2.8799	Patch
83	A330	2	1990-07-25	79.248	Seal
83	A330	4	1998-06-21	0.1858	Patch
83	A330	5	2001-07-31	6.4101	Patch
83	A331	2	1990-06-14	93.5736	Seal
83	A331	3	2001-07-31	8.8255	Patch
83	A340	2	1998-05-21	0.3716	Patch
83	A350	3	2001-07-31	2.787	Patch
83	A351	2	1990-06-14	62.7888	Seal
83	A351	4	2001-07-31	5.8527	Patch
84	1802	2	1998-06-11	34.5588	Patch
85	1803	2	1990-08-06	8.5344	Seal
86	6802	2	1991-07-31	23.6994	Patch
86	6802	3	1996-02-19	2.787	Patch
86	6802	4	1998-09-15	23.6994	Patch
87	1806	3	1995-09-27	0.0929	Patch
87	A310	2	1990-08-08	224.638	Seal
87	A311	2	1990-07-09	208.788	Seal
87	A330	2	1990-08-20	2487.47	Seal
87	B310	2	1990-09-08	102.718	Seal
87	B311	2	1990-07-27	261.823	Seal
87	B330	2	1990-08-22	248.717	Seal
88	1646	2	1990-09-11	9.144	Seal
88	1646	3	1991-07-18	35.052	Seal
88	1646	4	1995-08-22	44.196	Seal
88	1647	2	1990-09-11	78.3336	Seal
88	1647	3	1991-08-28	3.9624	Seal
88	1647	4	1995-08-22	88.392	Seal
89	1021	1	2011-08-15	23.6994	Patch
89	1021	2	1995-06-01	0.1858	Patch
89	A330	2	1990-08-31	53.6448	Seal
90	6400	3	2000-08-24	55.4613	Patch
90	6405	2	1995-07-27	0.1858	Patch
90	6420	3	1993-05-12	23.6994	Patch
90	6420	5	1995-09-07	96.9876	Patch
90	6801	2	2000-08-24	51.8382	Patch
90	A320	3	1994-05-12	7.432	Patch
90	A330	2	1990-07-23	325.526	Seal
90	A340	3	1993-05-14	11.3338	Patch
90	A340	3	1993-05-17	23.6994	Patch
90	A340	4	1993-06-19	74.32	Patch
90	A340	5	1994-05-12	23.6994	Patch
90	A340	6	1995-09-07	32.3292	Patch
90	A350	3	1992-08-19	5.2024	Patch
90	A350	4	1996-05-27	35.6736	Patch
90	B320	3	1996-07-27	0.0929	Patch
90	B330	2	1990-07-21	289.56	Seal
90	B331	2	1990-10-25	498.958	Seal
90	B340	3	1996-07-27	0.5574	Patch
90	B350	3	1996-07-27	0.0929	Patch

## Sheet: Milling layer
STATE_CODE	SHRP_ID	CONSTRUCTION_NO	LAYER_NO	DESCRIPTION	DESCRIPTION_EXP	LAYER_TYPE	LANE_WIDTH （m）	LANES_LTPP_DIR
1	0506	2	5	3	Original Surface Layer	AC	3.6576	2
1	0507	2	5	3	Original Surface Layer	AC	3.6576	2
1	0508	2	5	3	Original Surface Layer	AC	3.6576	2
1	0509	2	5	3	Original Surface Layer	AC	3.6576	2
1	0563	2	5	3	Original Surface Layer	AC	3.6576	2
1	0564	2	5	3	Original Surface Layer	AC	3.6576	2
1	1019	2	5	3	Original Surface Layer	AC	3.6576	2
1	4155	2	4	3	Original Surface Layer	AC	3.6576	2
4	0502	2	4	9	Friction Course	AC	3.6576	2
4	0503	2	4	9	Friction Course	AC	3.6576	2
4	0504	2	4	9	Friction Course	AC	3.6576	2
4	0505	2	4	9	Friction Course	AC	3.6576	2
4	0506	2	4	9	Friction Course	AC	3.6576	2
4	0507	2	4	9	Friction Course	AC	3.6576	2
4	0508	2	4	9	Friction Course	AC	3.6576	2
4	0509	2	4	9	Friction Course	AC	3.6576	2
4	0559	2	4	9	Friction Course	AC	3.6576	2
4	0560	2	4	9	Friction Course	AC	3.6576	2
4	1002	3	3	9	Friction Course	AC	3.6576	2
4	1002	3	4	2	Seal Coat	AC	3.6576	2
4	1003	4	4	9	Friction Course	AC	3.6576	2
4	1006	4	4	9	Friction Course	AC	3.6576	2
4	1006	4	5	10	Surface Treatment	AC	3.6576	2
4	1007	4	4	9	Friction Course	AC	3.6576	2
4	1007	4	5	2	Seal Coat	AC	3.6576	2
4	1015	2	4	9	Friction Course	AC	3.6576	2
4	1016	3	4	9	Friction Course	AC	3.6576	2
4	1017	3	4	9	Friction Course	AC	3.6576	2
4	1018	4	4	9	Friction Course	AC	3.6576	2
4	1018	4	5	10	Surface Treatment	AC	3.6576	2
4	1021	5	4	9	Friction Course	AC	3.6576	2
4	1021	5	5	10	Surface Treatment	AC	3.6576	2
4	1022	3	5	9	Friction Course	AC	3.6576	2
4	1022	4	6	1	Overlay	AC	3.6576	2
4	1022	4	7	9	Friction Course	AC	3.6576	2
4	1024	8	4	9	Friction Course	AC	3.6576	2
4	1024	8	5	2	Seal Coat	AC	3.6576	2
4	1025	5	4	9	Friction Course	AC	3.6576	2
4	1025	5	5	2	Seal Coat	AC	3.6576	2
4	1062	4	5	9	Friction Course	AC	3.6576	2
4	1062	4	6	10	Surface Treatment	AC	3.6576	2
4	1062	5	7	9	Friction Course	AC	3.6576	2
4	1065	5	5	9	Friction Course	AC	3.6576	2
4	1065	5	6	10	Surface Treatment	AC	3.6576	2
4	1065	6	7	9	Friction Course	AC	3.6576	2
4	6055	3	5	9	Friction Course	AC	3.6576	1
4	6055	3	6	2	Seal Coat	AC	3.6576	1
4	6060	5	5	9	Friction Course	AC	3.6576	2
4	6060	5	6	2	Seal Coat	AC	3.6576	2
4	B901	2	4	9	Friction Course	AC	3.6576	3
4	B902	2	4	9	Friction Course	AC	3.6576	3
4	B903	2	4	9	Friction Course	AC	3.6576	3
4	B959	2	4	9	Friction Course	AC	3.6576	3
4	B960	2	4	9	Friction Course	AC	3.6576	3
4	B961	2	4	9	Friction Course	AC	3.6576	3
4	B964	2	4	9	Friction Course	AC	3.6576	3
4	BA01	2	6	1	Overlay	AC	3.6576	3
4	BA02	2	6	1	Overlay	AC	3.6576	3
4	BA03	2	6	1	Overlay	AC	3.6576	3
4	BA59	2	6	1	Overlay	AC	3.6576	2
4	BA60	2	5	4	AC Layer Below Surface (Binder Course)	AC	3.6576	2
4	BA60	2	6	1	Overlay	AC	3.6576	2
4	BA61	2	6	1	Overlay	AC	3.6576	2
6	0502	2	5	9	Friction Course	AC	3.6576	2
6	0503	2	5	9	Friction Course	AC	3.6576	2
6	0504	2	5	9	Friction Course	AC	3.6576	2
6	0505	2	5	9	Friction Course	AC	3.6576	2
6	0506	2	5	9	Friction Course	AC	3.6576	2
6	0507	2	5	9	Friction Course	AC	3.6576	2
6	0508	2	5	9	Friction Course	AC	3.6576	2
6	0509	2	5	9	Friction Course	AC	3.6576	2
6	0559	2	5	9	Friction Course	AC	3.6576	2
6	0560	2	5	9	Friction Course	AC	3.6576	2
6	0561	2	5	9	Friction Course	AC	3.6576	2
6	0562	2	5	9	Friction Course	AC	3.6576	2
6	0563	2	5	9	Friction Course	AC	3.6576	2
6	0564	2	5	9	Friction Course	AC	3.6576	2
6	0565	2	5	9	Friction Course	AC	3.6576	2
6	0566	2	5	9	Friction Course	AC	3.6576	2
6	0567	2	5	9	Friction Course	AC	3.6576	2
6	0568	2	5	9	Friction Course	AC	3.6576	2
6	0569	2	5	9	Friction Course	AC	3.6576	2
6	0570	2	5	9	Friction Course	AC	3.6576	2
6	0571	2	5	9	Friction Course	AC	3.6576	2
6	7452	3	7	1	Overlay	AC	3.6576	2
6	7491	2	4	9	Friction Course	AC	3.6576	2
6	7491	4	6	9	Friction Course	AC	3.6576	2
6	8149	2	4	9	Friction Course	AC	3.6576	2
6	8149	2	5	2	Seal Coat	AC	3.6576	2
6	8149	5	6	1	Overlay	AC	3.6576	2
6	8149	5	7	2	Seal Coat	AC	3.6576	2
6	8150	5	5	9	Friction Course	AC	3.6576	2
6	8150	5	6	1	Overlay	AC	3.6576	2
6	8535	6	10	2	Seal Coat	AC	3.6576	2
6	8535	6	11	1	Overlay	AC	3.6576	2
6	8535	6	12	2	Seal Coat	AC	3.6576	2
8	1029	5	5	2	Seal Coat	AC	3.6576	1
8	1029	5	6	10	Surface Treatment	AC	3.6576	1
8	1047	2	2	6	Subbase Layer	GS	3.6576	1
8	2008	2	2	6	Subbase Layer	GS	3.6576	2
8	7780	2	6	9	Friction Course	AC	3.6576	2
8	7781	5	7	10	Surface Treatment	AC	3.6576	2
8	7783	3	6	9	Friction Course	AC	3.6576	2
9	0901	2	6	3	Original Surface Layer	AC	3.6576	2
9	0902	2	6	3	Original Surface Layer	AC	3.6576	2
9	0903	2	6	3	Original Surface Layer	AC	3.6576	2
9	0960	2	6	3	Original Surface Layer	AC	3.6576	2
9	0961	2	6	3	Original Surface Layer	AC	3.6576	2
9	0962	2	6	3	Original Surface Layer	AC	3.6576	2
11	1400	2	5	3	Original Surface Layer	AC	3.6576	2
12	4100	2	5	3	Original Surface Layer	AC	3.6576	2
12	4100	3	8	9	Friction Course	AC	3.6576	2
12	4106	2	5	9	Friction Course	AC	3.6576	3
12	4137	2	4	4	AC Layer Below Surface (Binder Course)	AC	3.6576	2
12	AA01	2	9	3	Original Surface Layer	AC	3.6576	1
12	AA02	2	9	3	Original Surface Layer	AC	3.6576	1
12	AA03	2	9	3	Original Surface Layer	AC	3.6576	1
12	AA61	2	9	3	Original Surface Layer	AC	3.6576	1
13	0503	2	5	9	Friction Course	AC	3.6576	3
13	0504	2	5	9	Friction Course	AC	3.6576	3
13	0505	2	5	9	Friction Course	AC	3.6576	3
13	0506	2	4	3	Original Surface Layer	AC	3.6576	3
13	0506	2	5	9	Friction Course	AC	3.6576	3
13	0507	2	5	9	Friction Course	AC	3.6576	3
13	0508	2	4	3	Original Surface Layer	AC	3.6576	3
13	0508	2	5	9	Friction Course	AC	3.6576	3
13	0509	2	5	9	Friction Course	AC	3.6576	3
13	0560	2	5	9	Friction Course	AC	3.6576	3
13	0561	2	5	9	Friction Course	AC	3.6576	3
13	0562	2	5	9	Friction Course	AC	3.6576	3
13	0563	2	4	3	Original Surface Layer	AC	3.6576	3
13	0563	2	5	9	Friction Course	AC	3.6576	3
13	0564	2	4	3	Original Surface Layer	AC	3.6576	3
13	0564	2	5	9	Friction Course	AC	3.6576	3
13	0565	2	5	9	Friction Course	AC	3.6576	3
13	0566	2	4	3	Original Surface Layer	AC	3.6576	3
13	0566	2	5	9	Friction Course	AC	3.6576	3
13	1031	3	5	9	Friction Course	AC	3.6576	2
16	9034	3	5	2	Seal Coat	AC	3.6576	1
16	9034	3	6	2	Seal Coat	AC	3.6576	1
18	1028	2	5	4	AC Layer Below Surface (Binder Course)	AC	3.6576	2
18	1028	2	6	3	Original Surface Layer	AC	3.6576	2
18	1037	2	5	3	Original Surface Layer	AC	3.6576	2
18	2008	5	8	1	Overlay	AC	3.6576	2
18	6012	2	7	1	Overlay	AC	3.6576	2
18	6012	2	8	10	Surface Treatment	AC	3.6576	2
18	6012	3	11	1	Overlay	AC	3.6576	2
20	0159	2	4	3	Original Surface Layer	AC	3.6576	2
20	1005	4	5	3	Original Surface Layer	AC	3.6576	1
20	1005	4	6	1	Overlay	AC	3.6576	1
20	1009	2	3	3	Original Surface Layer	AC	3.6576	1
20	6026	3	6	4	AC Layer Below Surface (Binder Course)	AC	3.6576	1
20	6026	3	7	1	Overlay	AC	3.6576	1
20	6026	3	8	1	Overlay	AC	3.6576	1
20	6026	5	10	1	Overlay	AC	3.6576	1
20	6026	5	11	2	Seal Coat	AC	3.6576	1
21	1034	2	4	3	Original Surface Layer	AC	3.6576	2
22	0113	2	6	3	Original Surface Layer	AC	3.6576	2
22	0114	2	6	3	Original Surface Layer	AC	3.6576	2
22	0115	2	6	3	Original Surface Layer	AC	3.6576	2
22	0116	2	6	3	Original Surface Layer	AC	3.6576	2
22	0117	2	7	3	Original Surface Layer	AC	3.6576	2
22	0118	2	7	3	Original Surface Layer	AC	3.6576	2
22	0119	2	7	3	Original Surface Layer	AC	3.6576	2
22	0120	2	7	3	Original Surface Layer	AC	3.6576	2
22	0121	2	7	3	Original Surface Layer	AC	3.6576	2
22	0122	2	8	3	Original Surface Layer	AC	3.6576	2
22	0123	2	8	3	Original Surface Layer	AC	3.6576	2
22	0124	2	8	3	Original Surface Layer	AC	3.6576	2
23	0506	2	7	9	Friction Course	AC	3.6576	2
23	0507	2	7	9	Friction Course	AC	3.6576	2
23	0508	2	7	9	Friction Course	AC	3.6576	2
23	0509	2	7	9	Friction Course	AC	3.6576	2
23	1001	2	5	9	Friction Course	AC	3.6576	2
24	0506	2	7	9	Friction Course	AC	3.6576	1
24	0507	2	7	9	Friction Course	AC	3.6576	1
24	0509	2	7	9	Friction Course	AC	3.6576	1
25	1004	2	4	3	Original Surface Layer	AC	3.6576	2
27	0506	2	5	3	Original Surface Layer	AC	3.6576	2
27	0507	2	5	3	Original Surface Layer	AC	3.6576	2
27	0508	2	5	3	Original Surface Layer	AC	3.6576	2
27	0509	2	5	3	Original Surface Layer	AC	3.6576	2
27	1018	4	5	10	Surface Treatment	AC	3.6576	2
27	1028	2	4	3	Original Surface Layer	AC	3.6576	2
27	6064	2	6	4	AC Layer Below Surface (Binder Course)	AC	3.6576	2
27	6064	2	7	4	AC Layer Below Surface (Binder Course)	AC	3.6576	2
27	6064	2	8	1	Overlay	AC	3.6576	2
28	0506	2	5	3	Original Surface Layer	AC	3.6576	2
28	0506	2	6	9	Friction Course	AC	3.6576	2
28	0507	2	6	9	Friction Course	AC	3.6576	2
28	0508	2	4	3	Original Surface Layer	AC	3.6576	2
28	0508	2	5	9	Friction Course	AC	3.6576	2
28	0509	2	5	3	Original Surface Layer	AC	3.6576	2
28	0509	2	6	9	Friction Course	AC	3.6576	2
28	1001	2	5	3	Original Surface Layer	AC	3.6576	2
28	2807	3	5	3	Original Surface Layer	AC	3.6576	2
28	3081	3	5	3	Original Surface Layer	AC	3.6576	2
28	3091	2	4	3	Original Surface Layer	AC	3.6576	2
28	3093	2	6	2	Seal Coat	AC	3.6576	2
29	0506	2	4	3	Original Surface Layer	AC	3.6576	1
29	0508	2	4	3	Original Surface Layer	AC	3.6576	1
29	0509	2	4	3	Original Surface Layer	AC	3.6576	1
30	0114	6	4	2	Seal Coat	AC	3.6576	2
30	0115	6	4	2	Seal Coat	AC	3.6576	2
30	0117	6	5	2	Seal Coat	AC	3.6576	2
30	0119	6	5	2	Seal Coat	AC	3.6576	2
30	0123	6	5	2	Seal Coat	AC	3.6576	2
30	0124	6	5	2	Seal Coat	AC	3.6576	2
30	0502	2	5	9	Friction Course	AC	3.6576	2
30	0502	4	6	1	Overlay	AC	3.6576	2
30	0503	2	5	9	Friction Course	AC	3.6576	2
30	0504	2	5	9	Friction Course	AC	3.6576	2
30	0505	2	5	9	Friction Course	AC	3.6576	2
30	0505	3	6	1	Overlay	AC	3.6576	2
30	0506	2	5	9	Friction Course	AC	3.6576	2
30	0506	3	7	1	Overlay	AC	3.6576	2
30	0507	2	5	9	Friction Course	AC	3.6576	2
30	0508	2	5	9	Friction Course	AC	3.6576	2
30	0509	2	5	9	Friction Course	AC	3.6576	2
30	0560	2	5	9	Friction Course	AC	3.6576	2
30	0561	2	5	9	Friction Course	AC	3.6576	2
30	7066	2	5	9	Friction Course	AC	3.6576	2
30	7075	2	6	9	Friction Course	AC	3.6576	2
30	7076	2	6	9	Friction Course	AC	3.6576	2
30	7076	4	8	2	Seal Coat	AC	3.6576	2
30	7076	7	9	1	Overlay	AC	3.6576	2
30	7076	7	10	2	Seal Coat	AC	3.6576	2
32	1020	4	4	9	Friction Course	AC	3.6576	1
32	1020	6	5	1	Overlay	AC	3.6576	1
32	1020	6	6	9	Friction Course	AC	3.6576	1
32	1020	6	7	2	Seal Coat	AC	3.6576	1
32	AA01	2	2	6	Subbase Layer	GS	3.6576	2
32	AA02	2	2	6	Subbase Layer	GS	3.6576	2
32	AA03	2	2	6	Subbase Layer	GS	3.6576	2
32	AA59	2	2	6	Subbase Layer	GS	3.6576	2
32	AA61	2	2	6	Subbase Layer	GS	3.6576	2
32	AA62	2	2	6	Subbase Layer	GS	3.6576	2
33	1001	4	5	3	Original Surface Layer	AC	3.6576	2
34	0901	2	5	3	Original Surface Layer	AC	3.6576	2
34	0903	2	5	3	Original Surface Layer	AC	3.6576	2
34	0961	2	5	3	Original Surface Layer	AC	3.6576	2
34	1003	2	5	3	Original Surface Layer	AC	3.6576	2
34	1011	2	5	3	Original Surface Layer	AC	3.6576	2
34	1030	3	5	3	Original Surface Layer	AC	3.6576	2
34	1031	2	4	3	Original Surface Layer	AC	3.6576	2
35	0501	2	6	2	Seal Coat	AC	3.6576	2
35	0506	2	6	2	Seal Coat	AC	3.6576	2
35	0507	2	5	4	AC Layer Below Surface (Binder Course)	AC	3.6576	2
35	0507	2	6	2	Seal Coat	AC	3.6576	2
35	0508	2	5	4	AC Layer Below Surface (Binder Course)	AC	3.6576	2
35	0508	2	6	2	Seal Coat	AC	3.6576	2
35	0509	2	5	4	AC Layer Below Surface (Binder Course)	AC	3.6576	2
35	0509	2	6	2	Seal Coat	AC	3.6576	2
35	0901	2	4	1	Overlay	AC	3.6576	2
35	0902	2	4	1	Overlay	AC	3.6576	2
35	0903	2	4	1	Overlay	AC	3.6576	2
35	0959	2	4	1	Overlay	AC	3.6576	2
35	2007	2	5	9	Friction Course	AC	3.6576	2
35	2007	2	6	1	Overlay	AC	3.6576	2
35	2118	2	6	9	Friction Course	AC	3.9624	2
35	6033	5	7	9	Friction Course	AC	3.6576	2
35	6033	5	8	1	Overlay	AC	3.6576	2
36	1644	2	5	3	Original Surface Layer	AC	3.6576	1
37	1006	3	5	9	Friction Course	AC	3.6576	2
37	1006	3	6	2	Seal Coat	AC	3.6576	2
37	1024	2	4	9	Friction Course	AC	3.6576	1
37	1028	2	3	3	Original Surface Layer	AC	3.6576	2
37	1352	2	5	9	Friction Course	AC	3.6576	2
37	1801	2	4	3	Original Surface Layer	AC	3.6576	2
37	1801	5	6	1	Overlay	AC	3.6576	2
37	1801	5	7	9	Friction Course	AC	3.6576	2
37	1803	2	5	9	Friction Course	AC	3.6576	2
37	2819	4	10	1	Overlay	AC	3.6576	2
39	0104	2	4	3	Original Surface Layer	AC	3.6576	2
39	0112	2	5	3	Original Surface Layer	AC	3.6576	2
39	0159	6	5	4	AC Layer Below Surface (Binder Course)	AC	3.6576	2
39	0159	6	6	3	Original Surface Layer	AC	3.6576	2
39	0160	2	4	4	AC Layer Below Surface (Binder Course)	AC	3.6576	2
39	0160	2	5	3	Original Surface Layer	AC	3.6576	2
39	0901	3	7	3	Original Surface Layer	AC	3.6576	2
39	0901	3	8	1	Overlay	AC	3.6576	2
39	0903	2	6	3	Original Surface Layer	AC	3.6576	2
40	0506	2	4	3	Original Surface Layer	AC	3.6576	2
40	0508	2	4	3	Original Surface Layer	AC	3.6576	2
40	0509	2	4	3	Original Surface Layer	AC	3.6576	2
40	4154	3	5	1	Overlay	AC	3.6576	2
40	4163	6	4	9	Friction Course	AC	3.6576	2
40	4163	6	5	2	Seal Coat	AC	3.6576	2
40	4163	6	6	2	Seal Coat	AC	3.6576	2
40	4163	6	7	2	Seal Coat	AC	3.6576	2
40	4163	6	8	2	Seal Coat	AC	3.6576	2
40	AA01	2	7	3	Original Surface Layer	AC	3.6576	2
40	AA02	2	7	3	Original Surface Layer	AC	3.6576	2
40	AA03	2	7	3	Original Surface Layer	AC	3.6576	2
40	AA61	2	7	3	Original Surface Layer	AC	3.6576	2
40	AA62	2	7	3	Original Surface Layer	AC	3.6576	2
40	AA63	2	7	3	Original Surface Layer	AC	3.6576	2
41	2002	2	5	3	Original Surface Layer	AC	3.6576	1
41	6011	3	7	1	Overlay	AC	3.6576	2
41	AA01	2	6	1	Overlay	AC	3.6576	1
41	AA01	2	7	2	Seal Coat	AC	3.6576	1
41	AA02	2	6	1	Overlay	AC	3.6576	1
41	AA02	2	7	2	Seal Coat	AC	3.6576	1
41	AA03	2	6	1	Overlay	AC	3.6576	1
41	AA03	2	7	2	Seal Coat	AC	3.6576	1
41	AA59	2	6	1	Overlay	AC	3.6576	1
41	AA59	2	7	2	Seal Coat	AC	3.6576	1
41	AA60	2	6	1	Overlay	AC	3.6576	1
41	AA60	2	7	2	Seal Coat	AC	3.6576	1
42	1597	6	4	3	Original Surface Layer	AC	3.6576	1
47	1029	2	6	3	Original Surface Layer	AC	3.6576	2
47	1029	3	8	1	Overlay	AC	3.6576	2
47	2001	6	10	1	Overlay	AC	3.6576	2
47	3110	2	6	2	Seal Coat	AC	3.6576	1
47	9025	3	6	9	Friction Course	AC	3.6576	1
48	0113	2	5	3	Original Surface Layer	AC	3.6576	2
48	0114	2	5	3	Original Surface Layer	AC	3.6576	2
48	0116	3	5	3	Original Surface Layer	AC	3.6576	2
48	0117	2	6	3	Original Surface Layer	AC	3.6576	2
48	0118	2	6	3	Original Surface Layer	AC	3.6576	2
48	0120	2	7	3	Original Surface Layer	AC	3.6576	2
48	0123	2	7	3	Original Surface Layer	AC	3.6576	2
48	0124	2	7	3	Original Surface Layer	AC	3.6576	2
48	0162	2	5	3	Original Surface Layer	AC	3.6576	2
48	0163	2	5	3	Original Surface Layer	AC	3.6576	2
48	0164	2	5	3	Original Surface Layer	AC	3.6576	2
48	0165	2	5	3	Original Surface Layer	AC	3.6576	2
48	0167	2	6	3	Original Surface Layer	AC	3.6576	2
48	1068	5	6	2	Seal Coat	AC	3.6576	2
48	1068	5	7	2	Seal Coat	AC	3.6576	2
48	1093	2	2	6	Subbase Layer	TS	3.6576	2
48	1093	2	3	6	Subbase Layer	GB	3.6576	2
48	1093	2	5	2	Seal Coat	AC	3.6576	2
48	1096	2	4	2	Seal Coat	AC	3.6576	2
48	2108	6	7	1	Overlay	AC	3.6576	2
48	3739	4	5	2	Seal Coat	AC	3.6576	2
48	3739	4	6	2	Seal Coat	AC	3.6576	2
48	3739	4	7	2	Seal Coat	AC	3.6576	2
48	A506	2	5	3	Original Surface Layer	AC	3.6576	2
48	A507	2	5	3	Original Surface Layer	AC	3.6576	2
48	A508	2	5	3	Original Surface Layer	AC	3.6576	2
48	A509	2	5	3	Original Surface Layer	AC	3.6576	2
50	1004	6	10	1	Overlay	AC	3.6576	1
51	1464	2	5	3	Original Surface Layer	AC	3.6576	2
53	1007	4	4	1	Overlay	AC	3.6576	1
53	1007	4	5	2	Seal Coat	AC	3.6576	1
53	6056	2	4	1	Overlay	AC	3.6576	1
56	2020	2	4	9	Friction Course	AC	3.6576	2
56	7775	2	7	2	Seal Coat	AC	3.6576	1
81	0502	2	3	5	Base Layer	TB	3.6576	2
81	0506	2	5	2	Seal Coat	AC	3.6576	2
81	0507	2	5	2	Seal Coat	AC	3.6576	2
81	0508	2	3	5	Base Layer	TB	3.6576	2
81	0508	2	5	2	Seal Coat	AC	3.6576	2
81	0509	2	3	5	Base Layer	TB	3.6576	2
81	0509	2	5	2	Seal Coat	AC	3.6576	2
81	8529	2	5	2	Seal Coat	AC	3.9624	2
82	6007	5	6	1	Overlay	AC	3.6576	2
83	0506	2	6	2	Seal Coat	AC	3.6576	2
83	0507	2	6	2	Seal Coat	AC	3.6576	2
83	0508	2	6	2	Seal Coat	AC	3.6576	2
83	0509	2	6	2	Seal Coat	AC	3.6576	2
83	6454	12	4	2	Seal Coat	AC	3.6576	2
84	1684	2	5	3	Original Surface Layer	AC	3.6576	2
84	6804	3	7	1	Overlay	AC	3.6576	1
87	1620	2	6	3	Original Surface Layer	AC	3.6576	2
87	1622	2	6	3	Original Surface Layer	AC	3.6576	2
87	1680	4	5	3	Original Surface Layer	AC	3.6576	2
87	1680	4	6	1	Overlay	AC	3.6576	2
87	1806	2	5	3	Original Surface Layer	AC	3.6576	2
87	1806	4	6	1	Overlay	AC	3.6576	2
89	0902	3	7	1	Overlay	AC	3.6576	2
89	A902	3	12	1	Overlay	AC	3.6576	2
