# Supplementary material for: Truck platooning reshapes greenhouse gas emissions of the integrated vehicle-road infrastructure system
Source: Nat Commun. 2023 Aug 15;14:4495. doi: 10.1038/s41467-023-40116-0 (PMC10427667; doi:10.1038/s41467-023-40116-0)
Supplement: Supplementary file 7 — Supplementary Data 4 [file 41467_2023_40116_MOESM7_ESM.xlsx]

## Sheet: Structure & Materials
State_Code	SHRP_ID	State_Code_Explanation	Construction No	Layer No	Description	Description Explanation	Layer Type	Layer Type Explanation	Layer Thickness(cm)	Material_Code	Material Code Explanation
1	0101	Alabama	1	4	3	Original Surface Layer	AC	Asphalt concrete layer	3.048	1	Hot Mixed, Hot Laid AC, Dense Graded
1	0101	Alabama	1	3	4	AC Layer Below Surface (Binder Course)	AC	Asphalt concrete layer	15.748	1	Hot Mixed, Hot Laid AC, Dense Graded
1	0101	Alabama	1	2	5	Base Layer	GB	Unbound (granular) base	20.066	303	Crushed Stone
1	0101	Alabama	1	1	7	Subgrade	SS	Subgrade (untreated)		145	Fine-Grained Soils: Sandy Silt
1	0102	Alabama	1	4	3	Original Surface Layer	AC	Asphalt concrete layer	3.556	1	Hot Mixed, Hot Laid AC, Dense Graded
1	0102	Alabama	1	3	4	AC Layer Below Surface (Binder Course)	AC	Asphalt concrete layer	7.112	1	Hot Mixed, Hot Laid AC, Dense Graded
1	0102	Alabama	1	2	5	Base Layer	GB	Unbound (granular) base	30.48	303	Crushed Stone
1	0102	Alabama	1	1	7	Subgrade	SS	Subgrade (untreated)		114	Fine-Grained Soils: Sandy Lean Clay
1	0102	Alabama	2	4	3	Original Surface Layer	AC	Asphalt concrete layer	3.556	1	Hot Mixed, Hot Laid AC, Dense Graded
1	0102	Alabama	2	3	4	AC Layer Below Surface (Binder Course)	AC	Asphalt concrete layer	7.112	1	Hot Mixed, Hot Laid AC, Dense Graded
1	0102	Alabama	2	2	5	Base Layer	GB	Unbound (granular) base	30.48	303	Crushed Stone
1	0102	Alabama	2	1	7	Subgrade	SS	Subgrade (untreated)		114	Fine-Grained Soils: Sandy Lean Clay
1	0103	Alabama	1	4	3	Original Surface Layer	AC	Asphalt concrete layer	3.556	1	Hot Mixed, Hot Laid AC, Dense Graded
1	0103	Alabama	1	3	4	AC Layer Below Surface (Binder Course)	AC	Asphalt concrete layer	7.112	1	Hot Mixed, Hot Laid AC, Dense Graded
1	0103	Alabama	1	2	5	Base Layer	AC	Bound (treated) base	18.796	319	HMAC
1	0103	Alabama	1	1	7	Subgrade	SS	Subgrade (untreated)		114	Fine-Grained Soils: Sandy Lean Clay
1	0104	Alabama	1	4	3	Original Surface Layer	AC	Asphalt concrete layer	3.556	1	Hot Mixed, Hot Laid AC, Dense Graded
1	0104	Alabama	1	3	4	AC Layer Below Surface (Binder Course)	AC	Asphalt concrete layer	12.446	1	Hot Mixed, Hot Laid AC, Dense Graded
1	0104	Alabama	1	2	5	Base Layer	AC	Bound (treated) base	30.988	319	HMAC
1	0104	Alabama	1	1	7	Subgrade	SS	Subgrade (untreated)		143	Fine-Grained Soils: Silt with Sand
1	0105	Alabama	1	5	3	Original Surface Layer	AC	Asphalt concrete layer	3.302	1	Hot Mixed, Hot Laid AC, Dense Graded
1	0105	Alabama	1	4	4	AC Layer Below Surface (Binder Course)	AC	Asphalt concrete layer	7.112	1	Hot Mixed, Hot Laid AC, Dense Graded
1	0105	Alabama	1	3	5	Base Layer	AC	Bound (treated) base	10.414	319	HMAC
1	0105	Alabama	1	2	5	Base Layer	GB	Unbound (granular) base	10.16	303	Crushed Stone
1	0105	Alabama	1	1	7	Subgrade	SS	Subgrade (untreated)		114	Fine-Grained Soils: Sandy Lean Clay
1	0106	Alabama	1	5	3	Original Surface Layer	AC	Asphalt concrete layer	3.556	1	Hot Mixed, Hot Laid AC, Dense Graded
1	0106	Alabama	1	4	4	AC Layer Below Surface (Binder Course)	AC	Asphalt concrete layer	13.97	1	Hot Mixed, Hot Laid AC, Dense Graded
1	0106	Alabama	1	3	5	Base Layer	AC	Bound (treated) base	21.336	319	HMAC
1	0106	Alabama	1	2	5	Base Layer	GB	Unbound (granular) base	20.32	303	Crushed Stone
1	0106	Alabama	1	1	7	Subgrade	SS	Subgrade (untreated)		143	Fine-Grained Soils: Silt with Sand
1	0107	Alabama	1	5	3	Original Surface Layer	AC	Asphalt concrete layer	3.556	1	Hot Mixed, Hot Laid AC, Dense Graded
1	0107	Alabama	1	4	4	AC Layer Below Surface (Binder Course)	AC	Asphalt concrete layer	8.128	1	Hot Mixed, Hot Laid AC, Dense Graded
1	0107	Alabama	1	3	5	Base Layer	AC	Bound (treated) base	9.398	325	Open Graded, Hot Laid, Central Plant Mix
1	0107	Alabama	1	2	5	Base Layer	GB	Unbound (granular) base	10.922	303	Crushed Stone
1	0107	Alabama	1	1	7	Subgrade	SS	Subgrade (untreated)		145	Fine-Grained Soils: Sandy Silt
1	0107	Alabama	2	5	3	Original Surface Layer	AC	Asphalt concrete layer	3.556	1	Hot Mixed, Hot Laid AC, Dense Graded
1	0107	Alabama	2	4	4	AC Layer Below Surface (Binder Course)	AC	Asphalt concrete layer	8.128	1	Hot Mixed, Hot Laid AC, Dense Graded
1	0107	Alabama	2	3	5	Base Layer	AC	Bound (treated) base	9.398	325	Open Graded, Hot Laid, Central Plant Mix
1	0107	Alabama	2	2	5	Base Layer	GB	Unbound (granular) base	10.922	303	Crushed Stone
1	0107	Alabama	2	1	7	Subgrade	SS	Subgrade (untreated)		145	Fine-Grained Soils: Sandy Silt
1	0108	Alabama	1	5	3	Original Surface Layer	AC	Asphalt concrete layer	2.794	1	Hot Mixed, Hot Laid AC, Dense Graded
1	0108	Alabama	1	4	4	AC Layer Below Surface (Binder Course)	AC	Asphalt concrete layer	15.494	1	Hot Mixed, Hot Laid AC, Dense Graded
1	0108	Alabama	1	3	5	Base Layer	AC	Bound (treated) base	10.668	325	Open Graded, Hot Laid, Central Plant Mix
1	0108	Alabama	1	2	5	Base Layer	GB	Unbound (granular) base	20.32	303	Crushed Stone
1	0108	Alabama	1	1	7	Subgrade	SS	Subgrade (untreated)		114	Fine-Grained Soils: Sandy Lean Clay
1	0109	Alabama	1	5	3	Original Surface Layer	AC	Asphalt concrete layer	3.048	1	Hot Mixed, Hot Laid AC, Dense Graded
1	0109	Alabama	1	4	4	AC Layer Below Surface (Binder Course)	AC	Asphalt concrete layer	14.986	1	Hot Mixed, Hot Laid AC, Dense Graded
1	0109	Alabama	1	3	5	Base Layer	AC	Bound (treated) base	10.922	325	Open Graded, Hot Laid, Central Plant Mix
1	0109	Alabama	1	2	5	Base Layer	GB	Unbound (granular) base	30.48	303	Crushed Stone
1	0109	Alabama	1	1	7	Subgrade	SS	Subgrade (untreated)		114	Fine-Grained Soils: Sandy Lean Clay
1	0110	Alabama	1	6	3	Original Surface Layer	AC	Asphalt concrete layer	3.556	1	Hot Mixed, Hot Laid AC, Dense Graded
1	0110	Alabama	1	5	4	AC Layer Below Surface (Binder Course)	AC	Asphalt concrete layer	15.24	1	Hot Mixed, Hot Laid AC, Dense Graded
1	0110	Alabama	1	4	5	Base Layer	AC	Bound (treated) base	9.398	319	HMAC
1	0110	Alabama	1	3	5	Base Layer	AC	Bound (treated) base	10.16	325	Open Graded, Hot Laid, Central Plant Mix
1	0110	Alabama	1	1	7	Subgrade	SS	Subgrade (untreated)		114	Fine-Grained Soils: Sandy Lean Clay
1	0111	Alabama	1	6	3	Original Surface Layer	AC	Asphalt concrete layer	3.302	1	Hot Mixed, Hot Laid AC, Dense Graded
1	0111	Alabama	1	5	4	AC Layer Below Surface (Binder Course)	AC	Asphalt concrete layer	5.842	1	Hot Mixed, Hot Laid AC, Dense Graded
1	0111	Alabama	1	4	5	Base Layer	AC	Bound (treated) base	20.32	319	HMAC
1	0111	Alabama	1	3	5	Base Layer	AC	Bound (treated) base	9.652	325	Open Graded, Hot Laid, Central Plant Mix
1	0111	Alabama	1	1	7	Subgrade	SS	Subgrade (untreated)		143	Fine-Grained Soils: Silt with Sand
1	0112	Alabama	1	6	3	Original Surface Layer	AC	Asphalt concrete layer	2.794	1	Hot Mixed, Hot Laid AC, Dense Graded
1	0112	Alabama	1	5	4	AC Layer Below Surface (Binder Course)	AC	Asphalt concrete layer	5.588	1	Hot Mixed, Hot Laid AC, Dense Graded
1	0112	Alabama	1	4	5	Base Layer	AC	Bound (treated) base	31.496	319	HMAC
1	0112	Alabama	1	3	5	Base Layer	AC	Bound (treated) base	8.636	325	Open Graded, Hot Laid, Central Plant Mix
1	0112	Alabama	1	1	7	Subgrade	SS	Subgrade (untreated)		143	Fine-Grained Soils: Silt with Sand
1	0161	Alabama	1	5	3	Original Surface Layer	AC	Asphalt concrete layer	3.556	1	Hot Mixed, Hot Laid AC, Dense Graded
1	0161	Alabama	1	4	4	AC Layer Below Surface (Binder Course)	AC	Asphalt concrete layer	6.858	1	Hot Mixed, Hot Laid AC, Dense Graded
1	0161	Alabama	1	3	5	Base Layer	AC	Bound (treated) base	14.478	319	HMAC
1	0161	Alabama	1	2	5	Base Layer	GB	Unbound (granular) base	15.24	303	Crushed Stone
1	0161	Alabama	1	1	7	Subgrade	SS	Subgrade (untreated)		114	Fine-Grained Soils: Sandy Lean Clay
1	0162	Alabama	1	4	3	Original Surface Layer	AC	Asphalt concrete layer	3.302	1	Hot Mixed, Hot Laid AC, Dense Graded
1	0162	Alabama	1	3	4	AC Layer Below Surface (Binder Course)	AC	Asphalt concrete layer	6.604	1	Hot Mixed, Hot Laid AC, Dense Graded
1	0162	Alabama	1	2	5	Base Layer	AC	Bound (treated) base	25.146	319	HMAC
1	0162	Alabama	1	1	7	Subgrade	SS	Subgrade (untreated)		114	Fine-Grained Soils: Sandy Lean Clay
1	0163	Alabama	1	7	3	Original Surface Layer	AC	Asphalt concrete layer	3.556	1	Hot Mixed, Hot Laid AC, Dense Graded
1	0163	Alabama	1	6	4	AC Layer Below Surface (Binder Course)	AC	Asphalt concrete layer	7.112	1	Hot Mixed, Hot Laid AC, Dense Graded
1	0163	Alabama	1	5	5	Base Layer	AC	Bound (treated) base	15.24	319	HMAC
1	0163	Alabama	1	4	5	Base Layer	AC	Bound (treated) base	10.922	325	Open Graded, Hot Laid, Central Plant Mix
1	0163	Alabama	1	2	5	Base Layer	GB	Unbound (granular) base	15.24	303	Crushed Stone
1	0163	Alabama	1	1	7	Subgrade	SS	Subgrade (untreated)		114	Fine-Grained Soils: Sandy Lean Clay
1	0502	Alabama	1	5	3	Original Surface Layer	AC	Asphalt concrete layer	2.032	1	Hot Mixed, Hot Laid AC, Dense Graded
1	0502	Alabama	1	4	4	AC Layer Below Surface (Binder Course)	AC	Asphalt concrete layer	6.858	1	Hot Mixed, Hot Laid AC, Dense Graded
1	0502	Alabama	1	3	5	Base Layer	GB	Unbound (granular) base	26.416	308	Soil-Aggregate Mixture (Predominantly Coarse-Grained)
1	0502	Alabama	1	2	6	Subbase Layer	GS	Unbound (granular) subbase	15.24	310	Other (Specify, if Possible)
1	0502	Alabama	1	1	7	Subgrade	SS	Subgrade (untreated)		214	Coarse-Grained Soil: Silty Sand
1	0502	Alabama	2	6	1	Overlay	AC	Asphalt concrete layer	4.826	13	Recycled AC, Hot Laid, Central Plant Mix
1	0502	Alabama	2	5	3	Original Surface Layer	AC	Asphalt concrete layer	2.032	1	Hot Mixed, Hot Laid AC, Dense Graded
1	0502	Alabama	2	4	4	AC Layer Below Surface (Binder Course)	AC	Asphalt concrete layer	6.858	1	Hot Mixed, Hot Laid AC, Dense Graded
1	0502	Alabama	2	3	5	Base Layer	GB	Unbound (granular) base	26.416	308	Soil-Aggregate Mixture (Predominantly Coarse-Grained)
1	0502	Alabama	2	2	6	Subbase Layer	GS	Unbound (granular) subbase	15.24	310	Other (Specify, if Possible)
1	0502	Alabama	2	1	7	Subgrade	SS	Subgrade (untreated)		214	Coarse-Grained Soil: Silty Sand
1	0503	Alabama	1	5	3	Original Surface Layer	AC	Asphalt concrete layer	1.778	1	Hot Mixed, Hot Laid AC, Dense Graded
1	0503	Alabama	1	4	4	AC Layer Below Surface (Binder Course)	AC	Asphalt concrete layer	6.604	1	Hot Mixed, Hot Laid AC, Dense Graded
1	0503	Alabama	1	3	5	Base Layer	GB	Unbound (granular) base	26.416	308	Soil-Aggregate Mixture (Predominantly Coarse-Grained)
1	0503	Alabama	1	2	6	Subbase Layer	GS	Unbound (granular) subbase	15.24	310	Other (Specify, if Possible)
1	0503	Alabama	1	1	7	Subgrade	SS	Subgrade (untreated)		214	Coarse-Grained Soil: Silty Sand
1	0503	Alabama	2	7	1	Overlay	AC	Asphalt concrete layer	4.572	13	Recycled AC, Hot Laid, Central Plant Mix
1	0503	Alabama	2	6	4	AC Layer Below Surface (Binder Course)	AC	Asphalt concrete layer	7.874	13	Recycled AC, Hot Laid, Central Plant Mix
1	0503	Alabama	2	5	3	Original Surface Layer	AC	Asphalt concrete layer	1.778	1	Hot Mixed, Hot Laid AC, Dense Graded
1	0503	Alabama	2	4	4	AC Layer Below Surface (Binder Course)	AC	Asphalt concrete layer	6.604	1	Hot Mixed, Hot Laid AC, Dense Graded
1	0503	Alabama	2	3	5	Base Layer	GB	Unbound (granular) base	26.416	308	Soil-Aggregate Mixture (Predominantly Coarse-Grained)
1	0503	Alabama	2	2	6	Subbase Layer	GS	Unbound (granular) subbase	15.24	310	Other (Specify, if Possible)
1	0503	Alabama	2	1	7	Subgrade	SS	Subgrade (untreated)		214	Coarse-Grained Soil: Silty Sand
1	0504	Alabama	1	5	3	Original Surface Layer	AC	Asphalt concrete layer	2.54	1	Hot Mixed, Hot Laid AC, Dense Graded
1	0504	Alabama	1	4	4	AC Layer Below Surface (Binder Course)	AC	Asphalt concrete layer	6.35	1	Hot Mixed, Hot Laid AC, Dense Graded
1	0504	Alabama	1	3	5	Base Layer	GB	Unbound (granular) base	27.178	308	Soil-Aggregate Mixture (Predominantly Coarse-Grained)
1	0504	Alabama	1	2	6	Subbase Layer	GS	Unbound (granular) subbase	13.97	310	Other (Specify, if Possible)
1	0504	Alabama	1	1	7	Subgrade	SS	Subgrade (untreated)		216	Coarse-Grained Soil: Clayey Sand
1	0504	Alabama	2	7	1	Overlay	AC	Asphalt concrete layer	4.826	1	Hot Mixed, Hot Laid AC, Dense Graded
1	0504	Alabama	2	6	4	AC Layer Below Surface (Binder Course)	AC	Asphalt concrete layer	6.858	1	Hot Mixed, Hot Laid AC, Dense Graded
1	0504	Alabama	2	5	3	Original Surface Layer	AC	Asphalt concrete layer	2.54	1	Hot Mixed, Hot Laid AC, Dense Graded
1	0504	Alabama	2	4	4	AC Layer Below Surface (Binder Course)	AC	Asphalt concrete layer	6.35	1	Hot Mixed, Hot Laid AC, Dense Graded
1	0504	Alabama	2	3	5	Base Layer	GB	Unbound (granular) base	27.178	308	Soil-Aggregate Mixture (Predominantly Coarse-Grained)
1	0504	Alabama	2	2	6	Subbase Layer	GS	Unbound (granular) subbase	13.97	310	Other (Specify, if Possible)
1	0504	Alabama	2	1	7	Subgrade	SS	Subgrade (untreated)		216	Coarse-Grained Soil: Clayey Sand
1	0505	Alabama	1	5	3	Original Surface Layer	AC	Asphalt concrete layer	2.286	1	Hot Mixed, Hot Laid AC, Dense Graded
1	0505	Alabama	1	4	4	AC Layer Below Surface (Binder Course)	AC	Asphalt concrete layer	6.096	1	Hot Mixed, Hot Laid AC, Dense Graded
1	0505	Alabama	1	3	5	Base Layer	GB	Unbound (granular) base	26.416	308	Soil-Aggregate Mixture (Predominantly Coarse-Grained)
1	0505	Alabama	1	2	6	Subbase Layer	GS	Unbound (granular) subbase	15.24	310	Other (Specify, if Possible)
1	0505	Alabama	1	1	7	Subgrade	SS	Subgrade (untreated)		214	Coarse-Grained Soil: Silty Sand
1	0505	Alabama	2	6	1	Overlay	AC	Asphalt concrete layer	5.08	1	Hot Mixed, Hot Laid AC, Dense Graded
1	0505	Alabama	2	5	3	Original Surface Layer	AC	Asphalt concrete layer	2.286	1	Hot Mixed, Hot Laid AC, Dense Graded
1	0505	Alabama	2	4	4	AC Layer Below Surface (Binder Course)	AC	Asphalt concrete layer	6.096	1	Hot Mixed, Hot Laid AC, Dense Graded
1	0505	Alabama	2	3	5	Base Layer	GB	Unbound (granular) base	26.416	308	Soil-Aggregate Mixture (Predominantly Coarse-Grained)
1	0505	Alabama	2	2	6	Subbase Layer	GS	Unbound (granular) subbase	15.24	310	Other (Specify, if Possible)
1	0505	Alabama	2	1	7	Subgrade	SS	Subgrade (untreated)		214	Coarse-Grained Soil: Silty Sand
1	0506	Alabama	1	5	3	Original Surface Layer	AC	Asphalt concrete layer	3.81	1	Hot Mixed, Hot Laid AC, Dense Graded
1	0506	Alabama	1	4	4	AC Layer Below Surface (Binder Course)	AC	Asphalt concrete layer	6.858	1	Hot Mixed, Hot Laid AC, Dense Graded
1	0506	Alabama	1	3	5	Base Layer	GB	Unbound (granular) base	26.924	304	Crushed Gravel
1	0506	Alabama	1	2	6	Subbase Layer	GS	Unbound (granular) subbase	13.716	310	Other (Specify, if Possible)
1	0506	Alabama	1	1	7	Subgrade	SS	Subgrade (untreated)		214	Coarse-Grained Soil: Silty Sand
1	0506	Alabama	2	7	1	Overlay	AC	Asphalt concrete layer	4.572	1	Hot Mixed, Hot Laid AC, Dense Graded
1	0506	Alabama	2	6	4	AC Layer Below Surface (Binder Course)	AC	Asphalt concrete layer	3.048	1	Hot Mixed, Hot Laid AC, Dense Graded
1	0506	Alabama	2	5	3	Original Surface Layer	AC	Asphalt concrete layer	0	1	Hot Mixed, Hot Laid AC, Dense Graded
1	0506	Alabama	2	4	4	AC Layer Below Surface (Binder Course)	AC	Asphalt concrete layer	6.858	1	Hot Mixed, Hot Laid AC, Dense Graded
1	0506	Alabama	2	3	5	Base Layer	GB	Unbound (granular) base	26.924	304	Crushed Gravel
1	0506	Alabama	2	2	6	Subbase Layer	GS	Unbound (granular) subbase	13.716	310	Other (Specify, if Possible)
1	0506	Alabama	2	1	7	Subgrade	SS	Subgrade (untreated)		214	Coarse-Grained Soil: Silty Sand
1	0506	Alabama	3	8	1	Overlay	AC	Asphalt concrete layer	3.81	13	Recycled AC, Hot Laid, Central Plant Mix
1	0506	Alabama	3	7	1	Overlay	AC	Asphalt concrete layer	0.762	1	Hot Mixed, Hot Laid AC, Dense Graded
1	0506	Alabama	3	6	4	AC Layer Below Surface (Binder Course)	AC	Asphalt concrete layer	3.048	1	Hot Mixed, Hot Laid AC, Dense Graded
1	0506	Alabama	3	5	3	Original Surface Layer	AC	Asphalt concrete layer	0	1	Hot Mixed, Hot Laid AC, Dense Graded
1	0506	Alabama	3	4	4	AC Layer Below Surface (Binder Course)	AC	Asphalt concrete layer	6.858	1	Hot Mixed, Hot Laid AC, Dense Graded
1	0506	Alabama	3	3	5	Base Layer	GB	Unbound (granular) base	26.924	304	Crushed Gravel
1	0506	Alabama	3	2	6	Subbase Layer	GS	Unbound (granular) subbase	13.716	310	Other (Specify, if Possible)
1	0506	Alabama	3	1	7	Subgrade	SS	Subgrade (untreated)		214	Coarse-Grained Soil: Silty Sand
1	0507	Alabama	1	5	3	Original Surface Layer	AC	Asphalt concrete layer	2.032	1	Hot Mixed, Hot Laid AC, Dense Graded
1	0507	Alabama	1	4	4	AC Layer Below Surface (Binder Course)	AC	Asphalt concrete layer	5.588	1	Hot Mixed, Hot Laid AC, Dense Graded
1	0507	Alabama	1	3	5	Base Layer	GB	Unbound (granular) base	26.924	304	Crushed Gravel
1	0507	Alabama	1	2	6	Subbase Layer	GS	Unbound (granular) subbase	13.716	310	Other (Specify, if Possible)
1	0507	Alabama	1	1	7	Subgrade	SS	Subgrade (untreated)		214	Coarse-Grained Soil: Silty Sand
1	0507	Alabama	2	7	1	Overlay	AC	Asphalt concrete layer	4.572	1	Hot Mixed, Hot Laid AC, Dense Graded
1	0507	Alabama	2	6	4	AC Layer Below Surface (Binder Course)	AC	Asphalt concrete layer	9.652	1	Hot Mixed, Hot Laid AC, Dense Graded
1	0507	Alabama	2	5	3	Original Surface Layer	AC	Asphalt concrete layer	0	1	Hot Mixed, Hot Laid AC, Dense Graded
1	0507	Alabama	2	4	4	AC Layer Below Surface (Binder Course)	AC	Asphalt concrete layer	5.588	1	Hot Mixed, Hot Laid AC, Dense Graded
1	0507	Alabama	2	3	5	Base Layer	GB	Unbound (granular) base	26.924	304	Crushed Gravel
1	0507	Alabama	2	2	6	Subbase Layer	GS	Unbound (granular) subbase	13.716	310	Other (Specify, if Possible)
1	0507	Alabama	2	1	7	Subgrade	SS	Subgrade (untreated)		214	Coarse-Grained Soil: Silty Sand
1	0508	Alabama	1	5	3	Original Surface Layer	AC	Asphalt concrete layer	2.032	1	Hot Mixed, Hot Laid AC, Dense Graded
1	0508	Alabama	1	4	4	AC Layer Below Surface (Binder Course)	AC	Asphalt concrete layer	6.604	1	Hot Mixed, Hot Laid AC, Dense Graded
1	0508	Alabama	1	3	5	Base Layer	GB	Unbound (granular) base	27.686	304	Crushed Gravel
1	0508	Alabama	1	2	6	Subbase Layer	GS	Unbound (granular) subbase	15.24	310	Other (Specify, if Possible)
1	0508	Alabama	1	1	7	Subgrade	SS	Subgrade (untreated)		214	Coarse-Grained Soil: Silty Sand
1	0508	Alabama	2	7	1	Overlay	AC	Asphalt concrete layer	4.826	13	Recycled AC, Hot Laid, Central Plant Mix
1	0508	Alabama	2	6	4	AC Layer Below Surface (Binder Course)	AC	Asphalt concrete layer	9.398	13	Recycled AC, Hot Laid, Central Plant Mix
1	0508	Alabama	2	5	3	Original Surface Layer	AC	Asphalt concrete layer	0	1	Hot Mixed, Hot Laid AC, Dense Graded
1	0508	Alabama	2	4	4	AC Layer Below Surface (Binder Course)	AC	Asphalt concrete layer	6.096	1	Hot Mixed, Hot Laid AC, Dense Graded
1	0508	Alabama	2	3	5	Base Layer	GB	Unbound (granular) base	27.686	304	Crushed Gravel
1	0508	Alabama	2	2	6	Subbase Layer	GS	Unbound (granular) subbase	15.24	310	Other (Specify, if Possible)
1	0508	Alabama	2	1	7	Subgrade	SS	Subgrade (untreated)		214	Coarse-Grained Soil: Silty Sand
1	0509	Alabama	1	5	3	Original Surface Layer	AC	Asphalt concrete layer	2.794	1	Hot Mixed, Hot Laid AC, Dense Graded
1	0509	Alabama	1	4	4	AC Layer Below Surface (Binder Course)	AC	Asphalt concrete layer	6.35	1	Hot Mixed, Hot Laid AC, Dense Graded
1	0509	Alabama	1	3	5	Base Layer	GB	Unbound (granular) base	27.94	304	Crushed Gravel
1	0509	Alabama	1	2	6	Subbase Layer	GS	Unbound (granular) subbase	15.24	310	Other (Specify, if Possible)
1	0509	Alabama	1	1	7	Subgrade	SS	Subgrade (untreated)		214	Coarse-Grained Soil: Silty Sand
1	0509	Alabama	2	7	1	Overlay	AC	Asphalt concrete layer	5.08	13	Recycled AC, Hot Laid, Central Plant Mix
1	0509	Alabama	2	6	4	AC Layer Below Surface (Binder Course)	AC	Asphalt concrete layer	3.556	13	Recycled AC, Hot Laid, Central Plant Mix
1	0509	Alabama	2	5	3	Original Surface Layer	AC	Asphalt concrete layer	0	1	Hot Mixed, Hot Laid AC, Dense Graded
1	0509	Alabama	2	4	4	AC Layer Below Surface (Binder Course)	AC	Asphalt concrete layer	6.35	1	Hot Mixed, Hot Laid AC, Dense Graded
1	0509	Alabama	2	3	5	Base Layer	GB	Unbound (granular) base	27.94	304	Crushed Gravel
1	0509	Alabama	2	2	6	Subbase Layer	GS	Unbound (granular) subbase	15.24	310	Other (Specify, if Possible)
1	0509	Alabama	2	1	7	Subgrade	SS	Subgrade (untreated)		214	Coarse-Grained Soil: Silty Sand
1	0563	Alabama	1	5	3	Original Surface Layer	AC	Asphalt concrete layer	2.032	1	Hot Mixed, Hot Laid AC, Dense Graded
1	0563	Alabama	1	4	4	AC Layer Below Surface (Binder Course)	AC	Asphalt concrete layer	6.35	1	Hot Mixed, Hot Laid AC, Dense Graded
1	0563	Alabama	1	3	5	Base Layer	GB	Unbound (granular) base	27.94	304	Crushed Gravel
1	0563	Alabama	1	2	6	Subbase Layer	GS	Unbound (granular) subbase	15.24	310	Other (Specify, if Possible)
1	0563	Alabama	1	1	7	Subgrade	SS	Subgrade (untreated)		214	Coarse-Grained Soil: Silty Sand
1	0563	Alabama	2	6	1	Overlay	AC	Asphalt concrete layer	4.064	1	Hot Mixed, Hot Laid AC, Dense Graded
1	0563	Alabama	2	5	3	Original Surface Layer	AC	Asphalt concrete layer	0	1	Hot Mixed, Hot Laid AC, Dense Graded
1	0563	Alabama	2	4	4	AC Layer Below Surface (Binder Course)	AC	Asphalt concrete layer	5.842	1	Hot Mixed, Hot Laid AC, Dense Graded
1	0563	Alabama	2	3	5	Base Layer	GB	Unbound (granular) base	27.94	304	Crushed Gravel
1	0563	Alabama	2	2	6	Subbase Layer	GS	Unbound (granular) subbase	15.24	310	Other (Specify, if Possible)
1	0563	Alabama	2	1	7	Subgrade	SS	Subgrade (untreated)		214	Coarse-Grained Soil: Silty Sand
1	0563	Alabama	3	6	1	Overlay	AC	Asphalt concrete layer	4.064	1	Hot Mixed, Hot Laid AC, Dense Graded
1	0563	Alabama	3	5	3	Original Surface Layer	AC	Asphalt concrete layer	0	1	Hot Mixed, Hot Laid AC, Dense Graded
1	0563	Alabama	3	4	4	AC Layer Below Surface (Binder Course)	AC	Asphalt concrete layer	5.842	1	Hot Mixed, Hot Laid AC, Dense Graded
1	0563	Alabama	3	3	5	Base Layer	GB	Unbound (granular) base	27.94	304	Crushed Gravel
1	0563	Alabama	3	2	6	Subbase Layer	GS	Unbound (granular) subbase	15.24	310	Other (Specify, if Possible)
1	0563	Alabama	3	1	7	Subgrade	SS	Subgrade (untreated)		214	Coarse-Grained Soil: Silty Sand
1	0563	Alabama	4	7	1	Overlay	AC	Asphalt concrete layer	3.81	13	Recycled AC, Hot Laid, Central Plant Mix
1	0563	Alabama	4	6	1	Overlay	AC	Asphalt concrete layer	0.254	1	Hot Mixed, Hot Laid AC, Dense Graded
1	0563	Alabama	4	5	3	Original Surface Layer	AC	Asphalt concrete layer	0	1	Hot Mixed, Hot Laid AC, Dense Graded
1	0563	Alabama	4	4	4	AC Layer Below Surface (Binder Course)	AC	Asphalt concrete layer	5.842	1	Hot Mixed, Hot Laid AC, Dense Graded
1	0563	Alabama	4	3	5	Base Layer	GB	Unbound (granular) base	27.94	304	Crushed Gravel
1	0563	Alabama	4	2	6	Subbase Layer	GS	Unbound (granular) subbase	15.24	310	Other (Specify, if Possible)
1	0563	Alabama	4	1	7	Subgrade	SS	Subgrade (untreated)		214	Coarse-Grained Soil: Silty Sand
1	0564	Alabama	1	5	3	Original Surface Layer	AC	Asphalt concrete layer	3.81	1	Hot Mixed, Hot Laid AC, Dense Graded
1	0564	Alabama	1	4	4	AC Layer Below Surface (Binder Course)	AC	Asphalt concrete layer	5.842	1	Hot Mixed, Hot Laid AC, Dense Graded
1	0564	Alabama	1	3	5	Base Layer	GB	Unbound (granular) base	27.686	304	Crushed Gravel
1	0564	Alabama	1	2	6	Subbase Layer	GS	Unbound (granular) subbase	15.24	310	Other (Specify, if Possible)
1	0564	Alabama	1	1	7	Subgrade	SS	Subgrade (untreated)		214	Coarse-Grained Soil: Silty Sand
1	0564	Alabama	2	7	1	Overlay	AC	Asphalt concrete layer	1.016	13	Recycled AC, Hot Laid, Central Plant Mix
1	0564	Alabama	2	6	4	AC Layer Below Surface (Binder Course)	AC	Asphalt concrete layer	3.302	13	Recycled AC, Hot Laid, Central Plant Mix
1	0564	Alabama	2	5	3	Original Surface Layer	AC	Asphalt concrete layer	0	1	Hot Mixed, Hot Laid AC, Dense Graded
1	0564	Alabama	2	4	4	AC Layer Below Surface (Binder Course)	AC	Asphalt concrete layer	5.842	1	Hot Mixed, Hot Laid AC, Dense Graded
1	0564	Alabama	2	3	5	Base Layer	GB	Unbound (granular) base	27.686	304	Crushed Gravel
1	0564	Alabama	2	2	6	Subbase Layer	GS	Unbound (granular) subbase	15.24	310	Other (Specify, if Possible)
1	0564	Alabama	2	1	7	Subgrade	SS	Subgrade (untreated)		214	Coarse-Grained Soil: Silty Sand
1	1001	Alabama	1	6	9	Friction Course	AC	Asphalt concrete layer	2.032	2	Hot Mixed, Hot Laid AC, Open Graded
1	1001	Alabama	1	5	3	Original Surface Layer	AC	Asphalt concrete layer	2.54	1	Hot Mixed, Hot Laid AC, Dense Graded
1	1001	Alabama	1	4	4	AC Layer Below Surface (Binder Course)	AC	Asphalt concrete layer	4.064	1	Hot Mixed, Hot Laid AC, Dense Graded
1	1001	Alabama	1	3	5	Base Layer	GB	Unbound (granular) base	15.748	304	Crushed Gravel
1	1001	Alabama	1	2	6	Subbase Layer	GS	Unbound (granular) subbase	48.514	304	Crushed Gravel
1	1001	Alabama	1	1	7	Subgrade	SS	Subgrade (untreated)		217	Coarse-Grained Soil: Clayey Sand with Gravel
1	1001	Alabama	2	8	1	Overlay	AC	Asphalt concrete layer	2.032	1	Hot Mixed, Hot Laid AC, Dense Graded
1	1001	Alabama	2	7	4	AC Layer Below Surface (Binder Course)	AC	Asphalt concrete layer	4.572	1	Hot Mixed, Hot Laid AC, Dense Graded
1	1001	Alabama	2	6	9	Friction Course	AC	Asphalt concrete layer	2.032	2	Hot Mixed, Hot Laid AC, Open Graded
1	1001	Alabama	2	5	3	Original Surface Layer	AC	Asphalt concrete layer	2.54	1	Hot Mixed, Hot Laid AC, Dense Graded
1	1001	Alabama	2	4	4	AC Layer Below Surface (Binder Course)	AC	Asphalt concrete layer	4.064	1	Hot Mixed, Hot Laid AC, Dense Graded
1	1001	Alabama	2	3	5	Base Layer	GB	Unbound (granular) base	15.748	304	Crushed Gravel
1	1001	Alabama	2	2	6	Subbase Layer	GS	Unbound (granular) subbase	48.514	304	Crushed Gravel
1	1001	Alabama	2	1	7	Subgrade	SS	Subgrade (untreated)		217	Coarse-Grained Soil: Clayey Sand with Gravel
1	1011	Alabama	1	5	3	Original Surface Layer	AC	Asphalt concrete layer	2.54	1	Hot Mixed, Hot Laid AC, Dense Graded
1	1011	Alabama	1	4	5	Base Layer	AC	Bound (treated) base	12.7	328	Recycled Asphalt Concrete, Plant Mix, Hot Laid
1	1011	Alabama	1	3	6	Subbase Layer	GS	Unbound (granular) subbase	13.462	303	Crushed Stone
1	1011	Alabama	1	2	6	Subbase Layer	GS	Unbound (granular) subbase	11.938	308	Soil-Aggregate Mixture (Predominantly Coarse-Grained)
1	1011	Alabama	1	1	7	Subgrade	SS	Subgrade (untreated)		216	Coarse-Grained Soil: Clayey Sand
1	1011	Alabama	2	5	3	Original Surface Layer	AC	Asphalt concrete layer	2.54	1	Hot Mixed, Hot Laid AC, Dense Graded
1	1011	Alabama	2	4	5	Base Layer	AC	Bound (treated) base	12.7	328	Recycled Asphalt Concrete, Plant Mix, Hot Laid
1	1011	Alabama	2	3	6	Subbase Layer	GS	Unbound (granular) subbase	13.462	303	Crushed Stone
1	1011	Alabama	2	2	6	Subbase Layer	GS	Unbound (granular) subbase	11.938	308	Soil-Aggregate Mixture (Predominantly Coarse-Grained)
1	1011	Alabama	2	1	7	Subgrade	SS	Subgrade (untreated)		216	Coarse-Grained Soil: Clayey Sand
1	1019	Alabama	1	5	3	Original Surface Layer	AC	Asphalt concrete layer	2.286	1	Hot Mixed, Hot Laid AC, Dense Graded
1	1019	Alabama	1	4	4	AC Layer Below Surface (Binder Course)	AC	Asphalt concrete layer	6.604	1	Hot Mixed, Hot Laid AC, Dense Graded
1	1019	Alabama	1	3	5	Base Layer	AC	Bound (treated) base	7.62	319	HMAC
1	1019	Alabama	1	2	6	Subbase Layer	GS	Unbound (granular) subbase	13.97	308	Soil-Aggregate Mixture (Predominantly Coarse-Grained)
1	1019	Alabama	1	1	7	Subgrade	SS	Subgrade (untreated)		214	Coarse-Grained Soil: Silty Sand
1	1019	Alabama	2	6	1	Overlay	AC	Asphalt concrete layer	3.556	13	Recycled AC, Hot Laid, Central Plant Mix
1	1019	Alabama	2	5	3	Original Surface Layer	AC	Asphalt concrete layer	0	1	Hot Mixed, Hot Laid AC, Dense Graded
1	1019	Alabama	2	4	4	AC Layer Below Surface (Binder Course)	AC	Asphalt concrete layer	6.35	1	Hot Mixed, Hot Laid AC, Dense Graded
1	1019	Alabama	2	3	5	Base Layer	AC	Bound (treated) base	7.62	319	HMAC
1	1019	Alabama	2	2	6	Subbase Layer	GS	Unbound (granular) subbase	13.97	308	Soil-Aggregate Mixture (Predominantly Coarse-Grained)
1	1019	Alabama	2	1	7	Subgrade	SS	Subgrade (untreated)		214	Coarse-Grained Soil: Silty Sand
1	1021	Alabama	1	5	3	Original Surface Layer	AC	Asphalt concrete layer	2.54	1	Hot Mixed, Hot Laid AC, Dense Graded
1	1021	Alabama	1	4	4	AC Layer Below Surface (Binder Course)	AC	Asphalt concrete layer	5.334	1	Hot Mixed, Hot Laid AC, Dense Graded
1	1021	Alabama	1	3	5	Base Layer	AC	Bound (treated) base	11.43	319	HMAC
1	1021	Alabama	1	2	6	Subbase Layer	GS	Unbound (granular) subbase	44.196	308	Soil-Aggregate Mixture (Predominantly Coarse-Grained)
1	1021	Alabama	1	1	7	Subgrade	SS	Subgrade (untreated)		145	Fine-Grained Soils: Sandy Silt
1	4073	Alabama	1	5	3	Original Surface Layer	AC	Asphalt concrete layer	3.81	1	Hot Mixed, Hot Laid AC, Dense Graded
1	4073	Alabama	1	4	5	Base Layer	AC	Bound (treated) base	18.034	319	HMAC
1	4073	Alabama	1	3	6	Subbase Layer	GS	Unbound (granular) subbase	13.208	308	Soil-Aggregate Mixture (Predominantly Coarse-Grained)
1	4073	Alabama	1	2	6	Subbase Layer	TS	Bound (treated) subbase	12.446	338	Lime-Treated Soil
1	4073	Alabama	1	1	7	Subgrade	SS	Subgrade (untreated)		215	Coarse-Grained Soil: Silty Sand with Gravel
1	4073	Alabama	2	5	3	Original Surface Layer	AC	Asphalt concrete layer	3.81	1	Hot Mixed, Hot Laid AC, Dense Graded
1	4073	Alabama	2	4	5	Base Layer	AC	Bound (treated) base	18.034	319	HMAC
1	4073	Alabama	2	3	6	Subbase Layer	GS	Unbound (granular) subbase	13.208	308	Soil-Aggregate Mixture (Predominantly Coarse-Grained)
1	4073	Alabama	2	2	6	Subbase Layer	TS	Bound (treated) subbase	12.446	338	Lime-Treated Soil
1	4073	Alabama	2	1	7	Subgrade	SS	Subgrade (untreated)		215	Coarse-Grained Soil: Silty Sand with Gravel
1	4125	Alabama	1	6	3	Original Surface Layer	AC	Asphalt concrete layer	2.032	1	Hot Mixed, Hot Laid AC, Dense Graded
1	4125	Alabama	1	5	4	AC Layer Below Surface (Binder Course)	AC	Asphalt concrete layer	6.604	1	Hot Mixed, Hot Laid AC, Dense Graded
1	4125	Alabama	1	4	5	Base Layer	AC	Asphalt concrete layer	15.748	319	HMAC
1	4125	Alabama	1	3	2	Seal Coat	AC	Asphalt concrete layer	0.762	71	Chip Seal
1	4125	Alabama	1	2	6	Subbase Layer	GB	Unbound (granular) base	16.51	310	Other (Specify, if Possible)
1	4125	Alabama	1	1	7	Subgrade	SS	Subgrade (untreated)		217	Coarse-Grained Soil: Clayey Sand with Gravel
1	4126	Alabama	1	4	3	Original Surface Layer	AC	Asphalt concrete layer	3.556	1	Hot Mixed, Hot Laid AC, Dense Graded
1	4126	Alabama	1	3	4	AC Layer Below Surface (Binder Course)	AC	Asphalt concrete layer	29.718	1	Hot Mixed, Hot Laid AC, Dense Graded
1	4126	Alabama	1	2	5	Base Layer	GB	Unbound (granular) base	46.736	308	Soil-Aggregate Mixture (Predominantly Coarse-Grained)
1	4126	Alabama	1	1	7	Subgrade	SS	Subgrade (untreated)		214	Coarse-Grained Soil: Silty Sand
1	4127	Alabama	1	5	3	Original Surface Layer	AC	Asphalt concrete layer	2.54	1	Hot Mixed, Hot Laid AC, Dense Graded
1	4127	Alabama	1	4	4	AC Layer Below Surface (Binder Course)	AC	Asphalt concrete layer	7.112	1	Hot Mixed, Hot Laid AC, Dense Graded
1	4127	Alabama	1	3	4	AC Layer Below Surface (Binder Course)	AC	Asphalt concrete layer	11.43	1	Hot Mixed, Hot Laid AC, Dense Graded
1	4127	Alabama	1	2	5	Base Layer	GB	Unbound (granular) base	18.796	308	Soil-Aggregate Mixture (Predominantly Coarse-Grained)
1	4127	Alabama	1	1	7	Subgrade	SS	Subgrade (untreated)		217	Coarse-Grained Soil: Clayey Sand with Gravel
1	4127	Alabama	2	7	1	Overlay	AC	Asphalt concrete layer	3.302	1	Hot Mixed, Hot Laid AC, Dense Graded
1	4127	Alabama	2	6	2	Seal Coat	AC	Asphalt concrete layer	1.016	71	Chip Seal
1	4127	Alabama	2	5	3	Original Surface Layer	AC	Asphalt concrete layer	2.54	1	Hot Mixed, Hot Laid AC, Dense Graded
1	4127	Alabama	2	4	4	AC Layer Below Surface (Binder Course)	AC	Asphalt concrete layer	7.112	1	Hot Mixed, Hot Laid AC, Dense Graded
1	4127	Alabama	2	3	4	AC Layer Below Surface (Binder Course)	AC	Asphalt concrete layer	11.43	1	Hot Mixed, Hot Laid AC, Dense Graded
1	4127	Alabama	2	2	5	Base Layer	GB	Unbound (granular) base	18.796	308	Soil-Aggregate Mixture (Predominantly Coarse-Grained)
1	4127	Alabama	2	1	7	Subgrade	SS	Subgrade (untreated)		217	Coarse-Grained Soil: Clayey Sand with Gravel
1	4129	Alabama	1	5	3	Original Surface Layer	AC	Asphalt concrete layer	2.032	1	Hot Mixed, Hot Laid AC, Dense Graded
1	4129	Alabama	1	4	4	AC Layer Below Surface (Binder Course)	AC	Asphalt concrete layer	5.588	319	HMAC
1	4129	Alabama	1	3	5	Base Layer	GB	Unbound (granular) base	32.004	308	Soil-Aggregate Mixture (Predominantly Coarse-Grained)
1	4129	Alabama	1	2	6	Subbase Layer	GS	Unbound (granular) subbase	14.224	308	Soil-Aggregate Mixture (Predominantly Coarse-Grained)
1	4129	Alabama	1	1	7	Subgrade	SS	Subgrade (untreated)		215	Coarse-Grained Soil: Silty Sand with Gravel
1	4129	Alabama	2	6	1	Overlay	AC	Asphalt concrete layer	3.81	1	Hot Mixed, Hot Laid AC, Dense Graded
1	4129	Alabama	2	5	3	Original Surface Layer	AC	Asphalt concrete layer	2.032	1	Hot Mixed, Hot Laid AC, Dense Graded
1	4129	Alabama	2	4	4	AC Layer Below Surface (Binder Course)	AC	Asphalt concrete layer	5.588	319	HMAC
1	4129	Alabama	2	3	5	Base Layer	GB	Unbound (granular) base	32.004	308	Soil-Aggregate Mixture (Predominantly Coarse-Grained)
1	4129	Alabama	2	2	6	Subbase Layer	GS	Unbound (granular) subbase	14.224	308	Soil-Aggregate Mixture (Predominantly Coarse-Grained)
1	4129	Alabama	2	1	7	Subgrade	SS	Subgrade (untreated)		215	Coarse-Grained Soil: Silty Sand with Gravel
1	4155	Alabama	1	4	3	Original Surface Layer	AC	Asphalt concrete layer	2.54	1	Hot Mixed, Hot Laid AC, Dense Graded
1	4155	Alabama	1	3	4	AC Layer Below Surface (Binder Course)	AC	Asphalt concrete layer	6.858	1	Hot Mixed, Hot Laid AC, Dense Graded
1	4155	Alabama	1	2	5	Base Layer	GB	Unbound (granular) base	26.416	303	Crushed Stone
1	4155	Alabama	1	1	7	Subgrade	SS	Subgrade (untreated)		216	Coarse-Grained Soil: Clayey Sand
1	4155	Alabama	2	6	1	Overlay	AC	Asphalt concrete layer	3.556	13	Recycled AC, Hot Laid, Central Plant Mix
1	4155	Alabama	2	5	4	AC Layer Below Surface (Binder Course)	AC	Asphalt concrete layer	8.382	13	Recycled AC, Hot Laid, Central Plant Mix
1	4155	Alabama	2	4	3	Original Surface Layer	AC	Asphalt concrete layer	0	1	Hot Mixed, Hot Laid AC, Dense Graded
1	4155	Alabama	2	3	4	AC Layer Below Surface (Binder Course)	AC	Asphalt concrete layer	5.842	1	Hot Mixed, Hot Laid AC, Dense Graded
1	4155	Alabama	2	2	5	Base Layer	GB	Unbound (granular) base	26.416	303	Crushed Stone
1	4155	Alabama	2	1	7	Subgrade	SS	Subgrade (untreated)		216	Coarse-Grained Soil: Clayey Sand
1	6012	Alabama	1	7	1	Overlay	AC	Asphalt concrete layer	1.778	1	Hot Mixed, Hot Laid AC, Dense Graded
1	6012	Alabama	1	6	10	Surface Treatment	AC	Asphalt concrete layer	1.524	71	Chip Seal
1	6012	Alabama	1	5	3	Original Surface Layer	AC	Asphalt concrete layer	2.794	1	Hot Mixed, Hot Laid AC, Dense Graded
1	6012	Alabama	1	4	4	AC Layer Below Surface (Binder Course)	AC	Asphalt concrete layer	6.604	1	Hot Mixed, Hot Laid AC, Dense Graded
1	6012	Alabama	1	3	5	Base Layer	TB	Bound (treated) base	13.716	321	Asphalt Treated Mixture
1	6012	Alabama	1	2	6	Subbase Layer	GS	Unbound (granular) subbase	15.748	308	Soil-Aggregate Mixture (Predominantly Coarse-Grained)
1	6012	Alabama	1	1	7	Subgrade	SS	Subgrade (untreated)		216	Coarse-Grained Soil: Clayey Sand
1	6012	Alabama	2	7	1	Overlay	AC	Asphalt concrete layer	1.778	1	Hot Mixed, Hot Laid AC, Dense Graded
1	6012	Alabama	2	6	10	Surface Treatment	AC	Asphalt concrete layer	1.524	71	Chip Seal
1	6012	Alabama	2	5	3	Original Surface Layer	AC	Asphalt concrete layer	2.794	1	Hot Mixed, Hot Laid AC, Dense Graded
1	6012	Alabama	2	4	4	AC Layer Below Surface (Binder Course)	AC	Asphalt concrete layer	6.604	1	Hot Mixed, Hot Laid AC, Dense Graded
1	6012	Alabama	2	3	5	Base Layer	TB	Bound (treated) base	13.716	321	Asphalt Treated Mixture
1	6012	Alabama	2	2	6	Subbase Layer	GS	Unbound (granular) subbase	15.748	308	Soil-Aggregate Mixture (Predominantly Coarse-Grained)
1	6012	Alabama	2	1	7	Subgrade	SS	Subgrade (untreated)		216	Coarse-Grained Soil: Clayey Sand
1	6019	Alabama	1	8	9	Friction Course	AC	Asphalt concrete layer	1.778	2	Hot Mixed, Hot Laid AC, Open Graded
1	6019	Alabama	1	7	1	Overlay	AC	Asphalt concrete layer	7.112	1	Hot Mixed, Hot Laid AC, Dense Graded
1	6019	Alabama	1	6	3	Original Surface Layer	AC	Asphalt concrete layer	3.81	1	Hot Mixed, Hot Laid AC, Dense Graded
1	6019	Alabama	1	5	4	AC Layer Below Surface (Binder Course)	AC	Asphalt concrete layer	6.35	1	Hot Mixed, Hot Laid AC, Dense Graded
1	6019	Alabama	1	4	4	AC Layer Below Surface (Binder Course)	AC	Asphalt concrete layer	6.096	1	Hot Mixed, Hot Laid AC, Dense Graded
1	6019	Alabama	1	3	5	Base Layer	AC	Bound (treated) base	4.826	319	HMAC
1	6019	Alabama	1	2	6	Subbase Layer	GS	Unbound (granular) subbase	12.192	310	Other (Specify, if Possible)
1	6019	Alabama	1	1	7	Subgrade	SS	Subgrade (untreated)		202	Coarse-Grained Soils: Poorly Graded Sand
1	6019	Alabama	2	9	2	Seal Coat	AC	Asphalt concrete layer	0.508	73	Fog Seal
1	6019	Alabama	2	8	9	Friction Course	AC	Asphalt concrete layer	1.778	2	Hot Mixed, Hot Laid AC, Open Graded
1	6019	Alabama	2	7	1	Overlay	AC	Asphalt concrete layer	7.112	1	Hot Mixed, Hot Laid AC, Dense Graded
1	6019	Alabama	2	6	3	Original Surface Layer	AC	Asphalt concrete layer	3.81	1	Hot Mixed, Hot Laid AC, Dense Graded
1	6019	Alabama	2	5	4	AC Layer Below Surface (Binder Course)	AC	Asphalt concrete layer	6.35	1	Hot Mixed, Hot Laid AC, Dense Graded
1	6019	Alabama	2	4	4	AC Layer Below Surface (Binder Course)	AC	Asphalt concrete layer	6.096	1	Hot Mixed, Hot Laid AC, Dense Graded
1	6019	Alabama	2	3	5	Base Layer	AC	Bound (treated) base	4.826	319	HMAC
1	6019	Alabama	2	2	6	Subbase Layer	GS	Unbound (granular) subbase	12.192	310	Other (Specify, if Possible)
1	6019	Alabama	2	1	7	Subgrade	SS	Subgrade (untreated)		202	Coarse-Grained Soils: Poorly Graded Sand
1	6019	Alabama	3	10	1	Overlay	AC	Asphalt concrete layer	6.096	1	Hot Mixed, Hot Laid AC, Dense Graded
1	6019	Alabama	3	9	2	Seal Coat	AC	Asphalt concrete layer	0.508	73	Fog Seal
1	6019	Alabama	3	8	9	Friction Course	AC	Asphalt concrete layer	1.778	2	Hot Mixed, Hot Laid AC, Open Graded
1	6019	Alabama	3	7	1	Overlay	AC	Asphalt concrete layer	6.604	1	Hot Mixed, Hot Laid AC, Dense Graded
1	6019	Alabama	3	6	3	Original Surface Layer	AC	Asphalt concrete layer	3.81	1	Hot Mixed, Hot Laid AC, Dense Graded
1	6019	Alabama	3	5	4	AC Layer Below Surface (Binder Course)	AC	Asphalt concrete layer	6.35	1	Hot Mixed, Hot Laid AC, Dense Graded
1	6019	Alabama	3	4	4	AC Layer Below Surface (Binder Course)	AC	Asphalt concrete layer	6.096	1	Hot Mixed, Hot Laid AC, Dense Graded
1	6019	Alabama	3	3	5	Base Layer	AC	Bound (treated) base	4.826	319	HMAC
1	6019	Alabama	3	2	6	Subbase Layer	GS	Unbound (granular) subbase	12.192	310	Other (Specify, if Possible)
1	6019	Alabama	3	1	7	Subgrade	SS	Subgrade (untreated)		202	Coarse-Grained Soils: Poorly Graded Sand
1	A310	Alabama	1	5	3	Original Surface Layer	AC	Asphalt concrete layer	2.032	1	Hot Mixed, Hot Laid AC, Dense Graded
1	A310	Alabama	1	4	4	AC Layer Below Surface (Binder Course)	AC	Asphalt concrete layer	7.112	1	Hot Mixed, Hot Laid AC, Dense Graded
1	A310	Alabama	1	3	4	AC Layer Below Surface (Binder Course)	AC	Asphalt concrete layer	15.748	1	Hot Mixed, Hot Laid AC, Dense Graded
1	A310	Alabama	1	2	5	Base Layer	GB	Unbound (granular) base	16.51	309	Fine-Grained Soils
1	A310	Alabama	1	1	7	Subgrade	SS	Subgrade (untreated)		217	Coarse-Grained Soil: Clayey Sand with Gravel
1	A310	Alabama	2	6	1	Overlay	AC	Asphalt concrete layer	4.064	1	Hot Mixed, Hot Laid AC, Dense Graded
1	A310	Alabama	2	5	3	Original Surface Layer	AC	Asphalt concrete layer	2.032	1	Hot Mixed, Hot Laid AC, Dense Graded
1	A310	Alabama	2	4	4	AC Layer Below Surface (Binder Course)	AC	Asphalt concrete layer	7.112	1	Hot Mixed, Hot Laid AC, Dense Graded
1	A310	Alabama	2	3	4	AC Layer Below Surface (Binder Course)	AC	Asphalt concrete layer	15.748	1	Hot Mixed, Hot Laid AC, Dense Graded
1	A310	Alabama	2	2	5	Base Layer	GB	Unbound (granular) base	16.51	309	Fine-Grained Soils
1	A310	Alabama	2	1	7	Subgrade	SS	Subgrade (untreated)		217	Coarse-Grained Soil: Clayey Sand with Gravel
1	A310	Alabama	3	6	1	Overlay	AC	Asphalt concrete layer	4.064	1	Hot Mixed, Hot Laid AC, Dense Graded
1	A310	Alabama	3	5	3	Original Surface Layer	AC	Asphalt concrete layer	2.032	1	Hot Mixed, Hot Laid AC, Dense Graded
1	A310	Alabama	3	4	4	AC Layer Below Surface (Binder Course)	AC	Asphalt concrete layer	7.112	1	Hot Mixed, Hot Laid AC, Dense Graded
1	A310	Alabama	3	3	4	AC Layer Below Surface (Binder Course)	AC	Asphalt concrete layer	15.748	1	Hot Mixed, Hot Laid AC, Dense Graded
1	A310	Alabama	3	2	5	Base Layer	GB	Unbound (granular) base	16.51	309	Fine-Grained Soils
1	A310	Alabama	3	1	7	Subgrade	SS	Subgrade (untreated)		217	Coarse-Grained Soil: Clayey Sand with Gravel
1	A320	Alabama	1	5	3	Original Surface Layer	AC	Asphalt concrete layer	2.032	1	Hot Mixed, Hot Laid AC, Dense Graded
1	A320	Alabama	1	4	4	AC Layer Below Surface (Binder Course)	AC	Asphalt concrete layer	7.112	1	Hot Mixed, Hot Laid AC, Dense Graded
1	A320	Alabama	1	3	4	AC Layer Below Surface (Binder Course)	AC	Asphalt concrete layer	15.748	1	Hot Mixed, Hot Laid AC, Dense Graded
1	A320	Alabama	1	2	5	Base Layer	GB	Unbound (granular) base	16.51	309	Fine-Grained Soils
1	A320	Alabama	1	1	7	Subgrade	SS	Subgrade (untreated)		217	Coarse-Grained Soil: Clayey Sand with Gravel
1	A320	Alabama	2	6	2	Seal Coat	AC	Asphalt concrete layer	0.508	72	Slurry Seal
1	A320	Alabama	2	5	3	Original Surface Layer	AC	Asphalt concrete layer	2.032	1	Hot Mixed, Hot Laid AC, Dense Graded
1	A320	Alabama	2	4	4	AC Layer Below Surface (Binder Course)	AC	Asphalt concrete layer	7.112	1	Hot Mixed, Hot Laid AC, Dense Graded
1	A320	Alabama	2	3	4	AC Layer Below Surface (Binder Course)	AC	Asphalt concrete layer	15.748	1	Hot Mixed, Hot Laid AC, Dense Graded
1	A320	Alabama	2	2	5	Base Layer	GB	Unbound (granular) base	16.51	309	Fine-Grained Soils
1	A320	Alabama	2	1	7	Subgrade	SS	Subgrade (untreated)		217	Coarse-Grained Soil: Clayey Sand with Gravel
1	A320	Alabama	3	6	2	Seal Coat	AC	Asphalt concrete layer	0.508	72	Slurry Seal
1	A320	Alabama	3	5	3	Original Surface Layer	AC	Asphalt concrete layer	2.032	1	Hot Mixed, Hot Laid AC, Dense Graded
1	A320	Alabama	3	4	4	AC Layer Below Surface (Binder Course)	AC	Asphalt concrete layer	7.112	1	Hot Mixed, Hot Laid AC, Dense Graded
1	A320	Alabama	3	3	4	AC Layer Below Surface (Binder Course)	AC	Asphalt concrete layer	15.748	1	Hot Mixed, Hot Laid AC, Dense Graded
1	A320	Alabama	3	2	5	Base Layer	GB	Unbound (granular) base	16.51	309	Fine-Grained Soils
1	A320	Alabama	3	1	7	Subgrade	SS	Subgrade (untreated)		217	Coarse-Grained Soil: Clayey Sand with Gravel
1	A330	Alabama	1	5	3	Original Surface Layer	AC	Asphalt concrete layer	2.286	1	Hot Mixed, Hot Laid AC, Dense Graded
1	A330	Alabama	1	4	4	AC Layer Below Surface (Binder Course)	AC	Asphalt concrete layer	7.112	1	Hot Mixed, Hot Laid AC, Dense Graded
1	A330	Alabama	1	3	4	AC Layer Below Surface (Binder Course)	AC	Asphalt concrete layer	15.748	1	Hot Mixed, Hot Laid AC, Dense Graded
1	A330	Alabama	1	2	5	Base Layer	GB	Unbound (granular) base	16.51	309	Fine-Grained Soils
1	A330	Alabama	1	1	7	Subgrade	SS	Subgrade (untreated)		217	Coarse-Grained Soil: Clayey Sand with Gravel
1	A330	Alabama	2	5	3	Original Surface Layer	AC	Asphalt concrete layer	2.286	1	Hot Mixed, Hot Laid AC, Dense Graded
1	A330	Alabama	2	4	4	AC Layer Below Surface (Binder Course)	AC	Asphalt concrete layer	7.112	1	Hot Mixed, Hot Laid AC, Dense Graded
1	A330	Alabama	2	3	4	AC Layer Below Surface (Binder Course)	AC	Asphalt concrete layer	15.748	1	Hot Mixed, Hot Laid AC, Dense Graded
1	A330	Alabama	2	2	5	Base Layer	GB	Unbound (granular) base	16.51	309	Fine-Grained Soils
1	A330	Alabama	2	1	7	Subgrade	SS	Subgrade (untreated)		217	Coarse-Grained Soil: Clayey Sand with Gravel
1	A330	Alabama	3	5	3	Original Surface Layer	AC	Asphalt concrete layer	2.286	1	Hot Mixed, Hot Laid AC, Dense Graded
1	A330	Alabama	3	4	4	AC Layer Below Surface (Binder Course)	AC	Asphalt concrete layer	7.112	1	Hot Mixed, Hot Laid AC, Dense Graded
1	A330	Alabama	3	3	4	AC Layer Below Surface (Binder Course)	AC	Asphalt concrete layer	15.748	1	Hot Mixed, Hot Laid AC, Dense Graded
1	A330	Alabama	3	2	5	Base Layer	GB	Unbound (granular) base	16.51	309	Fine-Grained Soils
1	A330	Alabama	3	1	7	Subgrade	SS	Subgrade (untreated)		217	Coarse-Grained Soil: Clayey Sand with Gravel
1	A340	Alabama	1	5	3	Original Surface Layer	AC	Asphalt concrete layer	2.54	1	Hot Mixed, Hot Laid AC, Dense Graded
1	A340	Alabama	1	4	4	AC Layer Below Surface (Binder Course)	AC	Asphalt concrete layer	5.588	1	Hot Mixed, Hot Laid AC, Dense Graded
1	A340	Alabama	1	3	4	AC Layer Below Surface (Binder Course)	AC	Asphalt concrete layer	15.494	1	Hot Mixed, Hot Laid AC, Dense Graded
1	A340	Alabama	1	2	5	Base Layer	GB	Unbound (granular) base	16.51	309	Fine-Grained Soils
1	A340	Alabama	1	1	7	Subgrade	SS	Subgrade (untreated)		217	Coarse-Grained Soil: Clayey Sand with Gravel
1	A340	Alabama	2	5	3	Original Surface Layer	AC	Asphalt concrete layer	2.54	1	Hot Mixed, Hot Laid AC, Dense Graded
1	A340	Alabama	2	4	4	AC Layer Below Surface (Binder Course)	AC	Asphalt concrete layer	5.588	1	Hot Mixed, Hot Laid AC, Dense Graded
1	A340	Alabama	2	3	4	AC Layer Below Surface (Binder Course)	AC	Asphalt concrete layer	15.494	1	Hot Mixed, Hot Laid AC, Dense Graded
1	A340	Alabama	2	2	5	Base Layer	GB	Unbound (granular) base	16.51	309	Fine-Grained Soils
1	A340	Alabama	2	1	7	Subgrade	SS	Subgrade (untreated)		217	Coarse-Grained Soil: Clayey Sand with Gravel
1	A350	Alabama	1	5	3	Original Surface Layer	AC	Asphalt concrete layer	2.032	1	Hot Mixed, Hot Laid AC, Dense Graded
1	A350	Alabama	1	4	4	AC Layer Below Surface (Binder Course)	AC	Asphalt concrete layer	7.112	1	Hot Mixed, Hot Laid AC, Dense Graded
1	A350	Alabama	1	3	4	AC Layer Below Surface (Binder Course)	AC	Asphalt concrete layer	15.748	1	Hot Mixed, Hot Laid AC, Dense Graded
1	A350	Alabama	1	2	5	Base Layer	GB	Unbound (granular) base	16.51	309	Fine-Grained Soils
1	A350	Alabama	1	1	7	Subgrade	SS	Subgrade (untreated)		217	Coarse-Grained Soil: Clayey Sand with Gravel
1	A350	Alabama	2	6	2	Seal Coat	AC	Asphalt concrete layer	0.762	71	Chip Seal
1	A350	Alabama	2	5	3	Original Surface Layer	AC	Asphalt concrete layer	2.032	1	Hot Mixed, Hot Laid AC, Dense Graded
1	A350	Alabama	2	4	4	AC Layer Below Surface (Binder Course)	AC	Asphalt concrete layer	7.112	1	Hot Mixed, Hot Laid AC, Dense Graded
1	A350	Alabama	2	3	4	AC Layer Below Surface (Binder Course)	AC	Asphalt concrete layer	15.748	1	Hot Mixed, Hot Laid AC, Dense Graded
1	A350	Alabama	2	2	5	Base Layer	GB	Unbound (granular) base	16.51	309	Fine-Grained Soils
1	A350	Alabama	2	1	7	Subgrade	SS	Subgrade (untreated)		217	Coarse-Grained Soil: Clayey Sand with Gravel
1	B310	Alabama	1	5	3	Original Surface Layer	AC	Asphalt concrete layer	2.54	1	Hot Mixed, Hot Laid AC, Dense Graded
1	B310	Alabama	1	4	4	AC Layer Below Surface (Binder Course)	AC	Asphalt concrete layer	6.858	1	Hot Mixed, Hot Laid AC, Dense Graded
1	B310	Alabama	1	3	4	AC Layer Below Surface (Binder Course)	AC	Asphalt concrete layer	7.874	1	Hot Mixed, Hot Laid AC, Dense Graded
1	B310	Alabama	1	2	5	Base Layer	GB	Unbound (granular) base	13.97	308	Soil-Aggregate Mixture (Predominantly Coarse-Grained)
1	B310	Alabama	1	1	7	Subgrade	SS	Subgrade (untreated)		214	Coarse-Grained Soil: Silty Sand
1	B310	Alabama	2	6	1	Overlay	AC	Asphalt concrete layer	3.302	1	Hot Mixed, Hot Laid AC, Dense Graded
1	B310	Alabama	2	5	3	Original Surface Layer	AC	Asphalt concrete layer	2.54	1	Hot Mixed, Hot Laid AC, Dense Graded
1	B310	Alabama	2	4	4	AC Layer Below Surface (Binder Course)	AC	Asphalt concrete layer	6.858	1	Hot Mixed, Hot Laid AC, Dense Graded
1	B310	Alabama	2	3	4	AC Layer Below Surface (Binder Course)	AC	Asphalt concrete layer	7.874	1	Hot Mixed, Hot Laid AC, Dense Graded
1	B310	Alabama	2	2	5	Base Layer	GB	Unbound (granular) base	13.97	308	Soil-Aggregate Mixture (Predominantly Coarse-Grained)
1	B310	Alabama	2	1	7	Subgrade	SS	Subgrade (untreated)		214	Coarse-Grained Soil: Silty Sand
1	B310	Alabama	3	6	1	Overlay	AC	Asphalt concrete layer	3.302	1	Hot Mixed, Hot Laid AC, Dense Graded
1	B310	Alabama	3	5	3	Original Surface Layer	AC	Asphalt concrete layer	2.54	1	Hot Mixed, Hot Laid AC, Dense Graded
1	B310	Alabama	3	4	4	AC Layer Below Surface (Binder Course)	AC	Asphalt concrete layer	6.858	1	Hot Mixed, Hot Laid AC, Dense Graded
1	B310	Alabama	3	3	4	AC Layer Below Surface (Binder Course)	AC	Asphalt concrete layer	7.874	1	Hot Mixed, Hot Laid AC, Dense Graded
1	B310	Alabama	3	2	5	Base Layer	GB	Unbound (granular) base	13.97	308	Soil-Aggregate Mixture (Predominantly Coarse-Grained)
1	B310	Alabama	3	1	7	Subgrade	SS	Subgrade (untreated)		214	Coarse-Grained Soil: Silty Sand
1	B320	Alabama	1	5	3	Original Surface Layer	AC	Asphalt concrete layer	2.286	1	Hot Mixed, Hot Laid AC, Dense Graded
1	B320	Alabama	1	4	4	AC Layer Below Surface (Binder Course)	AC	Asphalt concrete layer	7.112	1	Hot Mixed, Hot Laid AC, Dense Graded
1	B320	Alabama	1	3	4	AC Layer Below Surface (Binder Course)	AC	Asphalt concrete layer	7.62	1	Hot Mixed, Hot Laid AC, Dense Graded
1	B320	Alabama	1	2	5	Base Layer	GB	Unbound (granular) base	13.97	308	Soil-Aggregate Mixture (Predominantly Coarse-Grained)
1	B320	Alabama	1	1	7	Subgrade	SS	Subgrade (untreated)		214	Coarse-Grained Soil: Silty Sand
1	B320	Alabama	2	6	2	Seal Coat	AC	Asphalt concrete layer	0.508	72	Slurry Seal
1	B320	Alabama	2	5	3	Original Surface Layer	AC	Asphalt concrete layer	2.286	1	Hot Mixed, Hot Laid AC, Dense Graded
1	B320	Alabama	2	4	4	AC Layer Below Surface (Binder Course)	AC	Asphalt concrete layer	7.112	1	Hot Mixed, Hot Laid AC, Dense Graded
1	B320	Alabama	2	3	4	AC Layer Below Surface (Binder Course)	AC	Asphalt concrete layer	7.62	1	Hot Mixed, Hot Laid AC, Dense Graded
1	B320	Alabama	2	2	5	Base Layer	GB	Unbound (granular) base	13.97	308	Soil-Aggregate Mixture (Predominantly Coarse-Grained)
1	B320	Alabama	2	1	7	Subgrade	SS	Subgrade (untreated)		214	Coarse-Grained Soil: Silty Sand
1	B320	Alabama	3	6	2	Seal Coat	AC	Asphalt concrete layer	0.508	72	Slurry Seal
1	B320	Alabama	3	5	3	Original Surface Layer	AC	Asphalt concrete layer	2.286	1	Hot Mixed, Hot Laid AC, Dense Graded
1	B320	Alabama	3	4	4	AC Layer Below Surface (Binder Course)	AC	Asphalt concrete layer	7.112	1	Hot Mixed, Hot Laid AC, Dense Graded
1	B320	Alabama	3	3	4	AC Layer Below Surface (Binder Course)	AC	Asphalt concrete layer	7.62	1	Hot Mixed, Hot Laid AC, Dense Graded
1	B320	Alabama	3	2	5	Base Layer	GB	Unbound (granular) base	13.97	308	Soil-Aggregate Mixture (Predominantly Coarse-Grained)
1	B320	Alabama	3	1	7	Subgrade	SS	Subgrade (untreated)		214	Coarse-Grained Soil: Silty Sand
1	B330	Alabama	1	5	3	Original Surface Layer	AC	Asphalt concrete layer	2.286	1	Hot Mixed, Hot Laid AC, Dense Graded
1	B330	Alabama	1	4	4	AC Layer Below Surface (Binder Course)	AC	Asphalt concrete layer	6.604	1	Hot Mixed, Hot Laid AC, Dense Graded
1	B330	Alabama	1	3	4	AC Layer Below Surface (Binder Course)	AC	Asphalt concrete layer	8.636	1	Hot Mixed, Hot Laid AC, Dense Graded
1	B330	Alabama	1	2	5	Base Layer	GB	Unbound (granular) base	13.97	308	Soil-Aggregate Mixture (Predominantly Coarse-Grained)
1	B330	Alabama	1	1	7	Subgrade	SS	Subgrade (untreated)		214	Coarse-Grained Soil: Silty Sand
1	B330	Alabama	2	5	3	Original Surface Layer	AC	Asphalt concrete layer	2.286	1	Hot Mixed, Hot Laid AC, Dense Graded
1	B330	Alabama	2	4	4	AC Layer Below Surface (Binder Course)	AC	Asphalt concrete layer	6.604	1	Hot Mixed, Hot Laid AC, Dense Graded
1	B330	Alabama	2	3	4	AC Layer Below Surface (Binder Course)	AC	Asphalt concrete layer	8.636	1	Hot Mixed, Hot Laid AC, Dense Graded
1	B330	Alabama	2	2	5	Base Layer	GB	Unbound (granular) base	13.97	308	Soil-Aggregate Mixture (Predominantly Coarse-Grained)
1	B330	Alabama	2	1	7	Subgrade	SS	Subgrade (untreated)		214	Coarse-Grained Soil: Silty Sand
1	B340	Alabama	1	5	3	Original Surface Layer	AC	Asphalt concrete layer	2.54	1	Hot Mixed, Hot Laid AC, Dense Graded
1	B340	Alabama	1	4	4	AC Layer Below Surface (Binder Course)	AC	Asphalt concrete layer	7.366	1	Hot Mixed, Hot Laid AC, Dense Graded
1	B340	Alabama	1	3	4	AC Layer Below Surface (Binder Course)	AC	Asphalt concrete layer	8.382	1	Hot Mixed, Hot Laid AC, Dense Graded
1	B340	Alabama	1	2	5	Base Layer	GB	Unbound (granular) base	13.97	308	Soil-Aggregate Mixture (Predominantly Coarse-Grained)
1	B340	Alabama	1	1	7	Subgrade	SS	Subgrade (untreated)		214	Coarse-Grained Soil: Silty Sand
1	B350	Alabama	1	5	3	Original Surface Layer	AC	Asphalt concrete layer	3.048	1	Hot Mixed, Hot Laid AC, Dense Graded
1	B350	Alabama	1	4	4	AC Layer Below Surface (Binder Course)	AC	Asphalt concrete layer	6.858	1	Hot Mixed, Hot Laid AC, Dense Graded
1	B350	Alabama	1	3	4	AC Layer Below Surface (Binder Course)	AC	Asphalt concrete layer	7.62	1	Hot Mixed, Hot Laid AC, Dense Graded
1	B350	Alabama	1	2	5	Base Layer	GB	Unbound (granular) base	13.97	308	Soil-Aggregate Mixture (Predominantly Coarse-Grained)
1	B350	Alabama	1	1	7	Subgrade	SS	Subgrade (untreated)		214	Coarse-Grained Soil: Silty Sand
1	B350	Alabama	2	6	2	Seal Coat	AC	Asphalt concrete layer	0.762	71	Chip Seal
1	B350	Alabama	2	5	3	Original Surface Layer	AC	Asphalt concrete layer	3.048	1	Hot Mixed, Hot Laid AC, Dense Graded
1	B350	Alabama	2	4	4	AC Layer Below Surface (Binder Course)	AC	Asphalt concrete layer	6.858	1	Hot Mixed, Hot Laid AC, Dense Graded
1	B350	Alabama	2	3	4	AC Layer Below Surface (Binder Course)	AC	Asphalt concrete layer	7.62	1	Hot Mixed, Hot Laid AC, Dense Graded
1	B350	Alabama	2	2	5	Base Layer	GB	Unbound (granular) base	13.97	308	Soil-Aggregate Mixture (Predominantly Coarse-Grained)
1	B350	Alabama	2	1	7	Subgrade	SS	Subgrade (untreated)		214	Coarse-Grained Soil: Silty Sand
1	C310	Alabama	1	4	3	Original Surface Layer	AC	Asphalt concrete layer	2.794	1	Hot Mixed, Hot Laid AC, Dense Graded
1	C310	Alabama	1	3	4	AC Layer Below Surface (Binder Course)	AC	Asphalt concrete layer	6.604	1	Hot Mixed, Hot Laid AC, Dense Graded
1	C310	Alabama	1	2	5	Base Layer	GB	Unbound (granular) base	26.416	303	Crushed Stone
1	C310	Alabama	1	1	7	Subgrade	SS	Subgrade (untreated)		214	Coarse-Grained Soil: Silty Sand
1	C310	Alabama	2	5	1	Overlay	AC	Asphalt concrete layer	3.81	1	Hot Mixed, Hot Laid AC, Dense Graded
1	C310	Alabama	2	4	3	Original Surface Layer	AC	Asphalt concrete layer	2.794	1	Hot Mixed, Hot Laid AC, Dense Graded
1	C310	Alabama	2	3	4	AC Layer Below Surface (Binder Course)	AC	Asphalt concrete layer	6.604	1	Hot Mixed, Hot Laid AC, Dense Graded
1	C310	Alabama	2	2	5	Base Layer	GB	Unbound (granular) base	26.416	303	Crushed Stone
1	C310	Alabama	2	1	7	Subgrade	SS	Subgrade (untreated)		214	Coarse-Grained Soil: Silty Sand
1	C320	Alabama	1	4	3	Original Surface Layer	AC	Asphalt concrete layer	2.54	1	Hot Mixed, Hot Laid AC, Dense Graded
1	C320	Alabama	1	3	4	AC Layer Below Surface (Binder Course)	AC	Asphalt concrete layer	6.35	1	Hot Mixed, Hot Laid AC, Dense Graded
1	C320	Alabama	1	2	5	Base Layer	GB	Unbound (granular) base	26.416	303	Crushed Stone
1	C320	Alabama	1	1	7	Subgrade	SS	Subgrade (untreated)		214	Coarse-Grained Soil: Silty Sand
1	C320	Alabama	2	5	2	Seal Coat	AC	Asphalt concrete layer	0.508	72	Slurry Seal
1	C320	Alabama	2	4	3	Original Surface Layer	AC	Asphalt concrete layer	2.54	1	Hot Mixed, Hot Laid AC, Dense Graded
1	C320	Alabama	2	3	4	AC Layer Below Surface (Binder Course)	AC	Asphalt concrete layer	6.35	1	Hot Mixed, Hot Laid AC, Dense Graded
1	C320	Alabama	2	2	5	Base Layer	GB	Unbound (granular) base	26.416	303	Crushed Stone
1	C320	Alabama	2	1	7	Subgrade	SS	Subgrade (untreated)		214	Coarse-Grained Soil: Silty Sand
1	C330	Alabama	1	4	3	Original Surface Layer	AC	Asphalt concrete layer	2.286	1	Hot Mixed, Hot Laid AC, Dense Graded
1	C330	Alabama	1	3	4	AC Layer Below Surface (Binder Course)	AC	Asphalt concrete layer	7.62	1	Hot Mixed, Hot Laid AC, Dense Graded
1	C330	Alabama	1	2	5	Base Layer	GB	Unbound (granular) base	26.416	303	Crushed Stone
1	C330	Alabama	1	1	7	Subgrade	SS	Subgrade (untreated)		214	Coarse-Grained Soil: Silty Sand
1	C330	Alabama	2	4	3	Original Surface Layer	AC	Asphalt concrete layer	2.286	1	Hot Mixed, Hot Laid AC, Dense Graded
1	C330	Alabama	2	3	4	AC Layer Below Surface (Binder Course)	AC	Asphalt concrete layer	7.62	1	Hot Mixed, Hot Laid AC, Dense Graded
1	C330	Alabama	2	2	5	Base Layer	GB	Unbound (granular) base	26.416	303	Crushed Stone
1	C330	Alabama	2	1	7	Subgrade	SS	Subgrade (untreated)		214	Coarse-Grained Soil: Silty Sand
1	C330	Alabama	3	4	3	Original Surface Layer	AC	Asphalt concrete layer	2.286	1	Hot Mixed, Hot Laid AC, Dense Graded
1	C330	Alabama	3	3	4	AC Layer Below Surface (Binder Course)	AC	Asphalt concrete layer	7.62	1	Hot Mixed, Hot Laid AC, Dense Graded
1	C330	Alabama	3	2	5	Base Layer	GB	Unbound (granular) base	26.416	303	Crushed Stone
1	C330	Alabama	3	1	7	Subgrade	SS	Subgrade (untreated)		214	Coarse-Grained Soil: Silty Sand
1	C330	Alabama	4	4	3	Original Surface Layer	AC	Asphalt concrete layer	2.286	1	Hot Mixed, Hot Laid AC, Dense Graded
1	C330	Alabama	4	3	4	AC Layer Below Surface (Binder Course)	AC	Asphalt concrete layer	7.62	1	Hot Mixed, Hot Laid AC, Dense Graded
1	C330	Alabama	4	2	5	Base Layer	GB	Unbound (granular) base	26.416	303	Crushed Stone
1	C330	Alabama	4	1	7	Subgrade	SS	Subgrade (untreated)		214	Coarse-Grained Soil: Silty Sand
1	C330	Alabama	5	4	3	Original Surface Layer	AC	Asphalt concrete layer	2.286	1	Hot Mixed, Hot Laid AC, Dense Graded
1	C330	Alabama	5	3	4	AC Layer Below Surface (Binder Course)	AC	Asphalt concrete layer	7.62	1	Hot Mixed, Hot Laid AC, Dense Graded
1	C330	Alabama	5	2	5	Base Layer	GB	Unbound (granular) base	26.416	303	Crushed Stone
1	C330	Alabama	5	1	7	Subgrade	SS	Subgrade (untreated)		214	Coarse-Grained Soil: Silty Sand
1	C330	Alabama	6	4	3	Original Surface Layer	AC	Asphalt concrete layer	2.286	1	Hot Mixed, Hot Laid AC, Dense Graded
1	C330	Alabama	6	3	4	AC Layer Below Surface (Binder Course)	AC	Asphalt concrete layer	7.62	1	Hot Mixed, Hot Laid AC, Dense Graded
1	C330	Alabama	6	2	5	Base Layer	GB	Unbound (granular) base	26.416	303	Crushed Stone
1	C330	Alabama	6	1	7	Subgrade	SS	Subgrade (untreated)		214	Coarse-Grained Soil: Silty Sand
1	C330	Alabama	7	4	3	Original Surface Layer	AC	Asphalt concrete layer	2.286	1	Hot Mixed, Hot Laid AC, Dense Graded
1	C330	Alabama	7	3	4	AC Layer Below Surface (Binder Course)	AC	Asphalt concrete layer	7.62	1	Hot Mixed, Hot Laid AC, Dense Graded
1	C330	Alabama	7	2	5	Base Layer	GB	Unbound (granular) base	26.416	303	Crushed Stone
1	C330	Alabama	7	1	7	Subgrade	SS	Subgrade (untreated)		214	Coarse-Grained Soil: Silty Sand
1	C330	Alabama	8	4	3	Original Surface Layer	AC	Asphalt concrete layer	2.286	1	Hot Mixed, Hot Laid AC, Dense Graded
1	C330	Alabama	8	3	4	AC Layer Below Surface (Binder Course)	AC	Asphalt concrete layer	7.62	1	Hot Mixed, Hot Laid AC, Dense Graded
1	C330	Alabama	8	2	5	Base Layer	GB	Unbound (granular) base	26.416	303	Crushed Stone
1	C330	Alabama	8	1	7	Subgrade	SS	Subgrade (untreated)		214	Coarse-Grained Soil: Silty Sand
1	C340	Alabama	1	4	3	Original Surface Layer	AC	Asphalt concrete layer	2.286	1	Hot Mixed, Hot Laid AC, Dense Graded
1	C340	Alabama	1	3	4	AC Layer Below Surface (Binder Course)	AC	Asphalt concrete layer	7.62	1	Hot Mixed, Hot Laid AC, Dense Graded
1	C340	Alabama	1	2	5	Base Layer	GB	Unbound (granular) base	26.416	303	Crushed Stone
1	C340	Alabama	1	1	7	Subgrade	SS	Subgrade (untreated)		214	Coarse-Grained Soil: Silty Sand
1	C350	Alabama	1	4	3	Original Surface Layer	AC	Asphalt concrete layer	2.286	1	Hot Mixed, Hot Laid AC, Dense Graded
1	C350	Alabama	1	3	4	AC Layer Below Surface (Binder Course)	AC	Asphalt concrete layer	6.858	1	Hot Mixed, Hot Laid AC, Dense Graded
1	C350	Alabama	1	2	5	Base Layer	GB	Unbound (granular) base	26.416	303	Crushed Stone
1	C350	Alabama	1	1	7	Subgrade	SS	Subgrade (untreated)		214	Coarse-Grained Soil: Silty Sand
1	C350	Alabama	2	5	2	Seal Coat	AC	Asphalt concrete layer	0.762	71	Chip Seal
1	C350	Alabama	2	4	3	Original Surface Layer	AC	Asphalt concrete layer	2.286	1	Hot Mixed, Hot Laid AC, Dense Graded
1	C350	Alabama	2	3	4	AC Layer Below Surface (Binder Course)	AC	Asphalt concrete layer	6.858	1	Hot Mixed, Hot Laid AC, Dense Graded
1	C350	Alabama	2	2	5	Base Layer	GB	Unbound (granular) base	26.416	303	Crushed Stone
1	C350	Alabama	2	1	7	Subgrade	SS	Subgrade (untreated)		214	Coarse-Grained Soil: Silty Sand
1	C350	Alabama	3	5	2	Seal Coat	AC	Asphalt concrete layer	0.762	71	Chip Seal
1	C350	Alabama	3	4	3	Original Surface Layer	AC	Asphalt concrete layer	2.286	1	Hot Mixed, Hot Laid AC, Dense Graded
1	C350	Alabama	3	3	4	AC Layer Below Surface (Binder Course)	AC	Asphalt concrete layer	6.858	1	Hot Mixed, Hot Laid AC, Dense Graded
1	C350	Alabama	3	2	5	Base Layer	GB	Unbound (granular) base	26.416	303	Crushed Stone
1	C350	Alabama	3	1	7	Subgrade	SS	Subgrade (untreated)		214	Coarse-Grained Soil: Silty Sand
1	C350	Alabama	4	5	2	Seal Coat	AC	Asphalt concrete layer	0.762	71	Chip Seal
1	C350	Alabama	4	4	3	Original Surface Layer	AC	Asphalt concrete layer	2.286	1	Hot Mixed, Hot Laid AC, Dense Graded
1	C350	Alabama	4	3	4	AC Layer Below Surface (Binder Course)	AC	Asphalt concrete layer	6.858	1	Hot Mixed, Hot Laid AC, Dense Graded
1	C350	Alabama	4	2	5	Base Layer	GB	Unbound (granular) base	26.416	303	Crushed Stone
1	C350	Alabama	4	1	7	Subgrade	SS	Subgrade (untreated)		214	Coarse-Grained Soil: Silty Sand
2	1001	Alaska	1	3	3	Original Surface Layer	AC	Asphalt concrete layer	7.62	1	Hot Mixed, Hot Laid AC, Dense Graded
2	1001	Alaska	1	2	5	Base Layer	GB	Unbound (granular) base	16.002	304	Crushed Gravel
2	1001	Alaska	1	1	7	Subgrade	SS	Subgrade (untreated)		265	Coarse-Grained Soil: Silty Gravel with Sand
2	1001	Alaska	2	3	3	Original Surface Layer	AC	Asphalt concrete layer	7.62	1	Hot Mixed, Hot Laid AC, Dense Graded
2	1001	Alaska	2	2	5	Base Layer	GB	Unbound (granular) base	16.002	304	Crushed Gravel
2	1001	Alaska	2	1	7	Subgrade	SS	Subgrade (untreated)		265	Coarse-Grained Soil: Silty Gravel with Sand
2	1001	Alaska	3	3	3	Original Surface Layer	AC	Asphalt concrete layer	7.62	1	Hot Mixed, Hot Laid AC, Dense Graded
2	1001	Alaska	3	2	5	Base Layer	GB	Unbound (granular) base	16.002	304	Crushed Gravel
2	1001	Alaska	3	1	7	Subgrade	SS	Subgrade (untreated)		265	Coarse-Grained Soil: Silty Gravel with Sand
2	1001	Alaska	4	3	3	Original Surface Layer	AC	Asphalt concrete layer	7.62	1	Hot Mixed, Hot Laid AC, Dense Graded
2	1001	Alaska	4	2	5	Base Layer	GB	Unbound (granular) base	16.002	304	Crushed Gravel
2	1001	Alaska	4	1	7	Subgrade	SS	Subgrade (untreated)		265	Coarse-Grained Soil: Silty Gravel with Sand
2	1002	Alaska	1	4	3	Original Surface Layer	AC	Asphalt concrete layer	8.636	1	Hot Mixed, Hot Laid AC, Dense Graded
2	1002	Alaska	1	3	5	Base Layer	GB	Unbound (granular) base	15.24	304	Crushed Gravel
2	1002	Alaska	1	2	6	Subbase Layer	GS	Unbound (granular) subbase	19.05	308	Soil-Aggregate Mixture (Predominantly Coarse-Grained)
2	1002	Alaska	1	1	7	Subgrade	SS	Subgrade (untreated)		255	Coarse-Grained Soil: Poorly Graded Gravel with Silt and Sand
2	1002	Alaska	2	5	1	Overlay	AC	Asphalt concrete layer	5.08	1	Hot Mixed, Hot Laid AC, Dense Graded
2	1002	Alaska	2	4	3	Original Surface Layer	AC	Asphalt concrete layer	8.636	1	Hot Mixed, Hot Laid AC, Dense Graded
2	1002	Alaska	2	3	5	Base Layer	GB	Unbound (granular) base	15.24	304	Crushed Gravel
2	1002	Alaska	2	2	6	Subbase Layer	GS	Unbound (granular) subbase	19.05	308	Soil-Aggregate Mixture (Predominantly Coarse-Grained)
2	1002	Alaska	2	1	7	Subgrade	SS	Subgrade (untreated)		255	Coarse-Grained Soil: Poorly Graded Gravel with Silt and Sand
2	1004	Alaska	1	4	3	Original Surface Layer	AC	Asphalt concrete layer	9.144	1	Hot Mixed, Hot Laid AC, Dense Graded
2	1004	Alaska	1	3	5	Base Layer	GB	Unbound (granular) base	35.56	308	Soil-Aggregate Mixture (Predominantly Coarse-Grained)
2	1004	Alaska	1	2	6	Subbase Layer	GS	Unbound (granular) subbase	33.02	308	Soil-Aggregate Mixture (Predominantly Coarse-Grained)
2	1004	Alaska	1	1	7	Subgrade	SS	Subgrade (untreated)		255	Coarse-Grained Soil: Poorly Graded Gravel with Silt and Sand
2	1004	Alaska	2	5	1	Overlay	AC	Asphalt concrete layer	4.572	1	Hot Mixed, Hot Laid AC, Dense Graded
2	1004	Alaska	2	4	3	Original Surface Layer	AC	Asphalt concrete layer	9.144	1	Hot Mixed, Hot Laid AC, Dense Graded
2	1004	Alaska	2	3	5	Base Layer	GB	Unbound (granular) base	35.56	308	Soil-Aggregate Mixture (Predominantly Coarse-Grained)
2	1004	Alaska	2	2	6	Subbase Layer	GS	Unbound (granular) subbase	33.02	308	Soil-Aggregate Mixture (Predominantly Coarse-Grained)
2	1004	Alaska	2	1	7	Subgrade	SS	Subgrade (untreated)		255	Coarse-Grained Soil: Poorly Graded Gravel with Silt and Sand
2	1004	Alaska	3	5	1	Overlay	AC	Asphalt concrete layer	4.572	1	Hot Mixed, Hot Laid AC, Dense Graded
2	1004	Alaska	3	4	3	Original Surface Layer	AC	Asphalt concrete layer	9.144	1	Hot Mixed, Hot Laid AC, Dense Graded
2	1004	Alaska	3	3	5	Base Layer	GB	Unbound (granular) base	35.56	308	Soil-Aggregate Mixture (Predominantly Coarse-Grained)
2	1004	Alaska	3	2	6	Subbase Layer	GS	Unbound (granular) subbase	33.02	308	Soil-Aggregate Mixture (Predominantly Coarse-Grained)
2	1004	Alaska	3	1	7	Subgrade	SS	Subgrade (untreated)		255	Coarse-Grained Soil: Poorly Graded Gravel with Silt and Sand
2	1008	Alaska	1	5	1	Overlay	AC	Asphalt concrete layer	4.572	1	Hot Mixed, Hot Laid AC, Dense Graded
2	1008	Alaska	1	4	3	Original Surface Layer	AC	Asphalt concrete layer	3.302	1	Hot Mixed, Hot Laid AC, Dense Graded
2	1008	Alaska	1	3	5	Base Layer	GB	Unbound (granular) base	11.43	304	Crushed Gravel
2	1008	Alaska	1	2	6	Subbase Layer	GS	Unbound (granular) subbase	19.05	304	Crushed Gravel
2	1008	Alaska	1	1	7	Subgrade	SS	Subgrade (untreated)		255	Coarse-Grained Soil: Poorly Graded Gravel with Silt and Sand
2	1008	Alaska	2	5	1	Overlay	AC	Asphalt concrete layer	4.572	1	Hot Mixed, Hot Laid AC, Dense Graded
2	1008	Alaska	2	4	3	Original Surface Layer	AC	Asphalt concrete layer	3.302	1	Hot Mixed, Hot Laid AC, Dense Graded
2	1008	Alaska	2	3	5	Base Layer	GB	Unbound (granular) base	11.43	304	Crushed Gravel
2	1008	Alaska	2	2	6	Subbase Layer	GS	Unbound (granular) subbase	19.05	304	Crushed Gravel
2	1008	Alaska	2	1	7	Subgrade	SS	Subgrade (untreated)		255	Coarse-Grained Soil: Poorly Graded Gravel with Silt and Sand
2	6010	Alaska	1	5	1	Overlay	AC	Asphalt concrete layer	4.318	1	Hot Mixed, Hot Laid AC, Dense Graded
2	6010	Alaska	1	4	3	Original Surface Layer	AC	Asphalt concrete layer	5.334	1	Hot Mixed, Hot Laid AC, Dense Graded
2	6010	Alaska	1	3	5	Base Layer	GB	Unbound (granular) base	12.7	304	Crushed Gravel
2	6010	Alaska	1	2	6	Subbase Layer	GS	Unbound (granular) subbase	17.78	308	Soil-Aggregate Mixture (Predominantly Coarse-Grained)
2	6010	Alaska	1	1	7	Subgrade	SS	Subgrade (untreated)		261	Coarse-Grained Soil: Well-Graded Gravel with Silt and Sand
2	9035	Alaska	1	4	3	Original Surface Layer	AC	Asphalt concrete layer	5.334	1	Hot Mixed, Hot Laid AC, Dense Graded
2	9035	Alaska	1	3	5	Base Layer	GB	Unbound (granular) base	16.764	304	Crushed Gravel
2	9035	Alaska	1	2	6	Subbase Layer	GS	Unbound (granular) subbase	15.24	308	Soil-Aggregate Mixture (Predominantly Coarse-Grained)
2	9035	Alaska	1	1	7	Subgrade	SS	Subgrade (untreated)		255	Coarse-Grained Soil: Poorly Graded Gravel with Silt and Sand
2	9035	Alaska	2	5	1	Overlay	AC	Asphalt concrete layer	4.572	1	Hot Mixed, Hot Laid AC, Dense Graded
2	9035	Alaska	2	4	3	Original Surface Layer	AC	Asphalt concrete layer	5.334	1	Hot Mixed, Hot Laid AC, Dense Graded
2	9035	Alaska	2	3	5	Base Layer	GB	Unbound (granular) base	16.764	304	Crushed Gravel
2	9035	Alaska	2	2	6	Subbase Layer	GS	Unbound (granular) subbase	15.24	308	Soil-Aggregate Mixture (Predominantly Coarse-Grained)
2	9035	Alaska	2	1	7	Subgrade	SS	Subgrade (untreated)		255	Coarse-Grained Soil: Poorly Graded Gravel with Silt and Sand
2	9035	Alaska	3	5	1	Overlay	AC	Asphalt concrete layer	4.572	1	Hot Mixed, Hot Laid AC, Dense Graded
2	9035	Alaska	3	4	3	Original Surface Layer	AC	Asphalt concrete layer	5.334	1	Hot Mixed, Hot Laid AC, Dense Graded
2	9035	Alaska	3	3	5	Base Layer	GB	Unbound (granular) base	16.764	304	Crushed Gravel
2	9035	Alaska	3	2	6	Subbase Layer	GS	Unbound (granular) subbase	15.24	308	Soil-Aggregate Mixture (Predominantly Coarse-Grained)
2	9035	Alaska	3	1	7	Subgrade	SS	Subgrade (untreated)		255	Coarse-Grained Soil: Poorly Graded Gravel with Silt and Sand
2	9035	Alaska	4	5	1	Overlay	AC	Asphalt concrete layer	4.572	1	Hot Mixed, Hot Laid AC, Dense Graded
2	9035	Alaska	4	4	3	Original Surface Layer	AC	Asphalt concrete layer	5.334	1	Hot Mixed, Hot Laid AC, Dense Graded
2	9035	Alaska	4	3	5	Base Layer	GB	Unbound (granular) base	16.764	304	Crushed Gravel
2	9035	Alaska	4	2	6	Subbase Layer	GS	Unbound (granular) subbase	15.24	308	Soil-Aggregate Mixture (Predominantly Coarse-Grained)
2	9035	Alaska	4	1	7	Subgrade	SS	Subgrade (untreated)		255	Coarse-Grained Soil: Poorly Graded Gravel with Silt and Sand
2	9035	Alaska	5	5	1	Overlay	AC	Asphalt concrete layer	4.572	1	Hot Mixed, Hot Laid AC, Dense Graded
2	9035	Alaska	5	4	3	Original Surface Layer	AC	Asphalt concrete layer	5.334	1	Hot Mixed, Hot Laid AC, Dense Graded
2	9035	Alaska	5	3	5	Base Layer	GB	Unbound (granular) base	16.764	304	Crushed Gravel
2	9035	Alaska	5	2	6	Subbase Layer	GS	Unbound (granular) subbase	15.24	308	Soil-Aggregate Mixture (Predominantly Coarse-Grained)
2	9035	Alaska	5	1	7	Subgrade	SS	Subgrade (untreated)		255	Coarse-Grained Soil: Poorly Graded Gravel with Silt and Sand
4	0501	Arizona	1	4	9	Friction Course	AC	Asphalt concrete layer	2.286	2	Hot Mixed, Hot Laid AC, Open Graded
4	0501	Arizona	1	3	3	Original Surface Layer	AC	Asphalt concrete layer	10.414	1	Hot Mixed, Hot Laid AC, Dense Graded
4	0501	Arizona	1	2	5	Base Layer	GB	Unbound (granular) base	36.068	308	Soil-Aggregate Mixture (Predominantly Coarse-Grained)
4	0501	Arizona	1	1	7	Subgrade	SS	Subgrade (untreated)		265	Coarse-Grained Soil: Silty Gravel with Sand
4	0502	Arizona	1	4	9	Friction Course	AC	Asphalt concrete layer	2.286	2	Hot Mixed, Hot Laid AC, Open Graded
4	0502	Arizona	1	3	3	Original Surface Layer	AC	Asphalt concrete layer	10.668	1	Hot Mixed, Hot Laid AC, Dense Graded
4	0502	Arizona	1	2	5	Base Layer	GB	Unbound (granular) base	37.338	308	Soil-Aggregate Mixture (Predominantly Coarse-Grained)
4	0502	Arizona	1	1	7	Subgrade	SS	Subgrade (untreated)		265	Coarse-Grained Soil: Silty Gravel with Sand
4	0502	Arizona	2	5	1	Overlay	AC	Asphalt concrete layer	6.858	13	Recycled AC, Hot Laid, Central Plant Mix
4	0502	Arizona	2	4	9	Friction Course	AC	Asphalt concrete layer	0	2	Hot Mixed, Hot Laid AC, Open Graded
4	0502	Arizona	2	3	3	Original Surface Layer	AC	Asphalt concrete layer	9.398	1	Hot Mixed, Hot Laid AC, Dense Graded
4	0502	Arizona	2	2	5	Base Layer	GB	Unbound (granular) base	37.338	308	Soil-Aggregate Mixture (Predominantly Coarse-Grained)
4	0502	Arizona	2	1	7	Subgrade	SS	Subgrade (untreated)		265	Coarse-Grained Soil: Silty Gravel with Sand
4	0502	Arizona	3	6	2	Seal Coat	AC	Asphalt concrete layer	0.254	73	Fog Seal
4	0502	Arizona	3	5	1	Overlay	AC	Asphalt concrete layer	6.858	13	Recycled AC, Hot Laid, Central Plant Mix
4	0502	Arizona	3	4	9	Friction Course	AC	Asphalt concrete layer	0	2	Hot Mixed, Hot Laid AC, Open Graded
4	0502	Arizona	3	3	3	Original Surface Layer	AC	Asphalt concrete layer	9.398	1	Hot Mixed, Hot Laid AC, Dense Graded
4	0502	Arizona	3	2	5	Base Layer	GB	Unbound (granular) base	37.338	308	Soil-Aggregate Mixture (Predominantly Coarse-Grained)
4	0502	Arizona	3	1	7	Subgrade	SS	Subgrade (untreated)		265	Coarse-Grained Soil: Silty Gravel with Sand
4	0502	Arizona	4	7	2	Seal Coat	AC	Asphalt concrete layer	0.254	73	Fog Seal
4	0502	Arizona	4	6	2	Seal Coat	AC	Asphalt concrete layer	0.254	73	Fog Seal
4	0502	Arizona	4	5	1	Overlay	AC	Asphalt concrete layer	6.858	13	Recycled AC, Hot Laid, Central Plant Mix
4	0502	Arizona	4	4	9	Friction Course	AC	Asphalt concrete layer	0	2	Hot Mixed, Hot Laid AC, Open Graded
4	0502	Arizona	4	3	3	Original Surface Layer	AC	Asphalt concrete layer	9.398	1	Hot Mixed, Hot Laid AC, Dense Graded
4	0502	Arizona	4	2	5	Base Layer	GB	Unbound (granular) base	37.338	308	Soil-Aggregate Mixture (Predominantly Coarse-Grained)
4	0502	Arizona	4	1	7	Subgrade	SS	Subgrade (untreated)		265	Coarse-Grained Soil: Silty Gravel with Sand
4	0502	Arizona	5	7	2	Seal Coat	AC	Asphalt concrete layer	0.254	73	Fog Seal
4	0502	Arizona	5	6	2	Seal Coat	AC	Asphalt concrete layer	0.254	73	Fog Seal
4	0502	Arizona	5	5	1	Overlay	AC	Asphalt concrete layer	6.858	13	Recycled AC, Hot Laid, Central Plant Mix
4	0502	Arizona	5	4	9	Friction Course	AC	Asphalt concrete layer	0	2	Hot Mixed, Hot Laid AC, Open Graded
4	0502	Arizona	5	3	3	Original Surface Layer	AC	Asphalt concrete layer	9.398	1	Hot Mixed, Hot Laid AC, Dense Graded
4	0502	Arizona	5	2	5	Base Layer	GB	Unbound (granular) base	37.338	308	Soil-Aggregate Mixture (Predominantly Coarse-Grained)
4	0502	Arizona	5	1	7	Subgrade	SS	Subgrade (untreated)		265	Coarse-Grained Soil: Silty Gravel with Sand
4	0502	Arizona	6	8	2	Seal Coat	AC	Asphalt concrete layer	0.254	73	Fog Seal
4	0502	Arizona	6	7	2	Seal Coat	AC	Asphalt concrete layer	0.254	73	Fog Seal
4	0502	Arizona	6	6	2	Seal Coat	AC	Asphalt concrete layer	0.254	73	Fog Seal
4	0502	Arizona	6	5	1	Overlay	AC	Asphalt concrete layer	6.858	13	Recycled AC, Hot Laid, Central Plant Mix
4	0502	Arizona	6	4	9	Friction Course	AC	Asphalt concrete layer	0	2	Hot Mixed, Hot Laid AC, Open Graded
4	0502	Arizona	6	3	3	Original Surface Layer	AC	Asphalt concrete layer	9.398	1	Hot Mixed, Hot Laid AC, Dense Graded
4	0502	Arizona	6	2	5	Base Layer	GB	Unbound (granular) base	37.338	308	Soil-Aggregate Mixture (Predominantly Coarse-Grained)
4	0502	Arizona	6	1	7	Subgrade	SS	Subgrade (untreated)		265	Coarse-Grained Soil: Silty Gravel with Sand
4	0503	Arizona	1	4	9	Friction Course	AC	Asphalt concrete layer	2.032	2	Hot Mixed, Hot Laid AC, Open Graded
4	0503	Arizona	1	3	3	Original Surface Layer	AC	Asphalt concrete layer	10.668	1	Hot Mixed, Hot Laid AC, Dense Graded
4	0503	Arizona	1	2	5	Base Layer	GB	Unbound (granular) base	42.164	308	Soil-Aggregate Mixture (Predominantly Coarse-Grained)
4	0503	Arizona	1	1	7	Subgrade	SS	Subgrade (untreated)		265	Coarse-Grained Soil: Silty Gravel with Sand
4	0503	Arizona	2	5	1	Overlay	AC	Asphalt concrete layer	11.938	13	Recycled AC, Hot Laid, Central Plant Mix
4	0503	Arizona	2	4	9	Friction Course	AC	Asphalt concrete layer	0	2	Hot Mixed, Hot Laid AC, Open Graded
4	0503	Arizona	2	3	3	Original Surface Layer	AC	Asphalt concrete layer	10.668	1	Hot Mixed, Hot Laid AC, Dense Graded
4	0503	Arizona	2	2	5	Base Layer	GB	Unbound (granular) base	42.164	308	Soil-Aggregate Mixture (Predominantly Coarse-Grained)
4	0503	Arizona	2	1	7	Subgrade	SS	Subgrade (untreated)		265	Coarse-Grained Soil: Silty Gravel with Sand
4	0503	Arizona	3	6	2	Seal Coat	AC	Asphalt concrete layer	0.254	73	Fog Seal
4	0503	Arizona	3	5	1	Overlay	AC	Asphalt concrete layer	11.938	13	Recycled AC, Hot Laid, Central Plant Mix
4	0503	Arizona	3	4	9	Friction Course	AC	Asphalt concrete layer	0	2	Hot Mixed, Hot Laid AC, Open Graded
4	0503	Arizona	3	3	3	Original Surface Layer	AC	Asphalt concrete layer	10.668	1	Hot Mixed, Hot Laid AC, Dense Graded
4	0503	Arizona	3	2	5	Base Layer	GB	Unbound (granular) base	42.164	308	Soil-Aggregate Mixture (Predominantly Coarse-Grained)
4	0503	Arizona	3	1	7	Subgrade	SS	Subgrade (untreated)		265	Coarse-Grained Soil: Silty Gravel with Sand
4	0503	Arizona	4	6	2	Seal Coat	AC	Asphalt concrete layer	0.254	73	Fog Seal
4	0503	Arizona	4	5	1	Overlay	AC	Asphalt concrete layer	11.938	13	Recycled AC, Hot Laid, Central Plant Mix
4	0503	Arizona	4	4	9	Friction Course	AC	Asphalt concrete layer	0	2	Hot Mixed, Hot Laid AC, Open Graded
4	0503	Arizona	4	3	3	Original Surface Layer	AC	Asphalt concrete layer	10.668	1	Hot Mixed, Hot Laid AC, Dense Graded
4	0503	Arizona	4	2	5	Base Layer	GB	Unbound (granular) base	42.164	308	Soil-Aggregate Mixture (Predominantly Coarse-Grained)
4	0503	Arizona	4	1	7	Subgrade	SS	Subgrade (untreated)		265	Coarse-Grained Soil: Silty Gravel with Sand
4	0503	Arizona	5	7	2	Seal Coat	AC	Asphalt concrete layer	0.254	73	Fog Seal
4	0503	Arizona	5	6	2	Seal Coat	AC	Asphalt concrete layer	0.254	73	Fog Seal
4	0503	Arizona	5	5	1	Overlay	AC	Asphalt concrete layer	11.938	13	Recycled AC, Hot Laid, Central Plant Mix
4	0503	Arizona	5	4	9	Friction Course	AC	Asphalt concrete layer	0	2	Hot Mixed, Hot Laid AC, Open Graded
4	0503	Arizona	5	3	3	Original Surface Layer	AC	Asphalt concrete layer	10.668	1	Hot Mixed, Hot Laid AC, Dense Graded
4	0503	Arizona	5	2	5	Base Layer	GB	Unbound (granular) base	42.164	308	Soil-Aggregate Mixture (Predominantly Coarse-Grained)
4	0503	Arizona	5	1	7	Subgrade	SS	Subgrade (untreated)		265	Coarse-Grained Soil: Silty Gravel with Sand
4	0504	Arizona	1	4	9	Friction Course	AC	Asphalt concrete layer	1.778	2	Hot Mixed, Hot Laid AC, Open Graded
4	0504	Arizona	1	3	3	Original Surface Layer	AC	Asphalt concrete layer	10.922	1	Hot Mixed, Hot Laid AC, Dense Graded
4	0504	Arizona	1	2	5	Base Layer	GB	Unbound (granular) base	44.704	308	Soil-Aggregate Mixture (Predominantly Coarse-Grained)
4	0504	Arizona	1	1	7	Subgrade	SS	Subgrade (untreated)		265	Coarse-Grained Soil: Silty Gravel with Sand
4	0504	Arizona	2	5	1	Overlay	AC	Asphalt concrete layer	12.192	1	Hot Mixed, Hot Laid AC, Dense Graded
4	0504	Arizona	2	4	9	Friction Course	AC	Asphalt concrete layer	0	2	Hot Mixed, Hot Laid AC, Open Graded
4	0504	Arizona	2	3	3	Original Surface Layer	AC	Asphalt concrete layer	10.922	1	Hot Mixed, Hot Laid AC, Dense Graded
4	0504	Arizona	2	2	5	Base Layer	GB	Unbound (granular) base	44.704	308	Soil-Aggregate Mixture (Predominantly Coarse-Grained)
4	0504	Arizona	2	1	7	Subgrade	SS	Subgrade (untreated)		265	Coarse-Grained Soil: Silty Gravel with Sand
4	0504	Arizona	3	6	2	Seal Coat	AC	Asphalt concrete layer	0.254	73	Fog Seal
4	0504	Arizona	3	5	1	Overlay	AC	Asphalt concrete layer	12.192	1	Hot Mixed, Hot Laid AC, Dense Graded
4	0504	Arizona	3	4	9	Friction Course	AC	Asphalt concrete layer	0	2	Hot Mixed, Hot Laid AC, Open Graded
4	0504	Arizona	3	3	3	Original Surface Layer	AC	Asphalt concrete layer	10.922	1	Hot Mixed, Hot Laid AC, Dense Graded
4	0504	Arizona	3	2	5	Base Layer	GB	Unbound (granular) base	44.704	308	Soil-Aggregate Mixture (Predominantly Coarse-Grained)
4	0504	Arizona	3	1	7	Subgrade	SS	Subgrade (untreated)		265	Coarse-Grained Soil: Silty Gravel with Sand
4	0504	Arizona	4	6	2	Seal Coat	AC	Asphalt concrete layer	0.254	73	Fog Seal
4	0504	Arizona	4	5	1	Overlay	AC	Asphalt concrete layer	12.192	1	Hot Mixed, Hot Laid AC, Dense Graded
4	0504	Arizona	4	4	9	Friction Course	AC	Asphalt concrete layer	0	2	Hot Mixed, Hot Laid AC, Open Graded
4	0504	Arizona	4	3	3	Original Surface Layer	AC	Asphalt concrete layer	10.922	1	Hot Mixed, Hot Laid AC, Dense Graded
4	0504	Arizona	4	2	5	Base Layer	GB	Unbound (granular) base	44.704	308	Soil-Aggregate Mixture (Predominantly Coarse-Grained)
4	0504	Arizona	4	1	7	Subgrade	SS	Subgrade (untreated)		265	Coarse-Grained Soil: Silty Gravel with Sand
4	0504	Arizona	5	7	2	Seal Coat	AC	Asphalt concrete layer	0.254	73	Fog Seal
4	0504	Arizona	5	6	2	Seal Coat	AC	Asphalt concrete layer	0.254	73	Fog Seal
4	0504	Arizona	5	5	1	Overlay	AC	Asphalt concrete layer	12.192	1	Hot Mixed, Hot Laid AC, Dense Graded
4	0504	Arizona	5	4	9	Friction Course	AC	Asphalt concrete layer	0	2	Hot Mixed, Hot Laid AC, Open Graded
4	0504	Arizona	5	3	3	Original Surface Layer	AC	Asphalt concrete layer	10.922	1	Hot Mixed, Hot Laid AC, Dense Graded
4	0504	Arizona	5	2	5	Base Layer	GB	Unbound (granular) base	44.704	308	Soil-Aggregate Mixture (Predominantly Coarse-Grained)
4	0504	Arizona	5	1	7	Subgrade	SS	Subgrade (untreated)		265	Coarse-Grained Soil: Silty Gravel with Sand
4	0505	Arizona	1	4	9	Friction Course	AC	Asphalt concrete layer	2.286	2	Hot Mixed, Hot Laid AC, Open Graded
4	0505	Arizona	1	3	3	Original Surface Layer	AC	Asphalt concrete layer	10.414	1	Hot Mixed, Hot Laid AC, Dense Graded
4	0505	Arizona	1	2	5	Base Layer	GB	Unbound (granular) base	32.512	308	Soil-Aggregate Mixture (Predominantly Coarse-Grained)
4	0505	Arizona	1	1	7	Subgrade	SS	Subgrade (untreated)		265	Coarse-Grained Soil: Silty Gravel with Sand
4	0505	Arizona	2	5	1	Overlay	AC	Asphalt concrete layer	7.112	1	Hot Mixed, Hot Laid AC, Dense Graded
4	0505	Arizona	2	4	9	Friction Course	AC	Asphalt concrete layer	0	2	Hot Mixed, Hot Laid AC, Open Graded
4	0505	Arizona	2	3	3	Original Surface Layer	AC	Asphalt concrete layer	9.652	1	Hot Mixed, Hot Laid AC, Dense Graded
4	0505	Arizona	2	2	5	Base Layer	GB	Unbound (granular) base	32.512	308	Soil-Aggregate Mixture (Predominantly Coarse-Grained)
4	0505	Arizona	2	1	7	Subgrade	SS	Subgrade (untreated)		265	Coarse-Grained Soil: Silty Gravel with Sand
4	0505	Arizona	3	6	2	Seal Coat	AC	Asphalt concrete layer	0.254	73	Fog Seal
4	0505	Arizona	3	5	1	Overlay	AC	Asphalt concrete layer	7.112	1	Hot Mixed, Hot Laid AC, Dense Graded
4	0505	Arizona	3	4	9	Friction Course	AC	Asphalt concrete layer	0	2	Hot Mixed, Hot Laid AC, Open Graded
4	0505	Arizona	3	3	3	Original Surface Layer	AC	Asphalt concrete layer	9.652	1	Hot Mixed, Hot Laid AC, Dense Graded
4	0505	Arizona	3	2	5	Base Layer	GB	Unbound (granular) base	32.512	308	Soil-Aggregate Mixture (Predominantly Coarse-Grained)
4	0505	Arizona	3	1	7	Subgrade	SS	Subgrade (untreated)		265	Coarse-Grained Soil: Silty Gravel with Sand
4	0505	Arizona	4	7	2	Seal Coat	AC	Asphalt concrete layer	0.254	73	Fog Seal
4	0505	Arizona	4	6	2	Seal Coat	AC	Asphalt concrete layer	0.254	73	Fog Seal
4	0505	Arizona	4	5	1	Overlay	AC	Asphalt concrete layer	7.112	1	Hot Mixed, Hot Laid AC, Dense Graded
4	0505	Arizona	4	4	9	Friction Course	AC	Asphalt concrete layer	0	2	Hot Mixed, Hot Laid AC, Open Graded
4	0505	Arizona	4	3	3	Original Surface Layer	AC	Asphalt concrete layer	9.652	1	Hot Mixed, Hot Laid AC, Dense Graded
4	0505	Arizona	4	2	5	Base Layer	GB	Unbound (granular) base	32.512	308	Soil-Aggregate Mixture (Predominantly Coarse-Grained)
4	0505	Arizona	4	1	7	Subgrade	SS	Subgrade (untreated)		265	Coarse-Grained Soil: Silty Gravel with Sand
4	0505	Arizona	5	7	2	Seal Coat	AC	Asphalt concrete layer	0.254	73	Fog Seal
4	0505	Arizona	5	6	2	Seal Coat	AC	Asphalt concrete layer	0.254	73	Fog Seal
4	0505	Arizona	5	5	1	Overlay	AC	Asphalt concrete layer	7.112	1	Hot Mixed, Hot Laid AC, Dense Graded
4	0505	Arizona	5	4	9	Friction Course	AC	Asphalt concrete layer	0	2	Hot Mixed, Hot Laid AC, Open Graded
4	0505	Arizona	5	3	3	Original Surface Layer	AC	Asphalt concrete layer	9.652	1	Hot Mixed, Hot Laid AC, Dense Graded
4	0505	Arizona	5	2	5	Base Layer	GB	Unbound (granular) base	32.512	308	Soil-Aggregate Mixture (Predominantly Coarse-Grained)
4	0505	Arizona	5	1	7	Subgrade	SS	Subgrade (untreated)		265	Coarse-Grained Soil: Silty Gravel with Sand
4	0505	Arizona	6	8	2	Seal Coat	AC	Asphalt concrete layer	0.254	73	Fog Seal
4	0505	Arizona	6	7	2	Seal Coat	AC	Asphalt concrete layer	0.254	73	Fog Seal
4	0505	Arizona	6	6	2	Seal Coat	AC	Asphalt concrete layer	0.254	73	Fog Seal
4	0505	Arizona	6	5	1	Overlay	AC	Asphalt concrete layer	7.112	1	Hot Mixed, Hot Laid AC, Dense Graded
4	0505	Arizona	6	4	9	Friction Course	AC	Asphalt concrete layer	0	2	Hot Mixed, Hot Laid AC, Open Graded
4	0505	Arizona	6	3	3	Original Surface Layer	AC	Asphalt concrete layer	9.652	1	Hot Mixed, Hot Laid AC, Dense Graded
4	0505	Arizona	6	2	5	Base Layer	GB	Unbound (granular) base	32.512	308	Soil-Aggregate Mixture (Predominantly Coarse-Grained)
4	0505	Arizona	6	1	7	Subgrade	SS	Subgrade (untreated)		265	Coarse-Grained Soil: Silty Gravel with Sand
4	0506	Arizona	1	4	9	Friction Course	AC	Asphalt concrete layer	2.286	2	Hot Mixed, Hot Laid AC, Open Graded
4	0506	Arizona	1	3	3	Original Surface Layer	AC	Asphalt concrete layer	10.16	1	Hot Mixed, Hot Laid AC, Dense Graded
4	0506	Arizona	1	2	5	Base Layer	GB	Unbound (granular) base	32.512	308	Soil-Aggregate Mixture (Predominantly Coarse-Grained)
4	0506	Arizona	1	1	7	Subgrade	SS	Subgrade (untreated)		265	Coarse-Grained Soil: Silty Gravel with Sand
4	0506	Arizona	2	6	1	Overlay	AC	Asphalt concrete layer	6.096	1	Hot Mixed, Hot Laid AC, Dense Graded
4	0506	Arizona	2	5	4	AC Layer Below Surface (Binder Course)	AC	Asphalt concrete layer	7.112	1	Hot Mixed, Hot Laid AC, Dense Graded
4	0506	Arizona	2	4	9	Friction Course	AC	Asphalt concrete layer	0	2	Hot Mixed, Hot Laid AC, Open Graded
4	0506	Arizona	2	3	3	Original Surface Layer	AC	Asphalt concrete layer	7.62	1	Hot Mixed, Hot Laid AC, Dense Graded
4	0506	Arizona	2	2	5	Base Layer	GB	Unbound (granular) base	32.512	308	Soil-Aggregate Mixture (Predominantly Coarse-Grained)
4	0506	Arizona	2	1	7	Subgrade	SS	Subgrade (untreated)		265	Coarse-Grained Soil: Silty Gravel with Sand
4	0506	Arizona	3	7	2	Seal Coat	AC	Asphalt concrete layer	0.254	73	Fog Seal
4	0506	Arizona	3	6	1	Overlay	AC	Asphalt concrete layer	6.096	1	Hot Mixed, Hot Laid AC, Dense Graded
4	0506	Arizona	3	5	4	AC Layer Below Surface (Binder Course)	AC	Asphalt concrete layer	7.112	1	Hot Mixed, Hot Laid AC, Dense Graded
4	0506	Arizona	3	4	9	Friction Course	AC	Asphalt concrete layer	0	2	Hot Mixed, Hot Laid AC, Open Graded
4	0506	Arizona	3	3	3	Original Surface Layer	AC	Asphalt concrete layer	7.62	1	Hot Mixed, Hot Laid AC, Dense Graded
4	0506	Arizona	3	2	5	Base Layer	GB	Unbound (granular) base	32.512	308	Soil-Aggregate Mixture (Predominantly Coarse-Grained)
4	0506	Arizona	3	1	7	Subgrade	SS	Subgrade (untreated)		265	Coarse-Grained Soil: Silty Gravel with Sand
4	0506	Arizona	4	8	2	Seal Coat	AC	Asphalt concrete layer	0.254	73	Fog Seal
4	0506	Arizona	4	7	2	Seal Coat	AC	Asphalt concrete layer	0.254	73	Fog Seal
4	0506	Arizona	4	6	1	Overlay	AC	Asphalt concrete layer	6.096	1	Hot Mixed, Hot Laid AC, Dense Graded
4	0506	Arizona	4	5	4	AC Layer Below Surface (Binder Course)	AC	Asphalt concrete layer	7.112	1	Hot Mixed, Hot Laid AC, Dense Graded
4	0506	Arizona	4	4	9	Friction Course	AC	Asphalt concrete layer	0	2	Hot Mixed, Hot Laid AC, Open Graded
4	0506	Arizona	4	3	3	Original Surface Layer	AC	Asphalt concrete layer	7.62	1	Hot Mixed, Hot Laid AC, Dense Graded
4	0506	Arizona	4	2	5	Base Layer	GB	Unbound (granular) base	32.512	308	Soil-Aggregate Mixture (Predominantly Coarse-Grained)
4	0506	Arizona	4	1	7	Subgrade	SS	Subgrade (untreated)		265	Coarse-Grained Soil: Silty Gravel with Sand
4	0506	Arizona	5	8	2	Seal Coat	AC	Asphalt concrete layer	0.254	73	Fog Seal
4	0506	Arizona	5	7	2	Seal Coat	AC	Asphalt concrete layer	0.254	73	Fog Seal
4	0506	Arizona	5	6	1	Overlay	AC	Asphalt concrete layer	6.096	1	Hot Mixed, Hot Laid AC, Dense Graded
4	0506	Arizona	5	5	4	AC Layer Below Surface (Binder Course)	AC	Asphalt concrete layer	7.112	1	Hot Mixed, Hot Laid AC, Dense Graded
4	0506	Arizona	5	4	9	Friction Course	AC	Asphalt concrete layer	0	2	Hot Mixed, Hot Laid AC, Open Graded
4	0506	Arizona	5	3	3	Original Surface Layer	AC	Asphalt concrete layer	7.62	1	Hot Mixed, Hot Laid AC, Dense Graded
4	0506	Arizona	5	2	5	Base Layer	GB	Unbound (granular) base	32.512	308	Soil-Aggregate Mixture (Predominantly Coarse-Grained)
4	0506	Arizona	5	1	7	Subgrade	SS	Subgrade (untreated)		265	Coarse-Grained Soil: Silty Gravel with Sand
4	0506	Arizona	6	9	2	Seal Coat	AC	Asphalt concrete layer	0.254	73	Fog Seal
4	0506	Arizona	6	8	2	Seal Coat	AC	Asphalt concrete layer	0.254	73	Fog Seal
4	0506	Arizona	6	7	2	Seal Coat	AC	Asphalt concrete layer	0.254	73	Fog Seal
4	0506	Arizona	6	6	1	Overlay	AC	Asphalt concrete layer	6.096	1	Hot Mixed, Hot Laid AC, Dense Graded
4	0506	Arizona	6	5	4	AC Layer Below Surface (Binder Course)	AC	Asphalt concrete layer	7.112	1	Hot Mixed, Hot Laid AC, Dense Graded
4	0506	Arizona	6	4	9	Friction Course	AC	Asphalt concrete layer	0	2	Hot Mixed, Hot Laid AC, Open Graded
4	0506	Arizona	6	3	3	Original Surface Layer	AC	Asphalt concrete layer	7.62	1	Hot Mixed, Hot Laid AC, Dense Graded
4	0506	Arizona	6	2	5	Base Layer	GB	Unbound (granular) base	32.512	308	Soil-Aggregate Mixture (Predominantly Coarse-Grained)
4	0506	Arizona	6	1	7	Subgrade	SS	Subgrade (untreated)		265	Coarse-Grained Soil: Silty Gravel with Sand
4	0506	Arizona	7	9	2	Seal Coat	AC	Asphalt concrete layer	0.254	73	Fog Seal
4	0506	Arizona	7	8	2	Seal Coat	AC	Asphalt concrete layer	0.254	73	Fog Seal
4	0506	Arizona	7	7	2	Seal Coat	AC	Asphalt concrete layer	0.254	73	Fog Seal
4	0506	Arizona	7	6	1	Overlay	AC	Asphalt concrete layer	6.096	1	Hot Mixed, Hot Laid AC, Dense Graded
4	0506	Arizona	7	5	4	AC Layer Below Surface (Binder Course)	AC	Asphalt concrete layer	7.112	1	Hot Mixed, Hot Laid AC, Dense Graded
4	0506	Arizona	7	4	9	Friction Course	AC	Asphalt concrete layer	0	2	Hot Mixed, Hot Laid AC, Open Graded
4	0506	Arizona	7	3	3	Original Surface Layer	AC	Asphalt concrete layer	7.62	1	Hot Mixed, Hot Laid AC, Dense Graded
4	0506	Arizona	7	2	5	Base Layer	GB	Unbound (granular) base	32.512	308	Soil-Aggregate Mixture (Predominantly Coarse-Grained)
4	0506	Arizona	7	1	7	Subgrade	SS	Subgrade (untreated)		265	Coarse-Grained Soil: Silty Gravel with Sand
4	0507	Arizona	1	4	9	Friction Course	AC	Asphalt concrete layer	1.778	2	Hot Mixed, Hot Laid AC, Open Graded
4	0507	Arizona	1	3	3	Original Surface Layer	AC	Asphalt concrete layer	10.922	1	Hot Mixed, Hot Laid AC, Dense Graded
4	0507	Arizona	1	2	5	Base Layer	GB	Unbound (granular) base	52.578	308	Soil-Aggregate Mixture (Predominantly Coarse-Grained)
4	0507	Arizona	1	1	7	Subgrade	SS	Subgrade (untreated)		265	Coarse-Grained Soil: Silty Gravel with Sand
4	0507	Arizona	2	6	1	Overlay	AC	Asphalt concrete layer	10.414	1	Hot Mixed, Hot Laid AC, Dense Graded
4	0507	Arizona	2	5	4	AC Layer Below Surface (Binder Course)	AC	Asphalt concrete layer	6.858	1	Hot Mixed, Hot Laid AC, Dense Graded
4	0507	Arizona	2	4	9	Friction Course	AC	Asphalt concrete layer	0	2	Hot Mixed, Hot Laid AC, Open Graded
4	0507	Arizona	2	3	3	Original Surface Layer	AC	Asphalt concrete layer	6.096	1	Hot Mixed, Hot Laid AC, Dense Graded
4	0507	Arizona	2	2	5	Base Layer	GB	Unbound (granular) base	52.578	308	Soil-Aggregate Mixture (Predominantly Coarse-Grained)
4	0507	Arizona	2	1	7	Subgrade	SS	Subgrade (untreated)		265	Coarse-Grained Soil: Silty Gravel with Sand
4	0507	Arizona	3	7	2	Seal Coat	AC	Asphalt concrete layer	0.254	73	Fog Seal
4	0507	Arizona	3	6	1	Overlay	AC	Asphalt concrete layer	10.414	1	Hot Mixed, Hot Laid AC, Dense Graded
4	0507	Arizona	3	5	4	AC Layer Below Surface (Binder Course)	AC	Asphalt concrete layer	6.858	1	Hot Mixed, Hot Laid AC, Dense Graded
4	0507	Arizona	3	4	9	Friction Course	AC	Asphalt concrete layer	0	2	Hot Mixed, Hot Laid AC, Open Graded
4	0507	Arizona	3	3	3	Original Surface Layer	AC	Asphalt concrete layer	6.096	1	Hot Mixed, Hot Laid AC, Dense Graded
4	0507	Arizona	3	2	5	Base Layer	GB	Unbound (granular) base	52.578	308	Soil-Aggregate Mixture (Predominantly Coarse-Grained)
4	0507	Arizona	3	1	7	Subgrade	SS	Subgrade (untreated)		265	Coarse-Grained Soil: Silty Gravel with Sand
4	0507	Arizona	4	8	2	Seal Coat	AC	Asphalt concrete layer	0.254	73	Fog Seal
4	0507	Arizona	4	7	2	Seal Coat	AC	Asphalt concrete layer	0.254	73	Fog Seal
4	0507	Arizona	4	6	1	Overlay	AC	Asphalt concrete layer	10.414	1	Hot Mixed, Hot Laid AC, Dense Graded
4	0507	Arizona	4	5	4	AC Layer Below Surface (Binder Course)	AC	Asphalt concrete layer	6.858	1	Hot Mixed, Hot Laid AC, Dense Graded
4	0507	Arizona	4	4	9	Friction Course	AC	Asphalt concrete layer	0	2	Hot Mixed, Hot Laid AC, Open Graded
4	0507	Arizona	4	3	3	Original Surface Layer	AC	Asphalt concrete layer	6.096	1	Hot Mixed, Hot Laid AC, Dense Graded
4	0507	Arizona	4	2	5	Base Layer	GB	Unbound (granular) base	52.578	308	Soil-Aggregate Mixture (Predominantly Coarse-Grained)
4	0507	Arizona	4	1	7	Subgrade	SS	Subgrade (untreated)		265	Coarse-Grained Soil: Silty Gravel with Sand
4	0508	Arizona	1	4	9	Friction Course	AC	Asphalt concrete layer	1.778	2	Hot Mixed, Hot Laid AC, Open Graded
4	0508	Arizona	1	3	3	Original Surface Layer	AC	Asphalt concrete layer	11.938	1	Hot Mixed, Hot Laid AC, Dense Graded
4	0508	Arizona	1	2	5	Base Layer	GB	Unbound (granular) base	38.1	308	Soil-Aggregate Mixture (Predominantly Coarse-Grained)
4	0508	Arizona	1	1	7	Subgrade	SS	Subgrade (untreated)		265	Coarse-Grained Soil: Silty Gravel with Sand
4	0508	Arizona	2	6	1	Overlay	AC	Asphalt concrete layer	10.414	13	Recycled AC, Hot Laid, Central Plant Mix
4	0508	Arizona	2	5	4	AC Layer Below Surface (Binder Course)	AC	Asphalt concrete layer	6.096	13	Recycled AC, Hot Laid, Central Plant Mix
4	0508	Arizona	2	4	9	Friction Course	AC	Asphalt concrete layer	0	2	Hot Mixed, Hot Laid AC, Open Graded
4	0508	Arizona	2	3	3	Original Surface Layer	AC	Asphalt concrete layer	6.858	1	Hot Mixed, Hot Laid AC, Dense Graded
4	0508	Arizona	2	2	5	Base Layer	GB	Unbound (granular) base	38.1	308	Soil-Aggregate Mixture (Predominantly Coarse-Grained)
4	0508	Arizona	2	1	7	Subgrade	SS	Subgrade (untreated)		265	Coarse-Grained Soil: Silty Gravel with Sand
4	0508	Arizona	3	7	2	Seal Coat	AC	Asphalt concrete layer	0.254	73	Fog Seal
4	0508	Arizona	3	6	1	Overlay	AC	Asphalt concrete layer	10.414	13	Recycled AC, Hot Laid, Central Plant Mix
4	0508	Arizona	3	5	4	AC Layer Below Surface (Binder Course)	AC	Asphalt concrete layer	6.096	13	Recycled AC, Hot Laid, Central Plant Mix
4	0508	Arizona	3	4	9	Friction Course	AC	Asphalt concrete layer	0	2	Hot Mixed, Hot Laid AC, Open Graded
4	0508	Arizona	3	3	3	Original Surface Layer	AC	Asphalt concrete layer	6.858	1	Hot Mixed, Hot Laid AC, Dense Graded
4	0508	Arizona	3	2	5	Base Layer	GB	Unbound (granular) base	38.1	308	Soil-Aggregate Mixture (Predominantly Coarse-Grained)
4	0508	Arizona	3	1	7	Subgrade	SS	Subgrade (untreated)		265	Coarse-Grained Soil: Silty Gravel with Sand
4	0508	Arizona	4	7	2	Seal Coat	AC	Asphalt concrete layer	0.254	73	Fog Seal
4	0508	Arizona	4	6	1	Overlay	AC	Asphalt concrete layer	10.414	13	Recycled AC, Hot Laid, Central Plant Mix
4	0508	Arizona	4	5	4	AC Layer Below Surface (Binder Course)	AC	Asphalt concrete layer	6.096	13	Recycled AC, Hot Laid, Central Plant Mix
4	0508	Arizona	4	4	9	Friction Course	AC	Asphalt concrete layer	0	2	Hot Mixed, Hot Laid AC, Open Graded
4	0508	Arizona	4	3	3	Original Surface Layer	AC	Asphalt concrete layer	6.858	1	Hot Mixed, Hot Laid AC, Dense Graded
4	0508	Arizona	4	2	5	Base Layer	GB	Unbound (granular) base	38.1	308	Soil-Aggregate Mixture (Predominantly Coarse-Grained)
4	0508	Arizona	4	1	7	Subgrade	SS	Subgrade (untreated)		265	Coarse-Grained Soil: Silty Gravel with Sand
4	0508	Arizona	5	8	2	Seal Coat	AC	Asphalt concrete layer	0.254	73	Fog Seal
4	0508	Arizona	5	7	2	Seal Coat	AC	Asphalt concrete layer	0.254	73	Fog Seal
4	0508	Arizona	5	6	1	Overlay	AC	Asphalt concrete layer	10.414	13	Recycled AC, Hot Laid, Central Plant Mix
4	0508	Arizona	5	5	4	AC Layer Below Surface (Binder Course)	AC	Asphalt concrete layer	6.096	13	Recycled AC, Hot Laid, Central Plant Mix
4	0508	Arizona	5	4	9	Friction Course	AC	Asphalt concrete layer	0	2	Hot Mixed, Hot Laid AC, Open Graded
4	0508	Arizona	5	3	3	Original Surface Layer	AC	Asphalt concrete layer	6.858	1	Hot Mixed, Hot Laid AC, Dense Graded
4	0508	Arizona	5	2	5	Base Layer	GB	Unbound (granular) base	38.1	308	Soil-Aggregate Mixture (Predominantly Coarse-Grained)
4	0508	Arizona	5	1	7	Subgrade	SS	Subgrade (untreated)		265	Coarse-Grained Soil: Silty Gravel with Sand
4	0509	Arizona	1	4	9	Friction Course	AC	Asphalt concrete layer	1.778	2	Hot Mixed, Hot Laid AC, Open Graded
4	0509	Arizona	1	3	3	Original Surface Layer	AC	Asphalt concrete layer	11.938	1	Hot Mixed, Hot Laid AC, Dense Graded
4	0509	Arizona	1	2	5	Base Layer	GB	Unbound (granular) base	37.592	308	Soil-Aggregate Mixture (Predominantly Coarse-Grained)
4	0509	Arizona	1	1	7	Subgrade	SS	Subgrade (untreated)		265	Coarse-Grained Soil: Silty Gravel with Sand
4	0509	Arizona	2	6	1	Overlay	AC	Asphalt concrete layer	3.302	13	Recycled AC, Hot Laid, Central Plant Mix
4	0509	Arizona	2	5	4	AC Layer Below Surface (Binder Course)	AC	Asphalt concrete layer	6.604	13	Recycled AC, Hot Laid, Central Plant Mix
4	0509	Arizona	2	4	9	Friction Course	AC	Asphalt concrete layer	0	2	Hot Mixed, Hot Laid AC, Open Graded
4	0509	Arizona	2	3	3	Original Surface Layer	AC	Asphalt concrete layer	6.604	1	Hot Mixed, Hot Laid AC, Dense Graded
4	0509	Arizona	2	2	5	Base Layer	GB	Unbound (granular) base	37.592	308	Soil-Aggregate Mixture (Predominantly Coarse-Grained)
4	0509	Arizona	2	1	7	Subgrade	SS	Subgrade (untreated)		265	Coarse-Grained Soil: Silty Gravel with Sand
4	0509	Arizona	3	7	2	Seal Coat	AC	Asphalt concrete layer	0.254	73	Fog Seal
4	0509	Arizona	3	6	1	Overlay	AC	Asphalt concrete layer	3.302	13	Recycled AC, Hot Laid, Central Plant Mix
4	0509	Arizona	3	5	4	AC Layer Below Surface (Binder Course)	AC	Asphalt concrete layer	6.604	13	Recycled AC, Hot Laid, Central Plant Mix
4	0509	Arizona	3	4	9	Friction Course	AC	Asphalt concrete layer	0	2	Hot Mixed, Hot Laid AC, Open Graded
4	0509	Arizona	3	3	3	Original Surface Layer	AC	Asphalt concrete layer	6.604	1	Hot Mixed, Hot Laid AC, Dense Graded
4	0509	Arizona	3	2	5	Base Layer	GB	Unbound (granular) base	37.592	308	Soil-Aggregate Mixture (Predominantly Coarse-Grained)
4	0509	Arizona	3	1	7	Subgrade	SS	Subgrade (untreated)		265	Coarse-Grained Soil: Silty Gravel with Sand
4	0509	Arizona	4	8	2	Seal Coat	AC	Asphalt concrete layer	0.254	73	Fog Seal
4	0509	Arizona	4	7	2	Seal Coat	AC	Asphalt concrete layer	0.254	73	Fog Seal
4	0509	Arizona	4	6	1	Overlay	AC	Asphalt concrete layer	3.302	13	Recycled AC, Hot Laid, Central Plant Mix
4	0509	Arizona	4	5	4	AC Layer Below Surface (Binder Course)	AC	Asphalt concrete layer	6.604	13	Recycled AC, Hot Laid, Central Plant Mix
4	0509	Arizona	4	4	9	Friction Course	AC	Asphalt concrete layer	0	2	Hot Mixed, Hot Laid AC, Open Graded
4	0509	Arizona	4	3	3	Original Surface Layer	AC	Asphalt concrete layer	6.604	1	Hot Mixed, Hot Laid AC, Dense Graded
4	0509	Arizona	4	2	5	Base Layer	GB	Unbound (granular) base	37.592	308	Soil-Aggregate Mixture (Predominantly Coarse-Grained)
4	0509	Arizona	4	1	7	Subgrade	SS	Subgrade (untreated)		265	Coarse-Grained Soil: Silty Gravel with Sand
4	0509	Arizona	5	8	2	Seal Coat	AC	Asphalt concrete layer	0.254	73	Fog Seal
4	0509	Arizona	5	7	2	Seal Coat	AC	Asphalt concrete layer	0.254	73	Fog Seal
4	0509	Arizona	5	6	1	Overlay	AC	Asphalt concrete layer	3.302	13	Recycled AC, Hot Laid, Central Plant Mix
4	0509	Arizona	5	5	4	AC Layer Below Surface (Binder Course)	AC	Asphalt concrete layer	6.604	13	Recycled AC, Hot Laid, Central Plant Mix
4	0509	Arizona	5	4	9	Friction Course	AC	Asphalt concrete layer	0	2	Hot Mixed, Hot Laid AC, Open Graded
4	0509	Arizona	5	3	3	Original Surface Layer	AC	Asphalt concrete layer	6.604	1	Hot Mixed, Hot Laid AC, Dense Graded
4	0509	Arizona	5	2	5	Base Layer	GB	Unbound (granular) base	37.592	308	Soil-Aggregate Mixture (Predominantly Coarse-Grained)
4	0509	Arizona	5	1	7	Subgrade	SS	Subgrade (untreated)		265	Coarse-Grained Soil: Silty Gravel with Sand
4	0509	Arizona	6	9	2	Seal Coat	AC	Asphalt concrete layer	0.254	73	Fog Seal
4	0509	Arizona	6	8	2	Seal Coat	AC	Asphalt concrete layer	0.254	73	Fog Seal
4	0509	Arizona	6	7	2	Seal Coat	AC	Asphalt concrete layer	0.254	73	Fog Seal
4	0509	Arizona	6	6	1	Overlay	AC	Asphalt concrete layer	3.302	13	Recycled AC, Hot Laid, Central Plant Mix
4	0509	Arizona	6	5	4	AC Layer Below Surface (Binder Course)	AC	Asphalt concrete layer	6.604	13	Recycled AC, Hot Laid, Central Plant Mix
4	0509	Arizona	6	4	9	Friction Course	AC	Asphalt concrete layer	0	2	Hot Mixed, Hot Laid AC, Open Graded
4	0509	Arizona	6	3	3	Original Surface Layer	AC	Asphalt concrete layer	6.604	1	Hot Mixed, Hot Laid AC, Dense Graded
4	0509	Arizona	6	2	5	Base Layer	GB	Unbound (granular) base	37.592	308	Soil-Aggregate Mixture (Predominantly Coarse-Grained)
4	0509	Arizona	6	1	7	Subgrade	SS	Subgrade (untreated)		265	Coarse-Grained Soil: Silty Gravel with Sand
4	0559	Arizona	1	4	9	Friction Course	AC	Asphalt concrete layer	2.54	2	Hot Mixed, Hot Laid AC, Open Graded
4	0559	Arizona	1	3	3	Original Surface Layer	AC	Asphalt concrete layer	10.668	1	Hot Mixed, Hot Laid AC, Dense Graded
4	0559	Arizona	1	2	5	Base Layer	GB	Unbound (granular) base	33.528	308	Soil-Aggregate Mixture (Predominantly Coarse-Grained)
4	0559	Arizona	1	1	7	Subgrade	SS	Subgrade (untreated)		265	Coarse-Grained Soil: Silty Gravel with Sand
4	0559	Arizona	2	6	1	Overlay	AC	Asphalt concrete layer	7.62	13	Recycled AC, Hot Laid, Central Plant Mix
4	0559	Arizona	2	5	4	AC Layer Below Surface (Binder Course)	AC	Asphalt concrete layer	7.62	1	Hot Mixed, Hot Laid AC, Dense Graded
4	0559	Arizona	2	4	9	Friction Course	AC	Asphalt concrete layer	0	2	Hot Mixed, Hot Laid AC, Open Graded
4	0559	Arizona	2	3	3	Original Surface Layer	AC	Asphalt concrete layer	4.318	1	Hot Mixed, Hot Laid AC, Dense Graded
4	0559	Arizona	2	2	5	Base Layer	GB	Unbound (granular) base	33.528	308	Soil-Aggregate Mixture (Predominantly Coarse-Grained)
4	0559	Arizona	2	1	7	Subgrade	SS	Subgrade (untreated)		265	Coarse-Grained Soil: Silty Gravel with Sand
4	0559	Arizona	3	7	2	Seal Coat	AC	Asphalt concrete layer	0.254	73	Fog Seal
4	0559	Arizona	3	6	1	Overlay	AC	Asphalt concrete layer	7.62	13	Recycled AC, Hot Laid, Central Plant Mix
4	0559	Arizona	3	5	4	AC Layer Below Surface (Binder Course)	AC	Asphalt concrete layer	7.62	1	Hot Mixed, Hot Laid AC, Dense Graded
4	0559	Arizona	3	4	9	Friction Course	AC	Asphalt concrete layer	0	2	Hot Mixed, Hot Laid AC, Open Graded
4	0559	Arizona	3	3	3	Original Surface Layer	AC	Asphalt concrete layer	4.318	1	Hot Mixed, Hot Laid AC, Dense Graded
4	0559	Arizona	3	2	5	Base Layer	GB	Unbound (granular) base	33.528	308	Soil-Aggregate Mixture (Predominantly Coarse-Grained)
4	0559	Arizona	3	1	7	Subgrade	SS	Subgrade (untreated)		265	Coarse-Grained Soil: Silty Gravel with Sand
4	0559	Arizona	4	8	2	Seal Coat	AC	Asphalt concrete layer	0.254	73	Fog Seal
4	0559	Arizona	4	7	2	Seal Coat	AC	Asphalt concrete layer	0.254	73	Fog Seal
4	0559	Arizona	4	6	1	Overlay	AC	Asphalt concrete layer	7.62	13	Recycled AC, Hot Laid, Central Plant Mix
4	0559	Arizona	4	5	4	AC Layer Below Surface (Binder Course)	AC	Asphalt concrete layer	7.62	1	Hot Mixed, Hot Laid AC, Dense Graded
4	0559	Arizona	4	4	9	Friction Course	AC	Asphalt concrete layer	0	2	Hot Mixed, Hot Laid AC, Open Graded
4	0559	Arizona	4	3	3	Original Surface Layer	AC	Asphalt concrete layer	4.318	1	Hot Mixed, Hot Laid AC, Dense Graded
4	0559	Arizona	4	2	5	Base Layer	GB	Unbound (granular) base	33.528	308	Soil-Aggregate Mixture (Predominantly Coarse-Grained)
4	0559	Arizona	4	1	7	Subgrade	SS	Subgrade (untreated)		265	Coarse-Grained Soil: Silty Gravel with Sand
4	0559	Arizona	5	8	2	Seal Coat	AC	Asphalt concrete layer	0.254	73	Fog Seal
4	0559	Arizona	5	7	2	Seal Coat	AC	Asphalt concrete layer	0.254	73	Fog Seal
4	0559	Arizona	5	6	1	Overlay	AC	Asphalt concrete layer	7.62	13	Recycled AC, Hot Laid, Central Plant Mix
4	0559	Arizona	5	5	4	AC Layer Below Surface (Binder Course)	AC	Asphalt concrete layer	7.62	1	Hot Mixed, Hot Laid AC, Dense Graded
4	0559	Arizona	5	4	9	Friction Course	AC	Asphalt concrete layer	0	2	Hot Mixed, Hot Laid AC, Open Graded
4	0559	Arizona	5	3	3	Original Surface Layer	AC	Asphalt concrete layer	4.318	1	Hot Mixed, Hot Laid AC, Dense Graded
4	0559	Arizona	5	2	5	Base Layer	GB	Unbound (granular) base	33.528	308	Soil-Aggregate Mixture (Predominantly Coarse-Grained)
4	0559	Arizona	5	1	7	Subgrade	SS	Subgrade (untreated)		265	Coarse-Grained Soil: Silty Gravel with Sand
4	0559	Arizona	6	9	2	Seal Coat	AC	Asphalt concrete layer	0.254	73	Fog Seal
4	0559	Arizona	6	8	2	Seal Coat	AC	Asphalt concrete layer	0.254	73	Fog Seal
4	0559	Arizona	6	7	2	Seal Coat	AC	Asphalt concrete layer	0.254	73	Fog Seal
4	0559	Arizona	6	6	1	Overlay	AC	Asphalt concrete layer	7.62	13	Recycled AC, Hot Laid, Central Plant Mix
4	0559	Arizona	6	5	4	AC Layer Below Surface (Binder Course)	AC	Asphalt concrete layer	7.62	1	Hot Mixed, Hot Laid AC, Dense Graded
4	0559	Arizona	6	4	9	Friction Course	AC	Asphalt concrete layer	0	2	Hot Mixed, Hot Laid AC, Open Graded
4	0559	Arizona	6	3	3	Original Surface Layer	AC	Asphalt concrete layer	4.318	1	Hot Mixed, Hot Laid AC, Dense Graded
4	0559	Arizona	6	2	5	Base Layer	GB	Unbound (granular) base	33.528	308	Soil-Aggregate Mixture (Predominantly Coarse-Grained)
4	0559	Arizona	6	1	7	Subgrade	SS	Subgrade (untreated)		265	Coarse-Grained Soil: Silty Gravel with Sand
4	0560	Arizona	1	4	9	Friction Course	AC	Asphalt concrete layer	2.286	2	Hot Mixed, Hot Laid AC, Open Graded
4	0560	Arizona	1	3	3	Original Surface Layer	AC	Asphalt concrete layer	10.414	1	Hot Mixed, Hot Laid AC, Dense Graded
4	0560	Arizona	1	2	5	Base Layer	GB	Unbound (granular) base	35.56	308	Soil-Aggregate Mixture (Predominantly Coarse-Grained)
4	0560	Arizona	1	1	7	Subgrade	SS	Subgrade (untreated)		265	Coarse-Grained Soil: Silty Gravel with Sand
4	0560	Arizona	2	5	1	Overlay	AC	Asphalt concrete layer	5.588	1	Hot Mixed, Hot Laid AC, Dense Graded
4	0560	Arizona	2	4	9	Friction Course	AC	Asphalt concrete layer	0	2	Hot Mixed, Hot Laid AC, Open Graded
4	0560	Arizona	2	3	3	Original Surface Layer	AC	Asphalt concrete layer	10.414	1	Hot Mixed, Hot Laid AC, Dense Graded
4	0560	Arizona	2	2	5	Base Layer	GB	Unbound (granular) base	35.56	308	Soil-Aggregate Mixture (Predominantly Coarse-Grained)
4	0560	Arizona	2	1	7	Subgrade	SS	Subgrade (untreated)		265	Coarse-Grained Soil: Silty Gravel with Sand
4	0560	Arizona	3	6	2	Seal Coat	AC	Asphalt concrete layer	0.254	73	Fog Seal
4	0560	Arizona	3	5	1	Overlay	AC	Asphalt concrete layer	5.588	1	Hot Mixed, Hot Laid AC, Dense Graded
4	0560	Arizona	3	4	9	Friction Course	AC	Asphalt concrete layer	0	2	Hot Mixed, Hot Laid AC, Open Graded
4	0560	Arizona	3	3	3	Original Surface Layer	AC	Asphalt concrete layer	10.414	1	Hot Mixed, Hot Laid AC, Dense Graded
4	0560	Arizona	3	2	5	Base Layer	GB	Unbound (granular) base	35.56	308	Soil-Aggregate Mixture (Predominantly Coarse-Grained)
4	0560	Arizona	3	1	7	Subgrade	SS	Subgrade (untreated)		265	Coarse-Grained Soil: Silty Gravel with Sand
4	0560	Arizona	4	7	2	Seal Coat	AC	Asphalt concrete layer	0.254	73	Fog Seal
4	0560	Arizona	4	6	2	Seal Coat	AC	Asphalt concrete layer	0.254	73	Fog Seal
4	0560	Arizona	4	5	1	Overlay	AC	Asphalt concrete layer	5.588	1	Hot Mixed, Hot Laid AC, Dense Graded
4	0560	Arizona	4	4	9	Friction Course	AC	Asphalt concrete layer	0	2	Hot Mixed, Hot Laid AC, Open Graded
4	0560	Arizona	4	3	3	Original Surface Layer	AC	Asphalt concrete layer	10.414	1	Hot Mixed, Hot Laid AC, Dense Graded
4	0560	Arizona	4	2	5	Base Layer	GB	Unbound (granular) base	35.56	308	Soil-Aggregate Mixture (Predominantly Coarse-Grained)
4	0560	Arizona	4	1	7	Subgrade	SS	Subgrade (untreated)		265	Coarse-Grained Soil: Silty Gravel with Sand
4	0560	Arizona	5	7	2	Seal Coat	AC	Asphalt concrete layer	0.254	73	Fog Seal
4	0560	Arizona	5	6	2	Seal Coat	AC	Asphalt concrete layer	0.254	73	Fog Seal
4	0560	Arizona	5	5	1	Overlay	AC	Asphalt concrete layer	5.588	1	Hot Mixed, Hot Laid AC, Dense Graded
4	0560	Arizona	5	4	9	Friction Course	AC	Asphalt concrete layer	0	2	Hot Mixed, Hot Laid AC, Open Graded
4	0560	Arizona	5	3	3	Original Surface Layer	AC	Asphalt concrete layer	10.414	1	Hot Mixed, Hot Laid AC, Dense Graded
4	0560	Arizona	5	2	5	Base Layer	GB	Unbound (granular) base	35.56	308	Soil-Aggregate Mixture (Predominantly Coarse-Grained)
4	0560	Arizona	5	1	7	Subgrade	SS	Subgrade (untreated)		265	Coarse-Grained Soil: Silty Gravel with Sand
4	0560	Arizona	6	8	2	Seal Coat	AC	Asphalt concrete layer	0.254	73	Fog Seal
4	0560	Arizona	6	7	2	Seal Coat	AC	Asphalt concrete layer	0.254	73	Fog Seal
4	0560	Arizona	6	6	2	Seal Coat	AC	Asphalt concrete layer	0.254	73	Fog Seal
4	0560	Arizona	6	5	1	Overlay	AC	Asphalt concrete layer	5.588	1	Hot Mixed, Hot Laid AC, Dense Graded
4	0560	Arizona	6	4	9	Friction Course	AC	Asphalt concrete layer	0	2	Hot Mixed, Hot Laid AC, Open Graded
4	0560	Arizona	6	3	3	Original Surface Layer	AC	Asphalt concrete layer	10.414	1	Hot Mixed, Hot Laid AC, Dense Graded
4	0560	Arizona	6	2	5	Base Layer	GB	Unbound (granular) base	35.56	308	Soil-Aggregate Mixture (Predominantly Coarse-Grained)
4	0560	Arizona	6	1	7	Subgrade	SS	Subgrade (untreated)		265	Coarse-Grained Soil: Silty Gravel with Sand
4	0902	Arizona	1	3	3	Original Surface Layer	AC	Asphalt concrete layer	17.78	1	Hot Mixed, Hot Laid AC, Dense Graded
4	0902	Arizona	1	2	5	Base Layer	GB	Unbound (granular) base	10.16	304	Crushed Gravel
4	0902	Arizona	1	1	7	Subgrade	SS	Subgrade (untreated)		215	Coarse-Grained Soil: Silty Sand with Gravel
4	0902	Arizona	2	4	2	Seal Coat	AC	Asphalt concrete layer	1.27	72	Slurry Seal
4	0902	Arizona	2	3	3	Original Surface Layer	AC	Asphalt concrete layer	17.78	1	Hot Mixed, Hot Laid AC, Dense Graded
4	0902	Arizona	2	2	5	Base Layer	GB	Unbound (granular) base	10.16	304	Crushed Gravel
4	0902	Arizona	2	1	7	Subgrade	SS	Subgrade (untreated)		215	Coarse-Grained Soil: Silty Sand with Gravel
4	0903	Arizona	1	3	3	Original Surface Layer	AC	Asphalt concrete layer	16.764	1	Hot Mixed, Hot Laid AC, Dense Graded
4	0903	Arizona	1	2	5	Base Layer	GB	Unbound (granular) base	10.16	304	Crushed Gravel
4	0903	Arizona	1	1	7	Subgrade	SS	Subgrade (untreated)		261	Coarse-Grained Soil: Well-Graded Gravel with Silt and Sand
4	1001	Arizona	1	3	9	Friction Course	AC	Asphalt concrete layer	1.524	2	Hot Mixed, Hot Laid AC, Open Graded
4	1001	Arizona	1	2	3	Original Surface Layer	AC	Asphalt concrete layer	30.226	1	Hot Mixed, Hot Laid AC, Dense Graded
4	1001	Arizona	1	1	7	Subgrade	SS	Subgrade (untreated)		215	Coarse-Grained Soil: Silty Sand with Gravel
4	1001	Arizona	2	4	2	Seal Coat	AC	Asphalt concrete layer	0.254	73	Fog Seal
4	1001	Arizona	2	3	9	Friction Course	AC	Asphalt concrete layer	1.524	2	Hot Mixed, Hot Laid AC, Open Graded
4	1001	Arizona	2	2	3	Original Surface Layer	AC	Asphalt concrete layer	30.226	1	Hot Mixed, Hot Laid AC, Dense Graded
4	1001	Arizona	2	1	7	Subgrade	SS	Subgrade (untreated)		215	Coarse-Grained Soil: Silty Sand with Gravel
4	1002	Arizona	1	4	2	Seal Coat	AC	Asphalt concrete layer	1.016	20	Other
4	1002	Arizona	1	3	9	Friction Course	AC	Asphalt concrete layer	1.778	2	Hot Mixed, Hot Laid AC, Open Graded
4	1002	Arizona	1	2	3	Original Surface Layer	AC	Asphalt concrete layer	23.622	1	Hot Mixed, Hot Laid AC, Dense Graded
4	1002	Arizona	1	1	7	Subgrade	SS	Subgrade (untreated)		265	Coarse-Grained Soil: Silty Gravel with Sand
4	1002	Arizona	2	4	2	Seal Coat	AC	Asphalt concrete layer	1.016	20	Other
4	1002	Arizona	2	3	9	Friction Course	AC	Asphalt concrete layer	1.778	2	Hot Mixed, Hot Laid AC, Open Graded
4	1002	Arizona	2	2	3	Original Surface Layer	AC	Asphalt concrete layer	23.622	1	Hot Mixed, Hot Laid AC, Dense Graded
4	1002	Arizona	2	1	7	Subgrade	SS	Subgrade (untreated)		265	Coarse-Grained Soil: Silty Gravel with Sand
4	1002	Arizona	3	6	9	Friction Course	AC	Asphalt concrete layer	1.016	20	Other
4	1002	Arizona	3	5	1	Overlay	AC	Asphalt concrete layer	7.874	1	Hot Mixed, Hot Laid AC, Dense Graded
4	1002	Arizona	3	4	2	Seal Coat	AC	Asphalt concrete layer	0	20	Other
4	1002	Arizona	3	3	9	Friction Course	AC	Asphalt concrete layer	0	2	Hot Mixed, Hot Laid AC, Open Graded
4	1002	Arizona	3	2	3	Original Surface Layer	AC	Asphalt concrete layer	17.526	1	Hot Mixed, Hot Laid AC, Dense Graded
4	1002	Arizona	3	1	7	Subgrade	SS	Subgrade (untreated)		265	Coarse-Grained Soil: Silty Gravel with Sand
4	1003	Arizona	1	4	9	Friction Course	AC	Asphalt concrete layer	1.27	2	Hot Mixed, Hot Laid AC, Open Graded
4	1003	Arizona	1	3	3	Original Surface Layer	AC	Asphalt concrete layer	32.004	1	Hot Mixed, Hot Laid AC, Dense Graded
4	1003	Arizona	1	2	5	Base Layer	GB	Unbound (granular) base	15.24	308	Soil-Aggregate Mixture (Predominantly Coarse-Grained)
4	1003	Arizona	1	1	7	Subgrade	SS	Subgrade (untreated)		217	Coarse-Grained Soil: Clayey Sand with Gravel
4	1003	Arizona	2	4	9	Friction Course	AC	Asphalt concrete layer	1.27	2	Hot Mixed, Hot Laid AC, Open Graded
4	1003	Arizona	2	3	3	Original Surface Layer	AC	Asphalt concrete layer	32.004	1	Hot Mixed, Hot Laid AC, Dense Graded
4	1003	Arizona	2	2	5	Base Layer	GB	Unbound (granular) base	15.24	308	Soil-Aggregate Mixture (Predominantly Coarse-Grained)
4	1003	Arizona	2	1	7	Subgrade	SS	Subgrade (untreated)		217	Coarse-Grained Soil: Clayey Sand with Gravel
4	1003	Arizona	3	4	9	Friction Course	AC	Asphalt concrete layer	1.27	2	Hot Mixed, Hot Laid AC, Open Graded
4	1003	Arizona	3	3	3	Original Surface Layer	AC	Asphalt concrete layer	32.004	1	Hot Mixed, Hot Laid AC, Dense Graded
4	1003	Arizona	3	2	5	Base Layer	GB	Unbound (granular) base	15.24	308	Soil-Aggregate Mixture (Predominantly Coarse-Grained)
4	1003	Arizona	3	1	7	Subgrade	SS	Subgrade (untreated)		217	Coarse-Grained Soil: Clayey Sand with Gravel
4	1003	Arizona	4	6	9	Friction Course	AC	Asphalt concrete layer	1.524	2	Hot Mixed, Hot Laid AC, Open Graded
4	1003	Arizona	4	5	1	Overlay	AC	Asphalt concrete layer	15.748	1	Hot Mixed, Hot Laid AC, Dense Graded
4	1003	Arizona	4	4	9	Friction Course	AC	Asphalt concrete layer	0	2	Hot Mixed, Hot Laid AC, Open Graded
4	1003	Arizona	4	3	3	Original Surface Layer	AC	Asphalt concrete layer	18.034	1	Hot Mixed, Hot Laid AC, Dense Graded
4	1003	Arizona	4	2	5	Base Layer	GB	Unbound (granular) base	15.24	308	Soil-Aggregate Mixture (Predominantly Coarse-Grained)
4	1003	Arizona	4	1	7	Subgrade	SS	Subgrade (untreated)		217	Coarse-Grained Soil: Clayey Sand with Gravel
4	1003	Arizona	5	6	9	Friction Course	AC	Asphalt concrete layer	1.524	2	Hot Mixed, Hot Laid AC, Open Graded
4	1003	Arizona	5	5	1	Overlay	AC	Asphalt concrete layer	15.748	1	Hot Mixed, Hot Laid AC, Dense Graded
4	1003	Arizona	5	4	9	Friction Course	AC	Asphalt concrete layer	0	2	Hot Mixed, Hot Laid AC, Open Graded
4	1003	Arizona	5	3	3	Original Surface Layer	AC	Asphalt concrete layer	18.034	1	Hot Mixed, Hot Laid AC, Dense Graded
4	1003	Arizona	5	2	5	Base Layer	GB	Unbound (granular) base	15.24	308	Soil-Aggregate Mixture (Predominantly Coarse-Grained)
4	1003	Arizona	5	1	7	Subgrade	SS	Subgrade (untreated)		217	Coarse-Grained Soil: Clayey Sand with Gravel
4	1003	Arizona	6	6	9	Friction Course	AC	Asphalt concrete layer	1.524	2	Hot Mixed, Hot Laid AC, Open Graded
4	1003	Arizona	6	5	1	Overlay	AC	Asphalt concrete layer	15.748	1	Hot Mixed, Hot Laid AC, Dense Graded
4	1003	Arizona	6	4	9	Friction Course	AC	Asphalt concrete layer	0	2	Hot Mixed, Hot Laid AC, Open Graded
4	1003	Arizona	6	3	3	Original Surface Layer	AC	Asphalt concrete layer	18.034	1	Hot Mixed, Hot Laid AC, Dense Graded
4	1003	Arizona	6	2	5	Base Layer	GB	Unbound (granular) base	15.24	308	Soil-Aggregate Mixture (Predominantly Coarse-Grained)
4	1003	Arizona	6	1	7	Subgrade	SS	Subgrade (untreated)		217	Coarse-Grained Soil: Clayey Sand with Gravel
4	1006	Arizona	1	5	10	Surface Treatment	AC	Asphalt concrete layer	0.254	82	Sand Seal
4	1006	Arizona	1	4	9	Friction Course	AC	Asphalt concrete layer	1.016	2	Hot Mixed, Hot Laid AC, Open Graded
4	1006	Arizona	1	3	3	Original Surface Layer	AC	Asphalt concrete layer	20.828	1	Hot Mixed, Hot Laid AC, Dense Graded
4	1006	Arizona	1	2	5	Base Layer	GB	Unbound (granular) base	21.59	308	Soil-Aggregate Mixture (Predominantly Coarse-Grained)
4	1006	Arizona	1	1	7	Subgrade	SS	Subgrade (untreated)		217	Coarse-Grained Soil: Clayey Sand with Gravel
4	1006	Arizona	2	5	10	Surface Treatment	AC	Asphalt concrete layer	0.254	82	Sand Seal
4	1006	Arizona	2	4	9	Friction Course	AC	Asphalt concrete layer	1.016	2	Hot Mixed, Hot Laid AC, Open Graded
4	1006	Arizona	2	3	3	Original Surface Layer	AC	Asphalt concrete layer	20.828	1	Hot Mixed, Hot Laid AC, Dense Graded
4	1006	Arizona	2	2	5	Base Layer	GB	Unbound (granular) base	21.59	308	Soil-Aggregate Mixture (Predominantly Coarse-Grained)
4	1006	Arizona	2	1	7	Subgrade	SS	Subgrade (untreated)		217	Coarse-Grained Soil: Clayey Sand with Gravel
4	1006	Arizona	3	5	10	Surface Treatment	AC	Asphalt concrete layer	0.254	82	Sand Seal
4	1006	Arizona	3	4	9	Friction Course	AC	Asphalt concrete layer	1.016	2	Hot Mixed, Hot Laid AC, Open Graded
4	1006	Arizona	3	3	3	Original Surface Layer	AC	Asphalt concrete layer	20.828	1	Hot Mixed, Hot Laid AC, Dense Graded
4	1006	Arizona	3	2	5	Base Layer	GB	Unbound (granular) base	21.59	308	Soil-Aggregate Mixture (Predominantly Coarse-Grained)
4	1006	Arizona	3	1	7	Subgrade	SS	Subgrade (untreated)		217	Coarse-Grained Soil: Clayey Sand with Gravel
4	1006	Arizona	4	8	9	Friction Course	AC	Asphalt concrete layer	2.032	2	Hot Mixed, Hot Laid AC, Open Graded
4	1006	Arizona	4	7	1	Overlay	AC	Asphalt concrete layer	6.35	1	Hot Mixed, Hot Laid AC, Dense Graded
4	1006	Arizona	4	6	4	AC Layer Below Surface (Binder Course)	AC	Asphalt concrete layer	15.24	16	Recycled AC, Heater Scarification/Recompaction
4	1006	Arizona	4	5	10	Surface Treatment	AC	Asphalt concrete layer	0	82	Sand Seal
4	1006	Arizona	4	4	9	Friction Course	AC	Asphalt concrete layer	0	2	Hot Mixed, Hot Laid AC, Open Graded
4	1006	Arizona	4	3	3	Original Surface Layer	AC	Asphalt concrete layer	6.858	1	Hot Mixed, Hot Laid AC, Dense Graded
4	1006	Arizona	4	2	5	Base Layer	GB	Unbound (granular) base	21.59	308	Soil-Aggregate Mixture (Predominantly Coarse-Grained)
4	1006	Arizona	4	1	7	Subgrade	SS	Subgrade (untreated)		217	Coarse-Grained Soil: Clayey Sand with Gravel
4	1006	Arizona	5	8	9	Friction Course	AC	Asphalt concrete layer	2.032	2	Hot Mixed, Hot Laid AC, Open Graded
4	1006	Arizona	5	7	1	Overlay	AC	Asphalt concrete layer	6.35	1	Hot Mixed, Hot Laid AC, Dense Graded
4	1006	Arizona	5	6	4	AC Layer Below Surface (Binder Course)	AC	Asphalt concrete layer	15.24	16	Recycled AC, Heater Scarification/Recompaction
4	1006	Arizona	5	5	10	Surface Treatment	AC	Asphalt concrete layer	0	82	Sand Seal
4	1006	Arizona	5	4	9	Friction Course	AC	Asphalt concrete layer	0	2	Hot Mixed, Hot Laid AC, Open Graded
4	1006	Arizona	5	3	3	Original Surface Layer	AC	Asphalt concrete layer	6.858	1	Hot Mixed, Hot Laid AC, Dense Graded
4	1006	Arizona	5	2	5	Base Layer	GB	Unbound (granular) base	21.59	308	Soil-Aggregate Mixture (Predominantly Coarse-Grained)
4	1006	Arizona	5	1	7	Subgrade	SS	Subgrade (untreated)		217	Coarse-Grained Soil: Clayey Sand with Gravel
4	1006	Arizona	6	8	9	Friction Course	AC	Asphalt concrete layer	2.032	2	Hot Mixed, Hot Laid AC, Open Graded
4	1006	Arizona	6	7	1	Overlay	AC	Asphalt concrete layer	6.35	1	Hot Mixed, Hot Laid AC, Dense Graded
4	1006	Arizona	6	6	4	AC Layer Below Surface (Binder Course)	AC	Asphalt concrete layer	15.24	16	Recycled AC, Heater Scarification/Recompaction
4	1006	Arizona	6	5	10	Surface Treatment	AC	Asphalt concrete layer	0	82	Sand Seal
4	1006	Arizona	6	4	9	Friction Course	AC	Asphalt concrete layer	0	2	Hot Mixed, Hot Laid AC, Open Graded
4	1006	Arizona	6	3	3	Original Surface Layer	AC	Asphalt concrete layer	6.858	1	Hot Mixed, Hot Laid AC, Dense Graded
4	1006	Arizona	6	2	5	Base Layer	GB	Unbound (granular) base	21.59	308	Soil-Aggregate Mixture (Predominantly Coarse-Grained)
4	1006	Arizona	6	1	7	Subgrade	SS	Subgrade (untreated)		217	Coarse-Grained Soil: Clayey Sand with Gravel
4	1007	Arizona	1	4	9	Friction Course	AC	Asphalt concrete layer	1.27	2	Hot Mixed, Hot Laid AC, Open Graded
4	1007	Arizona	1	3	3	Original Surface Layer	AC	Asphalt concrete layer	15.24	1	Hot Mixed, Hot Laid AC, Dense Graded
4	1007	Arizona	1	2	5	Base Layer	GB	Unbound (granular) base	27.432	304	Crushed Gravel
4	1007	Arizona	1	1	7	Subgrade	SS	Subgrade (untreated)		215	Coarse-Grained Soil: Silty Sand with Gravel
4	1007	Arizona	2	5	2	Seal Coat	AC	Asphalt concrete layer	0.254	73	Fog Seal
4	1007	Arizona	2	4	9	Friction Course	AC	Asphalt concrete layer	1.27	2	Hot Mixed, Hot Laid AC, Open Graded
4	1007	Arizona	2	3	3	Original Surface Layer	AC	Asphalt concrete layer	15.24	1	Hot Mixed, Hot Laid AC, Dense Graded
4	1007	Arizona	2	2	5	Base Layer	GB	Unbound (granular) base	27.432	304	Crushed Gravel
4	1007	Arizona	2	1	7	Subgrade	SS	Subgrade (untreated)		215	Coarse-Grained Soil: Silty Sand with Gravel
4	1007	Arizona	3	5	2	Seal Coat	AC	Asphalt concrete layer	0.254	73	Fog Seal
4	1007	Arizona	3	4	9	Friction Course	AC	Asphalt concrete layer	1.27	2	Hot Mixed, Hot Laid AC, Open Graded
4	1007	Arizona	3	3	3	Original Surface Layer	AC	Asphalt concrete layer	15.24	1	Hot Mixed, Hot Laid AC, Dense Graded
4	1007	Arizona	3	2	5	Base Layer	GB	Unbound (granular) base	27.432	304	Crushed Gravel
4	1007	Arizona	3	1	7	Subgrade	SS	Subgrade (untreated)		215	Coarse-Grained Soil: Silty Sand with Gravel
4	1007	Arizona	4	7	1	Overlay	AC	Asphalt concrete layer	7.366	1	Hot Mixed, Hot Laid AC, Dense Graded
4	1007	Arizona	4	6	4	AC Layer Below Surface (Binder Course)	AC	Asphalt concrete layer	10.922	1	Hot Mixed, Hot Laid AC, Dense Graded
4	1007	Arizona	4	5	2	Seal Coat	AC	Asphalt concrete layer	0	73	Fog Seal
4	1007	Arizona	4	4	9	Friction Course	AC	Asphalt concrete layer	0	2	Hot Mixed, Hot Laid AC, Open Graded
4	1007	Arizona	4	3	3	Original Surface Layer	AC	Asphalt concrete layer	9.144	1	Hot Mixed, Hot Laid AC, Dense Graded
4	1007	Arizona	4	2	5	Base Layer	GB	Unbound (granular) base	27.432	304	Crushed Gravel
4	1007	Arizona	4	1	7	Subgrade	SS	Subgrade (untreated)		215	Coarse-Grained Soil: Silty Sand with Gravel
4	1007	Arizona	5	7	1	Overlay	AC	Asphalt concrete layer	7.366	1	Hot Mixed, Hot Laid AC, Dense Graded
4	1007	Arizona	5	6	4	AC Layer Below Surface (Binder Course)	AC	Asphalt concrete layer	10.922	1	Hot Mixed, Hot Laid AC, Dense Graded
4	1007	Arizona	5	5	2	Seal Coat	AC	Asphalt concrete layer	0	73	Fog Seal
4	1007	Arizona	5	4	9	Friction Course	AC	Asphalt concrete layer	0	2	Hot Mixed, Hot Laid AC, Open Graded
4	1007	Arizona	5	3	3	Original Surface Layer	AC	Asphalt concrete layer	9.144	1	Hot Mixed, Hot Laid AC, Dense Graded
4	1007	Arizona	5	2	5	Base Layer	GB	Unbound (granular) base	27.432	304	Crushed Gravel
4	1007	Arizona	5	1	7	Subgrade	SS	Subgrade (untreated)		215	Coarse-Grained Soil: Silty Sand with Gravel
4	1015	Arizona	1	4	9	Friction Course	AC	Asphalt concrete layer	1.27	2	Hot Mixed, Hot Laid AC, Open Graded
4	1015	Arizona	1	3	3	Original Surface Layer	AC	Asphalt concrete layer	21.336	1	Hot Mixed, Hot Laid AC, Dense Graded
4	1015	Arizona	1	2	5	Base Layer	GB	Unbound (granular) base	25.654	308	Soil-Aggregate Mixture (Predominantly Coarse-Grained)
4	1015	Arizona	1	1	7	Subgrade	SS	Subgrade (untreated)		267	Coarse-Grained Soil: Clayey Gravel with Sand
4	1015	Arizona	2	6	9	Friction Course	AC	Asphalt concrete layer	0.762	2	Hot Mixed, Hot Laid AC, Open Graded
4	1015	Arizona	2	5	1	Overlay	AC	Asphalt concrete layer	17.018	1	Hot Mixed, Hot Laid AC, Dense Graded
4	1015	Arizona	2	4	9	Friction Course	AC	Asphalt concrete layer	0	2	Hot Mixed, Hot Laid AC, Open Graded
4	1015	Arizona	2	3	3	Original Surface Layer	AC	Asphalt concrete layer	13.208	1	Hot Mixed, Hot Laid AC, Dense Graded
4	1015	Arizona	2	2	5	Base Layer	GB	Unbound (granular) base	25.654	308	Soil-Aggregate Mixture (Predominantly Coarse-Grained)
4	1015	Arizona	2	1	7	Subgrade	SS	Subgrade (untreated)		267	Coarse-Grained Soil: Clayey Gravel with Sand
4	1016	Arizona	1	4	9	Friction Course	AC	Asphalt concrete layer	1.27	2	Hot Mixed, Hot Laid AC, Open Graded
4	1016	Arizona	1	3	3	Original Surface Layer	AC	Asphalt concrete layer	24.13	1	Hot Mixed, Hot Laid AC, Dense Graded
4	1016	Arizona	1	2	5	Base Layer	GB	Unbound (granular) base	17.018	308	Soil-Aggregate Mixture (Predominantly Coarse-Grained)
4	1016	Arizona	1	1	7	Subgrade	SS	Subgrade (untreated)		267	Coarse-Grained Soil: Clayey Gravel with Sand
4	1016	Arizona	2	4	9	Friction Course	AC	Asphalt concrete layer	1.27	2	Hot Mixed, Hot Laid AC, Open Graded
4	1016	Arizona	2	3	3	Original Surface Layer	AC	Asphalt concrete layer	24.13	1	Hot Mixed, Hot Laid AC, Dense Graded
4	1016	Arizona	2	2	5	Base Layer	GB	Unbound (granular) base	17.018	308	Soil-Aggregate Mixture (Predominantly Coarse-Grained)
4	1016	Arizona	2	1	7	Subgrade	SS	Subgrade (untreated)		267	Coarse-Grained Soil: Clayey Gravel with Sand
4	1016	Arizona	3	6	9	Friction Course	AC	Asphalt concrete layer	1.016	20	Other
4	1016	Arizona	3	5	1	Overlay	AC	Asphalt concrete layer	10.922	1	Hot Mixed, Hot Laid AC, Dense Graded
4	1016	Arizona	3	4	9	Friction Course	AC	Asphalt concrete layer	0	2	Hot Mixed, Hot Laid AC, Open Graded
4	1016	Arizona	3	3	3	Original Surface Layer	AC	Asphalt concrete layer	17.526	1	Hot Mixed, Hot Laid AC, Dense Graded
4	1016	Arizona	3	2	5	Base Layer	GB	Unbound (granular) base	17.018	308	Soil-Aggregate Mixture (Predominantly Coarse-Grained)
4	1016	Arizona	3	1	7	Subgrade	SS	Subgrade (untreated)		267	Coarse-Grained Soil: Clayey Gravel with Sand
4	1017	Arizona	1	4	9	Friction Course	AC	Asphalt concrete layer	1.778	2	Hot Mixed, Hot Laid AC, Open Graded
4	1017	Arizona	1	3	3	Original Surface Layer	AC	Asphalt concrete layer	20.828	1	Hot Mixed, Hot Laid AC, Dense Graded
4	1017	Arizona	1	2	5	Base Layer	GB	Unbound (granular) base	28.448	308	Soil-Aggregate Mixture (Predominantly Coarse-Grained)
4	1017	Arizona	1	1	7	Subgrade	SS	Subgrade (untreated)		267	Coarse-Grained Soil: Clayey Gravel with Sand
4	1017	Arizona	2	4	9	Friction Course	AC	Asphalt concrete layer	1.778	2	Hot Mixed, Hot Laid AC, Open Graded
4	1017	Arizona	2	3	3	Original Surface Layer	AC	Asphalt concrete layer	20.828	1	Hot Mixed, Hot Laid AC, Dense Graded
4	1017	Arizona	2	2	5	Base Layer	GB	Unbound (granular) base	28.448	308	Soil-Aggregate Mixture (Predominantly Coarse-Grained)
4	1017	Arizona	2	1	7	Subgrade	SS	Subgrade (untreated)		267	Coarse-Grained Soil: Clayey Gravel with Sand
4	1017	Arizona	3	6	9	Friction Course	AC	Asphalt concrete layer	1.27	20	Other
4	1017	Arizona	3	5	1	Overlay	AC	Asphalt concrete layer	14.478	1	Hot Mixed, Hot Laid AC, Dense Graded
4	1017	Arizona	3	4	9	Friction Course	AC	Asphalt concrete layer	0	2	Hot Mixed, Hot Laid AC, Open Graded
4	1017	Arizona	3	3	3	Original Surface Layer	AC	Asphalt concrete layer	6.35	1	Hot Mixed, Hot Laid AC, Dense Graded
4	1017	Arizona	3	2	5	Base Layer	GB	Unbound (granular) base	28.448	308	Soil-Aggregate Mixture (Predominantly Coarse-Grained)
4	1017	Arizona	3	1	7	Subgrade	SS	Subgrade (untreated)		267	Coarse-Grained Soil: Clayey Gravel with Sand
4	1017	Arizona	4	6	9	Friction Course	AC	Asphalt concrete layer	1.27	20	Other
4	1017	Arizona	4	5	1	Overlay	AC	Asphalt concrete layer	14.478	1	Hot Mixed, Hot Laid AC, Dense Graded
4	1017	Arizona	4	4	9	Friction Course	AC	Asphalt concrete layer	0	2	Hot Mixed, Hot Laid AC, Open Graded
4	1017	Arizona	4	3	3	Original Surface Layer	AC	Asphalt concrete layer	6.35	1	Hot Mixed, Hot Laid AC, Dense Graded
4	1017	Arizona	4	2	5	Base Layer	GB	Unbound (granular) base	28.448	308	Soil-Aggregate Mixture (Predominantly Coarse-Grained)
4	1017	Arizona	4	1	7	Subgrade	SS	Subgrade (untreated)		267	Coarse-Grained Soil: Clayey Gravel with Sand
4	1018	Arizona	1	4	9	Friction Course	AC	Asphalt concrete layer	1.016	2	Hot Mixed, Hot Laid AC, Open Graded
4	1018	Arizona	1	3	3	Original Surface Layer	AC	Asphalt concrete layer	20.32	1	Hot Mixed, Hot Laid AC, Dense Graded
4	1018	Arizona	1	2	5	Base Layer	GB	Unbound (granular) base	18.288	308	Soil-Aggregate Mixture (Predominantly Coarse-Grained)
4	1018	Arizona	1	1	7	Subgrade	SS	Subgrade (untreated)		267	Coarse-Grained Soil: Clayey Gravel with Sand
4	1018	Arizona	2	4	9	Friction Course	AC	Asphalt concrete layer	1.016	2	Hot Mixed, Hot Laid AC, Open Graded
4	1018	Arizona	2	3	3	Original Surface Layer	AC	Asphalt concrete layer	20.32	1	Hot Mixed, Hot Laid AC, Dense Graded
4	1018	Arizona	2	2	5	Base Layer	GB	Unbound (granular) base	18.288	308	Soil-Aggregate Mixture (Predominantly Coarse-Grained)
4	1018	Arizona	2	1	7	Subgrade	SS	Subgrade (untreated)		267	Coarse-Grained Soil: Clayey Gravel with Sand
4	1018	Arizona	3	5	10	Surface Treatment	AC	Asphalt concrete layer	0.254	11	Single Surface Treatment
4	1018	Arizona	3	4	9	Friction Course	AC	Asphalt concrete layer	1.016	2	Hot Mixed, Hot Laid AC, Open Graded
4	1018	Arizona	3	3	3	Original Surface Layer	AC	Asphalt concrete layer	20.32	1	Hot Mixed, Hot Laid AC, Dense Graded
4	1018	Arizona	3	2	5	Base Layer	GB	Unbound (granular) base	18.288	308	Soil-Aggregate Mixture (Predominantly Coarse-Grained)
4	1018	Arizona	3	1	7	Subgrade	SS	Subgrade (untreated)		267	Coarse-Grained Soil: Clayey Gravel with Sand
4	1018	Arizona	4	7	9	Friction Course	AC	Asphalt concrete layer	2.286	2	Hot Mixed, Hot Laid AC, Open Graded
4	1018	Arizona	4	6	1	Overlay	AC	Asphalt concrete layer	13.462	1	Hot Mixed, Hot Laid AC, Dense Graded
4	1018	Arizona	4	5	10	Surface Treatment	AC	Asphalt concrete layer	0	11	Single Surface Treatment
4	1018	Arizona	4	4	9	Friction Course	AC	Asphalt concrete layer	0	2	Hot Mixed, Hot Laid AC, Open Graded
4	1018	Arizona	4	3	3	Original Surface Layer	AC	Asphalt concrete layer	7.366	1	Hot Mixed, Hot Laid AC, Dense Graded
4	1018	Arizona	4	2	5	Base Layer	GB	Unbound (granular) base	18.288	308	Soil-Aggregate Mixture (Predominantly Coarse-Grained)
4	1018	Arizona	4	1	7	Subgrade	SS	Subgrade (untreated)		267	Coarse-Grained Soil: Clayey Gravel with Sand
4	1018	Arizona	5	7	9	Friction Course	AC	Asphalt concrete layer	2.286	2	Hot Mixed, Hot Laid AC, Open Graded
4	1018	Arizona	5	6	1	Overlay	AC	Asphalt concrete layer	13.462	1	Hot Mixed, Hot Laid AC, Dense Graded
4	1018	Arizona	5	5	10	Surface Treatment	AC	Asphalt concrete layer	0	11	Single Surface Treatment
4	1018	Arizona	5	4	9	Friction Course	AC	Asphalt concrete layer	0	2	Hot Mixed, Hot Laid AC, Open Graded
4	1018	Arizona	5	3	3	Original Surface Layer	AC	Asphalt concrete layer	7.366	1	Hot Mixed, Hot Laid AC, Dense Graded
4	1018	Arizona	5	2	5	Base Layer	GB	Unbound (granular) base	18.288	308	Soil-Aggregate Mixture (Predominantly Coarse-Grained)
4	1018	Arizona	5	1	7	Subgrade	SS	Subgrade (untreated)		267	Coarse-Grained Soil: Clayey Gravel with Sand
4	1021	Arizona	1	5	10	Surface Treatment	AC	Asphalt concrete layer	0.254	82	Sand Seal
4	1021	Arizona	1	4	9	Friction Course	AC	Asphalt concrete layer	1.27	2	Hot Mixed, Hot Laid AC, Open Graded
4	1021	Arizona	1	3	3	Original Surface Layer	AC	Asphalt concrete layer	11.938	1	Hot Mixed, Hot Laid AC, Dense Graded
4	1021	Arizona	1	2	5	Base Layer	GB	Unbound (granular) base	21.336	308	Soil-Aggregate Mixture (Predominantly Coarse-Grained)
4	1021	Arizona	1	1	7	Subgrade	SS	Subgrade (untreated)		215	Coarse-Grained Soil: Silty Sand with Gravel
4	1021	Arizona	2	5	10	Surface Treatment	AC	Asphalt concrete layer	0.254	82	Sand Seal
4	1021	Arizona	2	4	9	Friction Course	AC	Asphalt concrete layer	1.27	2	Hot Mixed, Hot Laid AC, Open Graded
4	1021	Arizona	2	3	3	Original Surface Layer	AC	Asphalt concrete layer	11.938	1	Hot Mixed, Hot Laid AC, Dense Graded
4	1021	Arizona	2	2	5	Base Layer	GB	Unbound (granular) base	21.336	308	Soil-Aggregate Mixture (Predominantly Coarse-Grained)
4	1021	Arizona	2	1	7	Subgrade	SS	Subgrade (untreated)		215	Coarse-Grained Soil: Silty Sand with Gravel
4	1021	Arizona	3	5	10	Surface Treatment	AC	Asphalt concrete layer	0.254	82	Sand Seal
4	1021	Arizona	3	4	9	Friction Course	AC	Asphalt concrete layer	1.27	2	Hot Mixed, Hot Laid AC, Open Graded
4	1021	Arizona	3	3	3	Original Surface Layer	AC	Asphalt concrete layer	11.938	1	Hot Mixed, Hot Laid AC, Dense Graded
4	1021	Arizona	3	2	5	Base Layer	GB	Unbound (granular) base	21.336	308	Soil-Aggregate Mixture (Predominantly Coarse-Grained)
4	1021	Arizona	3	1	7	Subgrade	SS	Subgrade (untreated)		215	Coarse-Grained Soil: Silty Sand with Gravel
4	1021	Arizona	4	5	10	Surface Treatment	AC	Asphalt concrete layer	0.254	82	Sand Seal
4	1021	Arizona	4	4	9	Friction Course	AC	Asphalt concrete layer	1.27	2	Hot Mixed, Hot Laid AC, Open Graded
4	1021	Arizona	4	3	3	Original Surface Layer	AC	Asphalt concrete layer	11.938	1	Hot Mixed, Hot Laid AC, Dense Graded
4	1021	Arizona	4	2	5	Base Layer	GB	Unbound (granular) base	21.336	308	Soil-Aggregate Mixture (Predominantly Coarse-Grained)
4	1021	Arizona	4	1	7	Subgrade	SS	Subgrade (untreated)		215	Coarse-Grained Soil: Silty Sand with Gravel
4	1021	Arizona	5	7	9	Friction Course	AC	Asphalt concrete layer	2.032	20	Other
4	1021	Arizona	5	6	1	Overlay	AC	Asphalt concrete layer	17.018	1	Hot Mixed, Hot Laid AC, Dense Graded
4	1021	Arizona	5	5	10	Surface Treatment	AC	Asphalt concrete layer	0	82	Sand Seal
4	1021	Arizona	5	4	9	Friction Course	AC	Asphalt concrete layer	0	2	Hot Mixed, Hot Laid AC, Open Graded
4	1021	Arizona	5	3	3	Original Surface Layer	AC	Asphalt concrete layer	5.842	1	Hot Mixed, Hot Laid AC, Dense Graded
4	1021	Arizona	5	2	5	Base Layer	GB	Unbound (granular) base	21.336	308	Soil-Aggregate Mixture (Predominantly Coarse-Grained)
4	1021	Arizona	5	1	7	Subgrade	SS	Subgrade (untreated)		215	Coarse-Grained Soil: Silty Sand with Gravel
4	1021	Arizona	6	8	10	Surface Treatment	AC	Asphalt concrete layer	0.762	72	Slurry Seal
4	1021	Arizona	6	7	9	Friction Course	AC	Asphalt concrete layer	2.032	20	Other
4	1021	Arizona	6	6	1	Overlay	AC	Asphalt concrete layer	17.018	1	Hot Mixed, Hot Laid AC, Dense Graded
4	1021	Arizona	6	5	10	Surface Treatment	AC	Asphalt concrete layer	0	82	Sand Seal
4	1021	Arizona	6	4	9	Friction Course	AC	Asphalt concrete layer	0	2	Hot Mixed, Hot Laid AC, Open Graded
4	1021	Arizona	6	3	3	Original Surface Layer	AC	Asphalt concrete layer	5.842	1	Hot Mixed, Hot Laid AC, Dense Graded
4	1021	Arizona	6	2	5	Base Layer	GB	Unbound (granular) base	21.336	308	Soil-Aggregate Mixture (Predominantly Coarse-Grained)
4	1021	Arizona	6	1	7	Subgrade	SS	Subgrade (untreated)		215	Coarse-Grained Soil: Silty Sand with Gravel
4	1022	Arizona	1	5	9	Friction Course	AC	Asphalt concrete layer	1.016	2	Hot Mixed, Hot Laid AC, Open Graded
4	1022	Arizona	1	4	3	Original Surface Layer	AC	Asphalt concrete layer	20.066	1	Hot Mixed, Hot Laid AC, Dense Graded
4	1022	Arizona	1	3	5	Base Layer	GB	Unbound (granular) base	15.494	308	Soil-Aggregate Mixture (Predominantly Coarse-Grained)
4	1022	Arizona	1	2	6	Subbase Layer	GS	Unbound (granular) subbase	10.668	308	Soil-Aggregate Mixture (Predominantly Coarse-Grained)
4	1022	Arizona	1	1	7	Subgrade	SS	Subgrade (untreated)		215	Coarse-Grained Soil: Silty Sand with Gravel
4	1022	Arizona	2	5	9	Friction Course	AC	Asphalt concrete layer	1.016	2	Hot Mixed, Hot Laid AC, Open Graded
4	1022	Arizona	2	4	3	Original Surface Layer	AC	Asphalt concrete layer	20.066	1	Hot Mixed, Hot Laid AC, Dense Graded
4	1022	Arizona	2	3	5	Base Layer	GB	Unbound (granular) base	15.494	308	Soil-Aggregate Mixture (Predominantly Coarse-Grained)
4	1022	Arizona	2	2	6	Subbase Layer	GS	Unbound (granular) subbase	10.668	308	Soil-Aggregate Mixture (Predominantly Coarse-Grained)
4	1022	Arizona	2	1	7	Subgrade	SS	Subgrade (untreated)		215	Coarse-Grained Soil: Silty Sand with Gravel
4	1022	Arizona	3	7	9	Friction Course	AC	Asphalt concrete layer	2.032	20	Other
4	1022	Arizona	3	6	1	Overlay	AC	Asphalt concrete layer	10.16	1	Hot Mixed, Hot Laid AC, Dense Graded
4	1022	Arizona	3	5	9	Friction Course	AC	Asphalt concrete layer	0	2	Hot Mixed, Hot Laid AC, Open Graded
4	1022	Arizona	3	4	3	Original Surface Layer	AC	Asphalt concrete layer	9.398	1	Hot Mixed, Hot Laid AC, Dense Graded
4	1022	Arizona	3	3	5	Base Layer	GB	Unbound (granular) base	15.494	308	Soil-Aggregate Mixture (Predominantly Coarse-Grained)
4	1022	Arizona	3	2	6	Subbase Layer	GS	Unbound (granular) subbase	10.668	308	Soil-Aggregate Mixture (Predominantly Coarse-Grained)
4	1022	Arizona	3	1	7	Subgrade	SS	Subgrade (untreated)		215	Coarse-Grained Soil: Silty Sand with Gravel
4	1022	Arizona	4	8	1	Overlay	AC	Asphalt concrete layer	13.97	1	Hot Mixed, Hot Laid AC, Dense Graded
4	1022	Arizona	4	7	9	Friction Course	AC	Asphalt concrete layer	0	20	Other
4	1022	Arizona	4	6	1	Overlay	AC	Asphalt concrete layer	0	1	Hot Mixed, Hot Laid AC, Dense Graded
4	1022	Arizona	4	5	9	Friction Course	AC	Asphalt concrete layer	0	2	Hot Mixed, Hot Laid AC, Open Graded
4	1022	Arizona	4	4	3	Original Surface Layer	AC	Asphalt concrete layer	7.62	1	Hot Mixed, Hot Laid AC, Dense Graded
4	1022	Arizona	4	3	5	Base Layer	GB	Unbound (granular) base	15.494	308	Soil-Aggregate Mixture (Predominantly Coarse-Grained)
4	1022	Arizona	4	2	6	Subbase Layer	GS	Unbound (granular) subbase	10.668	308	Soil-Aggregate Mixture (Predominantly Coarse-Grained)
4	1022	Arizona	4	1	7	Subgrade	SS	Subgrade (untreated)		215	Coarse-Grained Soil: Silty Sand with Gravel
4	1024	Arizona	1	4	9	Friction Course	AC	Asphalt concrete layer	1.778	2	Hot Mixed, Hot Laid AC, Open Graded
4	1024	Arizona	1	3	3	Original Surface Layer	AC	Asphalt concrete layer	25.654	1	Hot Mixed, Hot Laid AC, Dense Graded
4	1024	Arizona	1	2	5	Base Layer	GB	Unbound (granular) base	16.002	304	Crushed Gravel
4	1024	Arizona	1	1	7	Subgrade	SS	Subgrade (untreated)		217	Coarse-Grained Soil: Clayey Sand with Gravel
4	1024	Arizona	2	4	9	Friction Course	AC	Asphalt concrete layer	1.778	2	Hot Mixed, Hot Laid AC, Open Graded
4	1024	Arizona	2	3	3	Original Surface Layer	AC	Asphalt concrete layer	25.654	1	Hot Mixed, Hot Laid AC, Dense Graded
4	1024	Arizona	2	2	5	Base Layer	GB	Unbound (granular) base	16.002	304	Crushed Gravel
4	1024	Arizona	2	1	7	Subgrade	SS	Subgrade (untreated)		217	Coarse-Grained Soil: Clayey Sand with Gravel
4	1024	Arizona	3	4	9	Friction Course	AC	Asphalt concrete layer	1.778	2	Hot Mixed, Hot Laid AC, Open Graded
4	1024	Arizona	3	3	3	Original Surface Layer	AC	Asphalt concrete layer	25.654	1	Hot Mixed, Hot Laid AC, Dense Graded
4	1024	Arizona	3	2	5	Base Layer	GB	Unbound (granular) base	16.002	304	Crushed Gravel
4	1024	Arizona	3	1	7	Subgrade	SS	Subgrade (untreated)		217	Coarse-Grained Soil: Clayey Sand with Gravel
4	1024	Arizona	4	4	9	Friction Course	AC	Asphalt concrete layer	1.778	2	Hot Mixed, Hot Laid AC, Open Graded
4	1024	Arizona	4	3	3	Original Surface Layer	AC	Asphalt concrete layer	25.654	1	Hot Mixed, Hot Laid AC, Dense Graded
4	1024	Arizona	4	2	5	Base Layer	GB	Unbound (granular) base	16.002	304	Crushed Gravel
4	1024	Arizona	4	1	7	Subgrade	SS	Subgrade (untreated)		217	Coarse-Grained Soil: Clayey Sand with Gravel
4	1024	Arizona	5	4	9	Friction Course	AC	Asphalt concrete layer	1.778	2	Hot Mixed, Hot Laid AC, Open Graded
4	1024	Arizona	5	3	3	Original Surface Layer	AC	Asphalt concrete layer	25.654	1	Hot Mixed, Hot Laid AC, Dense Graded
4	1024	Arizona	5	2	5	Base Layer	GB	Unbound (granular) base	16.002	304	Crushed Gravel
4	1024	Arizona	5	1	7	Subgrade	SS	Subgrade (untreated)		217	Coarse-Grained Soil: Clayey Sand with Gravel
4	1024	Arizona	6	4	9	Friction Course	AC	Asphalt concrete layer	1.778	2	Hot Mixed, Hot Laid AC, Open Graded
4	1024	Arizona	6	3	3	Original Surface Layer	AC	Asphalt concrete layer	25.654	1	Hot Mixed, Hot Laid AC, Dense Graded
4	1024	Arizona	6	2	5	Base Layer	GB	Unbound (granular) base	16.002	304	Crushed Gravel
4	1024	Arizona	6	1	7	Subgrade	SS	Subgrade (untreated)		217	Coarse-Grained Soil: Clayey Sand with Gravel
4	1024	Arizona	7	5	2	Seal Coat	AC	Asphalt concrete layer	0.254	73	Fog Seal
4	1024	Arizona	7	4	9	Friction Course	AC	Asphalt concrete layer	1.778	2	Hot Mixed, Hot Laid AC, Open Graded
4	1024	Arizona	7	3	3	Original Surface Layer	AC	Asphalt concrete layer	25.654	1	Hot Mixed, Hot Laid AC, Dense Graded
4	1024	Arizona	7	2	5	Base Layer	GB	Unbound (granular) base	16.002	304	Crushed Gravel
4	1024	Arizona	7	1	7	Subgrade	SS	Subgrade (untreated)		217	Coarse-Grained Soil: Clayey Sand with Gravel
4	1024	Arizona	8	7	9	Friction Course	AC	Asphalt concrete layer	2.286	20	Other
4	1024	Arizona	8	6	1	Overlay	AC	Asphalt concrete layer	14.224	1	Hot Mixed, Hot Laid AC, Dense Graded
4	1024	Arizona	8	5	2	Seal Coat	AC	Asphalt concrete layer	0	73	Fog Seal
4	1024	Arizona	8	4	9	Friction Course	AC	Asphalt concrete layer	0	2	Hot Mixed, Hot Laid AC, Open Graded
4	1024	Arizona	8	3	3	Original Surface Layer	AC	Asphalt concrete layer	11.43	1	Hot Mixed, Hot Laid AC, Dense Graded
4	1024	Arizona	8	2	5	Base Layer	GB	Unbound (granular) base	16.002	304	Crushed Gravel
4	1024	Arizona	8	1	7	Subgrade	SS	Subgrade (untreated)		217	Coarse-Grained Soil: Clayey Sand with Gravel
4	1025	Arizona	1	4	9	Friction Course	AC	Asphalt concrete layer	2.032	2	Hot Mixed, Hot Laid AC, Open Graded
4	1025	Arizona	1	3	3	Original Surface Layer	AC	Asphalt concrete layer	17.272	1	Hot Mixed, Hot Laid AC, Dense Graded
4	1025	Arizona	1	2	5	Base Layer	GB	Unbound (granular) base	12.446	308	Soil-Aggregate Mixture (Predominantly Coarse-Grained)
4	1025	Arizona	1	1	7	Subgrade	SS	Subgrade (untreated)		265	Coarse-Grained Soil: Silty Gravel with Sand
4	1025	Arizona	2	4	9	Friction Course	AC	Asphalt concrete layer	2.032	2	Hot Mixed, Hot Laid AC, Open Graded
4	1025	Arizona	2	3	3	Original Surface Layer	AC	Asphalt concrete layer	17.272	1	Hot Mixed, Hot Laid AC, Dense Graded
4	1025	Arizona	2	2	5	Base Layer	GB	Unbound (granular) base	12.446	308	Soil-Aggregate Mixture (Predominantly Coarse-Grained)
4	1025	Arizona	2	1	7	Subgrade	SS	Subgrade (untreated)		265	Coarse-Grained Soil: Silty Gravel with Sand
4	1025	Arizona	3	4	9	Friction Course	AC	Asphalt concrete layer	2.032	2	Hot Mixed, Hot Laid AC, Open Graded
4	1025	Arizona	3	3	3	Original Surface Layer	AC	Asphalt concrete layer	17.272	1	Hot Mixed, Hot Laid AC, Dense Graded
4	1025	Arizona	3	2	5	Base Layer	GB	Unbound (granular) base	12.446	308	Soil-Aggregate Mixture (Predominantly Coarse-Grained)
4	1025	Arizona	3	1	7	Subgrade	SS	Subgrade (untreated)		265	Coarse-Grained Soil: Silty Gravel with Sand
4	1025	Arizona	4	5	2	Seal Coat	AC	Asphalt concrete layer	0.254	73	Fog Seal
4	1025	Arizona	4	4	9	Friction Course	AC	Asphalt concrete layer	2.032	2	Hot Mixed, Hot Laid AC, Open Graded
4	1025	Arizona	4	3	3	Original Surface Layer	AC	Asphalt concrete layer	17.272	1	Hot Mixed, Hot Laid AC, Dense Graded
4	1025	Arizona	4	2	5	Base Layer	GB	Unbound (granular) base	12.446	308	Soil-Aggregate Mixture (Predominantly Coarse-Grained)
4	1025	Arizona	4	1	7	Subgrade	SS	Subgrade (untreated)		265	Coarse-Grained Soil: Silty Gravel with Sand
4	1025	Arizona	5	7	9	Friction Course	AC	Asphalt concrete layer	1.524	20	Other
4	1025	Arizona	5	6	1	Overlay	AC	Asphalt concrete layer	9.652	1	Hot Mixed, Hot Laid AC, Dense Graded
4	1025	Arizona	5	5	2	Seal Coat	AC	Asphalt concrete layer	0	73	Fog Seal
4	1025	Arizona	5	4	9	Friction Course	AC	Asphalt concrete layer	0	2	Hot Mixed, Hot Laid AC, Open Graded
4	1025	Arizona	5	3	3	Original Surface Layer	AC	Asphalt concrete layer	9.906	1	Hot Mixed, Hot Laid AC, Dense Graded
4	1025	Arizona	5	2	5	Base Layer	GB	Unbound (granular) base	12.446	308	Soil-Aggregate Mixture (Predominantly Coarse-Grained)
4	1025	Arizona	5	1	7	Subgrade	SS	Subgrade (untreated)		265	Coarse-Grained Soil: Silty Gravel with Sand
4	1025	Arizona	6	7	9	Friction Course	AC	Asphalt concrete layer	1.524	20	Other
4	1025	Arizona	6	6	1	Overlay	AC	Asphalt concrete layer	9.652	1	Hot Mixed, Hot Laid AC, Dense Graded
4	1025	Arizona	6	5	2	Seal Coat	AC	Asphalt concrete layer	0	73	Fog Seal
4	1025	Arizona	6	4	9	Friction Course	AC	Asphalt concrete layer	0	2	Hot Mixed, Hot Laid AC, Open Graded
4	1025	Arizona	6	3	3	Original Surface Layer	AC	Asphalt concrete layer	9.906	1	Hot Mixed, Hot Laid AC, Dense Graded
4	1025	Arizona	6	2	5	Base Layer	GB	Unbound (granular) base	12.446	308	Soil-Aggregate Mixture (Predominantly Coarse-Grained)
4	1025	Arizona	6	1	7	Subgrade	SS	Subgrade (untreated)		265	Coarse-Grained Soil: Silty Gravel with Sand
4	1025	Arizona	7	7	9	Friction Course	AC	Asphalt concrete layer	1.524	20	Other
4	1025	Arizona	7	6	1	Overlay	AC	Asphalt concrete layer	9.652	1	Hot Mixed, Hot Laid AC, Dense Graded
4	1025	Arizona	7	5	2	Seal Coat	AC	Asphalt concrete layer	0	73	Fog Seal
4	1025	Arizona	7	4	9	Friction Course	AC	Asphalt concrete layer	0	2	Hot Mixed, Hot Laid AC, Open Graded
4	1025	Arizona	7	3	3	Original Surface Layer	AC	Asphalt concrete layer	9.906	1	Hot Mixed, Hot Laid AC, Dense Graded
4	1025	Arizona	7	2	5	Base Layer	GB	Unbound (granular) base	12.446	308	Soil-Aggregate Mixture (Predominantly Coarse-Grained)
4	1025	Arizona	7	1	7	Subgrade	SS	Subgrade (untreated)		265	Coarse-Grained Soil: Silty Gravel with Sand
4	1034	Arizona	1	4	9	Friction Course	AC	Asphalt concrete layer	1.524	2	Hot Mixed, Hot Laid AC, Open Graded
4	1034	Arizona	1	3	3	Original Surface Layer	AC	Asphalt concrete layer	8.382	1	Hot Mixed, Hot Laid AC, Dense Graded
4	1034	Arizona	1	2	5	Base Layer	GB	Unbound (granular) base	28.194	308	Soil-Aggregate Mixture (Predominantly Coarse-Grained)
4	1034	Arizona	1	1	7	Subgrade	SS	Subgrade (untreated)		215	Coarse-Grained Soil: Silty Sand with Gravel
4	1034	Arizona	2	5	10	Surface Treatment	AC	Asphalt concrete layer	0.254	11	Single Surface Treatment
4	1034	Arizona	2	4	9	Friction Course	AC	Asphalt concrete layer	1.524	2	Hot Mixed, Hot Laid AC, Open Graded
4	1034	Arizona	2	3	3	Original Surface Layer	AC	Asphalt concrete layer	8.382	1	Hot Mixed, Hot Laid AC, Dense Graded
4	1034	Arizona	2	2	5	Base Layer	GB	Unbound (granular) base	28.194	308	Soil-Aggregate Mixture (Predominantly Coarse-Grained)
4	1034	Arizona	2	1	7	Subgrade	SS	Subgrade (untreated)		215	Coarse-Grained Soil: Silty Sand with Gravel
4	1034	Arizona	3	6	10	Surface Treatment	AC	Asphalt concrete layer	0.254	11	Single Surface Treatment
4	1034	Arizona	3	5	10	Surface Treatment	AC	Asphalt concrete layer	0.254	11	Single Surface Treatment
4	1034	Arizona	3	4	9	Friction Course	AC	Asphalt concrete layer	1.524	2	Hot Mixed, Hot Laid AC, Open Graded
4	1034	Arizona	3	3	3	Original Surface Layer	AC	Asphalt concrete layer	8.382	1	Hot Mixed, Hot Laid AC, Dense Graded
4	1034	Arizona	3	2	5	Base Layer	GB	Unbound (granular) base	28.194	308	Soil-Aggregate Mixture (Predominantly Coarse-Grained)
4	1034	Arizona	3	1	7	Subgrade	SS	Subgrade (untreated)		215	Coarse-Grained Soil: Silty Sand with Gravel
4	1034	Arizona	4	6	10	Surface Treatment	AC	Asphalt concrete layer	0.254	11	Single Surface Treatment
4	1034	Arizona	4	5	10	Surface Treatment	AC	Asphalt concrete layer	0.254	11	Single Surface Treatment
4	1034	Arizona	4	4	9	Friction Course	AC	Asphalt concrete layer	1.524	2	Hot Mixed, Hot Laid AC, Open Graded
4	1034	Arizona	4	3	3	Original Surface Layer	AC	Asphalt concrete layer	8.382	1	Hot Mixed, Hot Laid AC, Dense Graded
4	1034	Arizona	4	2	5	Base Layer	GB	Unbound (granular) base	28.194	308	Soil-Aggregate Mixture (Predominantly Coarse-Grained)
4	1034	Arizona	4	1	7	Subgrade	SS	Subgrade (untreated)		215	Coarse-Grained Soil: Silty Sand with Gravel
4	1034	Arizona	5	7	9	Friction Course	AC	Asphalt concrete layer	2.286	20	Other
4	1034	Arizona	5	6	10	Surface Treatment	AC	Asphalt concrete layer	0.254	11	Single Surface Treatment
4	1034	Arizona	5	5	10	Surface Treatment	AC	Asphalt concrete layer	0.254	11	Single Surface Treatment
4	1034	Arizona	5	4	9	Friction Course	AC	Asphalt concrete layer	1.524	2	Hot Mixed, Hot Laid AC, Open Graded
4	1034	Arizona	5	3	3	Original Surface Layer	AC	Asphalt concrete layer	8.382	1	Hot Mixed, Hot Laid AC, Dense Graded
4	1034	Arizona	5	2	5	Base Layer	GB	Unbound (granular) base	28.194	308	Soil-Aggregate Mixture (Predominantly Coarse-Grained)
4	1034	Arizona	5	1	7	Subgrade	SS	Subgrade (untreated)		215	Coarse-Grained Soil: Silty Sand with Gravel
4	1036	Arizona	1	4	9	Friction Course	AC	Asphalt concrete layer	1.524	2	Hot Mixed, Hot Laid AC, Open Graded
4	1036	Arizona	1	3	3	Original Surface Layer	AC	Asphalt concrete layer	9.652	1	Hot Mixed, Hot Laid AC, Dense Graded
4	1036	Arizona	1	2	5	Base Layer	GB	Unbound (granular) base	47.244	308	Soil-Aggregate Mixture (Predominantly Coarse-Grained)
4	1036	Arizona	1	1	7	Subgrade	SS	Subgrade (untreated)		217	Coarse-Grained Soil: Clayey Sand with Gravel
4	1036	Arizona	2	5	2	Seal Coat	AC	Asphalt concrete layer	1.016	82	Sand Seal
4	1036	Arizona	2	4	9	Friction Course	AC	Asphalt concrete layer	1.524	2	Hot Mixed, Hot Laid AC, Open Graded
4	1036	Arizona	2	3	3	Original Surface Layer	AC	Asphalt concrete layer	9.652	1	Hot Mixed, Hot Laid AC, Dense Graded
4	1036	Arizona	2	2	5	Base Layer	GB	Unbound (granular) base	47.244	308	Soil-Aggregate Mixture (Predominantly Coarse-Grained)
4	1036	Arizona	2	1	7	Subgrade	SS	Subgrade (untreated)		217	Coarse-Grained Soil: Clayey Sand with Gravel
4	1037	Arizona	1	4	9	Friction Course	AC	Asphalt concrete layer	1.524	2	Hot Mixed, Hot Laid AC, Open Graded
4	1037	Arizona	1	3	3	Original Surface Layer	AC	Asphalt concrete layer	5.334	1	Hot Mixed, Hot Laid AC, Dense Graded
4	1037	Arizona	1	2	5	Base Layer	GB	Unbound (granular) base	40.894	308	Soil-Aggregate Mixture (Predominantly Coarse-Grained)
4	1037	Arizona	1	1	7	Subgrade	SS	Subgrade (untreated)		205	Coarse-Grained Soils: Poorly Graded Sand with Silt and Gravel
4	1037	Arizona	2	5	2	Seal Coat	AC	Asphalt concrete layer	1.016	82	Sand Seal
4	1037	Arizona	2	4	9	Friction Course	AC	Asphalt concrete layer	1.524	2	Hot Mixed, Hot Laid AC, Open Graded
4	1037	Arizona	2	3	3	Original Surface Layer	AC	Asphalt concrete layer	5.334	1	Hot Mixed, Hot Laid AC, Dense Graded
4	1037	Arizona	2	2	5	Base Layer	GB	Unbound (granular) base	40.894	308	Soil-Aggregate Mixture (Predominantly Coarse-Grained)
4	1037	Arizona	2	1	7	Subgrade	SS	Subgrade (untreated)		205	Coarse-Grained Soils: Poorly Graded Sand with Silt and Gravel
4	1062	Arizona	1	6	10	Surface Treatment	AC	Asphalt concrete layer	0.254	82	Sand Seal
4	1062	Arizona	1	5	9	Friction Course	AC	Asphalt concrete layer	0.762	2	Hot Mixed, Hot Laid AC, Open Graded
4	1062	Arizona	1	4	3	Original Surface Layer	AC	Asphalt concrete layer	13.716	1	Hot Mixed, Hot Laid AC, Dense Graded
4	1062	Arizona	1	3	5	Base Layer	TB	Bound (treated) base	28.448	321	Asphalt Treated Mixture
4	1062	Arizona	1	2	6	Subbase Layer	TS	Bound (treated) subbase	15.24	338	Lime-Treated Soil
4	1062	Arizona	1	1	7	Subgrade	SS	Subgrade (untreated)		267	Coarse-Grained Soil: Clayey Gravel with Sand
4	1062	Arizona	2	6	10	Surface Treatment	AC	Asphalt concrete layer	0.254	82	Sand Seal
4	1062	Arizona	2	5	9	Friction Course	AC	Asphalt concrete layer	0.762	2	Hot Mixed, Hot Laid AC, Open Graded
4	1062	Arizona	2	4	3	Original Surface Layer	AC	Asphalt concrete layer	13.716	1	Hot Mixed, Hot Laid AC, Dense Graded
4	1062	Arizona	2	3	5	Base Layer	TB	Bound (treated) base	28.448	321	Asphalt Treated Mixture
4	1062	Arizona	2	2	6	Subbase Layer	TS	Bound (treated) subbase	15.24	338	Lime-Treated Soil
4	1062	Arizona	2	1	7	Subgrade	SS	Subgrade (untreated)		267	Coarse-Grained Soil: Clayey Gravel with Sand
4	1062	Arizona	3	6	10	Surface Treatment	AC	Asphalt concrete layer	0.254	82	Sand Seal
4	1062	Arizona	3	5	9	Friction Course	AC	Asphalt concrete layer	0.762	2	Hot Mixed, Hot Laid AC, Open Graded
4	1062	Arizona	3	4	3	Original Surface Layer	AC	Asphalt concrete layer	13.716	1	Hot Mixed, Hot Laid AC, Dense Graded
4	1062	Arizona	3	3	5	Base Layer	TB	Bound (treated) base	28.448	321	Asphalt Treated Mixture
4	1062	Arizona	3	2	6	Subbase Layer	TS	Bound (treated) subbase	15.24	338	Lime-Treated Soil
4	1062	Arizona	3	1	7	Subgrade	SS	Subgrade (untreated)		267	Coarse-Grained Soil: Clayey Gravel with Sand
4	1062	Arizona	4	7	9	Friction Course	AC	Asphalt concrete layer	2.54	2	Hot Mixed, Hot Laid AC, Open Graded
4	1062	Arizona	4	6	10	Surface Treatment	AC	Asphalt concrete layer	0	82	Sand Seal
4	1062	Arizona	4	5	9	Friction Course	AC	Asphalt concrete layer	0	2	Hot Mixed, Hot Laid AC, Open Graded
4	1062	Arizona	4	4	3	Original Surface Layer	AC	Asphalt concrete layer	12.7	1	Hot Mixed, Hot Laid AC, Dense Graded
4	1062	Arizona	4	3	5	Base Layer	TB	Bound (treated) base	28.448	321	Asphalt Treated Mixture
4	1062	Arizona	4	2	6	Subbase Layer	TS	Bound (treated) subbase	15.24	338	Lime-Treated Soil
4	1062	Arizona	4	1	7	Subgrade	SS	Subgrade (untreated)		267	Coarse-Grained Soil: Clayey Gravel with Sand
4	1062	Arizona	5	8	9	Friction Course	AC	Asphalt concrete layer	1.524	20	Other
4	1062	Arizona	5	7	9	Friction Course	AC	Asphalt concrete layer	0	2	Hot Mixed, Hot Laid AC, Open Graded
4	1062	Arizona	5	6	10	Surface Treatment	AC	Asphalt concrete layer	0	82	Sand Seal
4	1062	Arizona	5	5	9	Friction Course	AC	Asphalt concrete layer	0	2	Hot Mixed, Hot Laid AC, Open Graded
4	1062	Arizona	5	4	3	Original Surface Layer	AC	Asphalt concrete layer	11.684	1	Hot Mixed, Hot Laid AC, Dense Graded
4	1062	Arizona	5	3	5	Base Layer	TB	Bound (treated) base	28.448	321	Asphalt Treated Mixture
4	1062	Arizona	5	2	6	Subbase Layer	TS	Bound (treated) subbase	15.24	338	Lime-Treated Soil
4	1062	Arizona	5	1	7	Subgrade	SS	Subgrade (untreated)		267	Coarse-Grained Soil: Clayey Gravel with Sand
4	1062	Arizona	6	8	9	Friction Course	AC	Asphalt concrete layer	1.524	20	Other
4	1062	Arizona	6	7	9	Friction Course	AC	Asphalt concrete layer	0	2	Hot Mixed, Hot Laid AC, Open Graded
4	1062	Arizona	6	6	10	Surface Treatment	AC	Asphalt concrete layer	0	82	Sand Seal
4	1062	Arizona	6	5	9	Friction Course	AC	Asphalt concrete layer	0	2	Hot Mixed, Hot Laid AC, Open Graded
4	1062	Arizona	6	4	3	Original Surface Layer	AC	Asphalt concrete layer	11.684	1	Hot Mixed, Hot Laid AC, Dense Graded
4	1062	Arizona	6	3	5	Base Layer	TB	Bound (treated) base	28.448	321	Asphalt Treated Mixture
4	1062	Arizona	6	2	6	Subbase Layer	TS	Bound (treated) subbase	15.24	338	Lime-Treated Soil
4	1062	Arizona	6	1	7	Subgrade	SS	Subgrade (untreated)		267	Coarse-Grained Soil: Clayey Gravel with Sand
4	1062	Arizona	7	9	1	Overlay	AC	Asphalt concrete layer	12.7	1	Hot Mixed, Hot Laid AC, Dense Graded
4	1062	Arizona	7	8	9	Friction Course	AC	Asphalt concrete layer	1.524	20	Other
4	1062	Arizona	7	7	9	Friction Course	AC	Asphalt concrete layer	0	2	Hot Mixed, Hot Laid AC, Open Graded
4	1062	Arizona	7	6	10	Surface Treatment	AC	Asphalt concrete layer	0	82	Sand Seal
4	1062	Arizona	7	5	9	Friction Course	AC	Asphalt concrete layer	0	2	Hot Mixed, Hot Laid AC, Open Graded
4	1062	Arizona	7	4	3	Original Surface Layer	AC	Asphalt concrete layer	0.508	1	Hot Mixed, Hot Laid AC, Dense Graded
4	1062	Arizona	7	3	5	Base Layer	TB	Bound (treated) base	28.448	321	Asphalt Treated Mixture
4	1062	Arizona	7	2	6	Subbase Layer	TS	Bound (treated) subbase	15.24	338	Lime-Treated Soil
4	1062	Arizona	7	1	7	Subgrade	SS	Subgrade (untreated)		267	Coarse-Grained Soil: Clayey Gravel with Sand
4	1065	Arizona	1	6	10	Surface Treatment	AC	Asphalt concrete layer	0.254	82	Sand Seal
4	1065	Arizona	1	5	9	Friction Course	AC	Asphalt concrete layer	1.016	2	Hot Mixed, Hot Laid AC, Open Graded
4	1065	Arizona	1	4	3	Original Surface Layer	AC	Asphalt concrete layer	14.478	1	Hot Mixed, Hot Laid AC, Dense Graded
4	1065	Arizona	1	3	5	Base Layer	TB	Bound (treated) base	34.798	321	Asphalt Treated Mixture
4	1065	Arizona	1	2	6	Subbase Layer	TS	Bound (treated) subbase	12.7	338	Lime-Treated Soil
4	1065	Arizona	1	1	7	Subgrade	SS	Subgrade (untreated)		267	Coarse-Grained Soil: Clayey Gravel with Sand
4	1065	Arizona	2	6	10	Surface Treatment	AC	Asphalt concrete layer	0.254	82	Sand Seal
4	1065	Arizona	2	5	9	Friction Course	AC	Asphalt concrete layer	1.016	2	Hot Mixed, Hot Laid AC, Open Graded
4	1065	Arizona	2	4	3	Original Surface Layer	AC	Asphalt concrete layer	14.478	1	Hot Mixed, Hot Laid AC, Dense Graded
4	1065	Arizona	2	3	5	Base Layer	TB	Bound (treated) base	34.798	321	Asphalt Treated Mixture
4	1065	Arizona	2	2	6	Subbase Layer	TS	Bound (treated) subbase	12.7	338	Lime-Treated Soil
4	1065	Arizona	2	1	7	Subgrade	SS	Subgrade (untreated)		267	Coarse-Grained Soil: Clayey Gravel with Sand
4	1065	Arizona	3	6	10	Surface Treatment	AC	Asphalt concrete layer	0.254	82	Sand Seal
4	1065	Arizona	3	5	9	Friction Course	AC	Asphalt concrete layer	1.016	2	Hot Mixed, Hot Laid AC, Open Graded
4	1065	Arizona	3	4	3	Original Surface Layer	AC	Asphalt concrete layer	14.478	1	Hot Mixed, Hot Laid AC, Dense Graded
4	1065	Arizona	3	3	5	Base Layer	TB	Bound (treated) base	34.798	321	Asphalt Treated Mixture
4	1065	Arizona	3	2	6	Subbase Layer	TS	Bound (treated) subbase	12.7	338	Lime-Treated Soil
4	1065	Arizona	3	1	7	Subgrade	SS	Subgrade (untreated)		267	Coarse-Grained Soil: Clayey Gravel with Sand
4	1065	Arizona	4	6	10	Surface Treatment	AC	Asphalt concrete layer	0.254	82	Sand Seal
4	1065	Arizona	4	5	9	Friction Course	AC	Asphalt concrete layer	1.016	2	Hot Mixed, Hot Laid AC, Open Graded
4	1065	Arizona	4	4	3	Original Surface Layer	AC	Asphalt concrete layer	14.478	1	Hot Mixed, Hot Laid AC, Dense Graded
4	1065	Arizona	4	3	5	Base Layer	TB	Bound (treated) base	34.798	321	Asphalt Treated Mixture
4	1065	Arizona	4	2	6	Subbase Layer	TS	Bound (treated) subbase	12.7	338	Lime-Treated Soil
4	1065	Arizona	4	1	7	Subgrade	SS	Subgrade (untreated)		267	Coarse-Grained Soil: Clayey Gravel with Sand
4	1065	Arizona	5	7	9	Friction Course	AC	Asphalt concrete layer	3.048	2	Hot Mixed, Hot Laid AC, Open Graded
4	1065	Arizona	5	6	10	Surface Treatment	AC	Asphalt concrete layer	0	82	Sand Seal
4	1065	Arizona	5	5	9	Friction Course	AC	Asphalt concrete layer	0	2	Hot Mixed, Hot Laid AC, Open Graded
4	1065	Arizona	5	4	3	Original Surface Layer	AC	Asphalt concrete layer	13.716	1	Hot Mixed, Hot Laid AC, Dense Graded
4	1065	Arizona	5	3	5	Base Layer	TB	Bound (treated) base	34.798	321	Asphalt Treated Mixture
4	1065	Arizona	5	2	6	Subbase Layer	TS	Bound (treated) subbase	12.7	338	Lime-Treated Soil
4	1065	Arizona	5	1	7	Subgrade	SS	Subgrade (untreated)		267	Coarse-Grained Soil: Clayey Gravel with Sand
4	1065	Arizona	6	8	9	Friction Course	AC	Asphalt concrete layer	1.778	20	Other
4	1065	Arizona	6	7	9	Friction Course	AC	Asphalt concrete layer	0	2	Hot Mixed, Hot Laid AC, Open Graded
4	1065	Arizona	6	6	10	Surface Treatment	AC	Asphalt concrete layer	0	82	Sand Seal
4	1065	Arizona	6	5	9	Friction Course	AC	Asphalt concrete layer	0	2	Hot Mixed, Hot Laid AC, Open Graded
4	1065	Arizona	6	4	3	Original Surface Layer	AC	Asphalt concrete layer	13.716	1	Hot Mixed, Hot Laid AC, Dense Graded
4	1065	Arizona	6	3	5	Base Layer	TB	Bound (treated) base	34.798	321	Asphalt Treated Mixture
4	1065	Arizona	6	2	6	Subbase Layer	TS	Bound (treated) subbase	12.7	338	Lime-Treated Soil
4	1065	Arizona	6	1	7	Subgrade	SS	Subgrade (untreated)		267	Coarse-Grained Soil: Clayey Gravel with Sand
4	6053	Arizona	1	5	9	Friction Course	AC	Asphalt concrete layer	1.27	2	Hot Mixed, Hot Laid AC, Open Graded
4	6053	Arizona	1	4	1	Overlay	AC	Asphalt concrete layer	10.668	1	Hot Mixed, Hot Laid AC, Dense Graded
4	6053	Arizona	1	3	3	Original Surface Layer	AC	Asphalt concrete layer	8.128	1	Hot Mixed, Hot Laid AC, Dense Graded
4	6053	Arizona	1	2	5	Base Layer	GB	Unbound (granular) base	28.956	308	Soil-Aggregate Mixture (Predominantly Coarse-Grained)
4	6053	Arizona	1	1	7	Subgrade	SS	Subgrade (untreated)		215	Coarse-Grained Soil: Silty Sand with Gravel
4	6053	Arizona	2	6	2	Seal Coat	AC	Asphalt concrete layer	0.254	73	Fog Seal
4	6053	Arizona	2	5	9	Friction Course	AC	Asphalt concrete layer	1.27	2	Hot Mixed, Hot Laid AC, Open Graded
4	6053	Arizona	2	4	1	Overlay	AC	Asphalt concrete layer	10.668	1	Hot Mixed, Hot Laid AC, Dense Graded
4	6053	Arizona	2	3	3	Original Surface Layer	AC	Asphalt concrete layer	8.128	1	Hot Mixed, Hot Laid AC, Dense Graded
4	6053	Arizona	2	2	5	Base Layer	GB	Unbound (granular) base	28.956	308	Soil-Aggregate Mixture (Predominantly Coarse-Grained)
4	6053	Arizona	2	1	7	Subgrade	SS	Subgrade (untreated)		215	Coarse-Grained Soil: Silty Sand with Gravel
4	6054	Arizona	1	5	9	Friction Course	AC	Asphalt concrete layer	1.778	2	Hot Mixed, Hot Laid AC, Open Graded
4	6054	Arizona	1	4	1	Overlay	AC	Asphalt concrete layer	3.556	1	Hot Mixed, Hot Laid AC, Dense Graded
4	6054	Arizona	1	3	3	Original Surface Layer	AC	Asphalt concrete layer	17.78	1	Hot Mixed, Hot Laid AC, Dense Graded
4	6054	Arizona	1	2	5	Base Layer	GB	Unbound (granular) base	79.756	308	Soil-Aggregate Mixture (Predominantly Coarse-Grained)
4	6054	Arizona	1	1	7	Subgrade	SS	Subgrade (untreated)		215	Coarse-Grained Soil: Silty Sand with Gravel
4	6054	Arizona	2	5	9	Friction Course	AC	Asphalt concrete layer	1.778	2	Hot Mixed, Hot Laid AC, Open Graded
4	6054	Arizona	2	4	1	Overlay	AC	Asphalt concrete layer	3.556	1	Hot Mixed, Hot Laid AC, Dense Graded
4	6054	Arizona	2	3	3	Original Surface Layer	AC	Asphalt concrete layer	17.78	1	Hot Mixed, Hot Laid AC, Dense Graded
4	6054	Arizona	2	2	5	Base Layer	GB	Unbound (granular) base	79.756	308	Soil-Aggregate Mixture (Predominantly Coarse-Grained)
4	6054	Arizona	2	1	7	Subgrade	SS	Subgrade (untreated)		215	Coarse-Grained Soil: Silty Sand with Gravel
4	6054	Arizona	3	5	9	Friction Course	AC	Asphalt concrete layer	1.778	2	Hot Mixed, Hot Laid AC, Open Graded
4	6054	Arizona	3	4	1	Overlay	AC	Asphalt concrete layer	3.556	1	Hot Mixed, Hot Laid AC, Dense Graded
4	6054	Arizona	3	3	3	Original Surface Layer	AC	Asphalt concrete layer	17.78	1	Hot Mixed, Hot Laid AC, Dense Graded
4	6054	Arizona	3	2	5	Base Layer	GB	Unbound (granular) base	79.756	308	Soil-Aggregate Mixture (Predominantly Coarse-Grained)
4	6054	Arizona	3	1	7	Subgrade	SS	Subgrade (untreated)		215	Coarse-Grained Soil: Silty Sand with Gravel
4	6055	Arizona	1	5	9	Friction Course	AC	Asphalt concrete layer	1.524	2	Hot Mixed, Hot Laid AC, Open Graded
4	6055	Arizona	1	4	1	Overlay	AC	Asphalt concrete layer	4.572	1	Hot Mixed, Hot Laid AC, Dense Graded
4	6055	Arizona	1	3	3	Original Surface Layer	AC	Asphalt concrete layer	4.572	1	Hot Mixed, Hot Laid AC, Dense Graded
4	6055	Arizona	1	2	5	Base Layer	GB	Unbound (granular) base	29.972	308	Soil-Aggregate Mixture (Predominantly Coarse-Grained)
4	6055	Arizona	1	1	7	Subgrade	SS	Subgrade (untreated)		267	Coarse-Grained Soil: Clayey Gravel with Sand
4	6055	Arizona	2	6	2	Seal Coat	AC	Asphalt concrete layer	0.254	82	Sand Seal
4	6055	Arizona	2	5	9	Friction Course	AC	Asphalt concrete layer	1.524	2	Hot Mixed, Hot Laid AC, Open Graded
4	6055	Arizona	2	4	1	Overlay	AC	Asphalt concrete layer	4.572	1	Hot Mixed, Hot Laid AC, Dense Graded
4	6055	Arizona	2	3	3	Original Surface Layer	AC	Asphalt concrete layer	4.572	1	Hot Mixed, Hot Laid AC, Dense Graded
4	6055	Arizona	2	2	5	Base Layer	GB	Unbound (granular) base	29.972	308	Soil-Aggregate Mixture (Predominantly Coarse-Grained)
4	6055	Arizona	2	1	7	Subgrade	SS	Subgrade (untreated)		267	Coarse-Grained Soil: Clayey Gravel with Sand
4	6055	Arizona	3	8	9	Friction Course	AC	Asphalt concrete layer	1.27	2	Hot Mixed, Hot Laid AC, Open Graded
4	6055	Arizona	3	7	1	Overlay	AC	Asphalt concrete layer	5.08	1	Hot Mixed, Hot Laid AC, Dense Graded
4	6055	Arizona	3	6	2	Seal Coat	AC	Asphalt concrete layer	0	82	Sand Seal
4	6055	Arizona	3	5	9	Friction Course	AC	Asphalt concrete layer	0	2	Hot Mixed, Hot Laid AC, Open Graded
4	6055	Arizona	3	4	1	Overlay	AC	Asphalt concrete layer	4.572	1	Hot Mixed, Hot Laid AC, Dense Graded
4	6055	Arizona	3	3	3	Original Surface Layer	AC	Asphalt concrete layer	4.572	1	Hot Mixed, Hot Laid AC, Dense Graded
4	6055	Arizona	3	2	5	Base Layer	GB	Unbound (granular) base	29.972	308	Soil-Aggregate Mixture (Predominantly Coarse-Grained)
4	6055	Arizona	3	1	7	Subgrade	SS	Subgrade (untreated)		267	Coarse-Grained Soil: Clayey Gravel with Sand
4	6060	Arizona	1	5	9	Friction Course	AC	Asphalt concrete layer	1.524	2	Hot Mixed, Hot Laid AC, Open Graded
4	6060	Arizona	1	4	1	Overlay	AC	Asphalt concrete layer	8.636	1	Hot Mixed, Hot Laid AC, Dense Graded
4	6060	Arizona	1	3	3	Original Surface Layer	AC	Asphalt concrete layer	10.668	1	Hot Mixed, Hot Laid AC, Dense Graded
4	6060	Arizona	1	2	5	Base Layer	GB	Unbound (granular) base	25.4	308	Soil-Aggregate Mixture (Predominantly Coarse-Grained)
4	6060	Arizona	1	1	7	Subgrade	SS	Subgrade (untreated)		267	Coarse-Grained Soil: Clayey Gravel with Sand
4	6060	Arizona	2	5	9	Friction Course	AC	Asphalt concrete layer	1.524	2	Hot Mixed, Hot Laid AC, Open Graded
4	6060	Arizona	2	4	1	Overlay	AC	Asphalt concrete layer	8.636	1	Hot Mixed, Hot Laid AC, Dense Graded
4	6060	Arizona	2	3	3	Original Surface Layer	AC	Asphalt concrete layer	10.668	1	Hot Mixed, Hot Laid AC, Dense Graded
4	6060	Arizona	2	2	5	Base Layer	GB	Unbound (granular) base	25.4	308	Soil-Aggregate Mixture (Predominantly Coarse-Grained)
4	6060	Arizona	2	1	7	Subgrade	SS	Subgrade (untreated)		267	Coarse-Grained Soil: Clayey Gravel with Sand
4	6060	Arizona	3	6	2	Seal Coat	AC	Asphalt concrete layer	0.254	73	Fog Seal
4	6060	Arizona	3	5	9	Friction Course	AC	Asphalt concrete layer	1.524	2	Hot Mixed, Hot Laid AC, Open Graded
4	6060	Arizona	3	4	1	Overlay	AC	Asphalt concrete layer	8.636	1	Hot Mixed, Hot Laid AC, Dense Graded
4	6060	Arizona	3	3	3	Original Surface Layer	AC	Asphalt concrete layer	10.668	1	Hot Mixed, Hot Laid AC, Dense Graded
4	6060	Arizona	3	2	5	Base Layer	GB	Unbound (granular) base	25.4	308	Soil-Aggregate Mixture (Predominantly Coarse-Grained)
4	6060	Arizona	3	1	7	Subgrade	SS	Subgrade (untreated)		267	Coarse-Grained Soil: Clayey Gravel with Sand
4	6060	Arizona	4	6	2	Seal Coat	AC	Asphalt concrete layer	0.254	73	Fog Seal
4	6060	Arizona	4	5	9	Friction Course	AC	Asphalt concrete layer	1.524	2	Hot Mixed, Hot Laid AC, Open Graded
4	6060	Arizona	4	4	1	Overlay	AC	Asphalt concrete layer	8.636	1	Hot Mixed, Hot Laid AC, Dense Graded
4	6060	Arizona	4	3	3	Original Surface Layer	AC	Asphalt concrete layer	10.668	1	Hot Mixed, Hot Laid AC, Dense Graded
4	6060	Arizona	4	2	5	Base Layer	GB	Unbound (granular) base	25.4	308	Soil-Aggregate Mixture (Predominantly Coarse-Grained)
4	6060	Arizona	4	1	7	Subgrade	SS	Subgrade (untreated)		267	Coarse-Grained Soil: Clayey Gravel with Sand
4	6060	Arizona	5	8	9	Friction Course	AC	Asphalt concrete layer	2.286	2	Hot Mixed, Hot Laid AC, Open Graded
4	6060	Arizona	5	7	1	Overlay	AC	Asphalt concrete layer	6.604	1	Hot Mixed, Hot Laid AC, Dense Graded
4	6060	Arizona	5	6	2	Seal Coat	AC	Asphalt concrete layer	0	73	Fog Seal
4	6060	Arizona	5	5	9	Friction Course	AC	Asphalt concrete layer	0	2	Hot Mixed, Hot Laid AC, Open Graded
4	6060	Arizona	5	4	1	Overlay	AC	Asphalt concrete layer	1.016	1	Hot Mixed, Hot Laid AC, Dense Graded
4	6060	Arizona	5	3	3	Original Surface Layer	AC	Asphalt concrete layer	10.668	1	Hot Mixed, Hot Laid AC, Dense Graded
4	6060	Arizona	5	2	5	Base Layer	GB	Unbound (granular) base	25.4	308	Soil-Aggregate Mixture (Predominantly Coarse-Grained)
4	6060	Arizona	5	1	7	Subgrade	SS	Subgrade (untreated)		267	Coarse-Grained Soil: Clayey Gravel with Sand
4	A310	Arizona	1	4	9	Friction Course	AC	Asphalt concrete layer	1.016	2	Hot Mixed, Hot Laid AC, Open Graded
4	A310	Arizona	1	3	3	Original Surface Layer	AC	Asphalt concrete layer	10.922	1	Hot Mixed, Hot Laid AC, Dense Graded
4	A310	Arizona	1	2	5	Base Layer	GB	Unbound (granular) base	47.244	308	Soil-Aggregate Mixture (Predominantly Coarse-Grained)
4	A310	Arizona	1	1	7	Subgrade	SS	Subgrade (untreated)		217	Coarse-Grained Soil: Clayey Sand with Gravel
4	A310	Arizona	2	5	1	Overlay	AC	Asphalt concrete layer	3.048	1	Hot Mixed, Hot Laid AC, Dense Graded
4	A310	Arizona	2	4	9	Friction Course	AC	Asphalt concrete layer	1.016	2	Hot Mixed, Hot Laid AC, Open Graded
4	A310	Arizona	2	3	3	Original Surface Layer	AC	Asphalt concrete layer	10.922	1	Hot Mixed, Hot Laid AC, Dense Graded
4	A310	Arizona	2	2	5	Base Layer	GB	Unbound (granular) base	47.244	308	Soil-Aggregate Mixture (Predominantly Coarse-Grained)
4	A310	Arizona	2	1	7	Subgrade	SS	Subgrade (untreated)		217	Coarse-Grained Soil: Clayey Sand with Gravel
4	A320	Arizona	1	4	9	Friction Course	AC	Asphalt concrete layer	1.27	2	Hot Mixed, Hot Laid AC, Open Graded
4	A320	Arizona	1	3	3	Original Surface Layer	AC	Asphalt concrete layer	9.144	1	Hot Mixed, Hot Laid AC, Dense Graded
4	A320	Arizona	1	2	5	Base Layer	GB	Unbound (granular) base	47.244	308	Soil-Aggregate Mixture (Predominantly Coarse-Grained)
4	A320	Arizona	1	1	7	Subgrade	SS	Subgrade (untreated)		217	Coarse-Grained Soil: Clayey Sand with Gravel
4	A320	Arizona	2	5	2	Seal Coat	AC	Asphalt concrete layer	0.254	72	Slurry Seal
4	A320	Arizona	2	4	9	Friction Course	AC	Asphalt concrete layer	1.27	2	Hot Mixed, Hot Laid AC, Open Graded
4	A320	Arizona	2	3	3	Original Surface Layer	AC	Asphalt concrete layer	9.144	1	Hot Mixed, Hot Laid AC, Dense Graded
4	A320	Arizona	2	2	5	Base Layer	GB	Unbound (granular) base	47.244	308	Soil-Aggregate Mixture (Predominantly Coarse-Grained)
4	A320	Arizona	2	1	7	Subgrade	SS	Subgrade (untreated)		217	Coarse-Grained Soil: Clayey Sand with Gravel
4	A330	Arizona	1	4	9	Friction Course	AC	Asphalt concrete layer	1.524	2	Hot Mixed, Hot Laid AC, Open Graded
4	A330	Arizona	1	3	3	Original Surface Layer	AC	Asphalt concrete layer	8.89	1	Hot Mixed, Hot Laid AC, Dense Graded
4	A330	Arizona	1	2	5	Base Layer	GB	Unbound (granular) base	47.244	308	Soil-Aggregate Mixture (Predominantly Coarse-Grained)
4	A330	Arizona	1	1	7	Subgrade	SS	Subgrade (untreated)		217	Coarse-Grained Soil: Clayey Sand with Gravel
4	A330	Arizona	2	4	9	Friction Course	AC	Asphalt concrete layer	1.524	2	Hot Mixed, Hot Laid AC, Open Graded
4	A330	Arizona	2	3	3	Original Surface Layer	AC	Asphalt concrete layer	8.89	1	Hot Mixed, Hot Laid AC, Dense Graded
4	A330	Arizona	2	2	5	Base Layer	GB	Unbound (granular) base	47.244	308	Soil-Aggregate Mixture (Predominantly Coarse-Grained)
4	A330	Arizona	2	1	7	Subgrade	SS	Subgrade (untreated)		217	Coarse-Grained Soil: Clayey Sand with Gravel
4	A350	Arizona	1	4	9	Friction Course	AC	Asphalt concrete layer	1.27	2	Hot Mixed, Hot Laid AC, Open Graded
4	A350	Arizona	1	3	3	Original Surface Layer	AC	Asphalt concrete layer	9.398	1	Hot Mixed, Hot Laid AC, Dense Graded
4	A350	Arizona	1	2	5	Base Layer	GB	Unbound (granular) base	47.244	308	Soil-Aggregate Mixture (Predominantly Coarse-Grained)
4	A350	Arizona	1	1	7	Subgrade	SS	Subgrade (untreated)		217	Coarse-Grained Soil: Clayey Sand with Gravel
4	A350	Arizona	2	5	2	Seal Coat	AC	Asphalt concrete layer	0.508	71	Chip Seal
4	A350	Arizona	2	4	9	Friction Course	AC	Asphalt concrete layer	1.27	2	Hot Mixed, Hot Laid AC, Open Graded
4	A350	Arizona	2	3	3	Original Surface Layer	AC	Asphalt concrete layer	9.398	1	Hot Mixed, Hot Laid AC, Dense Graded
4	A350	Arizona	2	2	5	Base Layer	GB	Unbound (granular) base	47.244	308	Soil-Aggregate Mixture (Predominantly Coarse-Grained)
4	A350	Arizona	2	1	7	Subgrade	SS	Subgrade (untreated)		217	Coarse-Grained Soil: Clayey Sand with Gravel
4	A390	Arizona	1	4	9	Friction Course	AC	Asphalt concrete layer	1.524	2	Hot Mixed, Hot Laid AC, Open Graded
4	A390	Arizona	1	3	3	Original Surface Layer	AC	Asphalt concrete layer	9.652	1	Hot Mixed, Hot Laid AC, Dense Graded
4	A390	Arizona	1	2	5	Base Layer	GB	Unbound (granular) base	47.244	308	Soil-Aggregate Mixture (Predominantly Coarse-Grained)
4	A390	Arizona	1	1	7	Subgrade	SS	Subgrade (untreated)		217	Coarse-Grained Soil: Clayey Sand with Gravel
4	A390	Arizona	2	5	2	Seal Coat	AC	Asphalt concrete layer	3.81	71	Chip Seal
4	A390	Arizona	2	4	9	Friction Course	AC	Asphalt concrete layer	1.524	2	Hot Mixed, Hot Laid AC, Open Graded
4	A390	Arizona	2	3	3	Original Surface Layer	AC	Asphalt concrete layer	9.652	1	Hot Mixed, Hot Laid AC, Dense Graded
4	A390	Arizona	2	2	5	Base Layer	GB	Unbound (granular) base	47.244	308	Soil-Aggregate Mixture (Predominantly Coarse-Grained)
4	A390	Arizona	2	1	7	Subgrade	SS	Subgrade (untreated)		217	Coarse-Grained Soil: Clayey Sand with Gravel
4	A901	Arizona	1	3	3	Original Surface Layer	AC	Asphalt concrete layer	17.526	1	Hot Mixed, Hot Laid AC, Dense Graded
4	A901	Arizona	1	2	5	Base Layer	GB	Unbound (granular) base	10.16	304	Crushed Gravel
4	A901	Arizona	1	1	7	Subgrade	SS	Subgrade (untreated)		215	Coarse-Grained Soil: Silty Sand with Gravel
4	A902	Arizona	1	3	3	Original Surface Layer	AC	Asphalt concrete layer	16.51	1	Hot Mixed, Hot Laid AC, Dense Graded
4	A902	Arizona	1	2	5	Base Layer	GB	Unbound (granular) base	10.16	304	Crushed Gravel
4	A902	Arizona	1	1	7	Subgrade	SS	Subgrade (untreated)		215	Coarse-Grained Soil: Silty Sand with Gravel
4	A902	Arizona	2	3	3	Original Surface Layer	AC	Asphalt concrete layer	16.51	1	Hot Mixed, Hot Laid AC, Dense Graded
4	A902	Arizona	2	2	5	Base Layer	GB	Unbound (granular) base	10.16	304	Crushed Gravel
4	A902	Arizona	2	1	7	Subgrade	SS	Subgrade (untreated)		215	Coarse-Grained Soil: Silty Sand with Gravel
4	A902	Arizona	3	4	2	Seal Coat	AC	Asphalt concrete layer	1.27	72	Slurry Seal
4	A902	Arizona	3	3	3	Original Surface Layer	AC	Asphalt concrete layer	16.51	1	Hot Mixed, Hot Laid AC, Dense Graded
4	A902	Arizona	3	2	5	Base Layer	GB	Unbound (granular) base	10.16	304	Crushed Gravel
4	A902	Arizona	3	1	7	Subgrade	SS	Subgrade (untreated)		215	Coarse-Grained Soil: Silty Sand with Gravel
4	A903	Arizona	1	3	3	Original Surface Layer	AC	Asphalt concrete layer	17.018	1	Hot Mixed, Hot Laid AC, Dense Graded
4	A903	Arizona	1	2	5	Base Layer	GB	Unbound (granular) base	10.16	304	Crushed Gravel
4	A903	Arizona	1	1	7	Subgrade	SS	Subgrade (untreated)		261	Coarse-Grained Soil: Well-Graded Gravel with Silt and Sand
4	AA01	Arizona	1	4	1	Overlay	AC	Asphalt concrete layer	16.256	1	Hot Mixed, Hot Laid AC, Dense Graded
4	AA01	Arizona	1	3	4	AC Layer Below Surface (Binder Course)	AC	Asphalt concrete layer	5.334	1	Hot Mixed, Hot Laid AC, Dense Graded
4	AA01	Arizona	1	2	3	Original Surface Layer	AC	Asphalt concrete layer	8.128	1	Hot Mixed, Hot Laid AC, Dense Graded
4	AA01	Arizona	1	1	7	Subgrade	SS	Subgrade (untreated)		201	Coarse-Grained Soils: Sand
4	AA01	Arizona	2	5	1	Overlay	AC	Asphalt concrete layer	11.176	1	Hot Mixed, Hot Laid AC, Dense Graded
4	AA01	Arizona	2	4	1	Overlay	AC	Asphalt concrete layer	6.096	1	Hot Mixed, Hot Laid AC, Dense Graded
4	AA01	Arizona	2	3	4	AC Layer Below Surface (Binder Course)	AC	Asphalt concrete layer	5.334	1	Hot Mixed, Hot Laid AC, Dense Graded
4	AA01	Arizona	2	2	3	Original Surface Layer	AC	Asphalt concrete layer	8.128	1	Hot Mixed, Hot Laid AC, Dense Graded
4	AA01	Arizona	2	1	7	Subgrade	SS	Subgrade (untreated)		201	Coarse-Grained Soils: Sand
4	AA02	Arizona	1	4	1	Overlay	AC	Asphalt concrete layer	16.002	1	Hot Mixed, Hot Laid AC, Dense Graded
4	AA02	Arizona	1	3	4	AC Layer Below Surface (Binder Course)	AC	Asphalt concrete layer	5.588	1	Hot Mixed, Hot Laid AC, Dense Graded
4	AA02	Arizona	1	2	3	Original Surface Layer	AC	Asphalt concrete layer	8.636	1	Hot Mixed, Hot Laid AC, Dense Graded
4	AA02	Arizona	1	1	7	Subgrade	SS	Subgrade (untreated)		201	Coarse-Grained Soils: Sand
4	AA02	Arizona	2	5	1	Overlay	AC	Asphalt concrete layer	11.43	91	Warm Mix Asphalt Concrete, Dense Graded
4	AA02	Arizona	2	4	1	Overlay	AC	Asphalt concrete layer	5.842	1	Hot Mixed, Hot Laid AC, Dense Graded
4	AA02	Arizona	2	3	4	AC Layer Below Surface (Binder Course)	AC	Asphalt concrete layer	5.588	1	Hot Mixed, Hot Laid AC, Dense Graded
4	AA02	Arizona	2	2	3	Original Surface Layer	AC	Asphalt concrete layer	8.636	1	Hot Mixed, Hot Laid AC, Dense Graded
4	AA02	Arizona	2	1	7	Subgrade	SS	Subgrade (untreated)		201	Coarse-Grained Soils: Sand
4	AA03	Arizona	1	4	1	Overlay	AC	Asphalt concrete layer	17.526	1	Hot Mixed, Hot Laid AC, Dense Graded
4	AA03	Arizona	1	3	4	AC Layer Below Surface (Binder Course)	AC	Asphalt concrete layer	3.302	1	Hot Mixed, Hot Laid AC, Dense Graded
4	AA03	Arizona	1	2	3	Original Surface Layer	AC	Asphalt concrete layer	7.62	1	Hot Mixed, Hot Laid AC, Dense Graded
4	AA03	Arizona	1	1	7	Subgrade	SS	Subgrade (untreated)		201	Coarse-Grained Soils: Sand
4	AA03	Arizona	2	5	1	Overlay	AC	Asphalt concrete layer	11.176	91	Warm Mix Asphalt Concrete, Dense Graded
4	AA03	Arizona	2	4	1	Overlay	AC	Asphalt concrete layer	7.366	1	Hot Mixed, Hot Laid AC, Dense Graded
4	AA03	Arizona	2	3	4	AC Layer Below Surface (Binder Course)	AC	Asphalt concrete layer	3.302	1	Hot Mixed, Hot Laid AC, Dense Graded
4	AA03	Arizona	2	2	3	Original Surface Layer	AC	Asphalt concrete layer	7.62	1	Hot Mixed, Hot Laid AC, Dense Graded
4	AA03	Arizona	2	1	7	Subgrade	SS	Subgrade (untreated)		201	Coarse-Grained Soils: Sand
4	AA59	Arizona	1	4	1	Overlay	AC	Asphalt concrete layer	15.494	1	Hot Mixed, Hot Laid AC, Dense Graded
4	AA59	Arizona	1	3	4	AC Layer Below Surface (Binder Course)	AC	Asphalt concrete layer	4.826	1	Hot Mixed, Hot Laid AC, Dense Graded
4	AA59	Arizona	1	2	3	Original Surface Layer	AC	Asphalt concrete layer	9.652	1	Hot Mixed, Hot Laid AC, Dense Graded
4	AA59	Arizona	1	1	7	Subgrade	SS	Subgrade (untreated)		201	Coarse-Grained Soils: Sand
4	AA59	Arizona	2	5	1	Overlay	AC	Asphalt concrete layer	11.43	1	Hot Mixed, Hot Laid AC, Dense Graded
4	AA59	Arizona	2	4	1	Overlay	AC	Asphalt concrete layer	5.334	1	Hot Mixed, Hot Laid AC, Dense Graded
4	AA59	Arizona	2	3	4	AC Layer Below Surface (Binder Course)	AC	Asphalt concrete layer	4.826	1	Hot Mixed, Hot Laid AC, Dense Graded
4	AA59	Arizona	2	2	3	Original Surface Layer	AC	Asphalt concrete layer	9.652	1	Hot Mixed, Hot Laid AC, Dense Graded
4	AA59	Arizona	2	1	7	Subgrade	SS	Subgrade (untreated)		201	Coarse-Grained Soils: Sand
4	AA60	Arizona	1	4	1	Overlay	AC	Asphalt concrete layer	19.558	1	Hot Mixed, Hot Laid AC, Dense Graded
4	AA60	Arizona	1	3	4	AC Layer Below Surface (Binder Course)	AC	Asphalt concrete layer	5.588	1	Hot Mixed, Hot Laid AC, Dense Graded
4	AA60	Arizona	1	2	3	Original Surface Layer	AC	Asphalt concrete layer	9.652	1	Hot Mixed, Hot Laid AC, Dense Graded
4	AA60	Arizona	1	1	7	Subgrade	SS	Subgrade (untreated)		201	Coarse-Grained Soils: Sand
4	AA60	Arizona	2	5	1	Overlay	AC	Asphalt concrete layer	10.922	91	Warm Mix Asphalt Concrete, Dense Graded
4	AA60	Arizona	2	4	1	Overlay	AC	Asphalt concrete layer	9.398	1	Hot Mixed, Hot Laid AC, Dense Graded
4	AA60	Arizona	2	3	4	AC Layer Below Surface (Binder Course)	AC	Asphalt concrete layer	5.588	1	Hot Mixed, Hot Laid AC, Dense Graded
4	AA60	Arizona	2	2	3	Original Surface Layer	AC	Asphalt concrete layer	9.652	1	Hot Mixed, Hot Laid AC, Dense Graded
4	AA60	Arizona	2	1	7	Subgrade	SS	Subgrade (untreated)		201	Coarse-Grained Soils: Sand
4	AA61	Arizona	1	4	1	Overlay	AC	Asphalt concrete layer	14.732	1	Hot Mixed, Hot Laid AC, Dense Graded
4	AA61	Arizona	1	3	4	AC Layer Below Surface (Binder Course)	AC	Asphalt concrete layer	9.906	1	Hot Mixed, Hot Laid AC, Dense Graded
4	AA61	Arizona	1	2	3	Original Surface Layer	AC	Asphalt concrete layer	8.89	1	Hot Mixed, Hot Laid AC, Dense Graded
4	AA61	Arizona	1	1	7	Subgrade	SS	Subgrade (untreated)		201	Coarse-Grained Soils: Sand
4	AA61	Arizona	2	5	1	Overlay	AC	Asphalt concrete layer	10.922	91	Warm Mix Asphalt Concrete, Dense Graded
4	AA61	Arizona	2	4	1	Overlay	AC	Asphalt concrete layer	4.318	1	Hot Mixed, Hot Laid AC, Dense Graded
4	AA61	Arizona	2	3	4	AC Layer Below Surface (Binder Course)	AC	Asphalt concrete layer	9.906	1	Hot Mixed, Hot Laid AC, Dense Graded
4	AA61	Arizona	2	2	3	Original Surface Layer	AC	Asphalt concrete layer	8.89	1	Hot Mixed, Hot Laid AC, Dense Graded
4	AA61	Arizona	2	1	7	Subgrade	SS	Subgrade (untreated)		201	Coarse-Grained Soils: Sand
4	B310	Arizona	1	5	10	Surface Treatment	AC	Asphalt concrete layer	0.254	11	Single Surface Treatment
4	B310	Arizona	1	4	9	Friction Course	AC	Asphalt concrete layer	0.508	2	Hot Mixed, Hot Laid AC, Open Graded
4	B310	Arizona	1	3	3	Original Surface Layer	AC	Asphalt concrete layer	11.43	1	Hot Mixed, Hot Laid AC, Dense Graded
4	B310	Arizona	1	2	5	Base Layer	GB	Unbound (granular) base	21.336	308	Soil-Aggregate Mixture (Predominantly Coarse-Grained)
4	B310	Arizona	1	1	7	Subgrade	SS	Subgrade (untreated)		215	Coarse-Grained Soil: Silty Sand with Gravel
4	B310	Arizona	2	6	1	Overlay	AC	Asphalt concrete layer	3.556	1	Hot Mixed, Hot Laid AC, Dense Graded
4	B310	Arizona	2	5	10	Surface Treatment	AC	Asphalt concrete layer	0.254	11	Single Surface Treatment
4	B310	Arizona	2	4	9	Friction Course	AC	Asphalt concrete layer	0.508	2	Hot Mixed, Hot Laid AC, Open Graded
4	B310	Arizona	2	3	3	Original Surface Layer	AC	Asphalt concrete layer	11.43	1	Hot Mixed, Hot Laid AC, Dense Graded
4	B310	Arizona	2	2	5	Base Layer	GB	Unbound (granular) base	21.336	308	Soil-Aggregate Mixture (Predominantly Coarse-Grained)
4	B310	Arizona	2	1	7	Subgrade	SS	Subgrade (untreated)		215	Coarse-Grained Soil: Silty Sand with Gravel
4	B320	Arizona	1	5	10	Surface Treatment	AC	Asphalt concrete layer	0.254	11	Single Surface Treatment
4	B320	Arizona	1	4	9	Friction Course	AC	Asphalt concrete layer	1.016	2	Hot Mixed, Hot Laid AC, Open Graded
4	B320	Arizona	1	3	3	Original Surface Layer	AC	Asphalt concrete layer	13.97	1	Hot Mixed, Hot Laid AC, Dense Graded
4	B320	Arizona	1	2	5	Base Layer	GB	Unbound (granular) base	21.336	308	Soil-Aggregate Mixture (Predominantly Coarse-Grained)
4	B320	Arizona	1	1	7	Subgrade	SS	Subgrade (untreated)		215	Coarse-Grained Soil: Silty Sand with Gravel
4	B320	Arizona	2	6	2	Seal Coat	AC	Asphalt concrete layer	0.508	72	Slurry Seal
4	B320	Arizona	2	5	10	Surface Treatment	AC	Asphalt concrete layer	0.254	11	Single Surface Treatment
4	B320	Arizona	2	4	9	Friction Course	AC	Asphalt concrete layer	1.016	2	Hot Mixed, Hot Laid AC, Open Graded
4	B320	Arizona	2	3	3	Original Surface Layer	AC	Asphalt concrete layer	13.97	1	Hot Mixed, Hot Laid AC, Dense Graded
4	B320	Arizona	2	2	5	Base Layer	GB	Unbound (granular) base	21.336	308	Soil-Aggregate Mixture (Predominantly Coarse-Grained)
4	B320	Arizona	2	1	7	Subgrade	SS	Subgrade (untreated)		215	Coarse-Grained Soil: Silty Sand with Gravel
4	B320	Arizona	3	6	2	Seal Coat	AC	Asphalt concrete layer	0.508	72	Slurry Seal
4	B320	Arizona	3	5	10	Surface Treatment	AC	Asphalt concrete layer	0.254	11	Single Surface Treatment
4	B320	Arizona	3	4	9	Friction Course	AC	Asphalt concrete layer	1.016	2	Hot Mixed, Hot Laid AC, Open Graded
4	B320	Arizona	3	3	3	Original Surface Layer	AC	Asphalt concrete layer	13.97	1	Hot Mixed, Hot Laid AC, Dense Graded
4	B320	Arizona	3	2	5	Base Layer	GB	Unbound (granular) base	21.336	308	Soil-Aggregate Mixture (Predominantly Coarse-Grained)
4	B320	Arizona	3	1	7	Subgrade	SS	Subgrade (untreated)		215	Coarse-Grained Soil: Silty Sand with Gravel
4	B330	Arizona	1	5	10	Surface Treatment	AC	Asphalt concrete layer	0.254	11	Single Surface Treatment
4	B330	Arizona	1	4	9	Friction Course	AC	Asphalt concrete layer	1.27	2	Hot Mixed, Hot Laid AC, Open Graded
4	B330	Arizona	1	3	3	Original Surface Layer	AC	Asphalt concrete layer	11.938	1	Hot Mixed, Hot Laid AC, Dense Graded
4	B330	Arizona	1	2	5	Base Layer	GB	Unbound (granular) base	21.336	308	Soil-Aggregate Mixture (Predominantly Coarse-Grained)
4	B330	Arizona	1	1	7	Subgrade	SS	Subgrade (untreated)		215	Coarse-Grained Soil: Silty Sand with Gravel
4	B330	Arizona	2	5	10	Surface Treatment	AC	Asphalt concrete layer	0.254	11	Single Surface Treatment
4	B330	Arizona	2	4	9	Friction Course	AC	Asphalt concrete layer	1.27	2	Hot Mixed, Hot Laid AC, Open Graded
4	B330	Arizona	2	3	3	Original Surface Layer	AC	Asphalt concrete layer	11.938	1	Hot Mixed, Hot Laid AC, Dense Graded
4	B330	Arizona	2	2	5	Base Layer	GB	Unbound (granular) base	21.336	308	Soil-Aggregate Mixture (Predominantly Coarse-Grained)
4	B330	Arizona	2	1	7	Subgrade	SS	Subgrade (untreated)		215	Coarse-Grained Soil: Silty Sand with Gravel
4	B350	Arizona	1	5	10	Surface Treatment	AC	Asphalt concrete layer	0.254	11	Single Surface Treatment
4	B350	Arizona	1	4	9	Friction Course	AC	Asphalt concrete layer	1.016	2	Hot Mixed, Hot Laid AC, Open Graded
4	B350	Arizona	1	3	3	Original Surface Layer	AC	Asphalt concrete layer	14.224	1	Hot Mixed, Hot Laid AC, Dense Graded
4	B350	Arizona	1	2	5	Base Layer	GB	Unbound (granular) base	21.336	308	Soil-Aggregate Mixture (Predominantly Coarse-Grained)
4	B350	Arizona	1	1	7	Subgrade	SS	Subgrade (untreated)		215	Coarse-Grained Soil: Silty Sand with Gravel
4	B350	Arizona	2	6	2	Seal Coat	AC	Asphalt concrete layer	0.762	71	Chip Seal
4	B350	Arizona	2	5	10	Surface Treatment	AC	Asphalt concrete layer	0.254	11	Single Surface Treatment
4	B350	Arizona	2	4	9	Friction Course	AC	Asphalt concrete layer	1.016	2	Hot Mixed, Hot Laid AC, Open Graded
4	B350	Arizona	2	3	3	Original Surface Layer	AC	Asphalt concrete layer	14.224	1	Hot Mixed, Hot Laid AC, Dense Graded
4	B350	Arizona	2	2	5	Base Layer	GB	Unbound (granular) base	21.336	308	Soil-Aggregate Mixture (Predominantly Coarse-Grained)
4	B350	Arizona	2	1	7	Subgrade	SS	Subgrade (untreated)		215	Coarse-Grained Soil: Silty Sand with Gravel
4	B350	Arizona	3	6	2	Seal Coat	AC	Asphalt concrete layer	0.762	71	Chip Seal
4	B350	Arizona	3	5	10	Surface Treatment	AC	Asphalt concrete layer	0.254	11	Single Surface Treatment
4	B350	Arizona	3	4	9	Friction Course	AC	Asphalt concrete layer	1.016	2	Hot Mixed, Hot Laid AC, Open Graded
4	B350	Arizona	3	3	3	Original Surface Layer	AC	Asphalt concrete layer	14.224	1	Hot Mixed, Hot Laid AC, Dense Graded
4	B350	Arizona	3	2	5	Base Layer	GB	Unbound (granular) base	21.336	308	Soil-Aggregate Mixture (Predominantly Coarse-Grained)
4	B350	Arizona	3	1	7	Subgrade	SS	Subgrade (untreated)		215	Coarse-Grained Soil: Silty Sand with Gravel
4	B901	Arizona	1	4	9	Friction Course	AC	Asphalt concrete layer	1.27	2	Hot Mixed, Hot Laid AC, Open Graded
4	B901	Arizona	1	3	3	Original Surface Layer	AC	Asphalt concrete layer	17.272	1	Hot Mixed, Hot Laid AC, Dense Graded
4	B901	Arizona	1	2	5	Base Layer	GB	Unbound (granular) base	27.432	304	Crushed Gravel
4	B901	Arizona	1	1	7	Subgrade	SS	Subgrade (untreated)		215	Coarse-Grained Soil: Silty Sand with Gravel
4	B901	Arizona	2	5	1	Overlay	AC	Asphalt concrete layer	11.176	1	Hot Mixed, Hot Laid AC, Dense Graded
4	B901	Arizona	2	4	9	Friction Course	AC	Asphalt concrete layer	0	2	Hot Mixed, Hot Laid AC, Open Graded
4	B901	Arizona	2	3	3	Original Surface Layer	AC	Asphalt concrete layer	7.112	1	Hot Mixed, Hot Laid AC, Dense Graded
4	B901	Arizona	2	2	5	Base Layer	GB	Unbound (granular) base	27.432	304	Crushed Gravel
4	B901	Arizona	2	1	7	Subgrade	SS	Subgrade (untreated)		215	Coarse-Grained Soil: Silty Sand with Gravel
4	B901	Arizona	3	6	1	Overlay	AC	Asphalt concrete layer	8.89	1	Hot Mixed, Hot Laid AC, Dense Graded
4	B901	Arizona	3	5	1	Overlay	AC	Asphalt concrete layer	11.176	1	Hot Mixed, Hot Laid AC, Dense Graded
4	B901	Arizona	3	4	9	Friction Course	AC	Asphalt concrete layer	0	2	Hot Mixed, Hot Laid AC, Open Graded
4	B901	Arizona	3	3	3	Original Surface Layer	AC	Asphalt concrete layer	7.112	1	Hot Mixed, Hot Laid AC, Dense Graded
4	B901	Arizona	3	2	5	Base Layer	GB	Unbound (granular) base	27.432	304	Crushed Gravel
4	B901	Arizona	3	1	7	Subgrade	SS	Subgrade (untreated)		215	Coarse-Grained Soil: Silty Sand with Gravel
4	B902	Arizona	1	4	9	Friction Course	AC	Asphalt concrete layer	1.27	2	Hot Mixed, Hot Laid AC, Open Graded
4	B902	Arizona	1	3	3	Original Surface Layer	AC	Asphalt concrete layer	18.796	1	Hot Mixed, Hot Laid AC, Dense Graded
4	B902	Arizona	1	2	5	Base Layer	GB	Unbound (granular) base	27.432	304	Crushed Gravel
4	B902	Arizona	1	1	7	Subgrade	SS	Subgrade (untreated)		215	Coarse-Grained Soil: Silty Sand with Gravel
4	B902	Arizona	2	5	1	Overlay	AC	Asphalt concrete layer	11.176	1	Hot Mixed, Hot Laid AC, Dense Graded
4	B902	Arizona	2	4	9	Friction Course	AC	Asphalt concrete layer	0	2	Hot Mixed, Hot Laid AC, Open Graded
4	B902	Arizona	2	3	3	Original Surface Layer	AC	Asphalt concrete layer	8.636	1	Hot Mixed, Hot Laid AC, Dense Graded
4	B902	Arizona	2	2	5	Base Layer	GB	Unbound (granular) base	27.432	304	Crushed Gravel
4	B902	Arizona	2	1	7	Subgrade	SS	Subgrade (untreated)		215	Coarse-Grained Soil: Silty Sand with Gravel
4	B902	Arizona	3	6	1	Overlay	AC	Asphalt concrete layer	7.62	1	Hot Mixed, Hot Laid AC, Dense Graded
4	B902	Arizona	3	5	1	Overlay	AC	Asphalt concrete layer	11.176	1	Hot Mixed, Hot Laid AC, Dense Graded
4	B902	Arizona	3	4	9	Friction Course	AC	Asphalt concrete layer	0	2	Hot Mixed, Hot Laid AC, Open Graded
4	B902	Arizona	3	3	3	Original Surface Layer	AC	Asphalt concrete layer	8.636	1	Hot Mixed, Hot Laid AC, Dense Graded
4	B902	Arizona	3	2	5	Base Layer	GB	Unbound (granular) base	27.432	304	Crushed Gravel
4	B902	Arizona	3	1	7	Subgrade	SS	Subgrade (untreated)		215	Coarse-Grained Soil: Silty Sand with Gravel
4	B902	Arizona	4	6	1	Overlay	AC	Asphalt concrete layer	7.62	1	Hot Mixed, Hot Laid AC, Dense Graded
4	B902	Arizona	4	5	1	Overlay	AC	Asphalt concrete layer	11.176	1	Hot Mixed, Hot Laid AC, Dense Graded
4	B902	Arizona	4	4	9	Friction Course	AC	Asphalt concrete layer	0	2	Hot Mixed, Hot Laid AC, Open Graded
4	B902	Arizona	4	3	3	Original Surface Layer	AC	Asphalt concrete layer	8.636	1	Hot Mixed, Hot Laid AC, Dense Graded
4	B902	Arizona	4	2	5	Base Layer	GB	Unbound (granular) base	27.432	304	Crushed Gravel
4	B902	Arizona	4	1	7	Subgrade	SS	Subgrade (untreated)		215	Coarse-Grained Soil: Silty Sand with Gravel
4	B903	Arizona	1	4	9	Friction Course	AC	Asphalt concrete layer	1.27	2	Hot Mixed, Hot Laid AC, Open Graded
4	B903	Arizona	1	3	3	Original Surface Layer	AC	Asphalt concrete layer	17.78	1	Hot Mixed, Hot Laid AC, Dense Graded
4	B903	Arizona	1	2	5	Base Layer	GB	Unbound (granular) base	27.432	304	Crushed Gravel
4	B903	Arizona	1	1	7	Subgrade	SS	Subgrade (untreated)		215	Coarse-Grained Soil: Silty Sand with Gravel
4	B903	Arizona	2	5	1	Overlay	AC	Asphalt concrete layer	11.176	1	Hot Mixed, Hot Laid AC, Dense Graded
4	B903	Arizona	2	4	9	Friction Course	AC	Asphalt concrete layer	0	2	Hot Mixed, Hot Laid AC, Open Graded
4	B903	Arizona	2	3	3	Original Surface Layer	AC	Asphalt concrete layer	7.62	1	Hot Mixed, Hot Laid AC, Dense Graded
4	B903	Arizona	2	2	5	Base Layer	GB	Unbound (granular) base	27.432	304	Crushed Gravel
4	B903	Arizona	2	1	7	Subgrade	SS	Subgrade (untreated)		215	Coarse-Grained Soil: Silty Sand with Gravel
4	B903	Arizona	3	6	1	Overlay	AC	Asphalt concrete layer	10.16	1	Hot Mixed, Hot Laid AC, Dense Graded
4	B903	Arizona	3	5	1	Overlay	AC	Asphalt concrete layer	11.176	1	Hot Mixed, Hot Laid AC, Dense Graded
4	B903	Arizona	3	4	9	Friction Course	AC	Asphalt concrete layer	0	2	Hot Mixed, Hot Laid AC, Open Graded
4	B903	Arizona	3	3	3	Original Surface Layer	AC	Asphalt concrete layer	7.62	1	Hot Mixed, Hot Laid AC, Dense Graded
4	B903	Arizona	3	2	5	Base Layer	GB	Unbound (granular) base	27.432	304	Crushed Gravel
4	B903	Arizona	3	1	7	Subgrade	SS	Subgrade (untreated)		215	Coarse-Grained Soil: Silty Sand with Gravel
4	B959	Arizona	1	4	9	Friction Course	AC	Asphalt concrete layer	1.27	2	Hot Mixed, Hot Laid AC, Open Graded
4	B959	Arizona	1	3	3	Original Surface Layer	AC	Asphalt concrete layer	16.51	1	Hot Mixed, Hot Laid AC, Dense Graded
4	B959	Arizona	1	2	5	Base Layer	GB	Unbound (granular) base	27.432	304	Crushed Gravel
4	B959	Arizona	1	1	7	Subgrade	SS	Subgrade (untreated)		215	Coarse-Grained Soil: Silty Sand with Gravel
4	B959	Arizona	2	5	1	Overlay	AC	Asphalt concrete layer	11.43	1	Hot Mixed, Hot Laid AC, Dense Graded
4	B959	Arizona	2	4	9	Friction Course	AC	Asphalt concrete layer	0	2	Hot Mixed, Hot Laid AC, Open Graded
4	B959	Arizona	2	3	3	Original Surface Layer	AC	Asphalt concrete layer	6.35	1	Hot Mixed, Hot Laid AC, Dense Graded
4	B959	Arizona	2	2	5	Base Layer	GB	Unbound (granular) base	27.432	304	Crushed Gravel
4	B959	Arizona	2	1	7	Subgrade	SS	Subgrade (untreated)		215	Coarse-Grained Soil: Silty Sand with Gravel
4	B959	Arizona	3	6	1	Overlay	AC	Asphalt concrete layer	7.62	1	Hot Mixed, Hot Laid AC, Dense Graded
4	B959	Arizona	3	5	1	Overlay	AC	Asphalt concrete layer	11.43	1	Hot Mixed, Hot Laid AC, Dense Graded
4	B959	Arizona	3	4	9	Friction Course	AC	Asphalt concrete layer	0	2	Hot Mixed, Hot Laid AC, Open Graded
4	B959	Arizona	3	3	3	Original Surface Layer	AC	Asphalt concrete layer	6.35	1	Hot Mixed, Hot Laid AC, Dense Graded
4	B959	Arizona	3	2	5	Base Layer	GB	Unbound (granular) base	27.432	304	Crushed Gravel
4	B959	Arizona	3	1	7	Subgrade	SS	Subgrade (untreated)		215	Coarse-Grained Soil: Silty Sand with Gravel
4	B960	Arizona	1	4	9	Friction Course	AC	Asphalt concrete layer	1.27	2	Hot Mixed, Hot Laid AC, Open Graded
4	B960	Arizona	1	3	3	Original Surface Layer	AC	Asphalt concrete layer	16.51	1	Hot Mixed, Hot Laid AC, Dense Graded
4	B960	Arizona	1	2	5	Base Layer	GB	Unbound (granular) base	27.432	304	Crushed Gravel
4	B960	Arizona	1	1	7	Subgrade	SS	Subgrade (untreated)		215	Coarse-Grained Soil: Silty Sand with Gravel
4	B960	Arizona	2	5	1	Overlay	AC	Asphalt concrete layer	11.43	1	Hot Mixed, Hot Laid AC, Dense Graded
4	B960	Arizona	2	4	9	Friction Course	AC	Asphalt concrete layer	0	2	Hot Mixed, Hot Laid AC, Open Graded
4	B960	Arizona	2	3	3	Original Surface Layer	AC	Asphalt concrete layer	6.35	1	Hot Mixed, Hot Laid AC, Dense Graded
4	B960	Arizona	2	2	5	Base Layer	GB	Unbound (granular) base	27.432	304	Crushed Gravel
4	B960	Arizona	2	1	7	Subgrade	SS	Subgrade (untreated)		215	Coarse-Grained Soil: Silty Sand with Gravel
4	B960	Arizona	3	6	1	Overlay	AC	Asphalt concrete layer	7.62	1	Hot Mixed, Hot Laid AC, Dense Graded
4	B960	Arizona	3	5	1	Overlay	AC	Asphalt concrete layer	11.43	1	Hot Mixed, Hot Laid AC, Dense Graded
4	B960	Arizona	3	4	9	Friction Course	AC	Asphalt concrete layer	0	2	Hot Mixed, Hot Laid AC, Open Graded
4	B960	Arizona	3	3	3	Original Surface Layer	AC	Asphalt concrete layer	6.35	1	Hot Mixed, Hot Laid AC, Dense Graded
4	B960	Arizona	3	2	5	Base Layer	GB	Unbound (granular) base	27.432	304	Crushed Gravel
4	B960	Arizona	3	1	7	Subgrade	SS	Subgrade (untreated)		215	Coarse-Grained Soil: Silty Sand with Gravel
4	B961	Arizona	1	4	9	Friction Course	AC	Asphalt concrete layer	1.27	2	Hot Mixed, Hot Laid AC, Open Graded
4	B961	Arizona	1	3	3	Original Surface Layer	AC	Asphalt concrete layer	16.51	1	Hot Mixed, Hot Laid AC, Dense Graded
4	B961	Arizona	1	2	5	Base Layer	GB	Unbound (granular) base	27.432	304	Crushed Gravel
4	B961	Arizona	1	1	7	Subgrade	SS	Subgrade (untreated)		215	Coarse-Grained Soil: Silty Sand with Gravel
4	B961	Arizona	2	5	1	Overlay	AC	Asphalt concrete layer	11.43	1	Hot Mixed, Hot Laid AC, Dense Graded
4	B961	Arizona	2	4	9	Friction Course	AC	Asphalt concrete layer	0	2	Hot Mixed, Hot Laid AC, Open Graded
4	B961	Arizona	2	3	3	Original Surface Layer	AC	Asphalt concrete layer	6.35	1	Hot Mixed, Hot Laid AC, Dense Graded
4	B961	Arizona	2	2	5	Base Layer	GB	Unbound (granular) base	27.432	304	Crushed Gravel
4	B961	Arizona	2	1	7	Subgrade	SS	Subgrade (untreated)		215	Coarse-Grained Soil: Silty Sand with Gravel
4	B961	Arizona	3	6	1	Overlay	AC	Asphalt concrete layer	7.62	1	Hot Mixed, Hot Laid AC, Dense Graded
4	B961	Arizona	3	5	1	Overlay	AC	Asphalt concrete layer	11.43	1	Hot Mixed, Hot Laid AC, Dense Graded
4	B961	Arizona	3	4	9	Friction Course	AC	Asphalt concrete layer	0	2	Hot Mixed, Hot Laid AC, Open Graded
4	B961	Arizona	3	3	3	Original Surface Layer	AC	Asphalt concrete layer	6.35	1	Hot Mixed, Hot Laid AC, Dense Graded
4	B961	Arizona	3	2	5	Base Layer	GB	Unbound (granular) base	27.432	304	Crushed Gravel
4	B961	Arizona	3	1	7	Subgrade	SS	Subgrade (untreated)		215	Coarse-Grained Soil: Silty Sand with Gravel
4	B964	Arizona	1	4	9	Friction Course	AC	Asphalt concrete layer	1.27	2	Hot Mixed, Hot Laid AC, Open Graded
4	B964	Arizona	1	3	3	Original Surface Layer	AC	Asphalt concrete layer	16.51	1	Hot Mixed, Hot Laid AC, Dense Graded
4	B964	Arizona	1	2	5	Base Layer	GB	Unbound (granular) base	27.432	304	Crushed Gravel
4	B964	Arizona	1	1	7	Subgrade	SS	Subgrade (untreated)		215	Coarse-Grained Soil: Silty Sand with Gravel
4	B964	Arizona	2	5	1	Overlay	AC	Asphalt concrete layer	11.43	1	Hot Mixed, Hot Laid AC, Dense Graded
4	B964	Arizona	2	4	9	Friction Course	AC	Asphalt concrete layer	0	2	Hot Mixed, Hot Laid AC, Open Graded
4	B964	Arizona	2	3	3	Original Surface Layer	AC	Asphalt concrete layer	6.35	1	Hot Mixed, Hot Laid AC, Dense Graded
4	B964	Arizona	2	2	5	Base Layer	GB	Unbound (granular) base	27.432	304	Crushed Gravel
4	B964	Arizona	2	1	7	Subgrade	SS	Subgrade (untreated)		215	Coarse-Grained Soil: Silty Sand with Gravel
4	B964	Arizona	3	6	1	Overlay	AC	Asphalt concrete layer	7.62	1	Hot Mixed, Hot Laid AC, Dense Graded
4	B964	Arizona	3	5	1	Overlay	AC	Asphalt concrete layer	11.43	1	Hot Mixed, Hot Laid AC, Dense Graded
4	B964	Arizona	3	4	9	Friction Course	AC	Asphalt concrete layer	0	2	Hot Mixed, Hot Laid AC, Open Graded
4	B964	Arizona	3	3	3	Original Surface Layer	AC	Asphalt concrete layer	6.35	1	Hot Mixed, Hot Laid AC, Dense Graded
4	B964	Arizona	3	2	5	Base Layer	GB	Unbound (granular) base	27.432	304	Crushed Gravel
4	B964	Arizona	3	1	7	Subgrade	SS	Subgrade (untreated)		215	Coarse-Grained Soil: Silty Sand with Gravel
4	BA01	Arizona	1	6	1	Overlay	AC	Asphalt concrete layer	1.778	1	Hot Mixed, Hot Laid AC, Dense Graded
4	BA01	Arizona	1	5	4	AC Layer Below Surface (Binder Course)	AC	Asphalt concrete layer	7.874	1	Hot Mixed, Hot Laid AC, Dense Graded
4	BA01	Arizona	1	4	4	AC Layer Below Surface (Binder Course)	AC	Asphalt concrete layer	8.128	1	Hot Mixed, Hot Laid AC, Dense Graded
4	BA01	Arizona	1	3	4	AC Layer Below Surface (Binder Course)	AC	Asphalt concrete layer	9.652	1	Hot Mixed, Hot Laid AC, Dense Graded
4	BA01	Arizona	1	2	3	Original Surface Layer	AC	Asphalt concrete layer	1.27	1	Hot Mixed, Hot Laid AC, Dense Graded
4	BA01	Arizona	1	1	7	Subgrade	SS	Subgrade (untreated)		202	Coarse-Grained Soils: Poorly Graded Sand
4	BA01	Arizona	2	7	1	Overlay	AC	Asphalt concrete layer	10.16	1	Hot Mixed, Hot Laid AC, Dense Graded
4	BA01	Arizona	2	6	1	Overlay	AC	Asphalt concrete layer	0	1	Hot Mixed, Hot Laid AC, Dense Graded
4	BA01	Arizona	2	5	4	AC Layer Below Surface (Binder Course)	AC	Asphalt concrete layer	0.508	1	Hot Mixed, Hot Laid AC, Dense Graded
4	BA01	Arizona	2	4	4	AC Layer Below Surface (Binder Course)	AC	Asphalt concrete layer	8.128	1	Hot Mixed, Hot Laid AC, Dense Graded
4	BA01	Arizona	2	3	4	AC Layer Below Surface (Binder Course)	AC	Asphalt concrete layer	9.652	1	Hot Mixed, Hot Laid AC, Dense Graded
4	BA01	Arizona	2	2	3	Original Surface Layer	AC	Asphalt concrete layer	1.27	1	Hot Mixed, Hot Laid AC, Dense Graded
4	BA01	Arizona	2	1	7	Subgrade	SS	Subgrade (untreated)		202	Coarse-Grained Soils: Poorly Graded Sand
4	BA01	Arizona	3	8	2	Seal Coat	AC	Asphalt concrete layer	0.254	73	Fog Seal
4	BA01	Arizona	3	7	1	Overlay	AC	Asphalt concrete layer	10.16	1	Hot Mixed, Hot Laid AC, Dense Graded
4	BA01	Arizona	3	6	1	Overlay	AC	Asphalt concrete layer	0	1	Hot Mixed, Hot Laid AC, Dense Graded
4	BA01	Arizona	3	5	4	AC Layer Below Surface (Binder Course)	AC	Asphalt concrete layer	0.508	1	Hot Mixed, Hot Laid AC, Dense Graded
4	BA01	Arizona	3	4	4	AC Layer Below Surface (Binder Course)	AC	Asphalt concrete layer	8.128	1	Hot Mixed, Hot Laid AC, Dense Graded
4	BA01	Arizona	3	3	4	AC Layer Below Surface (Binder Course)	AC	Asphalt concrete layer	9.652	1	Hot Mixed, Hot Laid AC, Dense Graded
4	BA01	Arizona	3	2	3	Original Surface Layer	AC	Asphalt concrete layer	1.27	1	Hot Mixed, Hot Laid AC, Dense Graded
4	BA01	Arizona	3	1	7	Subgrade	SS	Subgrade (untreated)		202	Coarse-Grained Soils: Poorly Graded Sand
4	BA02	Arizona	1	6	1	Overlay	AC	Asphalt concrete layer	1.778	1	Hot Mixed, Hot Laid AC, Dense Graded
4	BA02	Arizona	1	5	4	AC Layer Below Surface (Binder Course)	AC	Asphalt concrete layer	7.366	1	Hot Mixed, Hot Laid AC, Dense Graded
4	BA02	Arizona	1	4	4	AC Layer Below Surface (Binder Course)	AC	Asphalt concrete layer	10.16	1	Hot Mixed, Hot Laid AC, Dense Graded
4	BA02	Arizona	1	3	4	AC Layer Below Surface (Binder Course)	AC	Asphalt concrete layer	7.874	1	Hot Mixed, Hot Laid AC, Dense Graded
4	BA02	Arizona	1	2	3	Original Surface Layer	AC	Asphalt concrete layer	1.27	1	Hot Mixed, Hot Laid AC, Dense Graded
4	BA02	Arizona	1	1	7	Subgrade	SS	Subgrade (untreated)		202	Coarse-Grained Soils: Poorly Graded Sand
4	BA02	Arizona	2	7	1	Overlay	AC	Asphalt concrete layer	10.16	91	Warm Mix Asphalt Concrete, Dense Graded
4	BA02	Arizona	2	6	1	Overlay	AC	Asphalt concrete layer	0	1	Hot Mixed, Hot Laid AC, Dense Graded
4	BA02	Arizona	2	5	4	AC Layer Below Surface (Binder Course)	AC	Asphalt concrete layer	3.556	1	Hot Mixed, Hot Laid AC, Dense Graded
4	BA02	Arizona	2	4	4	AC Layer Below Surface (Binder Course)	AC	Asphalt concrete layer	10.16	1	Hot Mixed, Hot Laid AC, Dense Graded
4	BA02	Arizona	2	3	4	AC Layer Below Surface (Binder Course)	AC	Asphalt concrete layer	7.874	1	Hot Mixed, Hot Laid AC, Dense Graded
4	BA02	Arizona	2	2	3	Original Surface Layer	AC	Asphalt concrete layer	1.27	1	Hot Mixed, Hot Laid AC, Dense Graded
4	BA02	Arizona	2	1	7	Subgrade	SS	Subgrade (untreated)		202	Coarse-Grained Soils: Poorly Graded Sand
4	BA02	Arizona	3	8	2	Seal Coat	AC	Asphalt concrete layer	0.254	73	Fog Seal
4	BA02	Arizona	3	7	1	Overlay	AC	Asphalt concrete layer	10.16	91	Warm Mix Asphalt Concrete, Dense Graded
4	BA02	Arizona	3	6	1	Overlay	AC	Asphalt concrete layer	0	1	Hot Mixed, Hot Laid AC, Dense Graded
4	BA02	Arizona	3	5	4	AC Layer Below Surface (Binder Course)	AC	Asphalt concrete layer	3.556	1	Hot Mixed, Hot Laid AC, Dense Graded
4	BA02	Arizona	3	4	4	AC Layer Below Surface (Binder Course)	AC	Asphalt concrete layer	10.16	1	Hot Mixed, Hot Laid AC, Dense Graded
4	BA02	Arizona	3	3	4	AC Layer Below Surface (Binder Course)	AC	Asphalt concrete layer	7.874	1	Hot Mixed, Hot Laid AC, Dense Graded
4	BA02	Arizona	3	2	3	Original Surface Layer	AC	Asphalt concrete layer	1.27	1	Hot Mixed, Hot Laid AC, Dense Graded
4	BA02	Arizona	3	1	7	Subgrade	SS	Subgrade (untreated)		202	Coarse-Grained Soils: Poorly Graded Sand
4	BA03	Arizona	1	6	1	Overlay	AC	Asphalt concrete layer	1.778	1	Hot Mixed, Hot Laid AC, Dense Graded
4	BA03	Arizona	1	5	4	AC Layer Below Surface (Binder Course)	AC	Asphalt concrete layer	7.62	1	Hot Mixed, Hot Laid AC, Dense Graded
4	BA03	Arizona	1	4	4	AC Layer Below Surface (Binder Course)	AC	Asphalt concrete layer	6.858	1	Hot Mixed, Hot Laid AC, Dense Graded
4	BA03	Arizona	1	3	4	AC Layer Below Surface (Binder Course)	AC	Asphalt concrete layer	7.874	1	Hot Mixed, Hot Laid AC, Dense Graded
4	BA03	Arizona	1	2	3	Original Surface Layer	AC	Asphalt concrete layer	1.27	1	Hot Mixed, Hot Laid AC, Dense Graded
4	BA03	Arizona	1	1	7	Subgrade	SS	Subgrade (untreated)		202	Coarse-Grained Soils: Poorly Graded Sand
4	BA03	Arizona	2	7	1	Overlay	AC	Asphalt concrete layer	9.652	91	Warm Mix Asphalt Concrete, Dense Graded
4	BA03	Arizona	2	6	1	Overlay	AC	Asphalt concrete layer	0	1	Hot Mixed, Hot Laid AC, Dense Graded
4	BA03	Arizona	2	5	4	AC Layer Below Surface (Binder Course)	AC	Asphalt concrete layer	4.318	1	Hot Mixed, Hot Laid AC, Dense Graded
4	BA03	Arizona	2	4	4	AC Layer Below Surface (Binder Course)	AC	Asphalt concrete layer	6.858	1	Hot Mixed, Hot Laid AC, Dense Graded
4	BA03	Arizona	2	3	4	AC Layer Below Surface (Binder Course)	AC	Asphalt concrete layer	7.874	1	Hot Mixed, Hot Laid AC, Dense Graded
4	BA03	Arizona	2	2	3	Original Surface Layer	AC	Asphalt concrete layer	1.27	1	Hot Mixed, Hot Laid AC, Dense Graded
4	BA03	Arizona	2	1	7	Subgrade	SS	Subgrade (untreated)		202	Coarse-Grained Soils: Poorly Graded Sand
4	BA03	Arizona	3	8	2	Seal Coat	AC	Asphalt concrete layer	0.254	73	Fog Seal
4	BA03	Arizona	3	7	1	Overlay	AC	Asphalt concrete layer	9.652	91	Warm Mix Asphalt Concrete, Dense Graded
4	BA03	Arizona	3	6	1	Overlay	AC	Asphalt concrete layer	0	1	Hot Mixed, Hot Laid AC, Dense Graded
4	BA03	Arizona	3	5	4	AC Layer Below Surface (Binder Course)	AC	Asphalt concrete layer	4.318	1	Hot Mixed, Hot Laid AC, Dense Graded
4	BA03	Arizona	3	4	4	AC Layer Below Surface (Binder Course)	AC	Asphalt concrete layer	6.858	1	Hot Mixed, Hot Laid AC, Dense Graded
4	BA03	Arizona	3	3	4	AC Layer Below Surface (Binder Course)	AC	Asphalt concrete layer	7.874	1	Hot Mixed, Hot Laid AC, Dense Graded
4	BA03	Arizona	3	2	3	Original Surface Layer	AC	Asphalt concrete layer	1.27	1	Hot Mixed, Hot Laid AC, Dense Graded
4	BA03	Arizona	3	1	7	Subgrade	SS	Subgrade (untreated)		202	Coarse-Grained Soils: Poorly Graded Sand
4	BA59	Arizona	1	6	1	Overlay	AC	Asphalt concrete layer	1.778	1	Hot Mixed, Hot Laid AC, Dense Graded
4	BA59	Arizona	1	5	4	AC Layer Below Surface (Binder Course)	AC	Asphalt concrete layer	7.62	1	Hot Mixed, Hot Laid AC, Dense Graded
4	BA59	Arizona	1	4	4	AC Layer Below Surface (Binder Course)	AC	Asphalt concrete layer	7.112	1	Hot Mixed, Hot Laid AC, Dense Graded
4	BA59	Arizona	1	3	4	AC Layer Below Surface (Binder Course)	AC	Asphalt concrete layer	7.874	1	Hot Mixed, Hot Laid AC, Dense Graded
4	BA59	Arizona	1	2	3	Original Surface Layer	AC	Asphalt concrete layer	1.27	1	Hot Mixed, Hot Laid AC, Dense Graded
4	BA59	Arizona	1	1	7	Subgrade	SS	Subgrade (untreated)		202	Coarse-Grained Soils: Poorly Graded Sand
4	BA59	Arizona	2	7	1	Overlay	AC	Asphalt concrete layer	9.906	1	Hot Mixed, Hot Laid AC, Dense Graded
4	BA59	Arizona	2	6	1	Overlay	AC	Asphalt concrete layer	0	1	Hot Mixed, Hot Laid AC, Dense Graded
4	BA59	Arizona	2	5	4	AC Layer Below Surface (Binder Course)	AC	Asphalt concrete layer	0.762	1	Hot Mixed, Hot Laid AC, Dense Graded
4	BA59	Arizona	2	4	4	AC Layer Below Surface (Binder Course)	AC	Asphalt concrete layer	7.112	1	Hot Mixed, Hot Laid AC, Dense Graded
4	BA59	Arizona	2	3	4	AC Layer Below Surface (Binder Course)	AC	Asphalt concrete layer	7.874	1	Hot Mixed, Hot Laid AC, Dense Graded
4	BA59	Arizona	2	2	3	Original Surface Layer	AC	Asphalt concrete layer	1.27	1	Hot Mixed, Hot Laid AC, Dense Graded
4	BA59	Arizona	2	1	7	Subgrade	SS	Subgrade (untreated)		202	Coarse-Grained Soils: Poorly Graded Sand
4	BA59	Arizona	3	8	2	Seal Coat	AC	Asphalt concrete layer	0.254	73	Fog Seal
4	BA59	Arizona	3	7	1	Overlay	AC	Asphalt concrete layer	9.906	1	Hot Mixed, Hot Laid AC, Dense Graded
4	BA59	Arizona	3	6	1	Overlay	AC	Asphalt concrete layer	0	1	Hot Mixed, Hot Laid AC, Dense Graded
4	BA59	Arizona	3	5	4	AC Layer Below Surface (Binder Course)	AC	Asphalt concrete layer	0.762	1	Hot Mixed, Hot Laid AC, Dense Graded
4	BA59	Arizona	3	4	4	AC Layer Below Surface (Binder Course)	AC	Asphalt concrete layer	7.112	1	Hot Mixed, Hot Laid AC, Dense Graded
4	BA59	Arizona	3	3	4	AC Layer Below Surface (Binder Course)	AC	Asphalt concrete layer	7.874	1	Hot Mixed, Hot Laid AC, Dense Graded
4	BA59	Arizona	3	2	3	Original Surface Layer	AC	Asphalt concrete layer	1.27	1	Hot Mixed, Hot Laid AC, Dense Graded
4	BA59	Arizona	3	1	7	Subgrade	SS	Subgrade (untreated)		202	Coarse-Grained Soils: Poorly Graded Sand
4	BA60	Arizona	1	6	1	Overlay	AC	Asphalt concrete layer	2.286	1	Hot Mixed, Hot Laid AC, Dense Graded
4	BA60	Arizona	1	5	4	AC Layer Below Surface (Binder Course)	AC	Asphalt concrete layer	8.128	1	Hot Mixed, Hot Laid AC, Dense Graded
4	BA60	Arizona	1	4	4	AC Layer Below Surface (Binder Course)	AC	Asphalt concrete layer	8.636	1	Hot Mixed, Hot Laid AC, Dense Graded
4	BA60	Arizona	1	3	4	AC Layer Below Surface (Binder Course)	AC	Asphalt concrete layer	7.366	1	Hot Mixed, Hot Laid AC, Dense Graded
4	BA60	Arizona	1	2	3	Original Surface Layer	AC	Asphalt concrete layer	1.27	1	Hot Mixed, Hot Laid AC, Dense Graded
4	BA60	Arizona	1	1	7	Subgrade	SS	Subgrade (untreated)		202	Coarse-Grained Soils: Poorly Graded Sand
4	BA60	Arizona	2	7	1	Overlay	AC	Asphalt concrete layer	10.16	91	Warm Mix Asphalt Concrete, Dense Graded
4	BA60	Arizona	2	6	1	Overlay	AC	Asphalt concrete layer	0	1	Hot Mixed, Hot Laid AC, Dense Graded
4	BA60	Arizona	2	5	4	AC Layer Below Surface (Binder Course)	AC	Asphalt concrete layer	0	1	Hot Mixed, Hot Laid AC, Dense Graded
4	BA60	Arizona	2	4	4	AC Layer Below Surface (Binder Course)	AC	Asphalt concrete layer	8.382	1	Hot Mixed, Hot Laid AC, Dense Graded
4	BA60	Arizona	2	3	4	AC Layer Below Surface (Binder Course)	AC	Asphalt concrete layer	7.366	1	Hot Mixed, Hot Laid AC, Dense Graded
4	BA60	Arizona	2	2	3	Original Surface Layer	AC	Asphalt concrete layer	1.27	1	Hot Mixed, Hot Laid AC, Dense Graded
4	BA60	Arizona	2	1	7	Subgrade	SS	Subgrade (untreated)		202	Coarse-Grained Soils: Poorly Graded Sand
4	BA60	Arizona	3	8	2	Seal Coat	AC	Asphalt concrete layer	0.254	73	Fog Seal
4	BA60	Arizona	3	7	1	Overlay	AC	Asphalt concrete layer	10.16	91	Warm Mix Asphalt Concrete, Dense Graded
4	BA60	Arizona	3	6	1	Overlay	AC	Asphalt concrete layer	0	1	Hot Mixed, Hot Laid AC, Dense Graded
4	BA60	Arizona	3	5	4	AC Layer Below Surface (Binder Course)	AC	Asphalt concrete layer	0	1	Hot Mixed, Hot Laid AC, Dense Graded
4	BA60	Arizona	3	4	4	AC Layer Below Surface (Binder Course)	AC	Asphalt concrete layer	8.382	1	Hot Mixed, Hot Laid AC, Dense Graded
4	BA60	Arizona	3	3	4	AC Layer Below Surface (Binder Course)	AC	Asphalt concrete layer	7.366	1	Hot Mixed, Hot Laid AC, Dense Graded
4	BA60	Arizona	3	2	3	Original Surface Layer	AC	Asphalt concrete layer	1.27	1	Hot Mixed, Hot Laid AC, Dense Graded
4	BA60	Arizona	3	1	7	Subgrade	SS	Subgrade (untreated)		202	Coarse-Grained Soils: Poorly Graded Sand
4	BA61	Arizona	1	6	1	Overlay	AC	Asphalt concrete layer	1.778	1	Hot Mixed, Hot Laid AC, Dense Graded
4	BA61	Arizona	1	5	4	AC Layer Below Surface (Binder Course)	AC	Asphalt concrete layer	6.35	1	Hot Mixed, Hot Laid AC, Dense Graded
4	BA61	Arizona	1	4	4	AC Layer Below Surface (Binder Course)	AC	Asphalt concrete layer	7.62	1	Hot Mixed, Hot Laid AC, Dense Graded
4	BA61	Arizona	1	3	4	AC Layer Below Surface (Binder Course)	AC	Asphalt concrete layer	7.62	1	Hot Mixed, Hot Laid AC, Dense Graded
4	BA61	Arizona	1	2	3	Original Surface Layer	AC	Asphalt concrete layer	1.27	1	Hot Mixed, Hot Laid AC, Dense Graded
4	BA61	Arizona	1	1	7	Subgrade	SS	Subgrade (untreated)		202	Coarse-Grained Soils: Poorly Graded Sand
4	BA61	Arizona	2	7	1	Overlay	AC	Asphalt concrete layer	10.16	91	Warm Mix Asphalt Concrete, Dense Graded
4	BA61	Arizona	2	6	1	Overlay	AC	Asphalt concrete layer	0	1	Hot Mixed, Hot Laid AC, Dense Graded
4	BA61	Arizona	2	5	4	AC Layer Below Surface (Binder Course)	AC	Asphalt concrete layer	0.762	1	Hot Mixed, Hot Laid AC, Dense Graded
4	BA61	Arizona	2	4	4	AC Layer Below Surface (Binder Course)	AC	Asphalt concrete layer	7.62	1	Hot Mixed, Hot Laid AC, Dense Graded
4	BA61	Arizona	2	3	4	AC Layer Below Surface (Binder Course)	AC	Asphalt concrete layer	6.35	1	Hot Mixed, Hot Laid AC, Dense Graded
4	BA61	Arizona	2	2	3	Original Surface Layer	AC	Asphalt concrete layer	1.27	1	Hot Mixed, Hot Laid AC, Dense Graded
4	BA61	Arizona	2	1	7	Subgrade	SS	Subgrade (untreated)		202	Coarse-Grained Soils: Poorly Graded Sand
4	BA61	Arizona	3	8	2	Seal Coat	AC	Asphalt concrete layer	0.254	73	Fog Seal
4	BA61	Arizona	3	7	1	Overlay	AC	Asphalt concrete layer	10.16	91	Warm Mix Asphalt Concrete, Dense Graded
4	BA61	Arizona	3	6	1	Overlay	AC	Asphalt concrete layer	0	1	Hot Mixed, Hot Laid AC, Dense Graded
4	BA61	Arizona	3	5	4	AC Layer Below Surface (Binder Course)	AC	Asphalt concrete layer	0.762	1	Hot Mixed, Hot Laid AC, Dense Graded
4	BA61	Arizona	3	4	4	AC Layer Below Surface (Binder Course)	AC	Asphalt concrete layer	7.62	1	Hot Mixed, Hot Laid AC, Dense Graded
4	BA61	Arizona	3	3	4	AC Layer Below Surface (Binder Course)	AC	Asphalt concrete layer	6.35	1	Hot Mixed, Hot Laid AC, Dense Graded
4	BA61	Arizona	3	2	3	Original Surface Layer	AC	Asphalt concrete layer	1.27	1	Hot Mixed, Hot Laid AC, Dense Graded
4	BA61	Arizona	3	1	7	Subgrade	SS	Subgrade (untreated)		202	Coarse-Grained Soils: Poorly Graded Sand
4	C310	Arizona	1	4	9	Friction Course	AC	Asphalt concrete layer	2.032	2	Hot Mixed, Hot Laid AC, Open Graded
4	C310	Arizona	1	3	3	Original Surface Layer	AC	Asphalt concrete layer	19.812	1	Hot Mixed, Hot Laid AC, Dense Graded
4	C310	Arizona	1	2	5	Base Layer	GB	Unbound (granular) base	28.448	308	Soil-Aggregate Mixture (Predominantly Coarse-Grained)
4	C310	Arizona	1	1	7	Subgrade	SS	Subgrade (untreated)		267	Coarse-Grained Soil: Clayey Gravel with Sand
4	C310	Arizona	2	5	1	Overlay	AC	Asphalt concrete layer	4.064	1	Hot Mixed, Hot Laid AC, Dense Graded
4	C310	Arizona	2	4	9	Friction Course	AC	Asphalt concrete layer	2.032	2	Hot Mixed, Hot Laid AC, Open Graded
4	C310	Arizona	2	3	3	Original Surface Layer	AC	Asphalt concrete layer	19.812	1	Hot Mixed, Hot Laid AC, Dense Graded
4	C310	Arizona	2	2	5	Base Layer	GB	Unbound (granular) base	28.448	308	Soil-Aggregate Mixture (Predominantly Coarse-Grained)
4	C310	Arizona	2	1	7	Subgrade	SS	Subgrade (untreated)		267	Coarse-Grained Soil: Clayey Gravel with Sand
4	C310	Arizona	3	5	1	Overlay	AC	Asphalt concrete layer	4.064	1	Hot Mixed, Hot Laid AC, Dense Graded
4	C310	Arizona	3	4	9	Friction Course	AC	Asphalt concrete layer	2.032	2	Hot Mixed, Hot Laid AC, Open Graded
4	C310	Arizona	3	3	3	Original Surface Layer	AC	Asphalt concrete layer	19.812	1	Hot Mixed, Hot Laid AC, Dense Graded
4	C310	Arizona	3	2	5	Base Layer	GB	Unbound (granular) base	28.448	308	Soil-Aggregate Mixture (Predominantly Coarse-Grained)
4	C310	Arizona	3	1	7	Subgrade	SS	Subgrade (untreated)		267	Coarse-Grained Soil: Clayey Gravel with Sand
4	C320	Arizona	1	4	9	Friction Course	AC	Asphalt concrete layer	1.524	2	Hot Mixed, Hot Laid AC, Open Graded
4	C320	Arizona	1	3	3	Original Surface Layer	AC	Asphalt concrete layer	18.796	1	Hot Mixed, Hot Laid AC, Dense Graded
4	C320	Arizona	1	2	5	Base Layer	GB	Unbound (granular) base	28.448	308	Soil-Aggregate Mixture (Predominantly Coarse-Grained)
4	C320	Arizona	1	1	7	Subgrade	SS	Subgrade (untreated)		267	Coarse-Grained Soil: Clayey Gravel with Sand
4	C320	Arizona	2	5	2	Seal Coat	AC	Asphalt concrete layer	0.254	72	Slurry Seal
4	C320	Arizona	2	4	9	Friction Course	AC	Asphalt concrete layer	1.524	2	Hot Mixed, Hot Laid AC, Open Graded
4	C320	Arizona	2	3	3	Original Surface Layer	AC	Asphalt concrete layer	18.796	1	Hot Mixed, Hot Laid AC, Dense Graded
4	C320	Arizona	2	2	5	Base Layer	GB	Unbound (granular) base	28.448	308	Soil-Aggregate Mixture (Predominantly Coarse-Grained)
4	C320	Arizona	2	1	7	Subgrade	SS	Subgrade (untreated)		267	Coarse-Grained Soil: Clayey Gravel with Sand
4	C320	Arizona	3	5	2	Seal Coat	AC	Asphalt concrete layer	0.254	72	Slurry Seal
4	C320	Arizona	3	4	9	Friction Course	AC	Asphalt concrete layer	1.524	2	Hot Mixed, Hot Laid AC, Open Graded
4	C320	Arizona	3	3	3	Original Surface Layer	AC	Asphalt concrete layer	18.796	1	Hot Mixed, Hot Laid AC, Dense Graded
4	C320	Arizona	3	2	5	Base Layer	GB	Unbound (granular) base	28.448	308	Soil-Aggregate Mixture (Predominantly Coarse-Grained)
4	C320	Arizona	3	1	7	Subgrade	SS	Subgrade (untreated)		267	Coarse-Grained Soil: Clayey Gravel with Sand
4	C330	Arizona	1	4	9	Friction Course	AC	Asphalt concrete layer	1.27	2	Hot Mixed, Hot Laid AC, Open Graded
4	C330	Arizona	1	3	3	Original Surface Layer	AC	Asphalt concrete layer	21.336	1	Hot Mixed, Hot Laid AC, Dense Graded
4	C330	Arizona	1	2	5	Base Layer	GB	Unbound (granular) base	28.448	308	Soil-Aggregate Mixture (Predominantly Coarse-Grained)
4	C330	Arizona	1	1	7	Subgrade	SS	Subgrade (untreated)		267	Coarse-Grained Soil: Clayey Gravel with Sand
4	C330	Arizona	2	4	9	Friction Course	AC	Asphalt concrete layer	1.27	2	Hot Mixed, Hot Laid AC, Open Graded
4	C330	Arizona	2	3	3	Original Surface Layer	AC	Asphalt concrete layer	21.336	1	Hot Mixed, Hot Laid AC, Dense Graded
4	C330	Arizona	2	2	5	Base Layer	GB	Unbound (granular) base	28.448	308	Soil-Aggregate Mixture (Predominantly Coarse-Grained)
4	C330	Arizona	2	1	7	Subgrade	SS	Subgrade (untreated)		267	Coarse-Grained Soil: Clayey Gravel with Sand
4	C330	Arizona	3	4	9	Friction Course	AC	Asphalt concrete layer	1.27	2	Hot Mixed, Hot Laid AC, Open Graded
4	C330	Arizona	3	3	3	Original Surface Layer	AC	Asphalt concrete layer	21.336	1	Hot Mixed, Hot Laid AC, Dense Graded
4	C330	Arizona	3	2	5	Base Layer	GB	Unbound (granular) base	28.448	308	Soil-Aggregate Mixture (Predominantly Coarse-Grained)
4	C330	Arizona	3	1	7	Subgrade	SS	Subgrade (untreated)		267	Coarse-Grained Soil: Clayey Gravel with Sand
4	C340	Arizona	1	4	9	Friction Course	AC	Asphalt concrete layer	1.524	2	Hot Mixed, Hot Laid AC, Open Graded
4	C340	Arizona	1	3	3	Original Surface Layer	AC	Asphalt concrete layer	17.526	1	Hot Mixed, Hot Laid AC, Dense Graded
4	C340	Arizona	1	2	5	Base Layer	GB	Unbound (granular) base	28.448	308	Soil-Aggregate Mixture (Predominantly Coarse-Grained)
4	C340	Arizona	1	1	7	Subgrade	SS	Subgrade (untreated)		267	Coarse-Grained Soil: Clayey Gravel with Sand
4	C350	Arizona	1	4	9	Friction Course	AC	Asphalt concrete layer	1.524	2	Hot Mixed, Hot Laid AC, Open Graded
4	C350	Arizona	1	3	3	Original Surface Layer	AC	Asphalt concrete layer	20.066	1	Hot Mixed, Hot Laid AC, Dense Graded
4	C350	Arizona	1	2	5	Base Layer	GB	Unbound (granular) base	28.448	308	Soil-Aggregate Mixture (Predominantly Coarse-Grained)
4	C350	Arizona	1	1	7	Subgrade	SS	Subgrade (untreated)		267	Coarse-Grained Soil: Clayey Gravel with Sand
4	C350	Arizona	2	5	2	Seal Coat	AC	Asphalt concrete layer	0.762	71	Chip Seal
4	C350	Arizona	2	4	9	Friction Course	AC	Asphalt concrete layer	1.524	2	Hot Mixed, Hot Laid AC, Open Graded
4	C350	Arizona	2	3	3	Original Surface Layer	AC	Asphalt concrete layer	20.066	1	Hot Mixed, Hot Laid AC, Dense Graded
4	C350	Arizona	2	2	5	Base Layer	GB	Unbound (granular) base	28.448	308	Soil-Aggregate Mixture (Predominantly Coarse-Grained)
4	C350	Arizona	2	1	7	Subgrade	SS	Subgrade (untreated)		267	Coarse-Grained Soil: Clayey Gravel with Sand
4	D310	Arizona	1	4	9	Friction Course	AC	Asphalt concrete layer	1.27	2	Hot Mixed, Hot Laid AC, Open Graded
4	D310	Arizona	1	3	3	Original Surface Layer	AC	Asphalt concrete layer	25.146	1	Hot Mixed, Hot Laid AC, Dense Graded
4	D310	Arizona	1	2	5	Base Layer	GB	Unbound (granular) base	17.018	304	Crushed Gravel
4	D310	Arizona	1	1	7	Subgrade	SS	Subgrade (untreated)		267	Coarse-Grained Soil: Clayey Gravel with Sand
4	D310	Arizona	2	5	1	Overlay	AC	Asphalt concrete layer	4.318	1	Hot Mixed, Hot Laid AC, Dense Graded
[truncated: 20,701 more rows]
