# Supplementary material for: Truck platooning reshapes greenhouse gas emissions of the integrated vehicle-road infrastructure system
Source: Nat Commun. 2023 Aug 15;14:4495. doi: 10.1038/s41467-023-40116-0 (PMC10427667; doi:10.1038/s41467-023-40116-0)
Supplement: Supplementary file 8 — Supplementary Data 5 [file 41467_2023_40116_MOESM8_ESM.xlsx]

## Sheet: Daily traffic data and GVW data
State_Code	SHRP_ID	Lane No in LTPP Direction	Daily Volumes of different FHWA Vehicle Classifications												Gross Vehicle Weight (GVW) for different FHWA Vehicle Classifications (Unit:lbs)
			CLASS_2	CLASS_3	CLASS_4	CLASS_5	CLASS_6	CLASS_7	CLASS_8	CLASS_9	CLASS_10	CLASS_11	CLASS_12	CLASS_13	GVW_CLASS_4	GVW_CLASS_5	GVW_CLASS_6	GVW_CLASS_7	GVW_CLASS_8	GVW_CLASS_9	GVW_CLASS_10	GVW_CLASS_11	GVW_CLASS_12	GVW_CLASS_13
1	0163	2	3254	1046	105	201	132	72	195	939	72	72	72	72	33475	12333	32436	44087	39065	59428	67122	49176	60421	112144
1	0564	2	2010	1426	138	465	135	72	255	4674	90	330	207	72	35044	11863	33915	47358	12469	48891	59782	53711	64578	123303
1	1001	2	2144	1074	72	1479	72	72	111	501	72	72	72	72	29952	18020	29463	73138	35172	56303	78412	50373	58277	148907
1	1011	1	1143	412	72	111	72	72	72	219	72	72	72	0	21579	12393	29673	60084	38192	50745	48778	51214	57197	123303
1	1019	2	1772	487	72	153	138	72	105	243	72	72	0	72	33407	12249	32423	50046	36892	50489	66370	36880	50750	109475
1	1021	1	3597	1445	72	201	96	72	72	270	72	72	0	0	26375	12395	32432	51325	40079	50823	59908	50611	57016	126762
1	4073	2	2094	284	72	72	72	72	159	447	72	72	72	0	32437	23242	38737	64963	38810	57441	54835	48312	35000	123303
1	4125	2	5072	1837	72	324	225	93	135	477	72	72	72	0	29787	12396	32430	63358	39188	50598	66297	50694	57130	123303
1	4126	2	1790	424	72	4320	105	72	567	1344	72	75	72	72	34710	12396	32431	57960	38661	54047	69918	53734	62274	132030
1	4127	2	3368	1313	72	198	72	72	72	186	72	72	72	72	22805	12396	32383	24929	37305	50924	64010	51214	60400	123303
1	4129	2	1948	709	72	117	72	72	93	432	72	72	72	0	26333	14430	25680	75099	27886	52417	61369	45871	41974	24986
1	4155	2	3663	1226	0	153	72	72	72	180	72	72	0	0	33347	12334	32418	54444	37863	50741	65062	49135	58290	123303
1	6012	2	2824	1446	72	243	72	0	108	2862	72	168	72	72	31924	17414	25516	79841	33828	63753	64825	60963	60698	141986
1	6019	2	306	112	0	102	72	0	72	105	72	0	0	0	31475	12397	32439	60084	38760	50888	68207	51214	57197	123303
1	A350	2	1773	614	72	279	150	72	111	366	72	72	72	72	29795	12396	32428	63351	39186	50598	66322	50701	57219	123303
1	B350	2	642	226	72	102	72	72	72	180	72	0	0	72	33399	12256	32421	50067	36895	50490	66358	36736	51546	109817
1	C350	2	941	330	72	201	72	72	75	189	72	72	72	0	33281	12334	32423	54452	37864	50742	65130	49184	58397	123303
2	1001	1	1816	59	72	72	72	0	72	72	72	0	72	72	41033	12572	32528	64193	38575	50701	74030	51884	59703	108385
2	1002	1	1816	59	72	72	72	0	72	72	72	0	72	72	41314	12573	32524	64425	38730	50703	77333	51884	59943	110523
2	1004	2	2906	1336	72	270	204	0	0	72	0	0	0	72	28810	10516	37534	67911	36932	66703	72760	51884	37960	92731
2	1008	1	505	350	72	246	72	0	0	72	72	0	0	72	38391	12511	30327	84274	38474	51099	70773	51884	52535	118937
2	6010	2	7884	3000	72	738	72	0	72	72	72	0	0	72	30028	12397	32503	58755	40942	50624	68017	51884	52535	121913
2	9035	1	41	24	0	0	72	0	72	72	72	0	0	72	41547	13042	29676	67911	42309	50792	70642	51884	52535	127392
4	0560	2	659	192	72	114	72	72	105	1038	72	78	72	72	33731	16097	23789	19379	24373	61182	64692	61672	64388	119188
4	0903	2	3613	412	72	897	72	0	150	1035	72	75	72	72	42698	11811	32630	64679	30332	60371	64446	58143	65223	123172
4	1001	2	7290	4130	72	357	180	72	249	3372	72	168	87	72	34587	17221	27235	55292	28897	59357	58421	53353	59115	115992
4	1002	2	2234	395	72	528	72	0	102	3309	72	126	72	0	36501	16584	29156	50568	27356	61061	68763	61320	66541	116677
4	1007	2	5465	3463	108	1656	183	72	201	3294	72	252	141	72	34058	14158	26581	52175	28934	57291	62696	52478	56867	125551
4	1016	2	4390	291	72	153	90	72	120	213	72	72	0	72	36063	15158	28298	48144	32352	50590	65080	60646	81701	95209
4	1018	2	3844	1098	72	279	72	72	84	468	72	72	72	72	37382	12387	32431	48144	38071	50718	70262	53840	42237	101676
4	1022	2	1005	129	72	111	72	0	501	1530	72	78	72	72	37581	12396	32449	48144	39460	54175	66301	54278	62519	102718
4	1025	2	636	490	72	114	72	0	105	3417	72	108	75	0	38035	15001	31418	53034	25524	69104	73904	69336	70603	147305
4	1034	1	3973	2957	72	201	72	0	273	72	0	72	0	72	34443	12844	36430	20000	24947	45465	57731	48415	44977	135363
4	1062	2	1005	129	72	111	72	0	501	1530	72	78	72	72	35105	15932	30744	33960	23652	61417	67707	61839	62568	137636
4	1065	2	3246	90	72	126	72	0	72	1161	72	111	72	0	37756	12396	30225	48144	36537	54285	66326	54167	62518	95686
4	6053	2	3020	986	72	381	72	0	348	1704	72	174	72	72	31152	16536	27077	53860	25819	65283	70017	60744	58623	186272
4	6054	2	6724	2791	72	201	144	72	198	597	72	72	72	0	39544	12397	32434	48144	39399	50647	67397	54268	60482	83874
4	6055	1	3930	364	72	153	72	0	72	1137	72	135	75	72	36101	20031	28935	57351	34232	50314	65912	47357	55771	128673
4	6060	2	6142	0	0	0	0	72	84	588	72	72	72	72	30221	16004	26555	26685	29853	56050	56478	42814	42456	85429
4	A390	2	696	244	72	72	72	0	72	240	72	72	72	0	38615	11551	30354	48144	23278	57132	69258	56813	56863	91143
4	A903	2	3613	412	72	897	72	0	150	1035	72	75	72	72	42698	11811	32630	64679	30332	60371	64446	58143	65223	123172
4	AA61	2	1152	607	39	381	57	0	159	5640	36	93	126	6	35306	14250	29971	48144	31008	55929	64791	55058	59683	112370
4	B350	3	2923	1002	72	171	72	72	174	924	126	72	72	72	37577	12396	32438	50038	39459	54175	66490	54277	62512	104131
4	B964	3	5689	2816	96	993	183	72	159	4458	72	390	171	72	34061	14158	26579	52181	28934	57292	62651	52479	56862	125560
4	BA61	2	863	460	54	303	93	0	210	5700	48	234	159	21	35306	14250	29971	48144	31008	55929	64791	55058	59683	112370
4	C350	2	856	299	72	108	72	72	78	279	72	72	72	72	30057	16479	25443	25749	28137	53449	60164	42795	40848	115362
4	D350	2	821	286	72	96	72	0	72	291	72	72	72	72	36051	15155	28297	48144	32352	50589	65421	60643	81771	95349
5	0124	2	2652	1437	72	234	105	0	192	813	72	96	72	72	27703	11192	25645	50928	32614	49741	54067	56425	56703	99325
5	2042	1	1056	256	0	72	72	0	192	186	72	0	72	81	20029	9822	26770	61000	17734	49641	56766	36467	16505	35512
5	3048	1	299	290	72	72	72	0	81	180	72	0	0	0	21461	14151	23105	76156	23263	53824	87993	34485	28511	87781
5	3058	2	390	70	0	72	72	0	72	72	72	72	0	5871	19809	13402	30048	51810	25595	50773	61747	56915	58622	42750
5	3071	2	12207	5650	246	1053	285	72	387	807	105	72	72	72	30847	12635	32271	65446	40508	58808	71366	54267	60459	117983
5	A350	2	2489	855	72	279	132	72	117	690	72	72	72	72	30846	12636	32271	65450	40507	58809	71176	54271	60507	117739
6	0571	2	1410	666	72	405	72	0	141	2313	72	174	195	0	34492	14298	29527	68086	21502	65626	61936	65730	66181	101240
6	1253	1	1218	176	72	72	99	72	72	72	0	0	0	0	25952	16057	24205	51323	29276	48412	52250	52345	56464	64306
6	2002	2	695	334	0	123	72	0	72	585	0	72	72	0	34189	13532	28590	59287	28559	60973	61190	39165	54504	122225
6	2004	4	3732	1414	117	1044	255	72	306	2205	72	327	75	72	24608	16075	25956	51489	34231	52991	56118	67839	55712	111581
6	2038	2	756	268	72	222	72	0	105	102	72	72	72	0	31719	13247	32720	59287	39450	51584	66565	54740	61232	105063
6	2041	2	3933	1744	72	780	102	0	93	270	0	72	0	0	32467	12655	32005	61575	27499	55863	55945	51840	56430	105063
6	2051	2	11260	1539	72	435	141	72	180	189	0	72	72	72	37925	12370	32432	46381	37738	50904	68204	54277	59766	118770
6	2053	4	5539	1044	72	540	105	216	72	276	0	72	0	0	29822	13664	32226	57830	27883	48177	63037	58907	41503	116177
6	2647	2	3175	1192	72	387	72	72	75	174	72	72	72	72	32036	12780	30165	68229	29894	51516	62534	69113	56535	110260
6	6044	1	5185	1982	72	507	72	72	93	120	0	72	72	0	26953	14721	28451	63020	27338	52055	64524	50106	47305	105063
6	7452	2	2935	1374	0	270	72	72	72	72	0	72	0	0	31898	13425	32563	66222	29436	49218	60802	55914	55091	105063
6	7454	1	52	24	0	72	72	0	72	72	0	72	0	0	39461	12407	30216	59287	41504	51114	59689	54277	56464	83126
6	7491	2	3730	1280	72	339	72	72	81	1248	72	111	72	72	32754	13370	32431	59701	37475	59266	68337	54275	64370	114824
6	8151	2	1410	666	72	405	72	0	141	2313	72	174	195	0	34495	14298	29526	67878	21502	65626	61962	65732	66182	101529
6	8153	1	3327	1075	108	114	72	0	72	72	0	72	0	0	36928	12258	32427	59287	36562	51283	59689	54234	56464	83617
6	8156	1	856	160	72	123	72	0	81	186	0	72	0	72	28866	16853	46681	80597	30069	58850	57593	47540	70010	124624
6	8201	1	1229	532	72	93	72	72	72	72	0	72	0	0	32119	14837	29620	59287	24650	47401	59689	51048	56464	105063
6	8202	1	1902	567	72	72	72	72	108	114	72	72	72	72	26946	15325	27456	110500	28389	53186	70500	46618	55778	126512
6	8535	2	12191	2647	72	753	105	0	108	825	72	348	72	72	30971	14390	22242	58039	27478	49479	59028	49613	53062	112207
6	A363	1	451	164	72	114	93	72	72	72	72	0	0	72	25942	16057	24205	51486	29279	48407	52249	52345	56464	64341
6	A806	1	42	24	0	72	72	0	72	72	0	72	0	72	31590	11475	33428	59287	37083	59978	59689	54483	56464	112783
8	0560	2	35	70	72	141	72	72	72	918	72	72	72	0	28221	10230	20087	14567	22247	59248	58130	58501	58806	68187
8	1029	1	24	57	72	72	72	0	72	81	72	0	0	0	38075	12451	30675	50725	36579	50551	66697	46155	59383	96615
8	1047	1	312	469	72	129	90	0	0	81	72	0	0	72	38190	12397	32447	39956	36265	50725	65776	38377	59383	96615
8	1053	2	48	232	72	198	105	72	105	225	72	0	72	0	28844	11163	32600	29933	35703	50742	62891	54318	57694	96615
8	1057	2	410	765	0	72	72	1452	72	72	0	0	72	72	31221	11163	32449	33040	38433	50552	66293	54295	60488	96615
8	2008	2	636	181	72	201	72	0	93	213	72	72	72	0	38639	12396	30119	33040	35074	50645	62922	54307	60219	96615
8	6002	2	24	0	93	690	105	72	156	996	72	72	72	0	27315	10634	21312	13524	24568	48211	49828	50313	49891	72433
8	6013	2	492	167	0	198	72	0	72	72	0	0	0	0	33614	12395	30221	26002	36130	50837	66233	54109	60460	117399
8	7780	2	2710	596	72	72	72	393	72	72	0	72	72	72	33882	11162	32986	41468	38265	50465	71548	52469	58343	130401
8	7781	2	636	181	72	201	72	0	93	213	72	72	72	0	38627	12398	30141	33040	35076	50646	63218	54269	60261	96615
8	7783	2	37	63	72	441	93	0	78	636	72	72	72	0	33831	12396	32713	28493	38210	53227	69663	54170	62336	92306
8	A350	2	976	341	72	312	72	72	96	117	72	72	0	0	28841	11163	32604	29913	35703	50745	62331	54213	57585	96615
8	B350	2	681	240	72	168	72	0	108	117	72	72	72	0	38612	12397	30133	33040	35072	50646	63092	54274	60016	96615
9	0962	2	6995	1000	72	561	99	72	108	387	72	72	72	0	34866	15443	31538	77357	32861	49620	69387	45133	45075	145949
9	1803	1	3735	1156	72	201	72	96	72	72	0	0	0	0	29875	16602	36829	64788	30181	49015	68559	61500	49918	121327
10	1450	2	13090	3324	252	795	234	123	111	750	6	0	0	0	19999	10794	28986	58201	26008	47928	55715	39358	45265	64329
11	1400	2	660	232	78	171	72	72	72	81	72	72	0	0	32653	12989	33736	59164	37002	52584	65930	52790	59995	96833
12	0161	2	805	630	9	279	66	48	228	1773	54	24	24	0	28369	16331	33721	65842	54933	58835	73969	59640	57299	103675
12	0959	2	7648	0	0	0	0	0	0	0	0	0	0	0	35062	12396	32440	58529	38776	53962	66201	54275	62637	101403
12	1030	2	4089	1440	72	201	93	72	72	72	0	0	72	72	21485	16781	37146	71769	32245	48965	68594	61500	56344	139264
12	1060	2	11130	2181	72	273	96	72	72	72	0	0	0	72	27169	12594	30260	48198	38521	50416	64646	36279	59844	65570
12	1370	1	2289	604	15	102	27	3	84	180	6	0	0	3	33604	15767	29631	67682	35713	49020	74800	45674	49516	165330
12	3995	3	959	322	72	393	225	72	273	825	72	75	72	72	33211	12393	32350	93203	40483	50693	83974	38423	48207	85451
12	3996	2	2623	692	72	111	99	72	105	108	0	72	0	72	37540	12491	29843	53277	38717	50113	67873	45674	59707	85672
12	3997	2	4917	1009	72	72	141	72	201	423	72	72	0	72	48842	19783	34964	71057	35869	56679	70390	44144	45338	95595
12	4096	1	3802	1087	9	171	102	75	270	72	66	111	0	0	36686	19013	37877	64633	41877	59113	74529	48462	74144	103608
12	4097	2	2254	1184	72	321	105	72	1470	1080	72	105	72	72	25877	17152	23376	47802	29783	53377	45830	52628	36768	84178
12	4099	2	3110	0	0	0	0	0	0	0	0	0	0	0	37368	12332	32445	56387	39462	50677	76688	40369	61766	97242
12	4101	2	4877	456	72	72	72	0	93	99	72	72	72	0	40171	10475	33223	60884	37483	50280	67149	44836	56344	97242
12	4103	3	18328	1124	183	375	732	72	456	258	105	72	0	87	34517	19603	39618	61246	40559	51782	92359	44316	61778	58177
12	4105	1	8112	0	0	0	0	0	0	0	0	0	0	0	44371	17383	28279	49274	37742	50826	52316	37736	74801	88241
12	4106	3	7653	2836	72	525	135	72	285	594	72	72	72	72	26684	15220	32684	61177	34409	46652	66230	51707	52584	98739
12	4107	1	1347	1001	72	288	105	72	144	303	72	0	0	72	29960	17877	37396	73521	42893	54154	61231	10359	45702	57095
12	4108	2	6449	1227	72	72	303	96	207	102	84	72	72	201	25991	17846	23442	40174	27378	52095	53782	32972	59753	76966
12	4137	2	4593	325	72	111	72	72	72	195	72	72	72	72	36781	12398	32436	54082	43243	59590	61852	51246	64050	105411
12	4154	1	3403	24	72	0	0	0	0	0	0	0	0	0	35765	18886	40496	81783	40112	56459	62024	11513	38593	97242
12	9054	2	2056	636	72	72	132	72	111	570	72	72	0	0	154379	12389	32465	47300	40862	50595	71793	48639	56344	59054
12	A352	2	831	291	72	72	102	72	81	279	72	0	0	72	154370	12396	32462	47268	40857	50595	71793	48654	56344	58999
12	AA61	1	1368	887	0	195	42	6	105	99	0	0	6	0	40171	15743	33223	60884	37483	53065	67149	44836	56344	97242
12	B360	2	906	318	72	72	105	72	123	204	72	72	0	72	48834	19785	34964	71105	35863	56680	70527	43973	45266	95569
12	C350	1	429	153	0	72	105	72	105	72	72	72	72	72	35433	18847	40492	81764	40114	56460	62022	11485	38482	97242
13	0566	3	3412	1469	306	435	165	72	348	4986	72	306	147	72	31169	12564	32237	43569	42011	54525	64197	54275	62463	99768
13	1001	2	4351	1549	111	315	72	0	96	174	72	0	72	0	40768	12396	30067	31762	36309	50528	59624	54274	61835	104379
13	1004	1	2120	800	93	183	99	0	111	348	72	72	0	0	34936	12397	30144	34442	38487	50732	62407	53841	61835	100365
13	1005	2	4643	1569	72	270	72	0	96	108	72	0	72	0	34923	12396	32346	42286	38480	50729	62312	54791	61835	100014
13	1031	2	1700	702	72	3498	150	72	72	87	72	0	0	72	31830	12511	32448	41377	38979	47207	63326	54034	60227	99697
13	4093	2	1008	482	72	153	72	0	72	312	72	72	72	0	34924	12396	32329	35211	38475	50730	62388	54277	60510	100415
13	4096	1	107	24	72	1290	72	0	72	156	72	72	0	0	34930	12392	32316	37301	37466	50729	62436	54035	60559	100371
13	4111	2	1981	143	72	126	90	72	72	72	72	72	0	72	32681	12397	32429	42286	44044	50664	63963	54791	61835	104379
13	4113	2	4542	1214	141	336	135	72	237	3213	81	147	84	72	25225	16054	29684	42793	31632	61708	70937	62751	65463	97180
13	4119	3	4197	1426	279	435	171	72	423	4029	72	354	114	72	31169	12565	32237	51639	42011	54525	64189	54275	62459	104103
13	4420	2	4857	1686	108	276	174	72	120	450	105	72	72	72	31809	12512	32453	46058	38984	47207	63881	54185	59925	103289
15	1006	1	5866	2477	72	276	102	0	72	72	72	0	0	0	32228	12279	36636	67277	41922	58711	75455	92343	55641	94513
15	1008	1	6855	5182	72	627	96	0	72	96	72	0	0	0	25935	11163	32424	45481	37179	50676	60647	92343	55641	84468
15	7080	1	2506	1155	72	801	72	72	72	180	72	72	72	0	38422	12437	36041	89074	37185	70725	97352	92343	55641	104559
16	1001	2	1577	3788	201	1290	144	99	213	225	111	72	72	72	22110	13121	31364	60162	32348	48652	52554	49810	66893	76855
16	1005	1	376	470	72	156	72	72	72	126	72	72	0	72	19675	16154	27327	38545	24147	46760	51496	47699	52325	69542
16	1007	1	1422	1264	72	213	105	228	72	93	90	72	0	72	28891	12396	32548	60530	38324	50671	91227	53883	59533	87272
16	1009	2	1053	295	72	96	102	93	105	1107	138	72	72	213	26718	15394	23782	38213	25483	64599	75524	58030	60103	78735
16	1010	2	50	71	72	156	303	177	111	72	243	72	75	240	32068	12395	32435	57940	42587	59430	74327	53390	61496	96907
16	1020	1	1005	984	72	180	72	651	72	108	132	72	72	72	23184	13014	31245	42012	22935	46583	55418	45518	62482	73935
16	1021	2	4481	3957	72	600	303	72	129	255	96	72	72	72	22022	15457	28948	76008	28476	50976	64691	62200	74260	76880
16	6027	1	405	693	72	174	72	0	75	468	72	0	72	72	25931	14974	28609	49313	22254	59147	56174	52421	69672	65466
16	9032	2	849	820	72	168	93	1116	72	72	78	72	72	72	21715	12629	34226	59202	26378	45635	36851	45155	67786	72834
16	9034	1	1635	1460	72	279	105	72	105	180	192	0	72	72	21890	14348	34289	47238	28001	55635	57217	55904	59648	84013
16	A350	1	350	129	72	72	72	72	72	72	72	72	72	72	23200	13020	31253	42187	22895	46587	55441	45550	62608	73939
16	B350	2	1192	412	72	135	81	72	102	285	81	72	72	72	22015	15456	28956	76019	28478	50977	64693	62123	74339	76881
16	C350	2	856	299	72	72	72	72	72	237	72	72	72	87	32080	12395	32432	57983	42595	59430	74357	53393	61521	96907
17	1002	1	1410	518	93	669	72	72	108	285	72	72	72	93	20573	14258	25910	6001	24615	52259	65915	47836	46105	52549
17	1003	1	2266	791	459	96	72	72	72	363	72	78	72	0	20454	15034	30166	58198	26222	49625	70925	57547	65211	65500
17	6050	1	213	76	72	393	72	0	72	0	0	0	0	0	33258	12400	33601	61252	40136	52370	66071	54084	58731	99283
17	A350	1	796	281	72	111	72	72	72	228	72	72	72	0	20457	15032	30174	58268	26220	49625	70951	57555	65153	65500
17	B350	1	953	333	72	126	72	72	72	294	72	72	72	72	20570	14261	25910	3000	24608	52259	65949	47847	46115	52448
18	1037	2	2132	1740	72	288	72	72	105	246	0	0	0	0	22921	10861	26534	58709	27506	50610	66375	41046	57647	80778
18	2008	2	1921	1516	72	291	72	72	123	648	72	72	72	72	23819	10946	28917	72851	28881	57032	68770	57963	71108	111138
18	2009	2	3829	2792	72	1812	72	72	156	243	72	72	0	0	25689	11062	33496	64066	24377	52066	77413	55044	60289	99135
18	6012	2	99	855	72	2010	72	0	72	72	72	72	72	72	24051	10538	23741	61715	26082	54021	64855	57178	59846	134108
18	A350	2	3045	1045	72	189	81	72	108	1098	72	72	72	72	24800	10932	23143	64793	29446	54912	61531	51426	52764	137808
19	0159	2	1914	552	72	153	72	72	72	312	72	72	0	0	24665	11772	26774	50373	25652	50036	58536	55672	50099	105854
19	1044	2	1157	341	72	111	72	72	108	555	72	72	72	72	23663	12990	27649	61858	22369	52378	64830	46286	57583	105661
19	6049	2	2893	732	147	228	129	72	267	5271	72	270	159	72	24377	11041	21834	47619	20595	55828	60107	60077	62333	91496
19	6150	2	2771	890	72	198	72	72	72	672	72	72	72	0	21245	12824	29771	52978	22247	49253	54827	50450	48189	95031
19	A350	2	155	60	72	72	72	72	72	72	72	0	0	0	21264	12803	29836	53187	22220	49257	54900	49323	48356	94355
20	0164	2	598	882	72	174	72	72	72	690	72	72	72	72	29936	10052	29306	45093	30658	59238	67275	58689	62120	87133
20	0903	2	1045	477	72	108	72	72	72	597	72	72	72	72	29954	10053	29314	44858	30647	59236	67277	58697	62084	79979
20	1005	1	1188	529	72	129	72	72	72	72	0	72	0	0	30272	12729	30224	75893	36977	49960	73859	54112	56649	85786
20	1006	1	1584	817	72	87	72	0	72	156	72	72	0	0	24845	12528	25618	63991	23097	45250	74011	58904	54285	65840
20	1009	1	754	321	72	72	72	72	72	162	81	72	0	0	26393	9918	26826	60629	22900	46644	61619	39243	39593	118801
20	1010	1	597	332	72	87	72	72	72	144	72	72	72	72	31916	12840	30521	57628	36538	50593	67761	53961	60216	100664
20	6026	1	1302	452	72	261	72	72	72	231	72	72	72	72	20447	16548	28136	81281	31157	46597	63218	45225	53373	67287
20	A350	1	268	99	72	111	72	72	72	72	72	72	0	0	30274	12734	30196	75878	36995	49959	73831	54246	56649	85786
20	B350	1	759	268	72	132	72	72	72	195	72	72	72	72	31918	12839	30519	57746	36546	50588	67812	53927	60202	100726
21	1010	1	1790	391	72	72	72	72	72	72	0	0	0	0	13944	15099	21941	60382	28760	44113	37083	53322	54155	103084
21	1014	2	2242	612	72	174	171	96	111	186	180	0	0	0	38441	12553	32635	50578	37459	50692	66492	53322	54155	103084
21	1034	2	2452	777	87	177	90	72	105	594	72	72	72	0	20826	12312	25677	59014	26071	52711	60924	48561	49330	96526
21	6040	2	13393	2066	108	384	231	237	297	72	72	72	72	72	36172	11437	32638	62272	36427	50609	68557	54061	60375	98736
21	6043	1	3586	576	135	132	141	72	72	306	267	0	0	135	28391	12565	32397	67526	35783	50588	68599	51592	55763	93165
21	A350	1	103	40	72	72	72	72	72	72	72	0	0	0	13941	15102	21950	60344	28733	44098	37008	53322	54155	103084
21	B350	2	832	292	72	105	72	72	96	258	72	72	72	72	20840	12312	25685	59002	26081	52712	60581	48582	49385	96090
22	0124	2	2526	1770	12	510	36	0	33	228	30	0	3	0	27650	12738	34474	64749	29404	47886	71866	50968	53237	116790
22	3056	2	3034	503	72	153	72	72	129	612	72	72	72	72	31012	16150	34062	46612	34546	59469	64091	58088	68258	122451
23	0559	2	4267	1391	21	570	57	9	69	351	141	3	0	0	33996	13317	30977	63991	34723	50350	42532	60381	84339	131489
23	1001	2	3074	1016	72	213	0	0	72	525	165	72	72	0	33996	13317	30977	63991	34723	50350	42532	60381	84339	131489
23	1009	1	278	0	0	0	0	0	0	0	0	0	0	0	23732	16504	34584	67127	37355	52156	85783	42891	69099	131489
23	1012	2	10619	2391	72	276	141	72	333	678	105	72	72	72	26303	13600	32430	65872	39073	58876	65323	54275	62629	134671
23	1026	1	567	202	72	111	72	72	72	108	105	0	0	0	26722	13172	30192	50066	37857	51079	64772	54397	69099	131489
23	1028	1	1194	740	72	102	72	72	72	108	291	0	0	0	24813	16304	37490	69156	30619	52968	93503	54397	69099	107973
24	0563	1	4259	1181	45	366	66	9	141	2223	33	84	36	3	32517	12170	32489	57811	31392	48954	65247	49826	59456	125969
24	0962	3	4436	962	198	372	561	72	126	978	72	72	72	72	25450	12397	32350	59378	37448	59169	61732	54271	60534	89334
24	1632	2	6125	992	72	198	105	72	72	108	72	72	0	72	25028	12398	31242	47599	37239	50549	63200	53519	59456	101250
24	1634	1	5633	724	72	129	72	72	105	72	72	0	0	0	27209	12395	32420	48031	35761	49656	54211	49826	59456	101250
24	2401	2	12004	1606	135	279	144	72	93	123	0	0	72	0	18620	11607	32552	57525	18091	41252	58909	36829	59456	101250
24	2805	3	4436	962	198	372	561	72	126	978	72	72	72	72	25450	12397	32354	59365	37447	59169	61618	54274	60455	88449
24	A350	1	582	206	72	156	72	72	78	72	72	0	0	0	27214	12396	32423	48027	35750	49656	54073	49826	59456	101250
25	1002	3	7038	850	72	108	96	72	72	72	72	0	0	0	30115	11006	29156	66640	27172	44754	50968	58500	59995	96833
25	1003	1	3262	360	72	243	72	72	72	72	0	72	0	0	24896	12398	32449	48565	35380	50501	61855	54118	59995	96833
25	1004	2	11895	2845	72	519	135	72	129	378	72	72	0	0	28050	12192	35154	69269	28116	56541	69178	46273	59995	96833
26	1001	1	392	312	0	72	72	72	72	72	72	0	0	72	37753	11177	27297	44648	29334	42362	54356	27400	72873	78260
26	1004	1	2533	1202	72	168	72	72	72	72	72	0	0	78	28149	14125	28812	55383	30392	53595	56454	53754	79225	70174
26	1010	1	1920	738	0	270	72	72	72	72	72	0	0	72	32613	12448	30216	56015	36780	49755	72023	48125	59220	93211
26	1012	2	4542	1225	72	201	96	72	93	627	144	72	72	150	25236	10507	26368	49884	28924	47028	61147	41098	78943	103457
26	1013	2	3363	1409	72	321	96	72	87	741	105	72	72	93	26872	12951	28037	49331	35645	45010	72994	58905	66105	80465
26	6016	2	3807	1924	72	507	72	72	72	252	84	72	72	99	34377	13570	28031	48214	30627	51834	59980	44990	37362	95488
26	A350	2	1398	486	72	207	72	72	75	336	72	72	72	84	26890	12952	28036	49144	35645	45009	72999	58920	66177	80448
26	B350	2	1184	411	72	153	72	72	81	288	72	72	72	93	25260	10507	26374	49851	28920	47028	61148	41099	79019	103466
26	C351	1	177	70	72	72	72	72	72	72	72	0	0	72	37841	11182	27328	44590	29326	42369	54246	27078	72699	78280
26	D351	1	361	130	72	129	72	72	72	72	72	0	72	72	32642	12449	30211	56064	36789	49760	72112	47904	59870	93331
27	0561	2	173	546	0	1476	12	0	66	132	12	3	0	0	35086	13008	30927	61189	29854	52878	53623	47975	74208	116662
27	1004	2	5790	1865	72	360	135	72	156	1893	135	105	72	0	28097	11321	27489	51338	34435	55182	62409	66681	65273	89944
27	1016	2	126	1590	72	678	72	0	72	114	72	72	72	0	24119	8579	24742	79701	25498	52513	72322	33516	79768	116662
27	1017	2	5790	1865	72	360	135	72	156	1893	135	105	72	0	28097	11321	27489	51338	34435	55182	62409	66681	65273	89944
27	1018	2	4348	1505	72	156	72	72	123	441	72	72	0	0	28984	10490	28780	107697	26952	64284	70386	39645	57379	121436
27	1019	2	2195	1246	72	105	72	72	72	114	72	0	0	0	30907	9170	29788	99313	26776	51155	59227	109880	122429	116662
27	1020	2	5790	1865	72	360	135	72	156	1893	135	105	72	0	28097	11321	27489	51338	34435	55182	62409	66681	65273	89944
27	1023	2	1358	697	72	114	72	72	72	381	72	72	0	0	29664	10628	32329	61879	33890	63783	73505	54518	80131	157240
27	1028	2	1123	709	72	150	72	72	72	303	72	72	72	0	29324	10261	26644	94797	26406	57108	66707	44899	72495	116662
27	1029	2	2562	1032	72	201	72	0	72	75	72	0	72	0	30149	10268	29903	106926	26582	49445	82501	62244	85832	116662
27	1085	1	449	298	72	87	72	123	72	96	72	0	0	0	31162	12948	27270	62908	24285	47419	62554	58757	74208	116662
27	1087	2	5495	1708	72	543	72	72	102	174	72	72	0	0	26238	10119	25561	88897	30239	45323	71250	63600	105237	116662
27	2023	2	5790	1865	72	360	135	72	156	1893	135	105	72	0	28097	11321	27489	51338	34435	55182	62409	66681	65273	89944
27	6064	2	3950	1465	72	168	102	72	87	1536	120	81	72	0	32943	12396	32429	59051	38433	53962	67112	54163	58410	101295
27	6251	2	1305	732	72	129	72	72	72	348	72	72	72	0	27690	10453	26341	59241	31439	45038	42668	123006	73125	137720
27	A350	2	381	138	72	111	72	72	72	102	72	0	72	0	24078	8580	24728	79493	25488	52516	72312	33263	80029	116662
27	B350	2	727	254	72	105	72	72	72	246	72	72	72	0	27708	10452	26340	59239	31440	45039	42714	123117	73291	137067
27	C350	2	606	214	72	102	72	72	72	213	72	72	72	0	29309	10261	26646	94979	26421	57107	66657	44884	72573	116662
27	D350	2	446	160	72	123	72	72	72	108	72	72	0	0	30920	9170	29800	99479	26759	51150	59214	109862	120523	116662
28	0560	2	1704	872	72	81	72	0	156	1431	72	132	72	0	29236	12294	31995	31715	42383	60615	65422	53624	62517	94022
28	0806	1	210	167	0	72	72	0	72	72	0	0	0	0	36884	12449	30330	42064	39082	50715	64989	53731	59551	97479
28	0959	2	4061	1321	72	231	348	132	297	1344	132	174	348	117	34476	13303	26015	44945	28398	56727	66478	57672	58978	109360
28	1001	2	6068	110	72	180	129	90	213	726	72	72	72	0	29923	12854	24089	28508	26709	48405	49805	43253	45123	91012
28	1016	2	2207	629	72	105	72	0	72	150	0	0	0	0	28083	14433	26219	23377	28430	54415	64575	55254	53947	87848
28	1802	2	796	466	72	171	72	72	105	342	72	72	0	0	31922	14159	28011	38994	28557	51729	53775	46890	67498	91618
28	2807	2	3049	824	72	156	72	72	108	276	72	0	72	72	33794	14497	35481	57084	28262	50637	64949	52472	58243	97212
28	3081	2	220	53	0	72	72	72	72	72	72	72	72	2487	20766	6848	20607	16087	21187	54487	52399	55806	55013	75083
28	3082	2	1064	382	72	111	72	72	108	477	72	72	72	0	30216	11807	27077	62225	18143	53943	61081	37637	54672	73924
28	3085	1	229	76	72	117	0	0	72	72	0	0	0	0	36718	12436	29766	55500	37816	50722	69522	53922	59551	97479
28	3089	2	3049	824	72	156	72	72	108	276	72	0	72	72	30254	13487	34029	61776	28501	51701	67216	59895	67675	130708
28	3090	1	1005	203	72	81	72	0	72	72	0	0	0	0	37419	12399	30196	49921	35446	50776	61127	54391	59551	82909
28	3091	2	1465	532	72	72	72	0	72	429	72	72	72	72	35973	16090	26237	42397	31548	49094	63329	60042	62080	113147
28	3094	2	6230	4201	114	423	129	72	252	2127	72	78	72	72	33101	15740	28704	44740	28442	58428	61870	55258	57936	108849
28	A350	2	558	198	72	90	72	72	72	180	72	72	72	72	31930	14159	28020	39006	28544	51729	53792	46986	67548	91561
29	0509	1	7542	2325	72	288	303	72	333	354	72	72	72	72	26583	12563	32430	70783	39392	50579	71684	49051	59313	103578
29	1002	1	1620	614	72	102	72	0	72	72	72	0	0	0	20771	14474	35787	72348	17689	65127	62314	30947	58834	83782
29	1005	2	3914	2100	99	504	72	72	102	495	72	72	0	72	22669	14246	26170	40235	14411	53812	65465	52862	56807	46881
29	1008	1	2087	766	72	135	81	72	72	507	72	72	72	0	17302	12434	27568	52611	24088	50793	70267	44271	46169	48573
29	1010	2	3935	1383	108	321	105	72	120	3810	72	237	147	72	24403	13294	25952	46259	26794	57552	59813	58485	60457	80898
29	5413	1	1467	968	72	162	72	0	72	441	72	72	72	0	22932	15938	36587	84708	30656	63420	74394	69273	36696	45948
29	6067	2	1334	569	72	105	72	72	72	390	0	72	0	0	21334	13375	31240	71470	20516	53471	60339	48252	63173	110334
29	A351	2	1196	415	72	180	72	72	111	291	72	72	72	72	22663	14247	26173	40253	14412	53811	65471	52886	56845	46691
29	AA67	1	8783	3526	15	1071	87	6	126	477	36	18	6	0	24001	13529	29452	62248	25124	55797	66430	51994	58834	83782
29	B351	1	180	70	72	72	72	0	72	72	72	0	0	0	20755	14475	35816	73131	17687	65129	62678	31515	58834	83782
30	0124	2	920	574	42	120	33	0	36	336	57	12	21	108	28052	16724	30108	52304	30530	59265	57360	53923	57557	85439
30	0561	2	1270	785	60	423	42	12	30	960	354	27	57	141	30976	17907	29795	58263	32549	60699	72031	55634	62033	82392
30	0806	1	296	214	72	72	72	0	72	72	0	0	0	72	19180	16960	38886	47915	36610	54169	60738	52469	58248	83812
30	0903	2	1012	664	39	222	6	0	21	279	60	12	18	93	28052	16724	30108	52304	30530	59265	57360	53923	57557	85439
30	1001	1	524	468	18	192	36	0	24	141	69	0	3	51	26209	17953	25106	45308	32308	58340	67246	48879	62804	84182
30	6004	1	144	172	9	33	15	0	3	72	78	0	0	93	25171	17420	30755	51680	27420	54397	66498	52469	54395	87291
30	7066	2	3058	1933	72	423	42	12	30	960	354	27	57	141	30977	17908	29793	58268	32552	60698	72022	55642	62033	82389
30	7075	2	5591	3225	105	459	96	21	81	1152	174	24	45	348	32228	13264	28756	47165	27370	63544	64868	57306	56974	84864
30	7076	2	671	537	30	42	21	0	42	423	87	9	36	81	32677	17791	30210	51680	37125	50958	63608	54256	60474	90066
30	7088	2	2902	1501	75	402	42	6	57	933	150	21	33	201	27719	17623	26714	48824	27436	62094	66323	52126	52952	69448
30	8129	1	407	206	18	189	24	0	24	162	81	0	0	60	25405	17448	27869	61500	28702	59368	71765	44044	50979	86256
30	A350	1	368	131	72	72	72	0	72	117	72	72	72	72	26256	17954	25054	44955	32308	58338	67270	48963	62980	84173
31	0124	1	262	187	72	72	72	72	72	390	72	72	72	0	27141	8861	29425	58454	25962	60576	63988	55426	62354	72741
31	0904	1	262	187	72	72	72	72	72	390	72	72	72	0	27141	8861	29425	58454	25962	60576	63988	55426	62354	72741
31	1030	2	376	366	72	72	72	0	72	225	72	72	72	72	34394	12411	30070	50129	38012	50869	66015	51257	60146	79852
31	6700	1	587	399	72	72	72	72	72	243	72	0	72	0	35402	12398	29840	51836	37361	50756	66077	52319	61403	80258
31	A353	2	243	92	72	72	72	72	72	96	72	72	72	72	34453	12405	30056	49939	38005	50861	66034	51346	60114	79666
32	0112	2	925	622	75	111	72	72	72	978	72	72	72	174	32624	22023	27331	48202	23416	64008	82317	59418	64663	88197
32	1020	1	53	0	72	72	72	0	72	336	72	72	72	72	29953	13558	33232	48164	37134	50730	72653	53524	62255	86844
32	1021	2	7892	0	72	111	72	0	72	129	72	72	0	72	22776	13798	30212	48164	37371	50772	65217	60660	60406	83534
32	1030	3	23850	0	93	312	183	72	501	114	81	96	147	132	25922	11815	33384	49282	37126	50766	65775	54257	60497	98104
32	2027	2	1586	0	72	156	72	72	72	1140	72	72	72	189	31492	14817	31363	47622	38677	59086	69395	53951	62750	95014
32	7000	2	1045	0	72	105	72	0	72	1032	72	72	72	213	28307	18305	27826	44766	34193	65535	62741	66192	64083	70219
32	A352	2	293	110	72	111	72	72	72	72	72	72	72	72	22780	13800	30214	48164	37381	50754	65702	60660	60400	83744
32	AA62	2	5917	2171	42	1266	114	6	141	684	12	51	42	75	28628	16697	29820	48164	35324	59190	70287	60660	63390	88215
32	B350	2	6971	3048	180	963	99	3	153	537	24	54	21	78	28329	18306	27806	44622	34203	65535	62765	66194	64080	70223
32	C350	2	1524	527	72	102	72	72	72	501	72	72	72	117	31497	14817	31342	47689	38688	59086	69400	53946	62756	95008
33	1001	2	7565	1116	72	117	219	72	207	228	72	72	0	72	28869	12398	32433	49898	36157	50478	58023	33113	57184	96833
34	0560	2	10147	3092	72	642	234	105	186	726	72	72	72	72	31306	17861	31865	70370	33578	46590	63621	51605	50790	95303
34	0860	1	81	38	72	72	72	72	72	72	72	72	72	72	30093	17581	32582	69756	35255	50376	65786	50560	55256	102635
34	0962	2	10339	2500	72	594	234	165	111	594	72	72	0	72	34330	19537	34943	74625	37762	54571	71365	52817	60544	99847
34	1003	2	9914	2817	72	327	174	339	72	213	72	0	0	0	31709	17146	34212	68306	35231	53366	64501	52228	55256	102635
34	1011	2	9757	2523	60	519	231	246	159	702	30	12	0	0	34330	19537	34943	74625	37762	54571	71365	52817	60544	99847
34	1030	2	5474	1577	72	174	219	72	72	117	72	0	0	0	28008	16040	40789	73422	30622	44353	62048	33536	55256	99786
34	1031	2	9628	2802	30	546	249	138	138	1302	21	3	0	3	30489	18214	30860	70500	34391	52398	68804	51147	49588	99206
34	1033	2	3981	1123	24	144	45	234	39	144	9	0	3	0	25329	16197	28206	63006	34904	45663	56069	54887	52769	102635
34	1034	2	13447	3639	72	585	216	135	147	828	72	72	0	72	28014	15790	31549	65785	36093	49596	65800	51431	61730	85800
34	1638	2	11176	4383	33	858	231	147	135	924	18	12	6	0	28157	17017	32570	67125	34791	50225	64831	47367	55256	104893
34	6057	3	11251	2914	72	369	234	93	105	1185	72	72	72	72	28270	16928	27060	68371	34751	49038	69552	53067	52307	126324
35	0112	2	2113	872	18	582	42	3	63	429	3	57	27	0	39462	13273	28717	65658	31100	49807	65387	50104	51613	73946
35	0509	2	877	397	30	270	48	6	96	3909	24	117	135	9	39355	14178	29699	63983	29141	62224	71823	59992	65653	125800
35	0802	1	153	59	72	72	72	72	72	72	72	72	72	72	32417	13072	31134	43232	28292	56134	64406	55325	60702	92652
35	0959	2	975	450	45	153	24	6	222	3840	30	174	126	0	30832	16535	28796	19693	23835	52501	67219	52597	71521	115384
35	1002	1	1060	311	72	186	72	72	105	219	72	72	72	72	35180	12396	32339	46326	35699	50629	60226	53192	60428	74947
35	1003	2	1451	0	0	0	0	0	0	0	0	0	0	0	36204	12516	30017	43232	36266	50697	59100	51959	59487	89563
35	1005	3	5088	1179	72	420	0	0	72	72	72	0	0	0	35180	13415	31608	49403	36840	49281	61860	53071	60035	91183
35	1022	1	1028	283	75	1500	105	72	273	447	72	72	72	72	27414	9912	36235	45567	22117	56449	67179	56961	64828	111012
35	1112	2	494	444	15	276	99	57	117	354	15	3	15	3	38902	18525	39362	25091	34334	68327	77843	56069	59092	101945
35	2006	1	1028	283	75	1500	105	72	273	447	72	72	72	72	28234	10036	37057	47285	22498	57557	67782	57307	65922	97493
35	2007	2	951	150	81	1629	117	12	156	465	51	39	0	12	28441	10040	37127	47051	22430	57506	68104	57353	66074	98197
35	2118	2	1135	423	33	162	30	135	156	2070	30	165	54	0	26702	12162	22299	29001	20156	49626	63608	55394	63079	78196
35	6033	2	2974	1049	72	279	72	0	291	594	72	132	72	72	28691	13436	18946	48040	25907	59217	45684	50564	37013	90045
35	6035	2	3274	1180	99	288	45	0	243	3003	702	51	111	843	26290	12396	29471	43232	34735	50682	64144	54272	60500	81353
35	6401	2	3976	1531	108	438	72	72	273	3858	75	249	75	72	27476	8968	26851	21819	15687	62350	62473	57748	66236	70256
35	AA62	2	1541	653	45	573	66	0	192	5631	36	117	153	15	32417	13072	31134	43232	28292	56134	64406	55325	60702	92652
36	0859	2	686	130	0	72	0	0	72	0	0	0	0	0	31477	12414	29541	50126	39855	50563	68822	45584	69709	113739
36	1008	2	173	884	0	72	0	0	72	72	0	0	0	0	30428	10158	30719	74702	37575	48100	85317	58600	116310	113739
36	1011	2	6747	1062	72	276	231	72	102	390	72	72	0	72	26631	15412	26921	73858	34303	60063	65480	46909	81969	96672
36	1643	1	3487	1495	0	213	72	0	0	0	0	0	0	0	29838	12255	32425	56792	42806	50632	64560	49613	44843	117458
36	1644	1	111	24	72	72	0	72	72	72	0	0	0	0	37598	12480	30218	56825	40272	50724	66313	32201	69709	100912
36	A350	1	1446	498	72	216	72	72	96	378	72	72	72	72	29833	12256	32423	56739	42805	50632	64577	49609	44846	117220
36	B354	1	155	60	72	72	72	72	72	72	72	0	0	0	37666	12479	30232	56810	40296	50737	66273	32509	69709	100655
37	0859	1	54	36	0	72	0	0	0	0	0	0	0	0	23075	12344	28215	51199	28186	50906	61324	51968	57343	96797
37	0903	2	5048	1163	72	255	105	72	72	507	90	72	72	72	25800	12458	32447	45168	37658	50508	62541	54196	60425	82643
37	1006	2	13368	2122	147	363	2109	573	273	447	168	72	72	636	19723	11424	29471	48167	21427	47539	55536	50681	56061	82323
37	1024	1	3243	949	72	216	72	72	72	72	72	0	0	0	19415	10251	33796	52432	13059	46298	54125	51968	57343	84908
37	1028	2	2980	800	72	177	72	0	72	396	72	72	0	0	32673	12517	30178	52142	37468	50670	62186	54309	59766	83092
37	1030	2	4208	1136	72	279	90	72	72	354	72	72	72	72	32204	12396	27632	57437	27314	52944	68216	54651	59737	98958
37	1040	2	1986	44	72	72	144	72	72	96	72	0	0	0	19123	10625	29264	48632	34808	47451	54378	51968	57343	96797
37	1352	2	851	287	72	135	90	72	72	312	72	0	0	72	34620	16727	31709	61930	33478	46395	89058	42461	46900	68686
37	1645	2	2893	876	72	189	105	72	72	618	72	72	72	72	19941	12961	30950	49539	25130	53248	56400	47045	44685	94616
37	1801	2	9480	1835	183	468	273	72	156	2082	72	114	72	72	21028	11527	27407	53487	29841	52458	59280	54489	56215	78176
37	1802	1	1647	360	72	111	72	72	72	120	72	0	0	0	24663	12399	32430	50029	36563	50728	66355	51968	57343	96797
37	1803	2	5394	1148	72	216	177	72	159	180	72	72	0	72	22156	11993	24373	35935	16145	46096	63114	36464	57343	106344
37	1814	2	3870	1401	72	324	138	0	72	228	72	72	72	0	23243	12477	28521	43201	28663	56817	65952	52812	57343	72280
37	1817	2	4967	1019	111	270	183	72	111	423	72	72	72	72	23097	12357	25188	59125	30543	43376	56177	43220	43578	70666
37	1992	2	2489	688	72	261	102	72	105	753	72	72	0	72	21872	10883	24164	54873	28688	49098	65202	51164	52794	87131
37	2819	2	5930	1437	72	375	135	72	111	861	72	72	72	72	29999	12418	26063	55947	30186	50796	58954	55194	53931	72013
37	2824	2	2708	713	108	228	99	72	81	663	72	72	72	0	21210	11152	23743	45897	29192	48278	58366	50349	49133	78135
37	2825	2	4793	744	78	198	72	72	72	72	0	0	0	0	25361	11745	36893	58538	27967	49370	63645	67000	127250	96054
37	A965	2	5145	1165	108	312	99	72	93	585	72	72	72	72	20787	11278	28292	53380	25795	48160	56115	48389	47093	98556
38	2001	2	1536	317	72	111	72	72	75	324	72	0	72	72	23780	12392	32380	60820	37762	50209	67036	52107	59778	91463
39	0160	2	685	6451	168	1356	81	45	288	1455	63	63	3	9	24293	15132	27114	40504	31467	53866	73301	58513	59680	104693
39	0903	2	3487	1196	93	321	105	72	144	858	84	72	72	87	24293	15132	27112	40503	31465	53866	73316	58512	59659	104702
39	A804	2	52	24	0	0	72	0	72	0	0	0	0	0	32093	12397	29024	44590	38136	50643	37571	56643	55295	59167
40	0160	2	1334	1399	72	72	72	72	72	231	72	0	72	72	23794	13374	26598	43683	23068	47472	57282	35232	57338	66582
40	0560	2	1311	1405	72	72	72	72	72	279	72	72	72	0	27353	9376	27364	41569	24358	54004	56041	48801	65397	89393
40	1015	2	883	1100	72	270	105	72	72	237	72	72	0	0	30025	12398	32439	22187	36768	50669	65700	41608	66484	92526
40	1017	2	880	557	72	111	72	72	72	177	72	72	72	72	32767	12396	30210	41143	41124	50615	66575	40597	49686	107112
40	4086	1	888	1036	72	195	72	0	72	183	72	0	72	0	32655	12396	32429	41157	37182	50615	64491	40596	49609	107973
40	4087	2	319	155	78	153	102	72	366	72	72	141	72	72	29559	12394	30217	45233	37692	50809	64091	42954	66484	104963
40	4088	2	391	143	72	75	72	0	72	114	72	0	0	72	32779	12395	32441	45233	41119	50614	66530	40484	66484	106798
40	4154	2	1060	1395	72	72	72	72	72	258	72	72	72	72	28207	19197	27580	48583	28328	50216	63984	34511	77315	94358
40	4161	1	1241	560	72	72	72	72	198	102	72	72	72	72	34362	16777	27782	39330	29977	51996	62526	33221	102154	187021
40	4163	2	390	1459	72	183	72	72	72	72	72	72	72	72	30853	14786	32436	44465	27553	56671	78093	60635	73606	105541
40	4165	1	454	1000	72	72	72	72	72	285	72	0	72	72	32067	20496	29962	55439	28742	53275	64322	41190	73276	92624
40	6010	1	2236	2282	72	156	72	72	72	279	0	72	0	72	38734	9701	30271	111973	25634	54869	72753	54422	138705	227923
40	A350	2	587	209	72	117	72	0	105	114	72	72	72	0	29559	12393	30211	45233	37692	50810	64027	42954	66484	104963
40	AA63	2	1294	764	12	225	105	18	39	210	36	0	3	0	29559	14047	30177	45233	30258	52386	63322	42954	66484	104963
40	B360	2	574	203	72	153	72	72	72	123	72	72	0	0	29985	12397	32434	22160	36769	50669	65756	41669	66484	90667
40	C350	2	465	167	72	96	72	0	78	123	72	72	0	72	32747	12397	32393	45233	41121	50619	66534	40578	66484	106574
41	2002	1	7311	0	72	579	72	72	108	180	75	72	0	105	22778	12397	32431	53203	41951	50614	67409	53841	57913	101128
41	6011	2	4932	0	123	561	135	72	384	2244	426	174	72	654	21455	14747	27430	37711	24664	59168	59759	56549	61341	79931
41	6012	2	1969	677	72	114	72	72	72	594	141	72	72	111	22868	12378	32422	70673	43142	60082	67595	54053	60168	97423
41	AA60	1	1243	490	9	369	30	3	99	516	33	6	3	33	20527	14251	29805	49951	30783	57840	63441	55299	59952	85227
42	1597	1	1700	666	72	258	72	99	72	165	72	0	0	0	31097	12460	32252	49229	37413	50736	66446	49528	54364	116181
42	1599	1	1625	541	12	240	90	78	39	462	9	9	0	3	25903	15046	35178	69309	34081	51300	65453	57853	56007	85911
42	1605	1	3093	71	72	213	105	72	144	1116	72	72	72	72	27541	15724	29180	60573	37357	57105	66210	57983	57950	93555
42	1608	1	791	177	0	72	96	72	0	72	72	0	72	72	30543	12454	30139	50209	38793	50746	68687	23041	56480	71451
42	1618	1	463	221	72	72	72	72	72	72	72	0	0	0	30543	13465	27991	71665	43264	51679	76158	23612	56480	87006
42	A351	1	1673	579	72	114	72	72	111	561	72	72	72	72	27558	15724	29177	60573	37355	57105	66182	57991	57947	93540
42	B351	1	187	71	72	72	72	72	72	72	72	72	0	0	31013	12460	32214	49214	37437	50727	65578	49630	54769	117535
45	1008	1	1646	496	72	105	72	72	72	108	72	0	0	72	29087	14265	25347	33033	28253	48649	61516	61217	58474	146000
45	1011	2	16808	6279	189	849	138	99	276	429	72	0	72	72	24287	15611	24622	44542	26228	47299	63102	44651	45711	47963
45	1024	1	759	119	72	72	72	0	72	72	0	0	0	0	31679	12411	30998	48994	36614	50667	64062	61217	58474	47963
45	1025	1	973	105	72	72	99	132	72	72	72	0	0	0	41000	15571	37434	54979	43885	62486	67407	61217	58474	15069
46	0859	1	42	60	72	72	0	72	72	72	72	0	0	72	31615	9402	28976	52154	16542	39122	64798	52583	59053	92976
46	9106	2	131	53	0	72	72	72	72	72	72	0	0	72	34406	12382	29705	50173	40663	50863	67765	52583	59053	95290
46	9187	1	42	24	0	72	72	0	72	72	72	0	0	72	34406	12349	32391	51143	40775	50781	72651	52400	59053	93800
46	9197	1	221	81	0	72	72	0	72	72	72	72	0	72	34406	12424	29679	52154	38135	50897	62608	54130	59053	97125
47	1023	2	5671	2026	72	273	102	72	273	3093	72	216	72	72	36384	12396	32432	50328	38434	51091	66514	54276	62628	82509
47	1028	2	2029	607	72	87	72	72	72	312	72	72	0	72	26484	20312	32298	66279	27554	49927	76198	40226	60150	114803
47	1029	2	2485	715	72	72	72	72	72	237	0	0	0	0	32152	12396	30502	41405	32938	48887	62703	54255	60401	84485
47	2001	2	1810	409	72	156	102	72	111	885	72	72	72	72	26083	17032	25907	51988	32179	59098	78907	52254	68557	122414
47	2008	2	3588	1029	0	105	72	72	105	477	72	72	0	0	30926	14728	27275	72202	28534	52134	58546	46939	61915	179214
47	3075	1	1249	473	72	72	72	72	72	93	72	0	0	0	38258	12451	30197	49771	41249	50743	66279	53986	60320	123220
47	3101	1	1586	268	72	72	72	72	72	72	72	0	0	72	25082	12399	29972	43632	36499	50342	57073	47672	41377	89543
47	3104	1	161	40	72	72	72	72	72	72	0	0	0	0	22702	12940	29626	50345	39587	49861	67580	53551	59153	111111
47	3108	2	6149	1820	96	213	219	72	186	3777	72	246	72	72	24704	16059	24045	58023	31480	52315	57634	54360	53880	89917
47	3109	1	2234	436	72	579	72	72	72	150	72	72	0	0	39211	12504	32423	51207	38664	50706	66578	54267	60476	157615
47	3110	1	2173	330	0	150	72	72	72	219	72	72	0	0	24990	12464	33827	54524	32993	55173	60715	59665	59153	81464
47	6015	2	4526	1780	72	321	129	72	279	4233	72	207	75	72	35136	13246	34421	61940	34797	59576	76738	60518	71053	117047
47	6022	2	4173	976	72	384	114	189	168	4335	72	450	123	72	34945	12518	36143	79324	38615	66273	87198	63156	73236	130165
47	9024	1	1577	603	72	72	72	72	72	72	0	0	0	0	32616	12506	30001	48158	41611	50549	64606	53062	57413	108501
47	9025	1	1114	382	0	255	72	0	72	0	0	0	0	0	33023	12211	29484	57061	25535	44681	71085	53551	47000	111111
47	A350	1	170	66	72	72	72	72	72	72	72	0	0	72	24907	12398	29973	43737	36489	50308	57383	48456	40871	89827
47	B350	1	381	138	72	114	72	72	72	72	72	72	0	72	38104	12447	30220	49802	41254	50741	66399	54074	60086	123660
47	C350	2	6855	2346	72	300	105	72	219	2481	72	183	72	72	36388	12396	32427	50254	38433	51091	66563	54275	62630	82526
48	0001	3	2822	2160	342	939	72	72	72	288	0	0	0	0	20884	15519	42627	93879	28954	56591	67616	57516	65000	87703
48	0167	2	2062	613	45	858	84	3	162	1497	24	18	21	18	39680	11756	29797	56849	28466	56874	72925	62164	73156	90972
48	0802	1	514	585	0	30	3	0	3	117	0	0	0	0	19456	14919	35046	53204	17647	41505	69936	54705	60030	87703
48	0903	2	16497	5338	93	1221	318	72	93	483	72	0	72	0	22066	12578	33175	55513	24762	49466	60012	52867	55440	88554
48	1039	2	113	0	0	0	0	0	0	0	0	0	0	0	22147	15377	24426	73000	29205	56931	58267	57530	55008	51500
48	1047	2	2095	757	72	177	72	0	75	2943	72	165	72	0	26877	15995	32449	57695	38182	60605	65372	54276	62523	87703
48	1048	2	5077	2074	72	288	72	72	72	72	72	72	72	72	26196	12398	30208	53204	41058	25078	62577	54121	60351	87703
48	1049	2	1816	800	72	159	150	72	156	1389	132	72	72	72	28389	14078	32433	50217	37866	52050	64490	54169	60377	84550
48	1050	1	61	24	0	72	72	0	81	114	0	72	0	72	26196	12400	30207	49989	38035	43096	59421	51719	49646	75179
48	1056	1	99	235	72	72	72	0	72	228	72	0	72	0	32744	13741	30197	49751	37348	48975	64293	54202	60030	87703
48	1060	2	25	24	0	72	72	0	0	72	0	0	0	0	32546	15943	23679	131000	23863	49574	54975	42181	44178	87703
48	1061	2	573	203	72	114	72	0	72	171	72	72	72	72	28296	14079	32439	48660	36595	49683	67792	54059	62132	81318
48	1065	1	168	296	72	153	72	72	108	423	72	72	72	0	22783	13265	32402	36346	37433	50599	66988	54226	60509	87703
48	1068	2	1371	832	12	87	93	3	90	465	12	3	3	18	23714	16636	25755	36000	30632	47285	63455	57080	57286	87703
48	1070	2	4967	2266	84	372	132	72	273	468	72	72	72	72	28130	14227	32424	53204	37978	50673	72739	54278	60535	87703
48	1076	2	918	855	72	153	72	0	72	279	72	72	72	0	28119	13922	32377	61515	37920	50549	61849	54332	60232	87703
48	1077	2	117	129	72	72	72	72	72	582	72	72	72	0	26196	12397	29412	41160	38206	51838	62896	54277	61948	82875
48	1087	2	4037	1559	72	111	72	0	72	108	72	72	72	0	29664	13504	32406	53204	39184	50737	56339	52483	60390	87703
48	1092	2	200	130	1239	288	1272	99	156	72	0	72	0	72	25483	15769	25323	53204	29191	55207	58926	56899	58915	87703
48	1093	2	1667	777	108	369	90	0	108	1317	72	96	72	0	25044	15740	26137	24136	24884	52724	57071	39539	44240	87703
48	1094	2	1944	1156	72	321	135	72	72	126	0	0	72	0	23568	14389	29260	53204	23307	41858	50337	54705	60030	87703
48	1096	2	2596	1878	27	144	72	0	84	408	24	27	9	12	24426	17013	31340	76881	28921	54607	62185	63860	64961	87703
48	1109	1	4439	2154	72	303	72	0	105	279	72	72	72	0	27874	15346	32421	53204	37748	50791	62577	54185	60030	87703
48	1111	2	2272	1240	12	42	39	0	51	432	21	0	9	21	27092	15220	32439	53204	36798	49826	66328	54183	60322	87703
48	1116	2	1114	837	72	129	93	75	72	786	72	72	72	0	28374	14080	32424	50282	38962	52050	65070	54172	60399	93258
48	1119	1	1467	678	72	171	72	186	72	0	0	0	0	0	25072	14611	35483	59638	27277	55316	56494	58337	60218	87703
48	1122	2	24	2647	1143	72	135	96	108	120	72	72	0	0	21755	16533	27556	53204	24387	40723	64821	49424	60030	87703
48	1123	2	597	425	72	105	72	0	144	696	72	72	72	72	30794	14804	36444	53204	28876	58308	66438	63471	63487	111205
48	1130	2	1285	809	72	156	72	0	72	120	72	72	0	0	23772	14022	28702	49506	37056	49172	64637	54264	60425	75400
48	1168	1	918	625	72	72	72	0	72	288	0	72	72	72	25966	13919	29651	54902	35987	50701	61987	46200	55077	88468
48	1169	2	705	527	72	123	72	72	72	195	72	0	0	0	30599	14108	30231	53185	39052	50908	61547	54293	60589	87703
48	1174	2	1478	688	72	123	72	72	78	186	72	72	72	72	29860	13241	32248	57900	37690	48844	55808	54216	60318	87703
48	1178	2	4092	1206	72	177	102	72	168	504	72	72	72	72	26196	12394	32443	53204	40027	50103	64132	54245	60225	87703
48	1181	2	2158	742	72	213	99	72	108	543	72	72	72	72	27447	15236	28763	12000	29760	51059	54799	44050	48122	87703
48	1183	2	1806	143	72	72	72	72	93	396	72	72	72	72	26196	12399	32428	53204	41420	48891	60006	54318	60030	87703
48	2108	2	24	1551	792	0	72	177	72	123	72	0	0	0	20841	15442	41465	53204	27116	43720	48505	54705	60030	87703
48	2133	1	24	494	255	915	105	72	72	99	72	0	0	0	20400	16713	26078	18242	30010	56636	57160	52131	60379	87703
48	2172	2	1058	743	72	117	72	0	183	1263	72	144	81	0	26545	14073	21991	61993	28582	52596	58289	55939	55584	108275
48	2176	2	656	520	0	72	72	0	72	162	0	0	0	72	27520	15728	22789	53204	25797	51683	55125	54705	60030	87703
48	3559	1	2160	1176	72	162	72	0	72	150	72	72	0	0	26944	14130	32390	48889	38100	50152	63995	54166	58679	84684
48	3579	1	1486	824	72	153	72	0	75	255	72	0	72	0	26853	14130	30225	48502	39297	50156	63767	54143	58813	85510
48	3609	2	2623	1193	12	63	33	0	33	54	0	0	0	9	28434	14080	29559	49852	37860	49684	63813	54146	59744	84062
48	3679	1	1487	194	72	72	129	72	72	180	72	72	72	72	26871	14131	32431	48635	38093	50148	63763	54109	58914	83943
48	3689	2	2819	1218	72	171	72	0	72	72	0	0	0	0	25101	14650	32421	49983	37416	50781	59746	54167	60030	87703
48	3729	2	8787	3845	162	531	381	72	192	690	72	72	0	0	30365	12710	32433	50351	37861	52051	61670	54155	60400	84072
48	3739	2	1960	1300	93	357	72	0	156	804	72	72	72	0	31865	13377	32437	40918	39185	53222	66374	54279	62603	87703
48	3749	1	278	129	72	72	72	72	72	255	72	72	0	72	26196	12412	30226	53204	40021	50330	63766	54350	60030	91601
48	3835	2	3300	2020	18	153	105	9	132	1215	54	27	15	0	23571	14889	30372	50000	29115	48824	47472	42648	57185	87703
48	3855	2	1963	1188	21	75	45	6	57	450	18	3	6	9	24711	15144	35534	53204	29931	59697	65276	56137	81500	87703
48	3865	1	1260	710	3	27	3	0	36	75	3	0	3	6	24647	15308	28788	53204	28781	55786	63276	47830	67181	87703
48	3875	2	54	92	72	72	0	0	72	72	0	0	0	0	28359	14079	32484	49907	38961	49684	63743	54156	60413	83188
48	6079	2	2466	496	72	114	0	72	72	2943	0	171	0	0	27180	16071	34494	38357	31031	65296	70853	68636	66833	87703
48	6086	2	2781	1170	72	234	72	0	357	495	102	78	72	78	25943	15980	28525	55750	27411	49499	66323	47934	48561	87703
48	6179	2	764	446	72	174	72	0	72	408	72	72	0	0	26462	13897	24002	40450	31608	62914	48904	59724	72265	82514
48	9005	1	4437	1131	6	99	150	9	42	90	0	0	0	3	21042	14895	29809	58755	22622	53284	45485	54705	60030	87703
48	A340	2	325	117	72	111	72	72	72	72	72	0	72	0	23570	14388	29259	53204	23311	41860	50250	54705	60030	87703
48	A509	2	1704	872	72	81	72	0	156	1431	72	132	72	0	21555	15956	28209	78444	28258	48788	72487	59136	63783	87703
48	AA03	2	851	658	6	507	42	0	90	396	30	24	3	0	26196	14591	31392	53204	32651	52042	62577	54705	60030	87703
48	B350	2	1150	397	72	156	72	72	108	291	72	72	72	72	21670	16000	27794	87707	28607	49247	72315	59775	62487	87703
48	D350	2	2662	915	72	111	72	0	114	981	72	105	72	72	26554	14073	21991	62371	28576	52596	58336	55942	55582	108730
48	E352	2	1045	364	72	75	72	72	105	285	72	72	72	84	26196	12393	32423	53204	41422	48891	60083	54291	60030	87703
48	F350	1	659	231	72	114	72	72	105	180	72	72	72	72	26885	14131	30206	48787	39294	50154	63853	54019	58782	85425
48	G350	2	410	148	72	102	72	72	72	120	72	72	72	72	30612	14110	30196	53334	39039	50909	61598	54320	60326	87703
48	H351	1	480	170	72	111	72	72	84	102	72	72	72	72	26196	12398	30213	49993	38034	43093	59453	51772	49469	75744
48	I350	1	481	173	72	114	72	72	72	108	72	72	0	72	26904	14129	32429	48675	38092	50155	64024	54080	58448	84869
48	J351	2	539	194	72	153	72	72	72	102	72	72	0	72	21745	16532	27549	53204	24385	40724	64913	49579	60030	87703
48	K351	1	225	84	72	72	72	72	72	72	72	0	0	0	21062	14893	29813	58871	22619	53289	45595	54705	60030	87703
48	L350	2	594	209	72	156	72	72	72	108	72	72	72	72	25638	12765	32427	49730	36841	50695	66075	54177	60311	87703
48	M350	1	521	187	72	72	72	72	72	186	72	72	72	72	26196	12398	30213	53204	40033	50328	63791	54291	60030	91533
48	N350	2	1069	374	72	111	72	72	108	318	72	72	72	72	31870	13378	32443	40925	39187	53222	66390	54273	62608	87703
48	Q353	1	505	181	72	105	72	0	72	165	72	72	72	72	24638	15306	28795	53204	28777	55787	63349	47814	67000	87703
49	0804	1	494	360	39	273	18	0	423	39	21	6	0	21	26413	12397	29527	42904	36217	49595	64302	50483	54850	118990
49	1001	1	501	268	72	72	72	0	72	72	0	0	72	72	27767	12456	29652	43981	34376	50501	64834	44997	58244	105091
49	1004	1	253	157	72	72	72	0	72	72	0	72	72	72	27966	12461	30460	43981	35246	50495	64834	44915	56183	93314
49	1005	2	1150	691	72	150	72	0	72	240	72	72	108	279	28024	12457	32233	43981	39006	50494	63691	45159	58237	105106
49	1006	1	330	281	72	207	72	0	72	126	72	72	153	435	26436	12398	30093	43981	40070	49581	66304	50442	54865	132942
49	1007	2	2430	1371	72	321	72	0	75	393	72	72	75	174	27997	12457	32238	43981	35783	58151	64271	45100	58251	105099
49	1017	1	312	174	72	72	72	0	72	99	72	72	72	72	27993	12459	32181	44514	35244	50497	62899	44954	58213	93368
49	A390	1	255	93	72	72	72	0	72	72	0	72	72	72	27911	12456	30343	43981	35237	50492	64834	45189	56281	93359
49	B390	1	275	102	72	102	72	0	72	72	0	72	72	72	27924	12461	32243	41889	35253	50498	63308	45012	58217	93421
49	C361	1	1080	375	72	144	72	0	72	120	72	72	72	252	26436	12398	30093	43981	40070	49581	66304	50442	54865	132942
50	1002	1	2574	646	72	111	96	72	72	165	72	0	0	0	29035	12971	39835	72125	31933	47955	89811	79461	80507	136343
50	1004	1	2770	374	72	900	72	72	72	72	72	72	0	0	28297	9388	27785	56052	28624	47986	72265	45860	70992	124587
50	1683	1	5720	616	72	153	90	72	72	309	72	0	0	0	28358	10235	31696	57921	32758	48485	69497	25614	87925	112831
51	0159	2	1879	981	0	870	117	15	108	603	15	33	12	84	30744	13231	28924	59450	35137	53665	68321	57860	59840	88931
51	1002	1	1873	544	72	72	72	72	72	72	72	0	0	0	20019	14414	37611	61737	31211	47388	72606	43543	48600	55807
51	1023	2	7548	1341	105	114	102	0	72	2409	72	72	72	0	26274	19419	26582	42730	30730	61242	64415	54196	59035	85681
51	1417	2	3458	909	72	102	72	0	72	501	72	72	72	0	22811	11639	32386	71555	18685	60099	95694	63054	63329	92163
51	1419	2	2719	1301	72	84	72	72	72	177	72	0	0	0	22717	12862	33168	71144	28225	48991	71563	56657	47869	154912
51	1423	2	3112	1075	72	93	72	72	72	345	72	0	0	0	26689	13504	29815	85988	33055	52088	64037	73103	58599	116532
51	1464	2	7628	2527	237	228	234	285	183	1971	72	72	72	0	25052	15384	27741	87293	33533	49686	68422	51523	46598	184117
51	2004	2	3734	1032	78	111	105	72	105	900	72	72	72	0	22459	12255	23323	184470	31094	53295	73020	55617	68259	42005
51	2021	2	4230	1105	72	96	72	72	72	258	72	0	0	0	19570	10917	34316	56146	27767	53272	61424	64952	93793	112267
51	A350	2	5075	1740	117	198	93	72	171	1920	72	72	72	72	26275	19419	26583	42654	30729	61242	64420	54204	59055	85363
53	0802	1	76	163	0	93	0	6	36	0	0	0	0	0	35750	12395	30223	47677	35646	47093	65733	48159	62562	73124
53	1002	1	857	565	9	237	21	0	123	135	63	27	27	45	23566	10843	26603	53104	22340	48933	72251	52253	69600	81843
53	1005	2	2289	1836	63	297	42	3	237	1116	255	39	57	90	28696	11898	30219	46123	24626	60070	69439	58744	64449	80798
53	1006	1	1240	893	72	270	72	72	72	132	72	72	72	114	24335	10597	21750	47068	24266	44066	65564	32603	63211	57272
53	1007	1	867	564	21	87	42	6	57	600	216	15	24	123	24346	10857	26860	38870	23162	60158	86089	58482	69992	80996
53	1008	2	2051	1216	72	168	72	72	81	126	102	72	72	72	27468	10811	24819	44933	26843	49940	45328	43438	56824	64741
53	1501	1	170	155	0	72	72	0	72	72	72	72	0	72	27391	10832	20601	47677	22513	42941	56689	35010	71511	73704
53	1801	1	2116	765	72	216	72	0	72	72	72	72	72	72	26021	18605	29130	54572	34574	47812	50421	59282	64282	61219
53	6020	2	5341	3337	54	300	69	6	153	426	168	9	9	72	27140	11579	26937	47873	24579	47485	72546	42849	63173	69905
53	6048	2	9164	4070	75	1068	366	156	240	192	597	12	15	39	29817	12444	34532	55312	25347	51311	87545	49041	72160	86417
53	6049	3	16528	6214	189	1671	303	33	501	1284	492	99	54	123	23660	13389	26308	52008	29691	47992	61995	45713	54350	70841
53	6056	1	1667	863	21	291	66	3	117	129	81	21	42	75	26179	12322	29877	45105	24713	49070	84315	50928	64156	84242
53	7322	1	1131	980	36	138	48	0	60	183	108	24	18	87	25737	11823	28298	49490	24481	50372	54954	45631	58280	67163
53	A350	2	661	235	72	162	72	72	72	102	72	72	72	72	27471	10812	24826	45279	26849	49935	45339	43418	56733	64752
53	AA03	2	4613	3765	66	507	156	54	135	240	258	24	21	141	27024	12392	27256	47677	26152	51141	64350	48159	62562	73124
53	B350	1	114	45	0	72	72	0	72	72	72	0	72	72	27189	10831	20587	47677	22519	42930	56954	34479	71584	73842
53	C350	1	446	160	72	114	72	72	72	72	72	72	72	72	26028	18606	29136	54776	34592	47807	50441	58860	64094	61185
54	1640	2	2392	133	48	1389	51	69	93	120	39	0	0	0	40341	14024	33733	74814	24936	57384	116713	28518	60621	145041
55	0124	2	1302	326	21	309	72	45	57	288	174	1155	51	18	34186	13826	30803	68723	31441	53542	68110	55920	63461	87379
55	0806	1	1443	128	162	111	0	0	0	0	0	0	0	0	33942	13061	31678	57526	34767	55397	67124	54569	56942	98751
55	C960	2	2294	842	72	156	72	72	72	693	72	72	72	72	34186	13826	30803	68723	31441	53542	68110	55920	63461	87379
56	1007	1	537	442	72	153	72	72	72	72	72	0	72	0	35477	14020	27867	46604	26127	54523	81806	51121	63444	83147
56	2015	2	1110	1111	72	75	72	72	72	459	72	72	72	78	35299	13552	30157	46458	24103	57589	55613	62848	64213	96272
56	2017	1	185	293	72	72	72	72	72	117	90	0	0	72	29569	11344	32338	46604	21889	59551	71411	54118	63444	91963
56	2018	1	58	53	72	72	72	72	72	72	72	72	72	72	33284	12687	32415	42288	38826	50692	76748	48129	62145	94438
56	2019	1	679	1250	72	153	99	72	72	225	105	0	0	72	34166	18105	33071	56072	32536	53796	67130	43684	55852	80280
56	2020	2	691	632	72	72	72	72	72	318	72	0	72	72	32823	16870	27811	45500	31887	60365	53068	65822	56243	74586
56	2037	1	101	221	0	72	72	0	72	108	72	0	0	72	28556	14997	30663	19500	31478	60116	62925	51121	44030	92945
56	6029	1	906	770	72	72	72	72	72	72	72	0	0	72	34780	14656	25940	46604	15814	48483	70750	51121	55750	49561
56	6031	1	1095	915	72	72	72	72	72	72	72	0	0	72	24333	13646	35538	54000	25717	55576	85484	51121	61000	92128
56	6032	1	6068	4422	72	126	225	72	72	72	72	72	0	72	37682	12634	32434	50311	38142	48858	62041	17584	37559	87543
56	7772	1	202	331	72	72	72	72	72	72	72	0	0	72	35131	11962	26501	46604	18049	46544	50348	51121	63444	66329
56	7773	1	117	145	72	72	72	72	72	72	72	0	0	72	24266	17354	32293	54025	33698	50371	67313	51121	72000	61179
56	7775	1	98	149	72	72	72	0	72	72	72	0	0	78	26000	12202	32254	46604	22886	54249	70902	51121	93294	204780
56	A363	1	127	53	72	72	72	72	72	72	72	0	72	72	35459	14022	27844	46604	26093	54476	81823	51121	63444	83072
56	B360	1	229	87	72	72	72	72	72	72	72	72	72	93	26000	12233	32253	46604	22851	54256	70896	51121	93143	204774
72	1003	2	12289	950	84	465	183	72	105	345	72	72	0	0	32088	12689	32448	62112	39080	50391	68211	48656	56923	105653
72	4122	2	11930	1481	294	882	339	72	108	543	108	0	0	0	28365	13069	32368	62116	41811	50329	69362	45747	56923	105945
81	0509	2	674	226	72	174	99	72	72	228	354	0	72	474	36195	16886	35238	45489	38677	59219	72237	52322	61753	102586
81	1803	1	1705	565	246	393	348	177	93	483	750	0	72	849	34255	15942	32429	64636	42306	50785	66235	52322	62640	103999
81	1804	1	3262	1075	474	870	612	312	192	936	1275	0	186	1371	34251	15941	32427	63391	39519	59697	66234	53933	62632	103998
81	1805	1	1662	576	108	132	105	93	72	165	207	0	72	213	34251	15941	32426	64628	42304	59698	66232	52322	62639	103998
81	2812	1	2834	934	492	579	546	282	216	714	891	0	378	1365	34227	15938	32404	64588	42297	50787	66230	52322	62602	103999
81	8529	2	1795	595	363	420	339	213	210	501	693	0	72	768	34254	15940	32434	64626	42301	59698	66233	52322	62650	103999
81	A903	2	275	96	72	72	72	72	72	216	180	0	72	105	33119	18394	37351	46640	34021	56148	66952	50712	50976	99981
82	1005	2	1014	355	72	171	72	0	72	174	132	0	72	99	34239	12564	32290	40424	41428	59320	66334	27628	47361	104605
82	6006	2	9941	1668	111	1203	555	72	72	429	333	72	72	213	34246	12565	32334	48242	41427	50636	66335	27650	47374	104603
82	6007	2	7728	2539	78	1521	144	72	219	741	594	72	75	606	34241	12565	32337	48248	41426	59322	66336	27607	47374	104604
82	9017	2	503	179	72	111	72	72	72	114	90	0	72	72	34266	12562	32265	42056	41395	59319	66317	27628	47314	104584
83	0509	2	631	300	72	72	72	0	72	843	231	0	72	90	40679	12545	32360	42464	41174	50571	65717	21927	55222	104116
83	1801	2	824	580	72	72	72	72	72	543	273	0	72	183	41087	12505	32353	43276	41498	59592	65965	36151	54755	107427
83	6451	2	499	249	72	72	72	72	72	648	201	0	72	78	40679	12545	32360	42464	41174	50571	65717	21927	55222	104116
83	6454	2	1177	653	72	81	72	72	72	636	312	72	72	150	43313	12394	32435	35029	37555	59484	65977	38478	53757	110002
83	A351	2	969	336	72	72	72	72	72	279	105	72	72	105	41126	12496	32359	43104	41491	59591	65962	36127	54763	107427
83	AA61	1	313	283	72	72	72	72	72	108	120	0	0	126	40228	12498	31971	38849	40266	54351	65898	33109	54955	105541
84	1684	2	6156	0	0	186	72	72	72	456	303	72	0	72	33158	12397	31953	41379	42116	50714	66087	29439	54023	104670
84	1802	1	3207	0	0	153	99	0	72	180	162	0	0	72	29057	6446	26737	18465	26353	45033	66700	21342	14167	86544
84	6804	1	2217	0	0	141	72	0	72	741	420	0	0	72	25633	12708	25876	19645	35075	55921	76843	48237	54801	106610
85	1801	2	3177	975	72	261	273	0	72	177	72	0	72	72	27104	12396	32430	53758	37848	50882	65920	51884	59995	95413
85	1808	1	92	38	72	72	72	0	0	102	90	0	0	0	32439	13101	30208	53758	41481	50700	65545	51884	59995	117760
86	6802	2	8514	994	78	198	105	0	156	429	183	183	72	0	29014	12397	30216	53758	44991	50690	65830	38858	57738	103744
87	0962	1	2163	743	72	504	252	72	108	72	90	72	75	72	31579	12449	32431	78004	39717	50747	67787	20406	51465	101112
87	1620	2	8880	7775	258	1593	261	255	693	1143	699	252	261	252	28520	10605	27802	88579	15285	47586	75956	45284	82330	107254
87	1622	2	10509	9194	294	1869	303	303	822	1344	822	300	294	303	31772	11509	33735	104169	30211	57066	77497	62632	84703	104674
87	1680	2	6757	5911	189	1212	183	198	528	864	531	186	189	198	32690	11162	32432	52406	33915	53919	66401	12589	53294	91196
87	1806	2	8874	3066	72	780	225	72	84	204	72	72	72	72	32690	11162	32432	52406	33915	53919	66401	12589	53294	91196
87	A350	2	1021	356	72	123	72	72	93	180	72	72	72	123	28519	10606	27791	88496	15273	47586	75995	45270	82358	107251
87	B362	2	1443	498	72	189	90	72	72	258	84	72	75	138	31784	11509	33738	104114	30220	57067	77509	62586	84694	104683
88	1646	1	1509	202	72	81	72	72	72	180	108	72	72	72	26781	12614	26106	16979	23368	44519	68482	39348	97795	90485
88	1647	1	2346	603	72	114	72	72	72	72	72	72	0	72	29864	15237	29481	17379	36122	41534	79698	28035	108111	65992
89	0903	2	1142	958	72	2400	99	72	108	114	105	0	126	114	24736	8658	29905	25978	27285	42767	44392	49463	59066	96313
89	1021	2	739	248	72	276	105	72	72	423	207	72	240	207	31464	10749	36214	65248	30768	50605	50604	51377	70845	100034
89	1125	2	6804	1118	99	357	141	72	93	411	414	72	72	198	32080	11417	29814	12924	30147	47367	55434	50612	74942	99981
89	1127	2	4962	543	72	180	174	72	72	417	327	72	72	123	26122	17966	27687	24540	31040	44179	47040	44651	66012	98056
89	2011	1	0	38	72	72	72	0	72	72	72	0	0	72	20735	12968	37402	24629	9390	59525	59816	75391	90216	68622
89	A350	2	1478	511	72	156	72	72	93	231	105	72	108	111	31465	10748	36198	65174	30768	50606	50600	51374	70845	100036
89	A903	2	1023	837	72	2937	99	72	108	102	99	72	75	132	23717	9425	29761	48159	26477	50657	63592	49463	33732	87564
90	0962	2	1352	762	72	75	72	0	72	228	120	0	72	150	36514	12396	30128	45951	35568	48757	65988	41902	48112	103815
90	6400	1	59	27	0	72	72	0	72	72	72	72	0	72	37999	12407	29596	38932	33558	50604	65253	10717	30305	105822
90	6405	1	730	536	72	72	72	0	72	123	72	0	72	87	39185	12387	30203	48930	36525	50569	66226	27494	47385	105563
90	6412	2	2052	1256	72	111	72	0	72	354	189	0	72	198	28571	7069	24705	11790	24886	51784	58427	39750	62580	104966
90	6420	1	83	174	72	72	72	0	72	72	72	0	72	72	37332	10832	33448	38932	16360	55481	70824	31000	36316	140847
90	6801	1	126	53	72	72	72	0	72	72	72	0	0	72	37999	12407	29596	38932	33558	50604	65253	10717	30305	105822
90	A352	1	155	60	72	72	72	0	72	72	72	0	0	72	37424	10841	33407	38932	16375	55502	70812	31000	36430	140860
90	B351	1	349	129	72	72	72	0	72	102	72	0	72	72	39067	12402	30205	49058	36549	50570	66246	27447	47414	105550

## Sheet: Hourly traffic data
State_Code	SHRP_ID	Lane No in LTPP Direction	Hour	Hourly Volumes of Different FHWA Vehicle Classifications
				CLASS_2	CLASS_3	CLASS_4	CLASS_5	CLASS_6	CLASS_7	CLASS_8	CLASS_9	CLASS_10	CLASS_11	CLASS_12	CLASS_13
1	0163	2	0	55	14	3	3	3	3	6	27	3	3	3	3
1	0163	2	1	101	26	3	3	3	3	6	27	3	3	3	3
1	0163	2	2	39	13	3	3	3	3	6	27	3	3	3	3
1	0163	2	3	41	13	3	3	3	3	6	27	3	3	3	3
1	0163	2	4	49	17	3	6	3	3	6	33	3	3	3	3
1	0163	2	5	82	31	3	6	6	3	6	33	3	3	3	3
1	0163	2	6	127	48	6	9	6	3	6	39	3	3	3	3
1	0163	2	7	182	56	6	12	6	3	9	42	3	3	3	3
1	0163	2	8	167	56	6	12	9	3	12	45	3	3	3	3
1	0163	2	9	160	56	6	12	9	3	12	48	3	3	3	3
1	0163	2	10	178	59	3	12	9	3	12	51	3	3	3	3
1	0163	2	11	178	59	6	12	9	3	12	51	3	3	3	3
1	0163	2	12	175	59	6	12	9	3	12	51	3	3	3	3
1	0163	2	13	200	61	6	12	9	3	12	51	3	3	3	3
1	0163	2	14	185	65	6	12	6	3	12	51	3	3	3	3
1	0163	2	15	191	67	6	12	9	3	9	48	3	3	3	3
1	0163	2	16	213	71	6	12	6	3	9	48	3	3	3	3
1	0163	2	17	218	67	6	12	6	3	9	45	3	3	3	3
1	0163	2	18	199	58	3	9	3	3	9	42	3	3	3	3
1	0163	2	19	151	47	3	9	3	3	6	39	3	3	3	3
1	0163	2	20	126	38	3	6	3	3	6	33	3	3	3	3
1	0163	2	21	105	30	3	6	3	3	6	30	3	3	3	3
1	0163	2	22	77	21	3	3	3	3	3	27	3	3	3	3
1	0163	2	23	55	14	3	3	3	3	3	24	3	3	3	3
1	0564	2	0	34	20	3	9	3	3	6	135	3	12	9	3
1	0564	2	1	63	35	3	9	3	3	9	135	3	9	6	3
1	0564	2	2	24	17	3	6	3	3	6	135	3	12	6	3
1	0564	2	3	25	17	3	9	3	3	6	138	3	15	9	3
1	0564	2	4	31	23	3	9	3	3	6	156	3	18	9	3
1	0564	2	5	51	43	6	15	6	3	9	168	3	21	9	3
1	0564	2	6	78	65	6	21	6	3	9	186	3	18	9	3
1	0564	2	7	112	77	9	24	6	3	15	207	3	15	9	3
1	0564	2	8	103	77	9	27	9	3	15	231	3	15	9	3
1	0564	2	9	99	77	9	27	9	3	15	246	3	12	12	3
1	0564	2	10	110	80	6	27	9	3	15	249	6	12	9	3
1	0564	2	11	110	81	6	27	9	3	15	255	6	15	9	3
1	0564	2	12	108	80	9	27	9	3	18	258	6	12	9	3
1	0564	2	13	123	83	9	30	9	3	15	261	6	12	9	3
1	0564	2	14	114	88	9	30	9	3	15	249	6	12	9	3
1	0564	2	15	118	91	9	30	9	3	12	243	6	12	15	3
1	0564	2	16	131	97	6	30	6	3	12	240	3	15	12	3
1	0564	2	17	135	91	6	27	6	3	12	225	3	12	6	3
1	0564	2	18	123	78	6	21	3	3	12	210	3	12	6	3
1	0564	2	19	93	64	6	18	3	3	9	189	3	9	6	3
1	0564	2	20	78	52	3	15	3	3	9	162	3	12	6	3
1	0564	2	21	65	41	3	12	3	3	6	147	3	15	9	3
1	0564	2	22	48	29	3	9	3	3	6	132	3	18	6	3
1	0564	2	23	34	20	3	6	3	3	3	117	3	15	9	3
1	1001	2	0	36	15	3	21	3	3	3	15	3	3	3	3
1	1001	2	1	67	26	3	27	3	3	3	15	3	3	3	3
1	1001	2	2	26	13	3	21	3	3	3	15	3	3	3	3
1	1001	2	3	27	13	3	21	3	3	3	15	3	3	3	3
1	1001	2	4	33	18	3	30	3	3	3	18	3	3	3	3
1	1001	2	5	54	32	3	45	3	3	3	18	3	3	3	3
1	1001	2	6	84	49	3	69	3	3	6	21	3	3	3	3
1	1001	2	7	120	58	3	81	3	3	6	21	3	3	3	3
1	1001	2	8	110	58	3	84	3	3	6	24	3	3	3	3
1	1001	2	9	105	58	3	84	3	3	6	27	3	3	3	3
1	1001	2	10	117	60	3	84	3	3	6	27	3	3	3	3
1	1001	2	11	117	61	3	87	3	3	6	27	3	3	3	3
1	1001	2	12	115	60	3	93	3	3	6	27	3	3	3	3
1	1001	2	13	131	63	3	96	3	3	6	27	3	3	3	3
1	1001	2	14	122	66	3	99	3	3	6	27	3	3	3	3
1	1001	2	15	126	68	3	102	3	3	6	27	3	3	3	3
1	1001	2	16	140	73	3	99	3	3	6	24	3	3	3	3
1	1001	2	17	144	69	3	90	3	3	6	24	3	3	3	3
1	1001	2	18	131	59	3	72	3	3	6	21	3	3	3	3
1	1001	2	19	99	48	3	57	3	3	3	21	3	3	3	3
1	1001	2	20	83	39	3	42	3	3	3	18	3	3	3	3
1	1001	2	21	69	31	3	33	3	3	3	15	3	3	3	3
1	1001	2	22	51	22	3	24	3	3	3	15	3	3	3	3
1	1001	2	23	37	15	3	18	3	3	3	12	3	3	3	3
1	1011	1	0	20	6	3	3	3	3	3	6	3	3	3	0
1	1011	1	1	36	10	3	3	3	3	3	6	3	3	3	0
1	1011	1	2	14	5	3	3	3	3	3	6	3	3	3	0
1	1011	1	3	15	5	3	3	3	3	3	6	3	3	3	0
1	1011	1	4	18	7	3	3	3	3	3	9	3	3	3	0
1	1011	1	5	29	12	3	3	3	3	3	9	3	3	3	0
1	1011	1	6	44	19	3	6	3	3	3	9	3	3	3	0
1	1011	1	7	64	22	3	6	3	3	3	9	3	3	3	0
1	1011	1	8	59	22	3	6	3	3	3	9	3	3	3	0
1	1011	1	9	56	22	3	6	3	3	3	12	3	3	3	0
1	1011	1	10	62	23	3	6	3	3	3	12	3	3	3	0
1	1011	1	11	62	23	3	6	3	3	3	12	3	3	3	0
1	1011	1	12	61	23	3	6	3	3	3	12	3	3	3	0
1	1011	1	13	70	24	3	6	3	3	3	12	3	3	3	0
1	1011	1	14	65	25	3	6	3	3	3	12	3	3	3	0
1	1011	1	15	67	26	3	6	3	3	3	12	3	3	3	0
1	1011	1	16	74	28	3	6	3	3	3	12	3	3	3	0
1	1011	1	17	76	26	3	6	3	3	3	9	3	3	3	0
1	1011	1	18	70	23	3	6	3	3	3	9	3	3	3	0
1	1011	1	19	53	19	3	3	3	3	3	9	3	3	3	0
1	1011	1	20	44	15	3	3	3	3	3	9	3	3	3	0
1	1011	1	21	37	12	3	3	3	3	3	6	3	3	3	0
1	1011	1	22	27	9	3	3	3	3	3	6	3	3	3	0
1	1011	1	23	20	6	3	3	3	3	3	6	3	3	3	0
1	1019	2	0	30	7	3	3	3	3	3	9	3	3	0	3
1	1019	2	1	55	12	3	3	3	3	3	6	3	3	0	3
1	1019	2	2	21	6	3	3	3	3	3	9	3	3	0	3
1	1019	2	3	22	6	3	3	3	3	3	9	3	3	0	3
1	1019	2	4	27	8	3	3	3	3	3	9	3	3	0	3
1	1019	2	5	45	15	3	6	6	3	3	9	3	3	0	3
1	1019	2	6	69	22	3	6	6	3	3	9	3	3	0	3
1	1019	2	7	99	26	3	9	9	3	6	12	3	3	0	3
1	1019	2	8	91	26	3	9	9	3	6	12	3	3	0	3
1	1019	2	9	87	26	3	9	9	3	6	12	3	3	0	3
1	1019	2	10	97	27	3	9	9	3	6	12	3	3	0	3
1	1019	2	11	97	28	3	9	9	3	6	12	3	3	0	3
1	1019	2	12	95	27	3	9	9	3	6	12	3	3	0	3
1	1019	2	13	109	28	3	9	9	3	6	12	3	3	0	3
1	1019	2	14	101	30	3	9	9	3	6	12	3	3	0	3
1	1019	2	15	104	31	3	9	9	3	6	12	3	3	0	3
1	1019	2	16	116	33	3	9	6	3	6	12	3	3	0	3
1	1019	2	17	119	31	3	9	6	3	6	12	3	3	0	3
1	1019	2	18	108	27	3	6	3	3	3	12	3	3	0	3
1	1019	2	19	82	22	3	6	3	3	3	9	3	3	0	3
1	1019	2	20	69	18	3	6	3	3	3	9	3	3	0	3
1	1019	2	21	57	14	3	3	3	3	3	9	3	3	0	3
1	1019	2	22	42	10	3	3	3	3	3	6	3	3	0	3
1	1019	2	23	30	7	3	3	3	3	3	6	3	3	0	3
1	1021	1	0	61	20	3	3	3	3	3	9	3	3	0	0
1	1021	1	1	112	35	3	3	3	3	3	9	3	3	0	0
1	1021	1	2	43	17	3	3	3	3	3	9	3	3	0	0
1	1021	1	3	45	17	3	3	3	3	3	9	3	3	0	0
1	1021	1	4	55	24	3	6	3	3	3	9	3	3	0	0
1	1021	1	5	91	43	3	6	3	3	3	9	3	3	0	0
1	1021	1	6	140	66	3	9	3	3	3	12	3	3	0	0
1	1021	1	7	201	78	3	12	3	3	3	12	3	3	0	0
1	1021	1	8	185	78	3	12	6	3	3	12	3	3	0	0
1	1021	1	9	176	78	3	12	6	3	3	12	3	3	0	0
1	1021	1	10	196	81	3	12	6	3	3	15	3	3	0	0
1	1021	1	11	197	82	3	12	6	3	3	15	3	3	0	0
1	1021	1	12	194	81	3	12	6	3	3	15	3	3	0	0
1	1021	1	13	221	85	3	12	6	3	3	15	3	3	0	0
1	1021	1	14	204	89	3	12	6	3	3	15	3	3	0	0
1	1021	1	15	211	92	3	12	6	3	3	12	3	3	0	0
1	1021	1	16	235	99	3	12	3	3	3	12	3	3	0	0
1	1021	1	17	241	93	3	12	3	3	3	12	3	3	0	0
1	1021	1	18	220	80	3	9	3	3	3	12	3	3	0	0
1	1021	1	19	167	65	3	9	3	3	3	12	3	3	0	0
1	1021	1	20	140	52	3	6	3	3	3	9	3	3	0	0
1	1021	1	21	116	41	3	6	3	3	3	9	3	3	0	0
1	1021	1	22	85	29	3	3	3	3	3	9	3	3	0	0
1	1021	1	23	61	20	3	3	3	3	3	6	3	3	0	0
1	4073	2	0	36	4	3	3	3	3	3	12	3	3	3	0
1	4073	2	1	65	7	3	3	3	3	6	12	3	3	3	0
1	4073	2	2	25	4	3	3	3	3	3	12	3	3	3	0
1	4073	2	3	26	4	3	3	3	3	3	15	3	3	3	0
1	4073	2	4	32	5	3	3	3	3	3	15	3	3	3	0
1	4073	2	5	53	9	3	3	3	3	6	15	3	3	3	0
1	4073	2	6	82	13	3	3	3	3	6	18	3	3	3	0
1	4073	2	7	117	15	3	3	3	3	9	21	3	3	3	0
1	4073	2	8	108	15	3	3	3	3	9	21	3	3	3	0
1	4073	2	9	103	15	3	3	3	3	9	24	3	3	3	0
1	4073	2	10	114	16	3	3	3	3	9	24	3	3	3	0
1	4073	2	11	114	16	3	3	3	3	9	24	3	3	3	0
1	4073	2	12	113	16	3	3	3	3	12	24	3	3	3	0
1	4073	2	13	128	16	3	3	3	3	9	24	3	3	3	0
1	4073	2	14	119	17	3	3	3	3	9	24	3	3	3	0
1	4073	2	15	123	18	3	3	3	3	9	24	3	3	3	0
1	4073	2	16	137	19	3	3	3	3	9	24	3	3	3	0
1	4073	2	17	140	18	3	3	3	3	9	21	3	3	3	0
1	4073	2	18	128	16	3	3	3	3	6	21	3	3	3	0
1	4073	2	19	97	13	3	3	3	3	6	18	3	3	3	0
1	4073	2	20	81	10	3	3	3	3	6	15	3	3	3	0
1	4073	2	21	67	8	3	3	3	3	3	15	3	3	3	0
1	4073	2	22	50	6	3	3	3	3	3	12	3	3	3	0
1	4073	2	23	36	4	3	3	3	3	3	12	3	3	3	0
1	4125	2	0	86	25	3	6	6	3	3	15	3	3	3	0
1	4125	2	1	158	45	3	6	6	3	6	15	3	3	3	0
1	4125	2	2	60	22	3	6	3	3	3	15	3	3	3	0
1	4125	2	3	64	22	3	6	6	3	3	15	3	3	3	0
1	4125	2	4	77	30	3	6	6	3	3	15	3	3	3	0
1	4125	2	5	128	55	3	9	9	3	6	18	3	3	3	0
1	4125	2	6	198	84	3	15	12	3	6	18	3	3	3	0
1	4125	2	7	284	99	3	18	12	3	6	21	3	3	3	0
1	4125	2	8	261	99	3	18	15	6	6	24	3	3	3	0
1	4125	2	9	249	99	3	18	15	6	9	24	3	3	3	0
1	4125	2	10	277	103	3	18	15	6	6	24	3	3	3	0
1	4125	2	11	277	104	3	18	15	6	9	24	3	3	3	0
1	4125	2	12	273	103	3	21	15	6	9	27	3	3	3	0
1	4125	2	13	311	108	3	21	15	6	9	27	3	3	3	0
1	4125	2	14	288	114	3	21	12	3	9	24	3	3	3	0
1	4125	2	15	298	117	3	21	15	6	6	24	3	3	3	0
1	4125	2	16	331	125	3	21	12	3	6	24	3	3	3	0
1	4125	2	17	341	118	3	18	9	3	6	24	3	3	3	0
1	4125	2	18	310	101	3	15	6	3	6	21	3	3	3	0
1	4125	2	19	235	82	3	12	6	3	6	18	3	3	3	0
1	4125	2	20	197	67	3	9	6	3	3	18	3	3	3	0
1	4125	2	21	163	53	3	9	3	3	3	15	3	3	3	0
1	4125	2	22	120	37	3	6	3	3	3	15	3	3	3	0
1	4125	2	23	86	25	3	6	3	3	3	12	3	3	3	0
1	4126	2	0	30	6	3	63	3	3	12	39	3	3	3	3
1	4126	2	1	56	10	3	75	3	3	18	39	3	3	3	3
1	4126	2	2	21	5	3	63	3	3	12	39	3	3	3	3
1	4126	2	3	23	5	3	63	3	3	12	39	3	3	3	3
1	4126	2	4	27	7	3	81	3	3	12	45	3	3	3	3
1	4126	2	5	45	13	3	126	3	3	18	48	3	6	3	3
1	4126	2	6	70	19	3	201	6	3	21	54	3	3	3	3
1	4126	2	7	100	23	3	234	6	3	30	60	3	3	3	3
1	4126	2	8	92	23	3	243	6	3	33	66	3	3	3	3
1	4126	2	9	88	23	3	246	6	3	36	69	3	3	3	3
1	4126	2	10	98	24	3	252	6	3	33	72	3	3	3	3
1	4126	2	11	98	24	3	258	6	3	36	72	3	3	3	3
1	4126	2	12	96	24	3	270	6	3	39	75	3	3	3	3
1	4126	2	13	110	25	3	279	6	3	39	75	3	3	3	3
1	4126	2	14	101	26	3	294	6	3	33	72	3	3	3	3
1	4126	2	15	105	27	3	297	6	3	30	69	3	3	3	3
1	4126	2	16	117	29	3	294	6	3	30	69	3	3	3	3
1	4126	2	17	120	27	3	261	3	3	30	66	3	3	3	3
1	4126	2	18	109	23	3	207	3	3	27	60	3	3	3	3
1	4126	2	19	83	19	3	171	3	3	18	54	3	3	3	3
1	4126	2	20	69	15	3	126	3	3	18	48	3	3	3	3
1	4126	2	21	58	12	3	96	3	3	12	42	3	3	3	3
1	4126	2	22	43	9	3	69	3	3	9	39	3	3	3	3
1	4126	2	23	31	6	3	51	3	3	9	33	3	3	3	3
1	4127	2	0	57	18	3	3	3	3	3	6	3	3	3	3
1	4127	2	1	105	32	3	3	3	3	3	6	3	3	3	3
1	4127	2	2	40	16	3	3	3	3	3	6	3	3	3	3
1	4127	2	3	42	16	3	3	3	3	3	6	3	3	3	3
1	4127	2	4	51	21	3	6	3	3	3	6	3	3	3	3
1	4127	2	5	85	39	3	6	3	3	3	6	3	3	3	3
1	4127	2	6	131	60	3	9	3	3	3	9	3	3	3	3
1	4127	2	7	189	71	3	9	3	3	3	9	3	3	3	3
1	4127	2	8	173	71	3	12	3	3	3	9	3	3	3	3
1	4127	2	9	165	71	3	12	3	3	3	9	3	3	3	3
1	4127	2	10	184	73	3	12	3	3	3	9	3	3	3	3
1	4127	2	11	184	74	3	12	3	3	3	9	3	3	3	3
1	4127	2	12	182	74	3	12	3	3	3	9	3	3	3	3
1	4127	2	13	207	77	3	12	3	3	3	9	3	3	3	3
1	4127	2	14	191	81	3	12	3	3	3	9	3	3	3	3
1	4127	2	15	198	84	3	12	3	3	3	9	3	3	3	3
1	4127	2	16	220	89	3	12	3	3	3	9	3	3	3	3
1	4127	2	17	226	84	3	12	3	3	3	9	3	3	3	3
1	4127	2	18	206	72	3	9	3	3	3	9	3	3	3	3
1	4127	2	19	156	59	3	9	3	3	3	9	3	3	3	3
1	4127	2	20	131	48	3	6	3	3	3	6	3	3	3	3
1	4127	2	21	108	38	3	6	3	3	3	6	3	3	3	3
1	4127	2	22	80	27	3	3	3	3	3	6	3	3	3	3
1	4127	2	23	57	18	3	3	3	3	3	6	3	3	3	3
1	4129	2	0	33	10	3	3	3	3	3	12	3	3	3	0
1	4129	2	1	61	17	3	3	3	3	3	12	3	3	3	0
1	4129	2	2	23	9	3	3	3	3	3	12	3	3	3	0
1	4129	2	3	25	9	3	3	3	3	3	12	3	3	3	0
1	4129	2	4	30	12	3	3	3	3	3	15	3	3	3	0
1	4129	2	5	49	21	3	3	3	3	3	15	3	3	3	0
1	4129	2	6	76	33	3	6	3	3	3	18	3	3	3	0
1	4129	2	7	109	38	3	6	3	3	3	18	3	3	3	0
1	4129	2	8	100	38	3	6	3	3	6	21	3	3	3	0
1	4129	2	9	96	38	3	6	3	3	6	24	3	3	3	0
1	4129	2	10	106	40	3	6	3	3	6	24	3	3	3	0
1	4129	2	11	106	40	3	6	3	3	6	24	3	3	3	0
1	4129	2	12	105	40	3	6	3	3	6	24	3	3	3	0
1	4129	2	13	119	41	3	6	3	3	6	24	3	3	3	0
1	4129	2	14	111	44	3	6	3	3	6	24	3	3	3	0
1	4129	2	15	114	45	3	9	3	3	3	21	3	3	3	0
1	4129	2	16	127	48	3	6	3	3	3	21	3	3	3	0
1	4129	2	17	131	45	3	6	3	3	3	21	3	3	3	0
1	4129	2	18	119	39	3	6	3	3	3	18	3	3	3	0
1	4129	2	19	90	32	3	6	3	3	3	18	3	3	3	0
1	4129	2	20	76	26	3	3	3	3	3	15	3	3	3	0
1	4129	2	21	63	20	3	3	3	3	3	15	3	3	3	0
1	4129	2	22	46	14	3	3	3	3	3	12	3	3	3	0
1	4129	2	23	33	10	3	3	3	3	3	12	3	3	3	0
1	4155	2	0	62	17	0	3	3	3	3	6	3	3	0	0
1	4155	2	1	114	30	0	3	3	3	3	6	3	3	0	0
1	4155	2	2	43	15	0	3	3	3	3	6	3	3	0	0
1	4155	2	3	46	15	0	3	3	3	3	6	3	3	0	0
1	4155	2	4	56	20	0	3	3	3	3	6	3	3	0	0
1	4155	2	5	92	37	0	6	3	3	3	6	3	3	0	0
1	4155	2	6	143	56	0	6	3	3	3	6	3	3	0	0
1	4155	2	7	205	66	0	9	3	3	3	9	3	3	0	0
1	4155	2	8	188	66	0	9	3	3	3	9	3	3	0	0
1	4155	2	9	180	66	0	9	3	3	3	9	3	3	0	0
1	4155	2	10	200	69	0	9	3	3	3	9	3	3	0	0
1	4155	2	11	200	69	0	9	3	3	3	9	3	3	0	0
1	4155	2	12	198	69	0	9	3	3	3	9	3	3	0	0
1	4155	2	13	225	72	0	9	3	3	3	9	3	3	0	0
1	4155	2	14	208	76	0	9	3	3	3	9	3	3	0	0
1	4155	2	15	215	78	0	9	3	3	3	9	3	3	0	0
1	4155	2	16	239	83	0	9	3	3	3	9	3	3	0	0
1	4155	2	17	246	79	0	9	3	3	3	9	3	3	0	0
1	4155	2	18	224	67	0	6	3	3	3	9	3	3	0	0
1	4155	2	19	170	55	0	6	3	3	3	6	3	3	0	0
1	4155	2	20	142	44	0	6	3	3	3	6	3	3	0	0
1	4155	2	21	118	35	0	3	3	3	3	6	3	3	0	0
1	4155	2	22	87	25	0	3	3	3	3	6	3	3	0	0
1	4155	2	23	62	17	0	3	3	3	3	6	3	3	0	0
1	6012	2	0	48	20	3	6	3	0	3	84	3	6	3	3
1	6012	2	1	88	35	3	6	3	0	3	81	3	6	3	3
1	6012	2	2	34	17	3	3	3	0	3	84	3	6	3	3
1	6012	2	3	36	17	3	3	3	0	3	84	3	9	3	3
1	6012	2	4	43	24	3	6	3	0	3	96	3	9	3	3
1	6012	2	5	71	43	3	9	3	0	3	102	3	9	3	3
1	6012	2	6	110	67	3	12	3	0	3	114	3	9	3	3
1	6012	2	7	158	78	3	12	3	0	6	126	3	9	3	3
1	6012	2	8	145	78	3	12	3	0	6	141	3	9	3	3
1	6012	2	9	139	78	3	12	3	0	6	150	3	6	3	3
1	6012	2	10	154	81	3	15	3	0	6	153	3	6	3	3
1	6012	2	11	154	82	3	15	3	0	6	156	3	6	3	3
1	6012	2	12	152	81	3	15	3	0	6	159	3	6	3	3
1	6012	2	13	173	85	3	15	3	0	6	159	3	6	3	3
1	6012	2	14	160	89	3	15	3	0	6	153	3	6	3	3
1	6012	2	15	166	92	3	15	3	0	6	150	3	6	3	3
1	6012	2	16	184	99	3	15	3	0	6	147	3	6	3	3
1	6012	2	17	190	93	3	15	3	0	6	138	3	6	3	3
1	6012	2	18	172	80	3	12	3	0	6	129	3	6	3	3
1	6012	2	19	131	65	3	9	3	0	3	114	3	6	3	3
1	6012	2	20	110	52	3	6	3	0	3	99	3	6	3	3
1	6012	2	21	91	41	3	6	3	0	3	90	3	6	3	3
1	6012	2	22	67	29	3	6	3	0	3	81	3	9	3	3
1	6012	2	23	48	20	3	3	3	0	3	72	3	9	3	3
1	6019	2	0	5	2	0	3	3	0	3	3	3	0	0	0
1	6019	2	1	10	3	0	3	3	0	3	3	3	0	0	0
1	6019	2	2	4	2	0	3	3	0	3	3	3	0	0	0
1	6019	2	3	4	2	0	3	3	0	3	3	3	0	0	0
1	6019	2	4	5	2	0	3	3	0	3	3	3	0	0	0
1	6019	2	5	8	3	0	3	3	0	3	3	3	0	0	0
1	6019	2	6	12	5	0	3	3	0	3	3	3	0	0	0
1	6019	2	7	17	6	0	3	3	0	3	3	3	0	0	0
1	6019	2	8	16	6	0	6	3	0	3	6	3	0	0	0
1	6019	2	9	15	6	0	6	3	0	3	6	3	0	0	0
1	6019	2	10	17	6	0	6	3	0	3	6	3	0	0	0
1	6019	2	11	17	6	0	6	3	0	3	6	3	0	0	0
1	6019	2	12	16	6	0	6	3	0	3	6	3	0	0	0
1	6019	2	13	19	6	0	6	3	0	3	6	3	0	0	0
1	6019	2	14	17	7	0	6	3	0	3	6	3	0	0	0
1	6019	2	15	18	7	0	6	3	0	3	6	3	0	0	0
1	6019	2	16	20	7	0	6	3	0	3	6	3	0	0	0
1	6019	2	17	20	7	0	6	3	0	3	6	3	0	0	0
1	6019	2	18	18	6	0	3	3	0	3	6	3	0	0	0
1	6019	2	19	14	5	0	3	3	0	3	3	3	0	0	0
1	6019	2	20	12	4	0	3	3	0	3	3	3	0	0	0
1	6019	2	21	10	3	0	3	3	0	3	3	3	0	0	0
1	6019	2	22	7	3	0	3	3	0	3	3	3	0	0	0
1	6019	2	23	5	2	0	3	3	0	3	3	3	0	0	0
1	A350	2	0	30	9	3	6	3	3	3	12	3	3	3	3
1	A350	2	1	55	15	3	6	3	3	3	12	3	3	3	3
1	A350	2	2	21	7	3	6	3	3	3	12	3	3	3	3
1	A350	2	3	22	8	3	6	3	3	3	12	3	3	3	3
1	A350	2	4	27	10	3	6	6	3	3	12	3	3	3	3
1	A350	2	5	45	18	3	9	6	3	3	12	3	3	3	3
1	A350	2	6	69	28	3	12	9	3	6	15	3	3	3	3
1	A350	2	7	99	33	3	15	9	3	6	15	3	3	3	3
1	A350	2	8	91	33	3	15	9	3	6	18	3	3	3	3
1	A350	2	9	87	33	3	15	9	3	6	18	3	3	3	3
1	A350	2	10	97	34	3	15	9	3	6	18	3	3	3	3
1	A350	2	11	97	35	3	15	9	3	6	21	3	3	3	3
1	A350	2	12	96	34	3	18	9	3	6	21	3	3	3	3
1	A350	2	13	109	36	3	18	9	3	6	21	3	3	3	3
1	A350	2	14	101	38	3	18	9	3	6	18	3	3	3	3
1	A350	2	15	104	39	3	18	9	3	6	18	3	3	3	3
1	A350	2	16	116	42	3	18	9	3	6	18	3	3	3	3
1	A350	2	17	119	39	3	15	6	3	6	18	3	3	3	3
1	A350	2	18	108	34	3	12	6	3	6	15	3	3	3	3
1	A350	2	19	82	27	3	12	3	3	3	15	3	3	3	3
1	A350	2	20	69	22	3	9	3	3	3	12	3	3	3	3
1	A350	2	21	57	18	3	6	3	3	3	12	3	3	3	3
1	A350	2	22	42	13	3	6	3	3	3	12	3	3	3	3
1	A350	2	23	30	9	3	3	3	3	3	9	3	3	3	3
1	B350	2	0	11	3	3	3	3	3	3	6	3	0	0	3
1	B350	2	1	20	6	3	3	3	3	3	6	3	0	0	3
1	B350	2	2	8	3	3	3	3	3	3	6	3	0	0	3
1	B350	2	3	8	3	3	3	3	3	3	6	3	0	0	3
1	B350	2	4	10	4	3	3	3	3	3	6	3	0	0	3
1	B350	2	5	16	7	3	3	3	3	3	6	3	0	0	3
1	B350	2	6	25	10	3	3	3	3	3	6	3	0	0	3
1	B350	2	7	36	12	3	3	3	3	3	9	3	0	0	3
1	B350	2	8	33	12	3	6	3	3	3	9	3	0	0	3
1	B350	2	9	31	12	3	6	3	3	3	9	3	0	0	3
1	B350	2	10	35	13	3	6	3	3	3	9	3	0	0	3
1	B350	2	11	35	13	3	6	3	3	3	9	3	0	0	3
1	B350	2	12	35	13	3	6	3	3	3	9	3	0	0	3
1	B350	2	13	39	13	3	6	3	3	3	9	3	0	0	3
1	B350	2	14	36	14	3	6	3	3	3	9	3	0	0	3
1	B350	2	15	38	14	3	6	3	3	3	9	3	0	0	3
1	B350	2	16	42	15	3	6	3	3	3	9	3	0	0	3
1	B350	2	17	43	14	3	6	3	3	3	9	3	0	0	3
1	B350	2	18	39	12	3	3	3	3	3	9	3	0	0	3
1	B350	2	19	30	10	3	3	3	3	3	6	3	0	0	3
1	B350	2	20	25	8	3	3	3	3	3	6	3	0	0	3
1	B350	2	21	21	7	3	3	3	3	3	6	3	0	0	3
1	B350	2	22	15	5	3	3	3	3	3	6	3	0	0	3
1	B350	2	23	11	3	3	3	3	3	3	6	3	0	0	3
1	C350	2	0	16	5	3	3	3	3	3	6	3	3	3	0
1	C350	2	1	29	8	3	3	3	3	3	6	3	3	3	0
1	C350	2	2	11	4	3	3	3	3	3	6	3	3	3	0
1	C350	2	3	12	4	3	3	3	3	3	6	3	3	3	0
1	C350	2	4	15	6	3	6	3	3	3	6	3	3	3	0
1	C350	2	5	24	10	3	6	3	3	3	6	3	3	3	0
1	C350	2	6	37	15	3	9	3	3	3	9	3	3	3	0
1	C350	2	7	53	18	3	12	3	3	3	9	3	3	3	0
1	C350	2	8	48	18	3	12	3	3	3	9	3	3	3	0
1	C350	2	9	46	18	3	12	3	3	3	9	3	3	3	0
1	C350	2	10	51	18	3	12	3	3	3	9	3	3	3	0
1	C350	2	11	51	18	3	12	3	3	3	9	3	3	3	0
1	C350	2	12	51	18	3	12	3	3	6	9	3	3	3	0
1	C350	2	13	58	19	3	12	3	3	3	12	3	3	3	0
1	C350	2	14	53	20	3	12	3	3	3	9	3	3	3	0
1	C350	2	15	55	21	3	12	3	3	3	9	3	3	3	0
1	C350	2	16	61	22	3	12	3	3	3	9	3	3	3	0
1	C350	2	17	63	21	3	12	3	3	3	9	3	3	3	0
1	C350	2	18	57	18	3	9	3	3	3	9	3	3	3	0
1	C350	2	19	44	15	3	9	3	3	3	9	3	3	3	0
1	C350	2	20	37	12	3	6	3	3	3	6	3	3	3	0
1	C350	2	21	30	10	3	6	3	3	3	6	3	3	3	0
1	C350	2	22	23	7	3	3	3	3	3	6	3	3	3	0
1	C350	2	23	16	5	3	3	3	3	3	6	3	3	3	0
2	1001	1	0	31	1	3	3	3	0	3	3	3	0	3	3
2	1001	1	1	57	2	3	3	3	0	3	3	3	0	3	3
2	1001	1	2	22	1	3	3	3	0	3	3	3	0	3	3
2	1001	1	3	23	1	3	3	3	0	3	3	3	0	3	3
2	1001	1	4	28	1	3	3	3	0	3	3	3	0	3	3
2	1001	1	5	46	2	3	3	3	0	3	3	3	0	3	3
2	1001	1	6	71	3	3	3	3	0	3	3	3	0	3	3
2	1001	1	7	102	3	3	3	3	0	3	3	3	0	3	3
2	1001	1	8	93	3	3	3	3	0	3	3	3	0	3	3
2	1001	1	9	89	3	3	3	3	0	3	3	3	0	3	3
2	1001	1	10	99	3	3	3	3	0	3	3	3	0	3	3
2	1001	1	11	99	3	3	3	3	0	3	3	3	0	3	3
2	1001	1	12	98	3	3	3	3	0	3	3	3	0	3	3
2	1001	1	13	111	3	3	3	3	0	3	3	3	0	3	3
2	1001	1	14	103	3	3	3	3	0	3	3	3	0	3	3
2	1001	1	15	107	4	3	3	3	0	3	3	3	0	3	3
2	1001	1	16	118	4	3	3	3	0	3	3	3	0	3	3
2	1001	1	17	122	4	3	3	3	0	3	3	3	0	3	3
2	1001	1	18	111	3	3	3	3	0	3	3	3	0	3	3
2	1001	1	19	84	3	3	3	3	0	3	3	3	0	3	3
2	1001	1	20	70	2	3	3	3	0	3	3	3	0	3	3
2	1001	1	21	58	2	3	3	3	0	3	3	3	0	3	3
2	1001	1	22	43	1	3	3	3	0	3	3	3	0	3	3
2	1001	1	23	31	1	3	3	3	0	3	3	3	0	3	3
2	1002	1	0	31	1	3	3	3	0	3	3	3	0	3	3
2	1002	1	1	57	2	3	3	3	0	3	3	3	0	3	3
2	1002	1	2	22	1	3	3	3	0	3	3	3	0	3	3
2	1002	1	3	23	1	3	3	3	0	3	3	3	0	3	3
2	1002	1	4	28	1	3	3	3	0	3	3	3	0	3	3
2	1002	1	5	46	2	3	3	3	0	3	3	3	0	3	3
2	1002	1	6	71	3	3	3	3	0	3	3	3	0	3	3
2	1002	1	7	102	3	3	3	3	0	3	3	3	0	3	3
2	1002	1	8	93	3	3	3	3	0	3	3	3	0	3	3
2	1002	1	9	89	3	3	3	3	0	3	3	3	0	3	3
2	1002	1	10	99	3	3	3	3	0	3	3	3	0	3	3
2	1002	1	11	99	3	3	3	3	0	3	3	3	0	3	3
2	1002	1	12	98	3	3	3	3	0	3	3	3	0	3	3
2	1002	1	13	111	3	3	3	3	0	3	3	3	0	3	3
2	1002	1	14	103	3	3	3	3	0	3	3	3	0	3	3
2	1002	1	15	107	4	3	3	3	0	3	3	3	0	3	3
2	1002	1	16	118	4	3	3	3	0	3	3	3	0	3	3
2	1002	1	17	122	4	3	3	3	0	3	3	3	0	3	3
2	1002	1	18	111	3	3	3	3	0	3	3	3	0	3	3
2	1002	1	19	84	3	3	3	3	0	3	3	3	0	3	3
2	1002	1	20	70	2	3	3	3	0	3	3	3	0	3	3
2	1002	1	21	58	2	3	3	3	0	3	3	3	0	3	3
2	1002	1	22	43	1	3	3	3	0	3	3	3	0	3	3
2	1002	1	23	31	1	3	3	3	0	3	3	3	0	3	3
2	1004	2	0	49	18	3	6	6	0	0	3	0	0	0	3
2	1004	2	1	90	33	3	6	6	0	0	3	0	0	0	3
2	1004	2	2	35	16	3	6	3	0	0	3	0	0	0	3
2	1004	2	3	37	16	3	6	6	0	0	3	0	0	0	3
2	1004	2	4	44	22	3	6	6	0	0	3	0	0	0	3
2	1004	2	5	73	40	3	9	9	0	0	3	0	0	0	3
2	1004	2	6	113	61	3	12	9	0	0	3	0	0	0	3
2	1004	2	7	163	72	3	15	12	0	0	3	0	0	0	3
2	1004	2	8	149	72	3	15	12	0	0	3	0	0	0	3
2	1004	2	9	143	72	3	15	12	0	0	3	0	0	0	3
2	1004	2	10	159	75	3	15	12	0	0	3	0	0	0	3
2	1004	2	11	159	76	3	15	12	0	0	3	0	0	0	3
2	1004	2	12	157	75	3	15	15	0	0	3	0	0	0	3
2	1004	2	13	178	78	3	15	15	0	0	3	0	0	0	3
2	1004	2	14	165	83	3	18	12	0	0	3	0	0	0	3
2	1004	2	15	171	85	3	18	15	0	0	3	0	0	0	3
2	1004	2	16	190	91	3	18	12	0	0	3	0	0	0	3
2	1004	2	17	195	86	3	15	9	0	0	3	0	0	0	3
2	1004	2	18	177	74	3	12	6	0	0	3	0	0	0	3
2	1004	2	19	135	60	3	9	3	0	0	3	0	0	0	3
2	1004	2	20	113	48	3	9	3	0	0	3	0	0	0	3
2	1004	2	21	93	38	3	6	3	0	0	3	0	0	0	3
2	1004	2	22	69	27	3	6	3	0	0	3	0	0	0	3
2	1004	2	23	49	18	3	3	3	0	0	3	0	0	0	3
2	1008	1	0	9	5	3	6	3	0	0	3	3	0	0	3
2	1008	1	1	16	9	3	6	3	0	0	3	3	0	0	3
2	1008	1	2	6	4	3	3	3	0	0	3	3	0	0	3
2	1008	1	3	7	4	3	3	3	0	0	3	3	0	0	3
2	1008	1	4	8	6	3	6	3	0	0	3	3	0	0	3
2	1008	1	5	13	11	3	9	3	0	0	3	3	0	0	3
2	1008	1	6	20	16	3	12	3	0	0	3	3	0	0	3
2	1008	1	7	28	19	3	12	3	0	0	3	3	0	0	3
2	1008	1	8	26	19	3	12	3	0	0	3	3	0	0	3
2	1008	1	9	25	19	3	12	3	0	0	3	3	0	0	3
2	1008	1	10	27	19	3	15	3	0	0	3	3	0	0	3
2	1008	1	11	27	20	3	15	3	0	0	3	3	0	0	3
2	1008	1	12	27	20	3	15	3	0	0	3	3	0	0	3
2	1008	1	13	31	20	3	15	3	0	0	3	3	0	0	3
2	1008	1	14	28	21	3	15	3	0	0	3	3	0	0	3
2	1008	1	15	29	22	3	15	3	0	0	3	3	0	0	3
2	1008	1	16	33	24	3	15	3	0	0	3	3	0	0	3
2	1008	1	17	34	22	3	15	3	0	0	3	3	0	0	3
2	1008	1	18	31	19	3	12	3	0	0	3	3	0	0	3
2	1008	1	19	23	16	3	9	3	0	0	3	3	0	0	3
2	1008	1	20	20	13	3	9	3	0	0	3	3	0	0	3
2	1008	1	21	16	10	3	6	3	0	0	3	3	0	0	3
2	1008	1	22	12	7	3	6	3	0	0	3	3	0	0	3
2	1008	1	23	9	5	3	3	3	0	0	3	3	0	0	3
2	6010	2	0	133	41	3	12	3	0	3	3	3	0	0	3
2	6010	2	1	245	73	3	15	3	0	3	3	3	0	0	3
2	6010	2	2	93	35	3	12	3	0	3	3	3	0	0	3
2	6010	2	3	99	36	3	12	3	0	3	3	3	0	0	3
2	6010	2	4	119	49	3	15	3	0	3	3	3	0	0	3
2	6010	2	5	198	89	3	21	3	0	3	3	3	0	0	3
2	6010	2	6	307	138	3	33	3	0	3	3	3	0	0	3
2	6010	2	7	442	161	3	39	3	0	3	3	3	0	0	3
2	6010	2	8	406	162	3	42	3	0	3	3	3	0	0	3
2	6010	2	9	387	162	3	42	3	0	3	3	3	0	0	3
2	6010	2	10	431	168	3	42	3	0	3	3	3	0	0	3
2	6010	2	11	431	170	3	42	3	0	3	3	3	0	0	3
2	6010	2	12	425	169	3	45	3	0	3	3	3	0	0	3
2	6010	2	13	484	176	3	48	3	0	3	3	3	0	0	3
2	6010	2	14	448	186	3	48	3	0	3	3	3	0	0	3
2	6010	2	15	464	192	3	51	3	0	3	3	3	0	0	3
2	6010	2	16	515	205	3	48	3	0	3	3	3	0	0	3
2	6010	2	17	530	193	3	45	3	0	3	3	3	0	0	3
2	6010	2	18	482	165	3	36	3	0	3	3	3	0	0	3
2	6010	2	19	365	134	3	30	3	0	3	3	3	0	0	3
2	6010	2	20	306	109	3	21	3	0	3	3	3	0	0	3
2	6010	2	21	253	86	3	18	3	0	3	3	3	0	0	3
2	6010	2	22	187	60	3	12	3	0	3	3	3	0	0	3
2	6010	2	23	134	41	3	9	3	0	3	3	3	0	0	3
2	9035	1	0	1	1	0	0	3	0	3	3	3	0	0	3
2	9035	1	1	1	1	0	0	3	0	3	3	3	0	0	3
2	9035	1	2	1	1	0	0	3	0	3	3	3	0	0	3
2	9035	1	3	1	1	0	0	3	0	3	3	3	0	0	3
2	9035	1	4	1	1	0	0	3	0	3	3	3	0	0	3
2	9035	1	5	1	1	0	0	3	0	3	3	3	0	0	3
2	9035	1	6	2	1	0	0	3	0	3	3	3	0	0	3
2	9035	1	7	2	1	0	0	3	0	3	3	3	0	0	3
2	9035	1	8	2	1	0	0	3	0	3	3	3	0	0	3
2	9035	1	9	2	1	0	0	3	0	3	3	3	0	0	3
2	9035	1	10	2	1	0	0	3	0	3	3	3	0	0	3
2	9035	1	11	2	1	0	0	3	0	3	3	3	0	0	3
2	9035	1	12	2	1	0	0	3	0	3	3	3	0	0	3
2	9035	1	13	2	1	0	0	3	0	3	3	3	0	0	3
2	9035	1	14	2	1	0	0	3	0	3	3	3	0	0	3
2	9035	1	15	2	1	0	0	3	0	3	3	3	0	0	3
2	9035	1	16	3	1	0	0	3	0	3	3	3	0	0	3
2	9035	1	17	3	1	0	0	3	0	3	3	3	0	0	3
2	9035	1	18	2	1	0	0	3	0	3	3	3	0	0	3
2	9035	1	19	2	1	0	0	3	0	3	3	3	0	0	3
2	9035	1	20	2	1	0	0	3	0	3	3	3	0	0	3
2	9035	1	21	1	1	0	0	3	0	3	3	3	0	0	3
2	9035	1	22	1	1	0	0	3	0	3	3	3	0	0	3
2	9035	1	23	1	1	0	0	3	0	3	3	3	0	0	3
4	0560	2	0	11	3	3	3	3	3	3	30	3	3	3	3
4	0560	2	1	21	5	3	3	3	3	3	30	3	3	3	3
4	0560	2	2	8	3	3	3	3	3	3	30	3	3	3	3
4	0560	2	3	9	3	3	3	3	3	3	30	3	3	3	3
4	0560	2	4	10	3	3	3	3	3	3	36	3	3	3	3
4	0560	2	5	17	6	3	3	3	3	3	36	3	6	3	3
4	0560	2	6	26	9	3	6	3	3	3	42	3	3	3	3
4	0560	2	7	37	10	3	6	3	3	6	45	3	3	3	3
4	0560	2	8	34	10	3	6	3	3	6	51	3	3	3	3
4	0560	2	9	32	10	3	6	3	3	6	54	3	3	3	3
4	0560	2	10	36	10	3	6	3	3	6	54	3	3	3	3
4	0560	2	11	36	11	3	6	3	3	6	57	3	3	3	3
4	0560	2	12	35	11	3	6	3	3	6	57	3	3	3	3
4	0560	2	13	40	11	3	6	3	3	6	57	3	3	3	3
4	0560	2	14	37	12	3	6	3	3	6	54	3	3	3	3
4	0560	2	15	39	12	3	6	3	3	6	54	3	3	3	3
4	0560	2	16	43	13	3	6	3	3	6	54	3	3	3	3
4	0560	2	17	44	12	3	6	3	3	6	51	3	3	3	3
4	0560	2	18	40	10	3	6	3	3	3	48	3	3	3	3
4	0560	2	19	30	8	3	6	3	3	3	42	3	3	3	3
4	0560	2	20	26	7	3	3	3	3	3	36	3	3	3	3
4	0560	2	21	21	6	3	3	3	3	3	33	3	3	3	3
4	0560	2	22	16	4	3	3	3	3	3	30	3	6	3	3
4	0560	2	23	11	3	3	3	3	3	3	27	3	3	3	3
4	0903	2	0	61	6	3	15	3	0	3	30	3	3	3	3
4	0903	2	1	112	10	3	15	3	0	6	30	3	3	3	3
4	0903	2	2	43	5	3	12	3	0	3	30	3	3	3	3
4	0903	2	3	45	5	3	15	3	0	3	30	3	3	3	3
4	0903	2	4	55	7	3	18	3	0	3	36	3	3	3	3
4	0903	2	5	91	12	3	27	3	0	6	36	3	6	3	3
4	0903	2	6	141	19	3	42	3	0	6	42	3	3	3	3
4	0903	2	7	202	22	3	48	3	0	9	45	3	3	3	3
4	0903	2	8	186	22	3	51	3	0	9	51	3	3	3	3
4	0903	2	9	177	22	3	51	3	0	9	54	3	3	3	3
4	0903	2	10	197	23	3	51	3	0	9	54	3	3	3	3
4	0903	2	11	198	23	3	54	3	0	9	57	3	3	3	3
4	0903	2	12	195	23	3	54	3	0	9	57	3	3	3	3
4	0903	2	13	222	24	3	57	3	0	9	57	3	3	3	3
4	0903	2	14	205	25	3	60	3	0	9	54	3	3	3	3
4	0903	2	15	213	26	3	60	3	0	6	54	3	3	3	3
4	0903	2	16	236	28	3	60	3	0	6	54	3	3	3	3
4	0903	2	17	243	26	3	54	3	0	9	51	3	3	3	3
4	0903	2	18	221	23	3	42	3	0	6	45	3	3	3	3
4	0903	2	19	167	19	3	36	3	0	6	42	3	3	3	3
4	0903	2	20	140	15	3	27	3	0	6	36	3	3	3	3
4	0903	2	21	116	12	3	21	3	0	3	33	3	3	3	3
4	0903	2	22	86	9	3	15	3	0	3	30	3	3	3	3
4	0903	2	23	61	6	3	12	3	0	3	27	3	3	3	3
4	1001	2	0	123	56	3	6	6	3	6	99	3	6	3	3
4	1001	2	1	227	101	3	6	6	3	9	96	3	6	3	3
4	1001	2	2	86	48	3	6	3	3	6	99	3	6	3	3
4	1001	2	3	91	49	3	6	3	3	6	99	3	9	6	3
4	1001	2	4	110	67	3	6	6	3	6	114	3	9	3	3
4	1001	2	5	183	123	3	12	6	3	9	120	3	9	3	3
4	1001	2	6	284	190	3	15	9	3	9	135	3	9	3	3
4	1001	2	7	408	222	3	18	9	3	12	150	3	9	3	3
4	1001	2	8	375	223	3	18	12	3	15	165	3	9	6	3
4	1001	2	9	358	223	3	21	12	3	15	177	3	6	6	3
4	1001	2	10	398	232	3	21	12	3	15	180	3	6	3	3
4	1001	2	11	399	234	3	21	12	3	15	183	3	6	3	3
4	1001	2	12	393	232	3	21	12	3	15	186	3	6	3	3
4	1001	2	13	448	242	3	21	12	3	15	189	3	6	3	3
4	1001	2	14	414	256	3	24	12	3	15	180	3	6	3	3
4	1001	2	15	429	264	3	24	12	3	12	177	3	6	6	3
4	1001	2	16	477	282	3	24	9	3	12	174	3	6	6	3
4	1001	2	17	490	266	3	21	6	3	12	162	3	6	3	3
4	1001	2	18	445	228	3	18	6	3	12	150	3	6	3	3
4	1001	2	19	338	185	3	15	3	3	9	135	3	6	3	3
4	1001	2	20	283	150	3	12	3	3	9	117	3	6	3	3
4	1001	2	21	234	118	3	9	3	3	6	105	3	6	3	3
4	1001	2	22	173	83	3	6	3	3	6	96	3	9	3	3
4	1001	2	23	124	56	3	6	3	3	3	84	3	9	3	3
4	1002	2	0	38	6	3	9	3	0	3	96	3	3	3	0
4	1002	2	1	70	10	3	9	3	0	3	96	3	3	3	0
4	1002	2	2	27	5	3	9	3	0	3	96	3	6	3	0
4	1002	2	3	28	5	3	9	3	0	3	99	3	6	3	0
4	1002	2	4	34	7	3	12	3	0	3	111	3	6	3	0
4	1002	2	5	56	12	3	15	3	0	3	120	3	6	3	0
4	1002	2	6	87	18	3	24	3	0	3	132	3	6	3	0
4	1002	2	7	125	21	3	27	3	0	6	147	3	6	3	0
4	1002	2	8	115	21	3	30	3	0	6	162	3	6	3	0
4	1002	2	9	110	21	3	30	3	0	6	174	3	6	3	0
4	1002	2	10	122	22	3	30	3	0	6	177	3	6	3	0
4	1002	2	11	122	22	3	30	3	0	6	180	3	6	3	0
4	1002	2	12	120	22	3	33	3	0	6	183	3	6	3	0
4	1002	2	13	137	23	3	33	3	0	6	183	3	6	3	0
4	1002	2	14	127	24	3	36	3	0	6	177	3	3	3	0
4	1002	2	15	131	25	3	36	3	0	3	174	3	3	3	0
4	1002	2	16	146	27	3	36	3	0	6	171	3	6	3	0
4	1002	2	17	150	25	3	33	3	0	6	159	3	6	3	0
4	1002	2	18	136	22	3	24	3	0	3	147	3	6	3	0
4	1002	2	19	103	18	3	21	3	0	3	132	3	3	3	0
4	1002	2	20	87	14	3	15	3	0	3	114	3	3	3	0
4	1002	2	21	72	11	3	12	3	0	3	105	3	6	3	0
4	1002	2	22	53	8	3	9	3	0	3	93	3	6	3	0
4	1002	2	23	38	6	3	6	3	0	3	81	3	6	3	0
4	1007	2	0	93	47	3	24	6	3	6	96	3	9	6	3
4	1007	2	1	170	85	3	30	6	3	6	96	3	9	6	3
4	1007	2	2	65	41	3	24	3	3	6	96	3	9	3	3
4	1007	2	3	68	41	3	24	3	3	6	99	3	12	6	3
4	1007	2	4	83	56	3	33	6	3	6	111	3	12	6	3
4	1007	2	5	137	103	3	48	6	3	6	117	3	15	6	3
4	1007	2	6	213	159	6	78	9	3	9	132	3	12	6	3
4	1007	2	7	306	186	6	90	12	3	12	144	3	12	6	3
4	1007	2	8	281	187	6	93	12	3	12	162	3	12	6	3
4	1007	2	9	268	187	6	93	12	3	12	174	3	9	6	3
4	1007	2	10	299	194	6	96	12	3	12	177	3	9	6	3
4	1007	2	11	299	196	6	99	12	3	12	180	3	12	6	3
4	1007	2	12	295	195	6	102	12	3	12	183	3	9	6	3
4	1007	2	13	335	203	6	108	12	3	12	183	3	9	6	3
4	1007	2	14	310	214	6	111	12	3	12	177	3	9	6	3
4	1007	2	15	321	221	6	114	12	3	9	171	3	9	9	3
4	1007	2	16	357	237	6	111	9	3	9	168	3	12	6	3
4	1007	2	17	367	223	6	99	6	3	9	159	3	9	6	3
4	1007	2	18	334	191	3	81	6	3	9	147	3	9	6	3
4	1007	2	19	253	155	3	66	3	3	6	132	3	6	3	3
4	1007	2	20	212	126	3	48	3	3	6	114	3	9	6	3
4	1007	2	21	176	99	3	36	3	3	6	102	3	12	6	3
4	1007	2	22	130	70	3	27	3	3	3	93	3	15	6	3
4	1007	2	23	93	47	3	21	3	3	3	81	3	12	6	3
4	1016	2	0	74	4	3	3	3	3	3	6	3	3	0	3
4	1016	2	1	137	7	3	3	3	3	3	6	3	3	0	3
4	1016	2	2	52	4	3	3	3	3	3	6	3	3	0	3
4	1016	2	3	55	4	3	3	3	3	3	6	3	3	0	3
4	1016	2	4	67	5	3	3	3	3	3	6	3	3	0	3
4	1016	2	5	111	9	3	6	3	3	3	9	3	3	0	3
4	1016	2	6	171	13	3	6	3	3	6	9	3	3	0	3
4	1016	2	7	246	16	3	9	3	3	6	9	3	3	0	3
4	1016	2	8	226	16	3	9	6	3	6	9	3	3	0	3
4	1016	2	9	215	16	3	9	6	3	6	12	3	3	0	3
4	1016	2	10	240	16	3	9	3	3	6	12	3	3	0	3
4	1016	2	11	240	16	3	9	6	3	9	12	3	3	0	3
4	1016	2	12	237	16	3	9	6	3	9	12	3	3	0	3
4	1016	2	13	269	17	3	9	6	3	9	12	3	3	0	3
4	1016	2	14	249	18	3	9	3	3	6	12	3	3	0	3
4	1016	2	15	258	18	3	9	6	3	6	12	3	3	0	3
4	1016	2	16	287	20	3	9	3	3	6	9	3	3	0	3
4	1016	2	17	295	18	3	9	3	3	6	9	3	3	0	3
4	1016	2	18	268	16	3	6	3	3	6	9	3	3	0	3
4	1016	2	19	203	13	3	6	3	3	3	9	3	3	0	3
4	1016	2	20	170	11	3	6	3	3	3	9	3	3	0	3
4	1016	2	21	141	8	3	3	3	3	3	6	3	3	0	3
4	1016	2	22	104	6	3	3	3	3	3	6	3	3	0	3
4	1016	2	23	75	4	3	3	3	3	3	6	3	3	0	3
4	1018	2	0	65	15	3	6	3	3	3	15	3	3	3	3
4	1018	2	1	120	27	3	6	3	3	3	15	3	3	3	3
4	1018	2	2	46	13	3	6	3	3	3	15	3	3	3	3
4	1018	2	3	48	13	3	6	3	3	3	15	3	3	3	3
4	1018	2	4	58	18	3	6	3	3	3	15	3	3	3	3
4	1018	2	5	97	33	3	9	3	3	3	18	3	3	3	3
4	1018	2	6	150	50	3	12	3	3	3	18	3	3	3	3
4	1018	2	7	215	59	3	15	3	3	3	21	3	3	3	3
4	1018	2	8	198	59	3	15	3	3	3	24	3	3	3	3
4	1018	2	9	189	59	3	15	3	3	6	24	3	3	3	3
4	1018	2	10	210	62	3	15	3	3	3	24	3	3	3	3
4	1018	2	11	210	62	3	15	3	3	6	24	3	3	3	3
4	1018	2	12	207	62	3	18	3	3	6	24	3	3	3	3
4	1018	2	13	236	64	3	18	3	3	6	27	3	3	3	3
4	1018	2	14	218	68	3	18	3	3	3	24	3	3	3	3
4	1018	2	15	226	70	3	18	3	3	3	24	3	3	3	3
4	1018	2	16	251	75	3	18	3	3	3	24	3	3	3	3
4	1018	2	17	258	71	3	15	3	3	3	21	3	3	3	3
4	1018	2	18	235	60	3	12	3	3	3	21	3	3	3	3
4	1018	2	19	178	49	3	12	3	3	3	18	3	3	3	3
4	1018	2	20	149	40	3	9	3	3	3	15	3	3	3	3
4	1018	2	21	124	32	3	6	3	3	3	15	3	3	3	3
4	1018	2	22	91	22	3	6	3	3	3	15	3	3	3	3
4	1018	2	23	65	15	3	3	3	3	3	12	3	3	3	3
4	1022	2	0	17	2	3	3	3	0	9	45	3	3	3	3
4	1022	2	1	31	3	3	3	3	0	15	45	3	3	3	3
4	1022	2	2	12	2	3	3	3	0	12	45	3	3	3	3
4	1022	2	3	13	2	3	3	3	0	12	45	3	3	3	3
4	1022	2	4	16	2	3	3	3	0	12	51	3	3	3	3
4	1022	2	5	25	4	3	3	3	0	15	54	3	6	3	3
4	1022	2	6	39	6	3	6	3	0	18	60	3	3	3	3
4	1022	2	7	56	7	3	6	3	0	27	66	3	3	3	3
4	1022	2	8	52	7	3	6	3	0	30	75	3	3	3	3
4	1022	2	9	49	7	3	6	3	0	30	81	3	3	3	3
4	1022	2	10	55	7	3	6	3	0	30	81	3	3	3	3
4	1022	2	11	55	7	3	6	3	0	33	84	3	3	3	3
4	1022	2	12	54	7	3	6	3	0	33	84	3	3	3	3
4	1022	2	13	62	7	3	6	3	0	33	84	3	3	3	3
4	1022	2	14	57	8	3	6	3	0	30	81	3	3	3	3
4	1022	2	15	59	8	3	6	3	0	27	81	3	3	3	3
4	1022	2	16	66	8	3	6	3	0	27	78	3	3	3	3
4	1022	2	17	67	8	3	6	3	0	27	75	3	3	3	3
4	1022	2	18	61	7	3	6	3	0	21	69	3	3	3	3
4	1022	2	19	47	6	3	3	3	0	15	63	3	3	3	3
4	1022	2	20	39	5	3	3	3	0	15	54	3	3	3	3
4	1022	2	21	32	4	3	3	3	0	12	48	3	3	3	3
4	1022	2	22	24	3	3	3	3	0	9	42	3	6	3	3
4	1022	2	23	17	2	3	3	3	0	9	39	3	3	3	3
4	1025	2	0	11	7	3	3	3	0	3	99	3	3	3	0
4	1025	2	1	20	12	3	3	3	0	3	99	3	3	3	0
4	1025	2	2	8	6	3	3	3	0	3	99	3	3	3	0
4	1025	2	3	8	6	3	3	3	0	3	102	3	6	3	0
4	1025	2	4	10	8	3	3	3	0	3	114	3	6	3	0
4	1025	2	5	16	15	3	3	3	0	3	123	3	6	3	0
4	1025	2	6	25	23	3	6	3	0	3	135	3	6	3	0
4	1025	2	7	35	26	3	6	3	0	6	150	3	6	3	0
4	1025	2	8	33	26	3	6	3	0	6	168	3	6	3	0
4	1025	2	9	31	26	3	6	3	0	6	180	3	3	3	0
4	1025	2	10	35	27	3	6	3	0	6	183	3	3	3	0
4	1025	2	11	35	28	3	6	3	0	6	186	3	6	3	0
4	1025	2	12	34	28	3	6	3	0	6	189	3	3	3	0
4	1025	2	13	39	29	3	6	3	0	6	189	3	6	3	0
4	1025	2	14	36	30	3	6	3	0	6	183	3	3	3	0
4	1025	2	15	37	31	3	6	3	0	6	180	3	3	6	0
4	1025	2	16	41	33	3	6	3	0	6	174	3	6	3	0
4	1025	2	17	42	31	3	6	3	0	6	165	3	3	3	0
4	1025	2	18	39	27	3	6	3	0	3	153	3	3	3	0
4	1025	2	19	29	22	3	6	3	0	3	138	3	3	3	0
4	1025	2	20	25	18	3	3	3	0	3	120	3	3	3	0
4	1025	2	21	21	14	3	3	3	0	3	108	3	6	3	0
4	1025	2	22	15	10	3	3	3	0	3	96	3	6	3	0
4	1025	2	23	11	7	3	3	3	0	3	84	3	6	3	0
4	1034	1	0	67	40	3	3	3	0	6	3	0	3	0	3
4	1034	1	1	124	72	3	3	3	0	9	3	0	3	0	3
4	1034	1	2	47	35	3	3	3	0	6	3	0	3	0	3
4	1034	1	3	50	35	3	3	3	0	6	3	0	3	0	3
4	1034	1	4	60	48	3	6	3	0	6	3	0	3	0	3
4	1034	1	5	100	88	3	6	3	0	9	3	0	3	0	3
4	1034	1	6	155	136	3	9	3	0	9	3	0	3	0	3
4	1034	1	7	222	159	3	12	3	0	15	3	0	3	0	3
4	1034	1	8	204	160	3	12	3	0	15	3	0	3	0	3
4	1034	1	9	195	160	3	12	3	0	15	3	0	3	0	3
4	1034	1	10	217	166	3	12	3	0	15	3	0	3	0	3
4	1034	1	11	217	168	3	12	3	0	18	3	0	3	0	3
4	1034	1	12	214	166	3	12	3	0	18	3	0	3	0	3
4	1034	1	13	244	173	3	12	3	0	18	3	0	3	0	3
4	1034	1	14	226	183	3	12	3	0	15	3	0	3	0	3
4	1034	1	15	234	189	3	12	3	0	15	3	0	3	0	3
4	1034	1	16	260	202	3	12	3	0	15	3	0	3	0	3
4	1034	1	17	267	190	3	12	3	0	15	3	0	3	0	3
4	1034	1	18	243	163	3	9	3	0	12	3	0	3	0	3
4	1034	1	19	184	132	3	9	3	0	9	3	0	3	0	3
4	1034	1	20	154	107	3	6	3	0	9	3	0	3	0	3
4	1034	1	21	128	85	3	6	3	0	6	3	0	3	0	3
4	1034	1	22	94	60	3	3	3	0	6	3	0	3	0	3
4	1034	1	23	67	40	3	3	3	0	6	3	0	3	0	3
4	1062	2	0	17	2	3	3	3	0	9	45	3	3	3	3
4	1062	2	1	31	3	3	3	3	0	15	45	3	3	3	3
4	1062	2	2	12	2	3	3	3	0	12	45	3	3	3	3
4	1062	2	3	13	2	3	3	3	0	12	45	3	3	3	3
4	1062	2	4	16	2	3	3	3	0	12	51	3	3	3	3
4	1062	2	5	25	4	3	3	3	0	15	54	3	6	3	3
4	1062	2	6	39	6	3	6	3	0	18	60	3	3	3	3
4	1062	2	7	56	7	3	6	3	0	27	66	3	3	3	3
4	1062	2	8	52	7	3	6	3	0	30	75	3	3	3	3
4	1062	2	9	49	7	3	6	3	0	30	81	3	3	3	3
4	1062	2	10	55	7	3	6	3	0	30	81	3	3	3	3
4	1062	2	11	55	7	3	6	3	0	33	84	3	3	3	3
4	1062	2	12	54	7	3	6	3	0	33	84	3	3	3	3
4	1062	2	13	62	7	3	6	3	0	33	84	3	3	3	3
4	1062	2	14	57	8	3	6	3	0	30	81	3	3	3	3
4	1062	2	15	59	8	3	6	3	0	27	81	3	3	3	3
4	1062	2	16	66	8	3	6	3	0	27	78	3	3	3	3
4	1062	2	17	67	8	3	6	3	0	27	75	3	3	3	3
4	1062	2	18	61	7	3	6	3	0	21	69	3	3	3	3
4	1062	2	19	47	6	3	3	3	0	15	63	3	3	3	3
4	1062	2	20	39	5	3	3	3	0	15	54	3	3	3	3
4	1062	2	21	32	4	3	3	3	0	12	48	3	3	3	3
4	1062	2	22	24	3	3	3	3	0	9	42	3	6	3	3
4	1062	2	23	17	2	3	3	3	0	9	39	3	3	3	3
4	1065	2	0	55	2	3	3	3	0	3	33	3	3	3	0
4	1065	2	1	101	2	3	3	3	0	3	33	3	3	3	0
4	1065	2	2	39	1	3	3	3	0	3	33	3	3	3	0
4	1065	2	3	41	1	3	3	3	0	3	36	3	6	3	0
4	1065	2	4	49	2	3	3	3	0	3	39	3	6	3	0
4	1065	2	5	82	3	3	3	3	0	3	42	3	6	3	0
4	1065	2	6	127	4	3	6	3	0	3	45	3	6	3	0
4	1065	2	7	182	5	3	6	3	0	3	51	3	6	3	0
4	1065	2	8	167	5	3	6	3	0	3	57	3	6	3	0
4	1065	2	9	159	5	3	6	3	0	3	60	3	6	3	0
4	1065	2	10	177	5	3	6	3	0	3	63	3	3	3	0
4	1065	2	11	178	5	3	6	3	0	3	63	3	6	3	0
4	1065	2	12	175	5	3	6	3	0	3	63	3	3	3	0
4	1065	2	13	199	5	3	9	3	0	3	63	3	6	3	0
4	1065	2	14	184	5	3	9	3	0	3	63	3	3	3	0
4	1065	2	15	191	5	3	9	3	0	3	60	3	3	3	0
4	1065	2	16	212	6	3	9	3	0	3	60	3	6	3	0
4	1065	2	17	218	5	3	6	3	0	3	57	3	3	3	0
4	1065	2	18	198	5	3	6	3	0	3	51	3	3	3	0
4	1065	2	19	150	4	3	6	3	0	3	48	3	3	3	0
4	1065	2	20	126	3	3	3	3	0	3	42	3	3	3	0
4	1065	2	21	104	3	3	3	3	0	3	36	3	6	3	0
4	1065	2	22	77	2	3	3	3	0	3	33	3	6	3	0
4	1065	2	23	55	2	3	3	3	0	3	30	3	6	3	0
4	6053	2	0	51	14	3	6	3	0	6	51	3	6	3	3
4	6053	2	1	94	24	3	9	3	0	12	48	3	6	3	3
4	6053	2	2	36	12	3	6	3	0	9	51	3	6	3	3
4	6053	2	3	38	12	3	6	3	0	9	51	3	9	3	3
4	6053	2	4	46	16	3	9	3	0	9	57	3	9	3	3
4	6053	2	5	76	30	3	12	3	0	12	60	3	9	3	3
4	6053	2	6	118	45	3	18	3	0	12	69	3	9	3	3
4	6053	2	7	169	53	3	21	3	0	18	75	3	9	3	3
4	6053	2	8	155	53	3	21	3	0	21	84	3	9	3	3
4	6053	2	9	148	53	3	21	3	0	21	90	3	6	3	3
4	6053	2	10	165	55	3	21	3	0	21	90	3	6	3	3
4	6053	2	11	165	56	3	21	3	0	21	93	3	9	3	3
4	6053	2	12	163	55	3	24	3	0	24	93	3	6	3	3
4	6053	2	13	185	58	3	24	3	0	21	96	3	6	3	3
4	6053	2	14	172	61	3	24	3	0	21	90	3	6	3	3
4	6053	2	15	178	63	3	24	3	0	18	90	3	6	3	3
4	6053	2	16	197	67	3	24	3	0	18	87	3	6	3	3
4	6053	2	17	203	63	3	24	3	0	18	81	3	6	3	3
4	6053	2	18	184	54	3	18	3	0	15	75	3	6	3	3
4	6053	2	19	140	44	3	15	3	0	12	69	3	6	3	3
4	6053	2	20	117	36	3	12	3	0	9	60	3	6	3	3
4	6053	2	21	97	28	3	9	3	0	9	54	3	9	3	3
4	6053	2	22	72	20	3	6	3	0	6	48	3	9	3	3
4	6053	2	23	51	14	3	6	3	0	6	42	3	9	3	3
4	6054	2	0	114	38	3	3	3	3	6	18	3	3	3	0
4	6054	2	1	209	68	3	3	3	3	6	18	3	3	3	0
4	6054	2	2	79	33	3	3	3	3	6	18	3	3	3	0
4	6054	2	3	84	33	3	3	3	3	6	18	3	3	3	0
4	6054	2	4	102	45	3	6	3	3	6	21	3	3	3	0
4	6054	2	5	169	83	3	6	6	3	6	21	3	3	3	0
4	6054	2	6	262	128	3	9	6	3	9	24	3	3	3	0
4	6054	2	7	377	150	3	12	9	3	9	27	3	3	3	0
4	6054	2	8	346	151	3	12	9	3	12	30	3	3	3	0
4	6054	2	9	330	151	3	12	9	3	12	30	3	3	3	0
4	6054	2	10	367	157	3	12	9	3	12	30	3	3	3	0
4	6054	2	11	368	158	3	12	9	3	12	33	3	3	3	0
4	6054	2	12	363	157	3	12	9	3	12	33	3	3	3	0
4	6054	2	13	413	164	3	12	9	3	12	33	3	3	3	0
4	6054	2	14	382	173	3	12	9	3	12	30	3	3	3	0
4	6054	2	15	395	178	3	12	9	3	9	30	3	3	3	0
4	6054	2	16	439	191	3	12	9	3	9	30	3	3	3	0
4	6054	2	17	452	179	3	12	6	3	9	30	3	3	3	0
4	6054	2	18	411	154	3	9	6	3	9	27	3	3	3	0
4	6054	2	19	312	125	3	9	3	3	6	24	3	3	3	0
4	6054	2	20	261	101	3	6	3	3	6	21	3	3	3	0
4	6054	2	21	216	80	3	6	3	3	6	18	3	3	3	0
4	6054	2	22	159	56	3	3	3	3	3	18	3	3	3	0
4	6054	2	23	114	38	3	3	3	3	3	15	3	3	3	0
4	6055	1	0	67	5	3	3	3	0	3	33	3	6	3	3
4	6055	1	1	122	9	3	3	3	0	3	33	3	3	3	3
4	6055	1	2	47	5	3	3	3	0	3	33	3	6	3	3
4	6055	1	3	49	5	3	3	3	0	3	33	3	6	3	3
4	6055	1	4	60	6	3	3	3	0	3	39	3	6	3	3
4	6055	1	5	99	11	3	6	3	0	3	42	3	6	3	3
4	6055	1	6	153	17	3	6	3	0	3	45	3	6	3	3
4	6055	1	7	220	19	3	9	3	0	3	51	3	6	3	3
4	6055	1	8	202	20	3	9	3	0	3	57	3	6	3	3
4	6055	1	9	193	20	3	9	3	0	3	60	3	6	3	3
4	6055	1	10	215	20	3	9	3	0	3	60	3	6	3	3
4	6055	1	11	215	20	3	9	3	0	3	60	3	6	3	3
4	6055	1	12	212	20	3	9	3	0	3	63	3	6	3	3
4	6055	1	13	241	21	3	9	3	0	3	63	3	6	3	3
4	6055	1	14	223	22	3	9	3	0	3	60	3	6	3	3
4	6055	1	15	231	23	3	9	3	0	3	60	3	6	6	3
4	6055	1	16	257	25	3	9	3	0	3	57	3	6	3	3
4	6055	1	17	264	23	3	9	3	0	3	54	3	6	3	3
4	6055	1	18	240	20	3	6	3	0	3	51	3	6	3	3
4	6055	1	19	182	16	3	6	3	0	3	45	3	3	3	3
4	6055	1	20	152	13	3	6	3	0	3	39	3	3	3	3
4	6055	1	21	126	11	3	3	3	0	3	36	3	6	3	3
4	6055	1	22	93	8	3	3	3	0	3	33	3	6	3	3
4	6055	1	23	67	5	3	3	3	0	3	30	3	6	3	3
4	6060	2	0	104	0	0	0	0	3	3	18	3	3	3	3
4	6060	2	1	191	0	0	0	0	3	3	18	3	3	3	3
4	6060	2	2	73	0	0	0	0	3	3	18	3	3	3	3
4	6060	2	3	77	0	0	0	0	3	3	18	3	3	3	3
4	6060	2	4	93	0	0	0	0	3	3	21	3	3	3	3
4	6060	2	5	155	0	0	0	0	3	3	21	3	3	3	3
4	6060	2	6	239	0	0	0	0	3	3	24	3	3	3	3
4	6060	2	7	344	0	0	0	0	3	3	27	3	3	3	3
4	6060	2	8	316	0	0	0	0	3	3	27	3	3	3	3
4	6060	2	9	301	0	0	0	0	3	6	30	3	3	3	3
4	6060	2	10	336	0	0	0	0	3	3	30	3	3	3	3
4	6060	2	11	336	0	0	0	0	3	6	30	3	3	3	3
4	6060	2	12	331	0	0	0	0	3	6	33	3	3	3	3
4	6060	2	13	377	0	0	0	0	3	6	33	3	3	3	3
4	6060	2	14	349	0	0	0	0	3	3	30	3	3	3	3
4	6060	2	15	361	0	0	0	0	3	3	30	3	3	3	3
4	6060	2	16	401	0	0	0	0	3	3	30	3	3	3	3
4	6060	2	17	413	0	0	0	0	3	3	27	3	3	3	3
4	6060	2	18	375	0	0	0	0	3	3	27	3	3	3	3
4	6060	2	19	285	0	0	0	0	3	3	24	3	3	3	3
4	6060	2	20	238	0	0	0	0	3	3	21	3	3	3	3
4	6060	2	21	197	0	0	0	0	3	3	18	3	3	3	3
4	6060	2	22	146	0	0	0	0	3	3	18	3	3	3	3
4	6060	2	23	104	0	0	0	0	3	3	15	3	3	3	3
4	A390	2	0	12	4	3	3	3	0	3	6	3	3	3	0
4	A390	2	1	22	6	3	3	3	0	3	6	3	3	3	0
4	A390	2	2	9	3	3	3	3	0	3	9	3	3	3	0
4	A390	2	3	9	3	3	3	3	0	3	9	3	3	3	0
4	A390	2	4	11	4	3	3	3	0	3	9	3	3	3	0
4	A390	2	5	18	7	3	3	3	0	3	9	3	3	3	0
4	A390	2	6	27	11	3	3	3	0	3	9	3	3	3	0
4	A390	2	7	39	13	3	3	3	0	3	12	3	3	3	0
4	A390	2	8	36	13	3	3	3	0	3	12	3	3	3	0
4	A390	2	9	34	13	3	3	3	0	3	12	3	3	3	0
4	A390	2	10	38	14	3	3	3	0	3	12	3	3	3	0
4	A390	2	11	38	14	3	3	3	0	3	12	3	3	3	0
4	A390	2	12	37	14	3	3	3	0	3	12	3	3	3	0
4	A390	2	13	43	14	3	3	3	0	3	12	3	3	3	0
4	A390	2	14	39	15	3	3	3	0	3	12	3	3	3	0
4	A390	2	15	41	15	3	3	3	0	3	12	3	3	3	0
4	A390	2	16	45	16	3	3	3	0	3	12	3	3	3	0
4	A390	2	17	46	16	3	3	3	0	3	12	3	3	3	0
4	A390	2	18	42	13	3	3	3	0	3	12	3	3	3	0
4	A390	2	19	32	11	3	3	3	0	3	9	3	3	3	0
4	A390	2	20	27	9	3	3	3	0	3	9	3	3	3	0
4	A390	2	21	22	7	3	3	3	0	3	9	3	3	3	0
4	A390	2	22	17	5	3	3	3	0	3	6	3	3	3	0
4	A390	2	23	12	4	3	3	3	0	3	6	3	3	3	0
4	A903	2	0	61	6	3	15	3	0	3	30	3	3	3	3
4	A903	2	1	112	10	3	15	3	0	6	30	3	3	3	3
4	A903	2	2	43	5	3	12	3	0	3	30	3	3	3	3
4	A903	2	3	45	5	3	15	3	0	3	30	3	3	3	3
4	A903	2	4	55	7	3	18	3	0	3	36	3	3	3	3
4	A903	2	5	91	12	3	27	3	0	6	36	3	6	3	3
4	A903	2	6	141	19	3	42	3	0	6	42	3	3	3	3
4	A903	2	7	202	22	3	48	3	0	9	45	3	3	3	3
4	A903	2	8	186	22	3	51	3	0	9	51	3	3	3	3
4	A903	2	9	177	22	3	51	3	0	9	54	3	3	3	3
4	A903	2	10	197	23	3	51	3	0	9	54	3	3	3	3
4	A903	2	11	198	23	3	54	3	0	9	57	3	3	3	3
4	A903	2	12	195	23	3	54	3	0	9	57	3	3	3	3
4	A903	2	13	222	24	3	57	3	0	9	57	3	3	3	3
4	A903	2	14	205	25	3	60	3	0	9	54	3	3	3	3
4	A903	2	15	213	26	3	60	3	0	6	54	3	3	3	3
4	A903	2	16	236	28	3	60	3	0	6	54	3	3	3	3
4	A903	2	17	243	26	3	54	3	0	9	51	3	3	3	3
4	A903	2	18	221	23	3	42	3	0	6	45	3	3	3	3
4	A903	2	19	167	19	3	36	3	0	6	42	3	3	3	3
4	A903	2	20	140	15	3	27	3	0	6	36	3	3	3	3
4	A903	2	21	116	12	3	21	3	0	3	33	3	3	3	3
4	A903	2	22	86	9	3	15	3	0	3	30	3	3	3	3
4	A903	2	23	61	6	3	12	3	0	3	27	3	3	3	3
4	AA61	2	0	10	5	3	6	3	0	6	141	3	3	6	0
4	AA61	2	1	20	9	0	6	3	0	6	90	0	6	6	0
4	AA61	2	2	12	3	0	3	0	0	3	90	3	6	6	0
4	AA61	2	3	11	8	3	0	0	0	0	126	0	6	12	0
4	AA61	2	4	13	5	3	3	3	0	0	150	0	0	6	0
4	AA61	2	5	20	18	0	9	3	0	3	165	3	3	3	0
4	AA61	2	6	32	21	0	12	6	0	3	213	3	6	0	0
4	AA61	2	7	66	30	3	15	0	0	9	291	3	6	6	0
4	AA61	2	8	61	34	0	18	0	0	9	309	3	6	3	0
4	AA61	2	9	78	47	3	36	0	0	15	309	0	6	3	0
4	AA61	2	10	90	48	6	36	3	0	12	291	0	0	3	3
4	AA61	2	11	98	42	3	24	3	0	18	309	3	0	3	0
4	AA61	2	12	73	51	3	24	3	0	9	303	3	3	0	0
4	AA61	2	13	78	37	0	27	3	0	12	312	0	0	6	3
4	AA61	2	14	61	35	3	21	3	0	6	348	3	3	3	0
4	AA61	2	15	76	37	3	27	3	0	3	318	0	3	6	0
4	AA61	2	16	72	33	3	27	3	0	9	306	0	6	9	0
4	AA61	2	17	60	31	0	18	0	0	6	303	0	3	3	0
4	AA61	2	18	53	32	3	15	3	0	6	255	3	6	6	0
4	AA61	2	19	45	23	0	15	0	0	9	249	3	3	6	0
4	AA61	2	20	41	19	0	18	6	0	6	216	0	3	3	0
4	AA61	2	21	45	17	0	3	3	0	3	204	0	6	6	0
4	AA61	2	22	23	11	0	9	3	0	3	174	3	6	12	0
4	AA61	2	23	14	11	0	9	3	0	3	168	0	3	9	0
4	B350	3	0	50	14	3	3	3	3	3	27	3	3	3	3
4	B350	3	1	91	25	3	3	3	3	6	27	3	3	3	3
4	B350	3	2	35	12	3	3	3	3	6	27	3	3	3	3
4	B350	3	3	37	12	3	3	3	3	3	27	3	3	3	3
4	B350	3	4	44	16	3	3	3	3	3	30	3	3	3	3
4	B350	3	5	74	30	3	6	3	3	6	33	6	3	3	3
4	B350	3	6	114	46	3	9	3	3	6	36	6	3	3	3
4	B350	3	7	164	54	3	9	3	3	9	42	6	3	3	3
4	B350	3	8	150	54	3	9	3	3	9	45	6	3	3	3
4	B350	3	9	143	54	3	9	3	3	9	48	6	3	3	3
4	B350	3	10	160	56	3	9	3	3	9	48	9	3	3	3
4	B350	3	11	160	57	3	9	3	3	12	51	9	3	3	3
4	B350	3	12	158	56	3	9	3	3	12	51	9	3	3	3
4	B350	3	13	179	59	3	9	3	3	12	51	9	3	3	3
4	B350	3	14	166	62	3	12	3	3	9	48	6	3	3	3
4	B350	3	15	172	64	3	12	3	3	9	48	6	3	3	3
4	B350	3	16	191	68	3	12	3	3	9	48	6	3	3	3
4	B350	3	17	196	64	3	9	3	3	9	45	6	3	3	3
4	B350	3	18	178	55	3	9	3	3	9	42	6	3	3	3
4	B350	3	19	135	45	3	6	3	3	6	36	3	3	3	3
4	B350	3	20	113	36	3	6	3	3	6	33	3	3	3	3
4	B350	3	21	94	29	3	6	3	3	6	30	3	3	3	3
4	B350	3	22	69	20	3	3	3	3	3	27	3	3	3	3
4	B350	3	23	50	14	3	3	3	3	3	24	3	3	3	3
4	B964	3	0	96	38	3	15	6	3	3	129	3	12	6	3
4	B964	3	1	177	69	3	18	6	3	6	129	3	12	6	3
4	B964	3	2	67	33	3	15	3	3	3	129	3	15	6	3
4	B964	3	3	71	34	3	15	3	3	3	132	3	18	9	3
4	B964	3	4	86	46	3	18	6	3	3	150	3	21	6	3
4	B964	3	5	143	84	3	30	6	3	6	159	3	24	6	3
4	B964	3	6	222	129	3	45	9	3	6	177	3	21	6	3
4	B964	3	7	319	152	6	54	12	3	9	198	3	21	9	3
4	B964	3	8	293	152	6	57	12	3	9	219	3	18	9	3
4	B964	3	9	279	152	6	57	12	3	9	234	3	15	9	3
4	B964	3	10	311	158	3	57	12	3	9	237	3	15	9	3
4	B964	3	11	311	160	3	60	12	3	9	243	3	18	6	3
4	B964	3	12	307	158	6	60	12	3	12	246	3	15	6	3
4	B964	3	13	349	165	6	63	12	3	9	249	3	15	9	3
4	B964	3	14	323	174	6	66	12	3	9	237	3	12	6	3
4	B964	3	15	335	180	6	66	12	3	9	234	3	15	12	3
4	B964	3	16	372	192	3	66	9	3	9	228	3	15	9	3
4	B964	3	17	382	181	6	60	6	3	9	216	3	15	6	3
4	B964	3	18	347	155	3	48	6	3	6	198	3	15	6	3
4	B964	3	19	264	126	3	39	3	3	6	180	3	9	6	3
4	B964	3	20	221	102	3	30	3	3	6	156	3	12	6	3
4	B964	3	21	183	81	3	24	3	3	3	141	3	18	6	3
4	B964	3	22	135	57	3	18	3	3	3	126	3	21	6	3
4	B964	3	23	96	38	3	12	3	3	3	111	3	18	6	3
4	BA61	2	0	8	7	3	9	3	0	9	201	3	6	3	0
4	BA61	2	1	10	6	3	3	3	0	6	168	0	6	3	0
4	BA61	2	2	11	9	0	9	3	0	6	195	3	30	3	0
4	BA61	2	3	9	2	0	6	3	0	6	177	0	30	9	0
4	BA61	2	4	10	5	0	9	3	0	6	177	0	24	12	0
4	BA61	2	5	9	9	3	3	3	0	6	207	3	12	12	3
4	BA61	2	6	10	16	3	12	3	0	12	204	0	9	6	3
4	BA61	2	7	20	12	3	9	3	0	9	228	3	9	6	0
4	BA61	2	8	39	21	3	21	3	0	3	231	3	9	9	0
4	BA61	2	9	39	33	3	12	3	0	18	222	0	6	6	3
4	BA61	2	10	48	26	0	24	0	0	12	237	3	3	6	0
4	BA61	2	11	60	39	3	21	6	0	12	201	3	9	9	3
4	BA61	2	12	72	34	0	21	6	0	15	228	3	9	6	0
4	BA61	2	13	88	36	3	12	6	0	9	243	3	6	3	0
4	BA61	2	14	84	39	6	27	6	0	9	267	3	6	9	3
4	BA61	2	15	71	33	0	21	3	0	9	273	3	6	12	0
4	BA61	2	16	53	19	3	18	9	0	12	318	3	12	9	3
4	BA61	2	17	42	22	3	18	9	0	12	351	3	6	3	0
4	BA61	2	18	30	23	3	9	3	0	3	309	6	9	6	0
4	BA61	2	19	25	14	3	9	0	0	6	288	3	6	6	0
4	BA61	2	20	35	14	3	9	3	0	9	258	0	3	6	3
4	BA61	2	21	43	17	3	6	3	0	12	219	0	6	6	0
4	BA61	2	22	21	13	3	6	6	0	3	252	0	6	3	0
4	BA61	2	23	26	11	0	9	3	0	6	246	0	6	6	0
4	C350	2	0	15	4	3	3	3	3	3	9	3	3	3	3
4	C350	2	1	27	8	3	3	3	3	3	9	3	3	3	3
4	C350	2	2	10	4	3	3	3	3	3	9	3	3	3	3
4	C350	2	3	11	4	3	3	3	3	3	9	3	3	3	3
4	C350	2	4	13	5	3	3	3	3	3	9	3	3	3	3
4	C350	2	5	22	9	3	3	3	3	3	9	3	3	3	3
4	C350	2	6	33	14	3	3	3	3	3	12	3	3	3	3
4	C350	2	7	48	16	3	6	3	3	3	12	3	3	3	3
4	C350	2	8	44	16	3	6	3	3	3	12	3	3	3	3
4	C350	2	9	42	16	3	6	3	3	3	15	3	3	3	3
4	C350	2	10	47	17	3	6	3	3	3	15	3	3	3	3
4	C350	2	11	47	17	3	6	3	3	3	15	3	3	3	3
4	C350	2	12	46	17	3	6	3	3	6	15	3	3	3	3
4	C350	2	13	52	17	3	6	3	3	6	15	3	3	3	3
4	C350	2	14	48	18	3	6	3	3	3	15	3	3	3	3
4	C350	2	15	50	19	3	6	3	3	3	15	3	3	3	3
4	C350	2	16	56	20	3	6	3	3	3	15	3	3	3	3
4	C350	2	17	57	19	3	6	3	3	3	12	3	3	3	3
4	C350	2	18	52	16	3	6	3	3	3	12	3	3	3	3
4	C350	2	19	40	13	3	3	3	3	3	12	3	3	3	3
4	C350	2	20	33	11	3	3	3	3	3	9	3	3	3	3
4	C350	2	21	28	9	3	3	3	3	3	9	3	3	3	3
4	C350	2	22	20	6	3	3	3	3	3	9	3	3	3	3
4	C350	2	23	15	4	3	3	3	3	3	6	3	3	3	3
4	D350	2	0	14	4	3	3	3	0	3	9	3	3	3	3
4	D350	2	1	26	7	3	3	3	0	3	9	3	3	3	3
4	D350	2	2	10	4	3	3	3	0	3	9	3	3	3	3
4	D350	2	3	11	4	3	3	3	0	3	9	3	3	3	3
4	D350	2	4	13	5	3	3	3	0	3	9	3	3	3	3
4	D350	2	5	21	9	3	3	3	0	3	12	3	3	3	3
4	D350	2	6	32	13	3	3	3	0	3	12	3	3	3	3
4	D350	2	7	46	15	3	3	3	0	3	12	3	3	3	3
4	D350	2	8	42	15	3	3	3	0	3	15	3	3	3	3
4	D350	2	9	40	15	3	3	3	0	3	15	3	3	3	3
4	D350	2	10	45	16	3	6	3	0	3	15	3	3	3	3
4	D350	2	11	45	16	3	6	3	0	3	15	3	3	3	3
4	D350	2	12	44	16	3	6	3	0	3	15	3	3	3	3
4	D350	2	13	50	17	3	6	3	0	3	15	3	3	3	3
4	D350	2	14	46	18	3	6	3	0	3	15	3	3	3	3
4	D350	2	15	48	18	3	6	3	0	3	15	3	3	3	3
4	D350	2	16	53	19	3	6	3	0	3	15	3	3	3	3
4	D350	2	17	55	18	3	6	3	0	3	15	3	3	3	3
4	D350	2	18	50	16	3	3	3	0	3	12	3	3	3	3
4	D350	2	19	38	13	3	3	3	0	3	12	3	3	3	3
4	D350	2	20	32	10	3	3	3	0	3	9	3	3	3	3
4	D350	2	21	26	8	3	3	3	0	3	9	3	3	3	3
4	D350	2	22	20	6	3	3	3	0	3	9	3	3	3	3
4	D350	2	23	14	4	3	3	3	0	3	9	3	3	3	3
5	0124	2	0	45	20	3	3	3	0	3	24	3	3	3	3
5	0124	2	1	83	35	3	6	3	0	6	24	3	3	3	3
5	0124	2	2	32	17	3	3	3	0	6	24	3	3	3	3
5	0124	2	3	33	17	3	3	3	0	6	24	3	6	3	3
5	0124	2	4	40	23	3	6	3	0	6	27	3	6	3	3
5	0124	2	5	67	43	3	6	3	0	6	30	3	6	3	3
5	0124	2	6	103	66	3	12	6	0	6	33	3	6	3	3
5	0124	2	7	148	77	3	12	6	0	9	36	3	6	3	3
5	0124	2	8	136	78	3	12	6	0	12	39	3	6	3	3
5	0124	2	9	130	78	3	12	6	0	12	42	3	3	3	3
5	0124	2	10	145	81	3	12	6	0	12	42	3	3	3	3
5	0124	2	11	145	81	3	15	6	0	12	45	3	3	3	3
5	0124	2	12	143	81	3	15	6	0	12	45	3	3	3	3
5	0124	2	13	163	84	3	15	6	0	12	45	3	3	3	3
5	0124	2	14	151	89	3	15	6	0	12	42	3	3	3	3
5	0124	2	15	156	92	3	15	6	0	9	42	3	3	3	3
5	0124	2	16	173	98	3	15	6	0	9	42	3	3	3	3
5	0124	2	17	178	92	3	15	3	0	9	39	3	3	3	3
5	0124	2	18	162	79	3	12	3	0	9	36	3	3	3	3
5	0124	2	19	123	64	3	9	3	0	6	33	3	3	3	3
5	0124	2	20	103	52	3	6	3	0	6	27	3	3	3	3
5	0124	2	21	85	41	3	6	3	0	6	27	3	3	3	3
5	0124	2	22	63	29	3	6	3	0	3	24	3	6	3	3
5	0124	2	23	45	20	3	3	3	0	3	21	3	6	3	3
5	2042	1	0	18	4	0	3	3	0	3	6	3	0	3	3
5	2042	1	1	33	6	0	3	3	0	6	6	3	0	3	3
5	2042	1	2	13	3	0	3	3	0	6	6	3	0	3	3
5	2042	1	3	13	3	0	3	3	0	6	6	3	0	3	3
5	2042	1	4	16	4	0	3	3	0	6	6	3	0	3	3
5	2042	1	5	27	8	0	3	3	0	6	6	3	0	3	3
5	2042	1	6	41	12	0	3	3	0	6	9	3	0	3	3
5	2042	1	7	59	14	0	3	3	0	9	9	3	0	3	3
5	2042	1	8	54	14	0	3	3	0	12	9	3	0	3	3
5	2042	1	9	52	14	0	3	3	0	12	9	3	0	3	3
5	2042	1	10	57	14	0	3	3	0	12	9	3	0	3	3
5	2042	1	11	58	14	0	3	3	0	12	9	3	0	3	6
5	2042	1	12	57	14	0	3	3	0	12	9	3	0	3	6
5	2042	1	13	65	15	0	3	3	0	12	9	3	0	3	6
5	2042	1	14	60	16	0	3	3	0	12	9	3	0	3	3
5	2042	1	15	62	16	0	3	3	0	9	9	3	0	3	3
5	2042	1	16	69	17	0	3	3	0	9	9	3	0	3	3
5	2042	1	17	71	16	0	3	3	0	9	9	3	0	3	3
5	2042	1	18	64	14	0	3	3	0	9	9	3	0	3	3
5	2042	1	19	49	12	0	3	3	0	6	9	3	0	3	3
5	2042	1	20	41	9	0	3	3	0	6	6	3	0	3	3
5	2042	1	21	34	8	0	3	3	0	6	6	3	0	3	3
5	2042	1	22	25	5	0	3	3	0	3	6	3	0	3	3
5	2042	1	23	18	4	0	3	3	0	3	6	3	0	3	3
5	3048	1	0	5	4	3	3	3	0	3	6	3	0	0	0
5	3048	1	1	9	7	3	3	3	0	3	6	3	0	0	0
5	3048	1	2	4	4	3	3	3	0	3	6	3	0	0	0
5	3048	1	3	4	4	3	3	3	0	3	6	3	0	0	0
5	3048	1	4	5	5	3	3	3	0	3	6	3	0	0	0
5	3048	1	5	8	9	3	3	3	0	3	6	3	0	0	0
5	3048	1	6	12	13	3	3	3	0	3	6	3	0	0	0
5	3048	1	7	17	15	3	3	3	0	3	9	3	0	0	0
5	3048	1	8	15	16	3	3	3	0	3	9	3	0	0	0
5	3048	1	9	15	16	3	3	3	0	3	9	3	0	0	0
5	3048	1	10	16	16	3	3	3	0	3	9	3	0	0	0
5	3048	1	11	16	16	3	3	3	0	6	9	3	0	0	0
5	3048	1	12	16	16	3	3	3	0	6	9	3	0	0	0
5	3048	1	13	18	17	3	3	3	0	6	9	3	0	0	0
5	3048	1	14	17	18	3	3	3	0	3	9	3	0	0	0
5	3048	1	15	17	18	3	3	3	0	3	9	3	0	0	0
5	3048	1	16	19	20	3	3	3	0	3	9	3	0	0	0
5	3048	1	17	20	18	3	3	3	0	3	9	3	0	0	0
5	3048	1	18	18	16	3	3	3	0	3	9	3	0	0	0
5	3048	1	19	14	13	3	3	3	0	3	6	3	0	0	0
5	3048	1	20	12	11	3	3	3	0	3	6	3	0	0	0
5	3048	1	21	10	8	3	3	3	0	3	6	3	0	0	0
5	3048	1	22	7	6	3	3	3	0	3	6	3	0	0	0
5	3048	1	23	5	4	3	3	3	0	3	6	3	0	0	0
5	3058	2	0	7	1	0	3	3	0	3	3	3	3	0	108
5	3058	2	1	12	2	0	3	3	0	3	3	3	3	0	135
5	3058	2	2	5	1	0	3	3	0	3	3	3	3	0	129
5	3058	2	3	5	1	0	3	3	0	3	3	3	3	0	153
5	3058	2	4	6	1	0	3	3	0	3	3	3	3	0	153
5	3058	2	5	10	2	0	3	3	0	3	3	3	3	0	243
5	3058	2	6	15	3	0	3	3	0	3	3	3	3	0	276
5	3058	2	7	22	4	0	3	3	0	3	3	3	3	0	273
5	3058	2	8	20	4	0	3	3	0	3	3	3	3	0	330
5	3058	2	9	19	4	0	3	3	0	3	3	3	3	0	360
5	3058	2	10	21	4	0	3	3	0	3	3	3	3	0	375
5	3058	2	11	21	4	0	3	3	0	3	3	3	3	0	465
5	3058	2	12	21	4	0	3	3	0	3	3	3	3	0	429
5	3058	2	13	24	4	0	3	3	0	3	3	3	3	0	471
5	3058	2	14	22	4	0	3	3	0	3	3	3	3	0	408
5	3058	2	15	23	4	0	3	3	0	3	3	3	3	0	384
5	3058	2	16	25	4	0	3	3	0	3	3	3	3	0	288
5	3058	2	17	26	4	0	3	3	0	3	3	3	3	0	204
5	3058	2	18	24	4	0	3	3	0	3	3	3	3	0	153
5	3058	2	19	18	3	0	3	3	0	3	3	3	3	0	147
5	3058	2	20	15	3	0	3	3	0	3	3	3	3	0	132
5	3058	2	21	13	2	0	3	3	0	3	3	3	3	0	126
5	3058	2	22	9	2	0	3	3	0	3	3	3	3	0	78
5	3058	2	23	7	1	0	3	3	0	3	3	3	3	0	51
5	3071	2	0	206	76	6	15	6	3	9	24	3	3	3	3
5	3071	2	1	380	138	6	18	6	3	12	24	3	3	3	3
5	3071	2	2	144	66	6	15	6	3	9	24	3	3	3	3
5	3071	2	3	152	67	6	15	6	3	9	24	3	3	3	3
5	3071	2	4	185	91	6	21	9	3	9	27	3	3	3	3
5	3071	2	5	307	168	9	30	12	3	12	30	3	3	3	3
5	3071	2	6	476	260	12	48	15	3	15	33	3	3	3	3
5	3071	2	7	684	304	15	57	18	3	21	36	6	3	3	3
5	3071	2	8	628	305	15	60	18	3	21	39	6	3	3	3
5	3071	2	9	599	306	15	60	18	3	24	42	6	3	3	3
5	3071	2	10	667	317	12	60	18	3	21	42	6	3	3	3
5	3071	2	11	668	321	12	63	18	3	24	42	6	3	3	3
5	3071	2	12	658	318	15	66	21	3	27	45	6	3	3	3
5	3071	2	13	750	331	18	69	18	3	24	45	6	3	3	3
5	3071	2	14	693	350	18	72	18	3	24	42	6	3	3	3
5	3071	2	15	718	361	15	72	18	3	21	42	6	3	3	3
5	3071	2	16	798	386	12	72	15	3	21	42	6	3	3	3
5	3071	2	17	820	364	12	63	12	3	21	39	6	3	3	3
5	3071	2	18	746	312	9	51	9	3	18	36	3	3	3	3
5	3071	2	19	566	253	6	42	6	3	12	33	3	3	3	3
5	3071	2	20	474	205	6	30	6	3	12	27	3	3	3	3
5	3071	2	21	392	161	6	24	6	3	9	24	3	3	3	3
5	3071	2	22	289	114	6	18	3	3	6	24	3	3	3	3
5	3071	2	23	207	76	3	12	3	3	6	21	3	3	3	3
5	A350	2	0	42	12	3	6	3	3	3	21	3	3	3	3
5	A350	2	1	78	21	3	6	3	3	3	21	3	3	3	3
5	A350	2	2	30	10	3	6	3	3	3	21	3	3	3	3
5	A350	2	3	31	10	3	6	3	3	3	21	3	3	3	3
5	A350	2	4	38	14	3	6	3	3	3	24	3	3	3	3
5	A350	2	5	63	26	3	9	6	3	3	24	3	3	3	3
5	A350	2	6	97	39	3	12	6	3	6	27	3	3	3	3
5	A350	2	7	139	46	3	15	6	3	6	30	3	3	3	3
5	A350	2	8	128	46	3	15	9	3	6	33	3	3	3	3
5	A350	2	9	122	46	3	15	9	3	6	36	3	3	3	3
5	A350	2	10	136	48	3	15	9	3	6	36	3	3	3	3
5	A350	2	11	136	48	3	15	9	3	6	36	3	3	3	3
5	A350	2	12	134	48	3	18	9	3	9	39	3	3	3	3
5	A350	2	13	153	50	3	18	9	3	9	39	3	3	3	3
5	A350	2	14	141	53	3	18	6	3	6	36	3	3	3	3
5	A350	2	15	146	55	3	18	9	3	6	36	3	3	3	3
5	A350	2	16	163	58	3	18	6	3	6	36	3	3	3	3
5	A350	2	17	167	55	3	15	6	3	6	33	3	3	3	3
5	A350	2	18	152	47	3	12	3	3	6	30	3	3	3	3
5	A350	2	19	115	38	3	12	3	3	3	27	3	3	3	3
5	A350	2	20	97	31	3	9	3	3	3	24	3	3	3	3
5	A350	2	21	80	25	3	6	3	3	3	21	3	3	3	3
5	A350	2	22	59	17	3	6	3	3	3	21	3	3	3	3
5	A350	2	23	42	12	3	3	3	3	3	18	3	3	3	3
6	0571	2	0	24	9	3	6	3	0	3	66	3	6	6	0
6	0571	2	1	44	16	3	9	3	0	6	66	3	6	6	0
6	0571	2	2	17	8	3	6	3	0	3	69	3	6	6	0
6	0571	2	3	18	8	3	6	3	0	3	69	3	9	9	0
6	0571	2	4	22	11	3	9	3	0	3	78	3	9	9	0
6	0571	2	5	36	20	3	12	3	0	6	84	3	9	9	0
6	0571	2	6	55	31	3	18	3	0	6	93	3	9	9	0
6	0571	2	7	79	36	3	21	3	0	6	102	3	9	9	0
6	0571	2	8	72	36	3	24	3	0	9	114	3	9	9	0
6	0571	2	9	69	36	3	24	3	0	9	120	3	6	9	0
6	0571	2	10	77	37	3	24	3	0	9	123	3	6	9	0
6	0571	2	11	77	38	3	24	3	0	9	126	3	9	9	0
6	0571	2	12	76	37	3	24	3	0	9	129	3	6	9	0
6	0571	2	13	86	39	3	27	3	0	9	129	3	6	9	0
6	0571	2	14	80	41	3	27	3	0	9	123	3	6	9	0
6	0571	2	15	83	42	3	27	3	0	6	120	3	6	15	0
6	0571	2	16	92	45	3	27	3	0	6	120	3	6	12	0
6	0571	2	17	94	43	3	24	3	0	6	111	3	6	6	0
6	0571	2	18	86	37	3	18	3	0	6	102	3	6	6	0
6	0571	2	19	65	30	3	15	3	0	6	93	3	6	6	0
6	0571	2	20	55	24	3	12	3	0	3	81	3	6	6	0
6	0571	2	21	45	19	3	9	3	0	3	72	3	9	6	0
6	0571	2	22	34	14	3	6	3	0	3	66	3	9	6	0
6	0571	2	23	24	9	3	6	3	0	3	57	3	9	6	0
6	1253	1	0	21	3	3	3	3	3	3	3	0	0	0	0
6	1253	1	1	38	5	3	3	3	3	3	3	0	0	0	0
6	1253	1	2	15	2	3	3	3	3	3	3	0	0	0	0
6	1253	1	3	16	2	3	3	3	3	3	3	0	0	0	0
6	1253	1	4	19	3	3	3	3	3	3	3	0	0	0	0
6	1253	1	5	31	5	3	3	3	3	3	3	0	0	0	0
6	1253	1	6	47	8	3	3	3	3	3	3	0	0	0	0
6	1253	1	7	68	9	3	3	6	3	3	3	0	0	0	0
6	1253	1	8	63	9	3	3	6	3	3	3	0	0	0	0
6	1253	1	9	60	9	3	3	6	3	3	3	0	0	0	0
6	1253	1	10	66	10	3	3	6	3	3	3	0	0	0	0
6	1253	1	11	66	10	3	3	6	3	3	3	0	0	0	0
6	1253	1	12	66	10	3	3	6	3	3	3	0	0	0	0
6	1253	1	13	75	10	3	3	6	3	3	3	0	0	0	0
6	1253	1	14	69	11	3	3	6	3	3	3	0	0	0	0
6	1253	1	15	71	11	3	3	6	3	3	3	0	0	0	0
6	1253	1	16	79	12	3	3	3	3	3	3	0	0	0	0
6	1253	1	17	82	11	3	3	3	3	3	3	0	0	0	0
6	1253	1	18	74	10	3	3	3	3	3	3	0	0	0	0
6	1253	1	19	56	8	3	3	3	3	3	3	0	0	0	0
6	1253	1	20	47	6	3	3	3	3	3	3	0	0	0	0
6	1253	1	21	39	5	3	3	3	3	3	3	0	0	0	0
6	1253	1	22	29	4	3	3	3	3	3	3	0	0	0	0
6	1253	1	23	21	3	3	3	3	3	3	3	0	0	0	0
6	2002	2	0	12	5	0	3	3	0	3	18	0	3	3	0
6	2002	2	1	22	8	0	3	3	0	3	18	0	3	3	0
6	2002	2	2	9	4	0	3	3	0	3	18	0	3	3	0
6	2002	2	3	9	4	0	3	3	0	3	18	0	3	3	0
6	2002	2	4	11	6	0	3	3	0	3	21	0	3	3	0
6	2002	2	5	18	10	0	3	3	0	3	21	0	3	3	0
6	2002	2	6	27	15	0	6	3	0	3	24	0	3	3	0
6	2002	2	7	39	18	0	6	3	0	3	24	0	3	3	0
6	2002	2	8	36	18	0	6	3	0	3	27	0	3	3	0
6	2002	2	9	34	18	0	6	3	0	3	30	0	3	3	0
6	2002	2	10	38	19	0	6	3	0	3	30	0	3	3	0
6	2002	2	11	38	19	0	6	3	0	3	30	0	3	3	0
6	2002	2	12	37	19	0	6	3	0	3	33	0	3	3	0
6	2002	2	13	42	19	0	6	3	0	3	33	0	3	3	0
6	2002	2	14	39	20	0	9	3	0	3	30	0	3	3	0
6	2002	2	15	41	21	0	9	3	0	3	30	0	3	3	0
6	2002	2	16	45	23	0	9	3	0	3	30	0	3	3	0
6	2002	2	17	46	21	0	6	3	0	3	27	0	3	3	0
6	2002	2	18	42	18	0	6	3	0	3	27	0	3	3	0
6	2002	2	19	32	15	0	6	3	0	3	24	0	3	3	0
6	2002	2	20	27	12	0	3	3	0	3	21	0	3	3	0
6	2002	2	21	22	10	0	3	3	0	3	18	0	3	3	0
6	2002	2	22	17	7	0	3	3	0	3	18	0	3	3	0
6	2002	2	23	12	5	0	3	3	0	3	15	0	3	3	0
6	2004	4	0	63	19	3	15	6	3	6	63	3	12	3	3
6	2004	4	1	116	35	3	18	6	3	9	63	3	9	3	3
6	2004	4	2	44	17	3	15	3	3	9	63	3	12	3	3
6	2004	4	3	47	17	3	15	6	3	6	66	3	15	3	3
6	2004	4	4	57	23	3	21	6	3	6	75	3	18	3	3
6	2004	4	5	94	42	3	30	9	3	9	78	3	18	3	3
6	2004	4	6	145	65	6	48	12	3	12	87	3	18	3	3
6	2004	4	7	209	76	6	57	15	3	18	96	3	15	3	3
6	2004	4	8	192	76	6	60	18	3	18	108	3	15	3	3
6	2004	4	9	183	76	6	60	18	3	18	117	3	12	3	3
6	2004	4	10	204	79	6	60	15	3	18	117	3	12	3	3
6	2004	4	11	204	80	6	63	18	3	21	120	3	15	3	3
6	2004	4	12	201	79	6	66	18	3	21	123	3	12	3	3
6	2004	4	13	229	83	9	66	18	3	21	123	3	12	3	3
6	2004	4	14	212	88	9	69	15	3	18	117	3	12	3	3
6	2004	4	15	219	90	6	72	18	3	15	114	3	12	6	3
6	2004	4	16	244	97	6	69	12	3	15	114	3	15	3	3
6	2004	4	17	251	91	6	63	9	3	15	108	3	12	3	3
6	2004	4	18	228	78	6	51	9	3	15	99	3	12	3	3
6	2004	4	19	173	63	3	42	6	3	9	90	3	9	3	3
6	2004	4	20	145	51	3	30	6	3	9	78	3	12	3	3
6	2004	4	21	120	41	3	24	6	3	6	69	3	15	3	3
6	2004	4	22	89	29	3	18	3	3	6	63	3	18	3	3
6	2004	4	23	63	19	3	12	3	3	6	54	3	15	3	3
6	2038	2	0	13	4	3	3	3	0	3	3	3	3	3	0
6	2038	2	1	24	7	3	6	3	0	3	3	3	3	3	0
6	2038	2	2	9	3	3	3	3	0	3	3	3	3	3	0
6	2038	2	3	10	4	3	3	3	0	3	3	3	3	3	0
6	2038	2	4	12	5	3	6	3	0	3	3	3	3	3	0
6	2038	2	5	19	8	3	6	3	0	3	3	3	3	3	0
6	2038	2	6	30	12	3	9	3	0	3	3	3	3	3	0
6	2038	2	7	42	14	3	12	3	0	6	3	3	3	3	0
6	2038	2	8	39	14	3	12	3	0	6	6	3	3	3	0
6	2038	2	9	37	14	3	12	3	0	6	6	3	3	3	0
6	2038	2	10	41	15	3	12	3	0	6	6	3	3	3	0
6	2038	2	11	41	15	3	12	3	0	6	6	3	3	3	0
6	2038	2	12	41	15	3	12	3	0	6	6	3	3	3	0
6	2038	2	13	46	15	3	15	3	0	6	6	3	3	3	0
6	2038	2	14	43	16	3	15	3	0	6	6	3	3	3	0
6	2038	2	15	44	17	3	15	3	0	6	6	3	3	3	0
6	2038	2	16	49	18	3	15	3	0	6	6	3	3	3	0
6	2038	2	17	51	17	3	12	3	0	6	6	3	3	3	0
6	2038	2	18	46	15	3	12	3	0	3	3	3	3	3	0
6	2038	2	19	35	12	3	9	3	0	3	3	3	3	3	0
6	2038	2	20	29	10	3	6	3	0	3	3	3	3	3	0
6	2038	2	21	24	8	3	6	3	0	3	3	3	3	3	0
6	2038	2	22	18	6	3	6	3	0	3	3	3	3	3	0
6	2038	2	23	13	4	3	3	3	0	3	3	3	3	3	0
6	2041	2	0	67	24	3	12	3	0	3	9	0	3	0	0
6	2041	2	1	122	43	3	15	3	0	3	9	0	3	0	0
6	2041	2	2	47	21	3	12	3	0	3	9	0	3	0	0
6	2041	2	3	49	21	3	12	3	0	3	9	0	3	0	0
6	2041	2	4	60	28	3	15	3	0	3	9	0	3	0	0
6	2041	2	5	99	52	3	24	3	0	3	9	0	3	0	0
6	2041	2	6	153	80	3	36	3	0	3	12	0	3	0	0
6	2041	2	7	220	94	3	42	6	0	3	12	0	3	0	0
6	2041	2	8	202	94	3	45	6	0	6	12	0	3	0	0
6	2041	2	9	193	94	3	45	6	0	6	12	0	3	0	0
6	2041	2	10	215	98	3	45	6	0	6	15	0	3	0	0
6	2041	2	11	215	99	3	45	6	0	6	15	0	3	0	0
6	2041	2	12	212	98	3	48	6	0	6	15	0	3	0	0
6	2041	2	13	242	102	3	51	6	0	6	15	0	3	0	0
6	2041	2	14	223	108	3	51	6	0	6	15	0	3	0	0
6	2041	2	15	231	111	3	54	6	0	3	12	0	3	0	0
6	2041	2	16	257	119	3	51	6	0	3	12	0	3	0	0
6	2041	2	17	264	112	3	48	3	0	3	12	0	3	0	0
6	2041	2	18	240	96	3	36	3	0	3	12	0	3	0	0
6	2041	2	19	182	78	3	30	3	0	3	12	0	3	0	0
6	2041	2	20	153	63	3	24	3	0	3	9	0	3	0	0
6	2041	2	21	127	50	3	18	3	0	3	9	0	3	0	0
6	2041	2	22	93	35	3	12	3	0	3	9	0	3	0	0
6	2041	2	23	67	24	3	9	3	0	3	6	0	3	0	0
6	2051	2	0	190	21	3	6	3	3	3	6	0	3	3	3
6	2051	2	1	350	38	3	9	3	3	6	6	0	3	3	3
6	2051	2	2	133	18	3	6	3	3	6	6	0	3	3	3
6	2051	2	3	141	19	3	6	3	3	6	6	0	3	3	3
6	2051	2	4	170	25	3	9	3	3	6	6	0	3	3	3
6	2051	2	5	283	46	3	12	6	3	6	6	0	3	3	3
6	2051	2	6	439	71	3	21	6	3	6	9	0	3	3	3
6	2051	2	7	631	83	3	24	9	3	9	9	0	3	3	3
6	2051	2	8	579	83	3	24	9	3	9	9	0	3	3	3
6	2051	2	9	553	83	3	24	9	3	9	9	0	3	3	3
6	2051	2	10	615	86	3	24	9	3	9	9	0	3	3	3
6	2051	2	11	616	87	3	24	9	3	12	9	0	3	3	3
6	2051	2	12	607	86	3	27	9	3	12	9	0	3	3	3
6	2051	2	13	691	90	3	27	9	3	12	12	0	3	3	3
6	2051	2	14	640	95	3	30	9	3	9	9	0	3	3	3
6	2051	2	15	662	98	3	30	9	3	9	9	0	3	3	3
6	2051	2	16	736	105	3	30	6	3	9	9	0	3	3	3
6	2051	2	17	757	99	3	27	6	3	9	9	0	3	3	3
6	2051	2	18	688	85	3	21	6	3	9	9	0	3	3	3
6	2051	2	19	522	69	3	18	3	3	6	9	0	3	3	3
6	2051	2	20	437	56	3	12	3	3	6	6	0	3	3	3
6	2051	2	21	362	44	3	9	3	3	6	6	0	3	3	3
6	2051	2	22	267	31	3	9	3	3	3	6	0	3	3	3
6	2051	2	23	191	21	3	6	3	3	3	6	0	3	3	3
6	2053	4	0	94	14	3	9	3	6	3	9	0	3	0	0
6	2053	4	1	172	26	3	9	3	6	3	9	0	3	0	0
6	2053	4	2	65	12	3	9	3	6	3	9	0	3	0	0
6	2053	4	3	69	13	3	9	3	6	3	9	0	3	0	0
6	2053	4	4	84	17	3	12	3	6	3	9	0	3	0	0
6	2053	4	5	139	31	3	15	3	9	3	9	0	3	0	0
6	2053	4	6	216	48	3	24	6	9	3	12	0	3	0	0
6	2053	4	7	310	56	3	30	6	12	3	12	0	3	0	0
6	2053	4	8	285	56	3	30	6	15	3	12	0	3	0	0
6	2053	4	9	272	56	3	30	6	15	3	15	0	3	0	0
6	2053	4	10	303	59	3	30	6	15	3	15	0	3	0	0
6	2053	4	11	303	59	3	33	6	15	3	15	0	3	0	0
6	2053	4	12	299	59	3	33	6	15	3	15	0	3	0	0
6	2053	4	13	340	61	3	36	6	18	3	15	0	3	0	0
6	2053	4	14	315	65	3	36	6	9	3	15	0	3	0	0
6	2053	4	15	326	67	3	36	6	18	3	15	0	3	0	0
6	2053	4	16	362	71	3	36	6	12	3	12	0	3	0	0
6	2053	4	17	372	67	3	33	3	6	3	12	0	3	0	0
6	2053	4	18	338	57	3	27	3	3	3	12	0	3	0	0
6	2053	4	19	257	47	3	21	3	3	3	12	0	3	0	0
6	2053	4	20	215	38	3	15	3	3	3	9	0	3	0	0
6	2053	4	21	178	30	3	12	3	3	3	9	0	3	0	0
6	2053	4	22	131	21	3	9	3	3	3	9	0	3	0	0
6	2053	4	23	94	14	3	6	3	3	3	6	0	3	0	0
6	2647	2	0	54	16	3	6	3	3	3	6	3	3	3	3
6	2647	2	1	99	29	3	9	3	3	3	6	3	3	3	3
6	2647	2	2	38	14	3	6	3	3	3	6	3	3	3	3
6	2647	2	3	40	14	3	6	3	3	3	6	3	3	3	3
6	2647	2	4	48	20	3	9	3	3	3	6	3	3	3	3
6	2647	2	5	80	36	3	12	3	3	3	6	3	3	3	3
6	2647	2	6	124	55	3	18	3	3	3	6	3	3	3	3
6	2647	2	7	178	64	3	21	3	3	3	6	3	3	3	3
6	2647	2	8	163	64	3	21	3	3	3	9	3	3	3	3
6	2647	2	9	156	64	3	21	3	3	3	9	3	3	3	3
6	2647	2	10	173	67	3	21	3	3	3	9	3	3	3	3
6	2647	2	11	174	68	3	24	3	3	3	9	3	3	3	3
6	2647	2	12	171	67	3	24	3	3	6	9	3	3	3	3
6	2647	2	13	195	70	3	24	3	3	3	9	3	3	3	3
6	2647	2	14	180	74	3	24	3	3	3	9	3	3	3	3
6	2647	2	15	187	76	3	27	3	3	3	9	3	3	3	3
6	2647	2	16	207	81	3	24	3	3	3	9	3	3	3	3
6	2647	2	17	213	77	3	24	3	3	3	9	3	3	3	3
6	2647	2	18	194	66	3	18	3	3	3	6	3	3	3	3
6	2647	2	19	147	53	3	15	3	3	3	6	3	3	3	3
6	2647	2	20	123	43	3	12	3	3	3	6	3	3	3	3
6	2647	2	21	102	34	3	9	3	3	3	6	3	3	3	3
6	2647	2	22	75	24	3	6	3	3	3	6	3	3	3	3
6	2647	2	23	54	16	3	6	3	3	3	6	3	3	3	3
6	6044	1	0	88	27	3	9	3	3	3	3	0	3	3	0
6	6044	1	1	161	49	3	9	3	3	3	3	0	3	3	0
6	6044	1	2	61	23	3	9	3	3	3	3	0	3	3	0
6	6044	1	3	65	24	3	9	3	3	3	3	0	3	3	0
6	6044	1	4	79	32	3	9	3	3	3	3	0	3	3	0
6	6044	1	5	130	59	3	15	3	3	3	6	0	3	3	0
6	6044	1	6	202	91	3	24	3	3	3	6	0	3	3	0
6	6044	1	7	290	107	3	27	3	3	3	6	0	3	3	0
6	6044	1	8	267	107	3	27	3	3	6	6	0	3	3	0
6	6044	1	9	254	107	3	30	3	3	6	6	0	3	3	0
6	6044	1	10	283	111	3	30	3	3	6	6	0	3	3	0
6	6044	1	11	284	112	3	30	3	3	6	6	0	3	3	0
6	6044	1	12	280	111	3	30	3	3	6	6	0	3	3	0
6	6044	1	13	318	116	3	33	3	3	6	6	0	3	3	0
6	6044	1	14	295	123	3	33	3	3	6	6	0	3	3	0
6	6044	1	15	305	127	3	33	3	3	3	6	0	3	3	0
6	6044	1	16	339	135	3	33	3	3	3	6	0	3	3	0
6	6044	1	17	348	127	3	30	3	3	3	6	0	3	3	0
6	6044	1	18	317	109	3	24	3	3	3	6	0	3	3	0
6	6044	1	19	240	89	3	21	3	3	3	6	0	3	3	0
6	6044	1	20	201	72	3	15	3	3	3	6	0	3	3	0
6	6044	1	21	167	57	3	12	3	3	3	3	0	3	3	0
6	6044	1	22	123	40	3	9	3	3	3	3	0	3	3	0
6	6044	1	23	88	27	3	6	3	3	3	3	0	3	3	0
6	7452	2	0	50	19	0	6	3	3	3	3	0	3	0	0
6	7452	2	1	91	34	0	6	3	3	3	3	0	3	0	0
6	7452	2	2	35	16	0	6	3	3	3	3	0	3	0	0
6	7452	2	3	37	17	0	6	3	3	3	3	0	3	0	0
6	7452	2	4	45	22	0	6	3	3	3	3	0	3	0	0
6	7452	2	5	74	41	0	9	3	3	3	3	0	3	0	0
6	7452	2	6	114	63	0	12	3	3	3	3	0	3	0	0
6	7452	2	7	164	74	0	15	3	3	3	3	0	3	0	0
6	7452	2	8	151	74	0	15	3	3	3	3	0	3	0	0
6	7452	2	9	144	74	0	15	3	3	3	3	0	3	0	0
6	7452	2	10	160	77	0	15	3	3	3	3	0	3	0	0
6	7452	2	11	160	78	0	15	3	3	3	3	0	3	0	0
6	7452	2	12	158	77	0	15	3	3	3	3	0	3	0	0
6	7452	2	13	180	80	0	15	3	3	3	3	0	3	0	0
6	7452	2	14	167	85	0	18	3	3	3	3	0	3	0	0
6	7452	2	15	173	88	0	18	3	3	3	3	0	3	0	0
6	7452	2	16	192	94	0	18	3	3	3	3	0	3	0	0
6	7452	2	17	197	88	0	15	3	3	3	3	0	3	0	0
6	7452	2	18	179	76	0	12	3	3	3	3	0	3	0	0
6	7452	2	19	136	61	0	9	3	3	3	3	0	3	0	0
6	7452	2	20	114	50	0	9	3	3	3	3	0	3	0	0
6	7452	2	21	94	39	0	6	3	3	3	3	0	3	0	0
6	7452	2	22	70	28	0	6	3	3	3	3	0	3	0	0
6	7452	2	23	50	19	0	3	3	3	3	3	0	3	0	0
6	7454	1	0	1	1	0	3	3	0	3	3	0	3	0	0
6	7454	1	1	2	1	0	3	3	0	3	3	0	3	0	0
6	7454	1	2	1	1	0	3	3	0	3	3	0	3	0	0
6	7454	1	3	1	1	0	3	3	0	3	3	0	3	0	0
6	7454	1	4	1	1	0	3	3	0	3	3	0	3	0	0
6	7454	1	5	1	1	0	3	3	0	3	3	0	3	0	0
6	7454	1	6	2	1	0	3	3	0	3	3	0	3	0	0
6	7454	1	7	3	1	0	3	3	0	3	3	0	3	0	0
6	7454	1	8	3	1	0	3	3	0	3	3	0	3	0	0
6	7454	1	9	2	1	0	3	3	0	3	3	0	3	0	0
6	7454	1	10	3	1	0	3	3	0	3	3	0	3	0	0
6	7454	1	11	3	1	0	3	3	0	3	3	0	3	0	0
6	7454	1	12	3	1	0	3	3	0	3	3	0	3	0	0
6	7454	1	13	3	1	0	3	3	0	3	3	0	3	0	0
6	7454	1	14	3	1	0	3	3	0	3	3	0	3	0	0
6	7454	1	15	3	1	0	3	3	0	3	3	0	3	0	0
6	7454	1	16	3	1	0	3	3	0	3	3	0	3	0	0
6	7454	1	17	3	1	0	3	3	0	3	3	0	3	0	0
6	7454	1	18	3	1	0	3	3	0	3	3	0	3	0	0
6	7454	1	19	2	1	0	3	3	0	3	3	0	3	0	0
6	7454	1	20	2	1	0	3	3	0	3	3	0	3	0	0
6	7454	1	21	2	1	0	3	3	0	3	3	0	3	0	0
6	7454	1	22	1	1	0	3	3	0	3	3	0	3	0	0
6	7454	1	23	1	1	0	3	3	0	3	3	0	3	0	0
6	7491	2	0	63	18	3	6	3	3	3	36	3	3	3	3
6	7491	2	1	116	31	3	6	3	3	3	36	3	3	3	3
6	7491	2	2	44	15	3	6	3	3	3	36	3	3	3	3
6	7491	2	3	47	16	3	6	3	3	3	36	3	6	3	3
6	7491	2	4	57	21	3	6	3	3	3	42	3	6	3	3
6	7491	2	5	94	38	3	12	3	3	3	45	3	6	3	3
6	7491	2	6	145	59	3	15	3	3	3	51	3	6	3	3
6	7491	2	7	209	69	3	18	3	3	3	54	3	6	3	3
6	7491	2	8	192	69	3	18	3	3	3	60	3	6	3	3
6	7491	2	9	183	69	3	18	3	3	3	66	3	6	3	3
6	7491	2	10	204	72	3	18	3	3	3	66	3	3	3	3
6	7491	2	11	204	72	3	21	3	3	6	69	3	6	3	3
6	7491	2	12	201	72	3	21	3	3	6	69	3	3	3	3
6	7491	2	13	229	75	3	21	3	3	6	69	3	6	3	3
6	7491	2	14	212	79	3	21	3	3	3	66	3	3	3	3
6	7491	2	15	219	82	3	24	3	3	3	66	3	3	3	3
6	7491	2	16	244	87	3	21	3	3	3	63	3	6	3	3
6	7491	2	17	250	82	3	21	3	3	3	60	3	3	3	3
6	7491	2	18	228	70	3	15	3	3	3	57	3	3	3	3
6	7491	2	19	173	57	3	15	3	3	3	51	3	3	3	3
6	7491	2	20	145	46	3	9	3	3	3	45	3	3	3	3
6	7491	2	21	120	37	3	9	3	3	3	39	3	6	3	3
6	7491	2	22	88	26	3	6	3	3	3	36	3	6	3	3
6	7491	2	23	63	18	3	6	3	3	3	30	3	6	3	3
6	8151	2	0	24	9	3	6	3	0	3	66	3	6	6	0
6	8151	2	1	44	16	3	9	3	0	6	66	3	6	6	0
6	8151	2	2	17	8	3	6	3	0	3	69	3	6	6	0
6	8151	2	3	18	8	3	6	3	0	3	69	3	9	9	0
6	8151	2	4	22	11	3	9	3	0	3	78	3	9	9	0
6	8151	2	5	36	20	3	12	3	0	6	84	3	9	9	0
6	8151	2	6	55	31	3	18	3	0	6	93	3	9	9	0
6	8151	2	7	79	36	3	21	3	0	6	102	3	9	9	0
6	8151	2	8	72	36	3	24	3	0	9	114	3	9	9	0
6	8151	2	9	69	36	3	24	3	0	9	120	3	6	9	0
6	8151	2	10	77	37	3	24	3	0	9	123	3	6	9	0
6	8151	2	11	77	38	3	24	3	0	9	126	3	9	9	0
6	8151	2	12	76	37	3	24	3	0	9	129	3	6	9	0
6	8151	2	13	86	39	3	27	3	0	9	129	3	6	9	0
6	8151	2	14	80	41	3	27	3	0	9	123	3	6	9	0
6	8151	2	15	83	42	3	27	3	0	6	120	3	6	15	0
6	8151	2	16	92	45	3	27	3	0	6	120	3	6	12	0
6	8151	2	17	94	43	3	24	3	0	6	111	3	6	6	0
6	8151	2	18	86	37	3	18	3	0	6	102	3	6	6	0
6	8151	2	19	65	30	3	15	3	0	6	93	3	6	6	0
6	8151	2	20	55	24	3	12	3	0	3	81	3	6	6	0
6	8151	2	21	45	19	3	9	3	0	3	72	3	9	6	0
6	8151	2	22	34	14	3	6	3	0	3	66	3	9	6	0
6	8151	2	23	24	9	3	6	3	0	3	57	3	9	6	0
6	8153	1	0	56	15	3	3	3	0	3	3	0	3	0	0
6	8153	1	1	104	26	3	3	3	0	3	3	0	3	0	0
6	8153	1	2	39	13	3	3	3	0	3	3	0	3	0	0
6	8153	1	3	42	13	3	3	3	0	3	3	0	3	0	0
6	8153	1	4	51	18	3	3	3	0	3	3	0	3	0	0
6	8153	1	5	84	32	3	3	3	0	3	3	0	3	0	0
6	8153	1	6	130	49	6	6	3	0	3	3	0	3	0	0
6	8153	1	7	186	58	6	6	3	0	3	3	0	3	0	0
6	8153	1	8	171	58	6	6	3	0	3	3	0	3	0	0
6	8153	1	9	163	58	6	6	3	0	3	3	0	3	0	0
6	8153	1	10	182	60	6	6	3	0	3	3	0	3	0	0
6	8153	1	11	182	61	6	6	3	0	3	3	0	3	0	0
6	8153	1	12	179	60	6	6	3	0	3	3	0	3	0	0
6	8153	1	13	204	63	6	6	3	0	3	3	0	3	0	0
6	8153	1	14	189	66	6	6	3	0	3	3	0	3	0	0
6	8153	1	15	196	69	6	6	3	0	3	3	0	3	0	0
6	8153	1	16	217	73	6	6	3	0	3	3	0	3	0	0
6	8153	1	17	223	69	6	6	3	0	3	3	0	3	0	0
6	8153	1	18	203	59	3	6	3	0	3	3	0	3	0	0
6	8153	1	19	154	48	3	6	3	0	3	3	0	3	0	0
6	8153	1	20	129	39	3	3	3	0	3	3	0	3	0	0
6	8153	1	21	107	31	3	3	3	0	3	3	0	3	0	0
6	8153	1	22	79	22	3	3	3	0	3	3	0	3	0	0
6	8153	1	23	57	15	3	3	3	0	3	3	0	3	0	0
6	8156	1	0	15	2	3	3	3	0	3	6	0	3	0	3
6	8156	1	1	27	4	3	3	3	0	3	6	0	3	0	3
6	8156	1	2	10	2	3	3	3	0	3	6	0	3	0	3
6	8156	1	3	11	2	3	3	3	0	3	6	0	3	0	3
6	8156	1	4	13	3	3	3	3	0	3	6	0	3	0	3
6	8156	1	5	22	5	3	3	3	0	3	6	0	3	0	3
6	8156	1	6	33	7	3	6	3	0	3	9	0	3	0	3
6	8156	1	7	48	8	3	6	3	0	3	9	0	3	0	3
6	8156	1	8	44	9	3	6	3	0	3	9	0	3	0	3
6	8156	1	9	42	9	3	6	3	0	3	9	0	3	0	3
6	8156	1	10	47	9	3	6	3	0	3	9	0	3	0	3
6	8156	1	11	47	9	3	6	3	0	6	9	0	3	0	3
6	8156	1	12	46	9	3	6	3	0	6	9	0	3	0	3
6	8156	1	13	52	9	3	6	3	0	6	9	0	3	0	3
6	8156	1	14	48	10	3	9	3	0	3	9	0	3	0	3
6	8156	1	15	50	10	3	9	3	0	3	9	0	3	0	3
6	8156	1	16	56	11	3	9	3	0	3	9	0	3	0	3
6	8156	1	17	57	10	3	6	3	0	3	9	0	3	0	3
6	8156	1	18	52	9	3	6	3	0	3	9	0	3	0	3
6	8156	1	19	40	7	3	6	3	0	3	9	0	3	0	3
6	8156	1	20	33	6	3	3	3	0	3	6	0	3	0	3
6	8156	1	21	28	5	3	3	3	0	3	6	0	3	0	3
6	8156	1	22	20	3	3	3	3	0	3	6	0	3	0	3
6	8156	1	23	15	2	3	3	3	0	3	6	0	3	0	3
6	8201	1	0	21	7	3	3	3	3	3	3	0	3	0	0
6	8201	1	1	38	13	3	3	3	3	3	3	0	3	0	0
6	8201	1	2	15	7	3	3	3	3	3	3	0	3	0	0
6	8201	1	3	16	7	3	3	3	3	3	3	0	3	0	0
6	8201	1	4	19	9	3	3	3	3	3	3	0	3	0	0
6	8201	1	5	31	16	3	3	3	3	3	3	0	3	0	0
6	8201	1	6	48	24	3	3	3	3	3	3	0	3	0	0
6	8201	1	7	69	28	3	3	3	3	3	3	0	3	0	0
6	8201	1	8	63	29	3	3	3	3	3	3	0	3	0	0
6	8201	1	9	60	29	3	3	3	3	3	3	0	3	0	0
6	8201	1	10	67	30	3	3	3	3	3	3	0	3	0	0
6	8201	1	11	67	30	3	6	3	3	3	3	0	3	0	0
6	8201	1	12	66	30	3	6	3	3	3	3	0	3	0	0
6	8201	1	13	75	31	3	6	3	3	3	3	0	3	0	0
6	8201	1	14	70	33	3	6	3	3	3	3	0	3	0	0
6	8201	1	15	72	34	3	6	3	3	3	3	0	3	0	0
6	8201	1	16	80	36	3	6	3	3	3	3	0	3	0	0
6	8201	1	17	82	34	3	6	3	3	3	3	0	3	0	0
6	8201	1	18	75	29	3	3	3	3	3	3	0	3	0	0
6	8201	1	19	57	24	3	3	3	3	3	3	0	3	0	0
6	8201	1	20	48	19	3	3	3	3	3	3	0	3	0	0
6	8201	1	21	40	15	3	3	3	3	3	3	0	3	0	0
6	8201	1	22	29	11	3	3	3	3	3	3	0	3	0	0
6	8201	1	23	21	7	3	3	3	3	3	3	0	3	0	0
6	8202	1	0	32	8	3	3	3	3	3	3	3	3	3	3
6	8202	1	1	59	14	3	3	3	3	3	3	3	3	3	3
6	8202	1	2	23	7	3	3	3	3	3	3	3	3	3	3
6	8202	1	3	24	7	3	3	3	3	3	3	3	3	3	3
6	8202	1	4	29	9	3	3	3	3	3	3	3	3	3	3
6	8202	1	5	48	17	3	3	3	3	3	3	3	3	3	3
6	8202	1	6	74	26	3	3	3	3	3	6	3	3	3	3
6	8202	1	7	106	30	3	3	3	3	6	6	3	3	3	3
6	8202	1	8	98	31	3	3	3	3	6	6	3	3	3	3
6	8202	1	9	93	31	3	3	3	3	6	6	3	3	3	3
6	8202	1	10	104	32	3	3	3	3	6	6	3	3	3	3
6	8202	1	11	104	32	3	3	3	3	6	6	3	3	3	3
6	8202	1	12	103	32	3	3	3	3	6	6	3	3	3	3
6	8202	1	13	117	33	3	3	3	3	6	6	3	3	3	3
6	8202	1	14	108	35	3	3	3	3	6	6	3	3	3	3
6	8202	1	15	112	36	3	3	3	3	6	6	3	3	3	3
6	8202	1	16	124	38	3	3	3	3	6	6	3	3	3	3
6	8202	1	17	128	36	3	3	3	3	6	6	3	3	3	3
6	8202	1	18	116	31	3	3	3	3	6	6	3	3	3	3
6	8202	1	19	88	25	3	3	3	3	3	6	3	3	3	3
6	8202	1	20	74	21	3	3	3	3	3	3	3	3	3	3
6	8202	1	21	61	16	3	3	3	3	3	3	3	3	3	3
6	8202	1	22	45	12	3	3	3	3	3	3	3	3	3	3
6	8202	1	23	32	8	3	3	3	3	3	3	3	3	3	3
6	8535	2	0	206	36	3	12	3	0	3	24	3	12	3	3
6	8535	2	1	379	65	3	15	3	0	3	24	3	12	3	3
6	8535	2	2	144	31	3	12	3	0	3	24	3	12	3	3
6	8535	2	3	152	32	3	12	3	0	3	24	3	18	3	3
6	8535	2	4	185	43	3	15	3	0	3	27	3	18	3	3
6	8535	2	5	306	79	3	21	3	0	3	30	3	21	3	3
6	8535	2	6	475	122	3	36	6	0	3	33	3	18	3	3
6	8535	2	7	683	142	3	42	6	0	6	36	3	18	3	3
6	8535	2	8	627	143	3	42	6	0	6	42	3	18	3	3
6	8535	2	9	598	143	3	42	6	0	6	42	3	12	3	3
6	8535	2	10	666	148	3	42	6	0	6	45	3	12	3	3
6	8535	2	11	667	150	3	45	6	0	6	45	3	15	3	3
6	8535	2	12	658	149	3	45	6	0	6	45	3	12	3	3
6	8535	2	13	749	155	3	48	6	0	6	45	3	15	3	3
6	8535	2	14	693	164	3	51	6	0	6	45	3	12	3	3
6	8535	2	15	717	169	3	51	6	0	6	42	3	12	3	3
6	8535	2	16	797	181	3	51	6	0	6	42	3	15	3	3
6	8535	2	17	819	170	3	45	3	0	6	39	3	12	3	3
6	8535	2	18	745	146	3	36	3	0	6	36	3	12	3	3
6	8535	2	19	565	118	3	30	3	0	3	33	3	9	3	3
6	8535	2	20	473	96	3	21	3	0	3	30	3	12	3	3
6	8535	2	21	392	76	3	18	3	0	3	27	3	15	3	3
6	8535	2	22	289	53	3	12	3	0	3	24	3	18	3	3
6	8535	2	23	206	36	3	9	3	0	3	21	3	18	3	3
6	A363	1	0	8	3	3	3	3	3	3	3	3	0	0	3
6	A363	1	1	14	4	3	3	3	3	3	3	3	0	0	3
6	A363	1	2	6	2	3	3	3	3	3	3	3	0	0	3
6	A363	1	3	6	2	3	3	3	3	3	3	3	0	0	3
6	A363	1	4	7	3	3	3	3	3	3	3	3	0	0	3
6	A363	1	5	12	5	3	3	3	3	3	3	3	0	0	3
6	A363	1	6	18	7	3	6	3	3	3	3	3	0	0	3
6	A363	1	7	25	9	3	6	3	3	3	3	3	0	0	3
6	A363	1	8	23	9	3	6	6	3	3	3	3	0	0	3
6	A363	1	9	22	9	3	6	6	3	3	3	3	0	0	3
6	A363	1	10	24	9	3	6	6	3	3	3	3	0	0	3
6	A363	1	11	25	9	3	6	6	3	3	3	3	0	0	3
6	A363	1	12	24	9	3	6	6	3	3	3	3	0	0	3
6	A363	1	13	27	9	3	6	6	3	3	3	3	0	0	3
6	A363	1	14	25	10	3	6	3	3	3	3	3	0	0	3
6	A363	1	15	26	10	3	6	6	3	3	3	3	0	0	3
6	A363	1	16	29	11	3	6	3	3	3	3	3	0	0	3
6	A363	1	17	30	10	3	6	3	3	3	3	3	0	0	3
6	A363	1	18	27	9	3	6	3	3	3	3	3	0	0	3
6	A363	1	19	21	7	3	6	3	3	3	3	3	0	0	3
6	A363	1	20	18	6	3	3	3	3	3	3	3	0	0	3
6	A363	1	21	15	5	3	3	3	3	3	3	3	0	0	3
6	A363	1	22	11	4	3	3	3	3	3	3	3	0	0	3
6	A363	1	23	8	3	3	3	3	3	3	3	3	0	0	3
6	A806	1	0	1	1	0	3	3	0	3	3	0	3	0	3
6	A806	1	1	1	1	0	3	3	0	3	3	0	3	0	3
6	A806	1	2	1	1	0	3	3	0	3	3	0	3	0	3
6	A806	1	3	1	1	0	3	3	0	3	3	0	3	0	3
6	A806	1	4	1	1	0	3	3	0	3	3	0	3	0	3
6	A806	1	5	1	1	0	3	3	0	3	3	0	3	0	3
6	A806	1	6	2	1	0	3	3	0	3	3	0	3	0	3
6	A806	1	7	2	1	0	3	3	0	3	3	0	3	0	3
6	A806	1	8	2	1	0	3	3	0	3	3	0	3	0	3
6	A806	1	9	2	1	0	3	3	0	3	3	0	3	0	3
6	A806	1	10	2	1	0	3	3	0	3	3	0	3	0	3
6	A806	1	11	2	1	0	3	3	0	3	3	0	3	0	3
6	A806	1	12	2	1	0	3	3	0	3	3	0	3	0	3
6	A806	1	13	2	1	0	3	3	0	3	3	0	3	0	3
6	A806	1	14	2	1	0	3	3	0	3	3	0	3	0	3
6	A806	1	15	2	1	0	3	3	0	3	3	0	3	0	3
6	A806	1	16	3	1	0	3	3	0	3	3	0	3	0	3
6	A806	1	17	3	1	0	3	3	0	3	3	0	3	0	3
6	A806	1	18	2	1	0	3	3	0	3	3	0	3	0	3
6	A806	1	19	2	1	0	3	3	0	3	3	0	3	0	3
6	A806	1	20	2	1	0	3	3	0	3	3	0	3	0	3
6	A806	1	21	2	1	0	3	3	0	3	3	0	3	0	3
6	A806	1	22	1	1	0	3	3	0	3	3	0	3	0	3
6	A806	1	23	1	1	0	3	3	0	3	3	0	3	0	3
8	0560	2	0	1	1	3	3	3	3	3	27	3	3	3	0
8	0560	2	1	1	2	3	3	3	3	3	27	3	3	3	0
8	0560	2	2	1	1	3	3	3	3	3	27	3	3	3	0
8	0560	2	3	1	1	3	3	3	3	3	27	3	3	3	0
8	0560	2	4	1	1	3	3	3	3	3	30	3	3	3	0
8	0560	2	5	1	2	3	6	3	3	3	33	3	3	3	0
8	0560	2	6	1	3	3	6	3	3	3	36	3	3	3	0
8	0560	2	7	2	4	3	6	3	3	3	39	3	3	3	0
8	0560	2	8	2	4	3	6	3	3	3	45	3	3	3	0
8	0560	2	9	1	4	3	6	3	3	3	48	3	3	3	0
8	0560	2	10	2	4	3	9	3	3	3	48	3	3	3	0
8	0560	2	11	2	4	3	9	3	3	3	48	3	3	3	0
8	0560	2	12	2	4	3	9	3	3	3	51	3	3	3	0
8	0560	2	13	2	4	3	9	3	3	3	51	3	3	3	0
8	0560	2	14	2	4	3	9	3	3	3	48	3	3	3	0
8	0560	2	15	2	4	3	9	3	3	3	48	3	3	3	0
8	0560	2	16	2	4	3	9	3	3	3	48	3	3	3	0
8	0560	2	17	2	4	3	9	3	3	3	45	3	3	3	0
8	0560	2	18	2	4	3	6	3	3	3	42	3	3	3	0
8	0560	2	19	1	3	3	6	3	3	3	36	3	3	3	0
8	0560	2	20	1	3	3	3	3	3	3	33	3	3	3	0
8	0560	2	21	1	2	3	3	3	3	3	30	3	3	3	0
8	0560	2	22	1	2	3	3	3	3	3	27	3	3	3	0
8	0560	2	23	1	1	3	3	3	3	3	24	3	3	3	0
8	1029	1	0	1	1	3	3	3	0	3	3	3	0	0	0
8	1029	1	1	1	2	3	3	3	0	3	3	3	0	0	0
8	1029	1	2	1	1	3	3	3	0	3	3	3	0	0	0
8	1029	1	3	1	1	3	3	3	0	3	3	3	0	0	0
8	1029	1	4	1	1	3	3	3	0	3	3	3	0	0	0
8	1029	1	5	1	2	3	3	3	0	3	3	3	0	0	0
8	1029	1	6	1	3	3	3	3	0	3	3	3	0	0	0
8	1029	1	7	1	3	3	3	3	0	3	3	3	0	0	0
8	1029	1	8	1	3	3	3	3	0	3	3	3	0	0	0
8	1029	1	9	1	3	3	3	3	0	3	3	3	0	0	0
8	1029	1	10	1	3	3	3	3	0	3	3	3	0	0	0
8	1029	1	11	1	3	3	3	3	0	3	6	3	0	0	0
8	1029	1	12	1	3	3	3	3	0	3	6	3	0	0	0
8	1029	1	13	1	3	3	3	3	0	3	6	3	0	0	0
8	1029	1	14	1	3	3	3	3	0	3	3	3	0	0	0
8	1029	1	15	1	3	3	3	3	0	3	3	3	0	0	0
8	1029	1	16	1	4	3	3	3	0	3	3	3	0	0	0
8	1029	1	17	1	3	3	3	3	0	3	3	3	0	0	0
8	1029	1	18	1	3	3	3	3	0	3	3	3	0	0	0
8	1029	1	19	1	3	3	3	3	0	3	3	3	0	0	0
8	1029	1	20	1	2	3	3	3	0	3	3	3	0	0	0
8	1029	1	21	1	2	3	3	3	0	3	3	3	0	0	0
8	1029	1	22	1	1	3	3	3	0	3	3	3	0	0	0
8	1029	1	23	1	1	3	3	3	0	3	3	3	0	0	0
8	1047	1	0	6	7	3	3	3	0	0	3	3	0	0	3
8	1047	1	1	10	12	3	3	3	0	0	3	3	0	0	3
8	1047	1	2	4	6	3	3	3	0	0	3	3	0	0	3
8	1047	1	3	4	6	3	3	3	0	0	3	3	0	0	3
8	1047	1	4	5	8	3	3	3	0	0	3	3	0	0	3
8	1047	1	5	8	14	3	3	3	0	0	3	3	0	0	3
8	1047	1	6	12	21	3	6	3	0	0	3	3	0	0	3
8	1047	1	7	17	25	3	6	3	0	0	3	3	0	0	3
8	1047	1	8	16	25	3	6	6	0	0	3	3	0	0	3
8	1047	1	9	15	25	3	6	6	0	0	3	3	0	0	3
8	1047	1	10	17	26	3	6	3	0	0	3	3	0	0	3
8	1047	1	11	17	26	3	6	6	0	0	6	3	0	0	3
8	1047	1	12	17	26	3	9	6	0	0	6	3	0	0	3
8	1047	1	13	19	27	3	9	6	0	0	6	3	0	0	3
8	1047	1	14	17	29	3	9	3	0	0	3	3	0	0	3
8	1047	1	15	18	30	3	9	6	0	0	3	3	0	0	3
8	1047	1	16	20	32	3	9	3	0	0	3	3	0	0	3
8	1047	1	17	21	30	3	6	3	0	0	3	3	0	0	3
8	1047	1	18	19	26	3	6	3	0	0	3	3	0	0	3
8	1047	1	19	14	21	3	6	3	0	0	3	3	0	0	3
8	1047	1	20	12	17	3	3	3	0	0	3	3	0	0	3
8	1047	1	21	10	13	3	3	3	0	0	3	3	0	0	3
8	1047	1	22	8	10	3	3	3	0	0	3	3	0	0	3
8	1047	1	23	6	7	3	3	3	0	0	3	3	0	0	3
8	1053	2	0	1	3	3	3	3	3	3	6	3	0	3	0
8	1053	2	1	2	6	3	3	3	3	3	6	3	0	3	0
8	1053	2	2	1	3	3	3	3	3	3	6	3	0	3	0
8	1053	2	3	1	3	3	3	3	3	3	6	3	0	3	0
8	1053	2	4	1	4	3	6	3	3	3	9	3	0	3	0
8	1053	2	5	1	7	3	6	3	3	3	9	3	0	3	0
8	1053	2	6	2	11	3	9	6	3	3	9	3	0	3	0
8	1053	2	7	3	12	3	9	6	3	6	9	3	0	3	0
8	1053	2	8	2	12	3	12	6	3	6	12	3	0	3	0
8	1053	2	9	2	12	3	12	6	3	6	12	3	0	3	0
8	1053	2	10	2	13	3	12	6	3	6	12	3	0	3	0
8	1053	2	11	2	13	3	12	6	3	6	12	3	0	3	0
8	1053	2	12	2	13	3	12	6	3	6	12	3	0	3	0
8	1053	2	13	3	13	3	12	6	3	6	12	3	0	3	0
8	1053	2	14	3	14	3	12	6	3	6	12	3	0	3	0
8	1053	2	15	3	15	3	12	6	3	6	12	3	0	3	0
8	1053	2	16	3	16	3	12	6	3	6	12	3	0	3	0
8	1053	2	17	3	15	3	12	3	3	6	12	3	0	3	0
8	1053	2	18	3	13	3	9	3	3	3	9	3	0	3	0
8	1053	2	19	2	10	3	9	3	3	3	9	3	0	3	0
8	1053	2	20	2	9	3	6	3	3	3	9	3	0	3	0
8	1053	2	21	2	7	3	6	3	3	3	6	3	0	3	0
8	1053	2	22	1	5	3	3	3	3	3	6	3	0	3	0
8	1053	2	23	1	3	3	3	3	3	3	6	3	0	3	0
8	1057	2	0	7	11	0	3	3	39	3	3	0	0	3	3
8	1057	2	1	13	19	0	3	3	39	3	3	0	0	3	3
8	1057	2	2	5	9	0	3	3	33	3	3	0	0	3	3
8	1057	2	3	5	9	0	3	3	42	3	3	0	0	3	3
8	1057	2	4	7	13	0	3	3	27	3	3	0	0	3	3
8	1057	2	5	11	23	0	3	3	51	3	3	0	0	3	3
8	1057	2	6	16	35	0	3	3	63	3	3	0	0	3	3
8	1057	2	7	23	41	0	3	3	90	3	3	0	0	3	3
8	1057	2	8	21	41	0	3	3	114	3	3	0	0	3	3
8	1057	2	9	20	41	0	3	3	111	3	3	0	0	3	3
8	1057	2	10	22	43	0	3	3	108	3	3	0	0	3	3
8	1057	2	11	22	43	0	3	3	102	3	3	0	0	3	3
8	1057	2	12	22	43	0	3	3	111	3	3	0	0	3	3
8	1057	2	13	25	45	0	3	3	129	3	3	0	0	3	3
8	1057	2	14	23	47	0	3	3	69	3	3	0	0	3	3
8	1057	2	15	24	48	0	3	3	117	3	3	0	0	3	3
8	1057	2	16	27	52	0	3	3	78	3	3	0	0	3	3
8	1057	2	17	27	49	0	3	3	42	3	3	0	0	3	3
8	1057	2	18	25	42	0	3	3	18	3	3	0	0	3	3
8	1057	2	19	19	34	0	3	3	12	3	3	0	0	3	3
8	1057	2	20	16	28	0	3	3	21	3	3	0	0	3	3
8	1057	2	21	13	22	0	3	3	15	3	3	0	0	3	3
8	1057	2	22	10	16	0	3	3	9	3	3	0	0	3	3
8	1057	2	23	7	11	0	3	3	12	3	3	0	0	3	3
8	2008	2	0	11	3	3	3	3	0	3	6	3	3	3	0
8	2008	2	1	20	5	3	3	3	0	3	6	3	3	3	0
8	2008	2	2	8	2	3	3	3	0	3	6	3	3	3	0
8	2008	2	3	8	2	3	3	3	0	3	6	3	3	3	0
8	2008	2	4	10	3	3	6	3	0	3	6	3	3	3	0
8	2008	2	5	16	6	3	6	3	0	3	9	3	3	3	0
8	2008	2	6	25	8	3	9	3	0	3	9	3	3	3	0
8	2008	2	7	35	10	3	12	3	0	3	9	3	3	3	0
8	2008	2	8	33	10	3	12	3	0	6	9	3	3	3	0
8	2008	2	9	31	10	3	12	3	0	6	12	3	3	3	0
8	2008	2	10	35	10	3	12	3	0	6	12	3	3	3	0
8	2008	2	11	35	10	3	12	3	0	6	12	3	3	3	0
8	2008	2	12	34	10	3	12	3	0	6	12	3	3	3	0
8	2008	2	13	39	10	3	12	3	0	6	12	3	3	3	0
8	2008	2	14	36	11	3	12	3	0	6	12	3	3	3	0
8	2008	2	15	37	11	3	12	3	0	3	12	3	3	3	0
8	2008	2	16	41	12	3	12	3	0	3	9	3	3	3	0
8	2008	2	17	42	11	3	12	3	0	3	9	3	3	3	0
8	2008	2	18	39	10	3	9	3	0	3	9	3	3	3	0
8	2008	2	19	29	8	3	9	3	0	3	9	3	3	3	0
8	2008	2	20	25	7	3	6	3	0	3	9	3	3	3	0
8	2008	2	21	21	5	3	6	3	0	3	6	3	3	3	0
8	2008	2	22	15	4	3	3	3	0	3	6	3	3	3	0
8	2008	2	23	11	3	3	3	3	0	3	6	3	3	3	0
8	6002	2	0	1	0	3	12	3	3	3	30	3	3	3	0
8	6002	2	1	1	0	3	12	3	3	6	30	3	3	3	0
8	6002	2	2	1	0	3	12	3	3	3	30	3	3	3	0
8	6002	2	3	1	0	3	12	3	3	3	30	3	3	3	0
8	6002	2	4	1	0	3	15	3	3	3	33	3	3	3	0
8	6002	2	5	1	0	3	21	3	3	6	36	3	3	3	0
8	6002	2	6	1	0	3	33	6	3	6	39	3	3	3	0
8	6002	2	7	1	0	6	36	6	3	9	45	3	3	3	0
8	6002	2	8	1	0	6	39	6	3	9	48	3	3	3	0
8	6002	2	9	1	0	6	39	6	3	9	51	3	3	3	0
8	6002	2	10	1	0	3	39	6	3	9	54	3	3	3	0
8	6002	2	11	1	0	3	39	6	3	9	54	3	3	3	0
8	6002	2	12	1	0	6	42	6	3	9	54	3	3	3	0
8	6002	2	13	1	0	6	45	6	3	9	54	3	3	3	0
8	6002	2	14	1	0	6	45	6	3	9	54	3	3	3	0
8	6002	2	15	1	0	6	45	6	3	9	51	3	3	3	0
8	6002	2	16	1	0	3	45	6	3	9	51	3	3	3	0
8	6002	2	17	1	0	3	42	3	3	9	48	3	3	3	0
8	6002	2	18	1	0	3	33	3	3	6	45	3	3	3	0
8	6002	2	19	1	0	3	27	3	3	6	39	3	3	3	0
8	6002	2	20	1	0	3	21	3	3	6	36	3	3	3	0
8	6002	2	21	1	0	3	15	3	3	3	33	3	3	3	0
8	6002	2	22	1	0	3	12	3	3	3	27	3	3	3	0
8	6002	2	23	1	0	3	9	3	3	3	24	3	3	3	0
8	6013	2	0	9	3	0	3	3	0	3	3	0	0	0	0
8	6013	2	1	15	4	0	3	3	0	3	3	0	0	0	0
8	6013	2	2	6	2	0	3	3	0	3	3	0	0	0	0
8	6013	2	3	6	2	0	3	3	0	3	3	0	0	0	0
8	6013	2	4	8	3	0	6	3	0	3	3	0	0	0	0
8	6013	2	5	12	5	0	6	3	0	3	3	0	0	0	0
8	6013	2	6	19	8	0	9	3	0	3	3	0	0	0	0
8	6013	2	7	27	9	0	9	3	0	3	3	0	0	0	0
8	6013	2	8	25	9	0	12	3	0	3	3	0	0	0	0
8	6013	2	9	24	9	0	12	3	0	3	3	0	0	0	0
8	6013	2	10	27	9	0	12	3	0	3	3	0	0	0	0
8	6013	2	11	27	9	0	12	3	0	3	3	0	0	0	0
8	6013	2	12	26	9	0	12	3	0	3	3	0	0	0	0
8	6013	2	13	30	10	0	12	3	0	3	3	0	0	0	0
8	6013	2	14	28	10	0	12	3	0	3	3	0	0	0	0
8	6013	2	15	29	10	0	12	3	0	3	3	0	0	0	0
8	6013	2	16	32	11	0	12	3	0	3	3	0	0	0	0
8	6013	2	17	33	11	0	12	3	0	3	3	0	0	0	0
8	6013	2	18	30	9	0	9	3	0	3	3	0	0	0	0
8	6013	2	19	23	7	0	9	3	0	3	3	0	0	0	0
8	6013	2	20	19	6	0	6	3	0	3	3	0	0	0	0
8	6013	2	21	16	5	0	6	3	0	3	3	0	0	0	0
8	6013	2	22	12	4	0	3	3	0	3	3	0	0	0	0
8	6013	2	23	9	3	0	3	3	0	3	3	0	0	0	0
8	7780	2	0	46	8	3	3	3	12	3	3	0	3	3	3
8	7780	2	1	84	15	3	3	3	12	3	3	0	3	3	3
8	7780	2	2	32	7	3	3	3	9	3	3	0	3	3	3
8	7780	2	3	34	7	3	3	3	12	3	3	0	3	3	3
8	7780	2	4	41	10	3	3	3	9	3	3	0	3	3	3
8	7780	2	5	68	18	3	3	3	15	3	3	0	3	3	3
8	7780	2	6	106	27	3	3	3	18	3	3	0	3	3	3
8	7780	2	7	152	32	3	3	3	24	3	3	0	3	3	3
8	7780	2	8	140	32	3	3	3	30	3	3	0	3	3	3
8	7780	2	9	133	32	3	3	3	27	3	3	0	3	3	3
8	7780	2	10	148	33	3	3	3	27	3	3	0	3	3	3
8	7780	2	11	148	34	3	3	3	27	3	3	0	3	3	3
8	7780	2	12	146	33	3	3	3	30	3	3	0	3	3	3
8	7780	2	13	166	35	3	3	3	33	3	3	0	3	3	3
8	7780	2	14	154	37	3	3	3	18	3	3	0	3	3	3
8	7780	2	15	159	38	3	3	3	30	3	3	0	3	3	3
8	7780	2	16	177	41	3	3	3	21	3	3	0	3	3	3
8	7780	2	17	182	38	3	3	3	12	3	3	0	3	3	3
8	7780	2	18	166	33	3	3	3	6	3	3	0	3	3	3
8	7780	2	19	126	27	3	3	3	3	3	3	0	3	3	3
8	7780	2	20	105	22	3	3	3	6	3	3	0	3	3	3
8	7780	2	21	87	17	3	3	3	6	3	3	0	3	3	3
8	7780	2	22	64	12	3	3	3	3	3	3	0	3	3	3
8	7780	2	23	46	8	3	3	3	3	3	3	0	3	3	3
8	7781	2	0	11	3	3	3	3	0	3	6	3	3	3	0
8	7781	2	1	20	5	3	3	3	0	3	6	3	3	3	0
8	7781	2	2	8	2	3	3	3	0	3	6	3	3	3	0
8	7781	2	3	8	2	3	3	3	0	3	6	3	3	3	0
8	7781	2	4	10	3	3	6	3	0	3	6	3	3	3	0
8	7781	2	5	16	6	3	6	3	0	3	9	3	3	3	0
[truncated: 11,490 more rows]
