# Supplementary material for: Truck platooning reshapes greenhouse gas emissions of the integrated vehicle-road infrastructure system
Source: Nat Commun. 2023 Aug 15;14:4495. doi: 10.1038/s41467-023-40116-0 (PMC10427667; doi:10.1038/s41467-023-40116-0)
Supplement: Supplementary file 9 — Source data [file 41467_2023_40116_MOESM9_ESM.xlsx]

## Sheet: Fig.1a
Fig.1 a	Road sections	Portions of car emissions (%)	Portions of single-truck emissions (%)	Portions of combo-truck emissions (%)	Decreasing rates of vehicle emissions (%)
	1	100	0	0	0
	2	100	0	0	0
	3	100	0	0	0
	4	100	0	0	0
	5	100	0	0	0
	6	100	0	0	0
	7	100	0	0	0
	8	100	0	0	0
	9	100	0	0	0
	10	93.287	6.713	0	0.64936
	11	83.617	16.383	0	1.47985
	12	84.379	14.768	0.853	1.52598
	13	83.876	14.179	1.945	1.55617
	14	80.264	19.551	0.185	1.83108
	15	80.328	19.672	0	1.90241
	16	80.934	17.23	1.836	1.9611
	17	78.53	21.47	0	1.98934
	18	78.53	21.47	0	1.98934
	19	74.549	25.451	0	2.07069
	20	79.23	15.428	5.341	2.07962
	21	78.422	20.042	1.536	2.22362
	22	77.25	22.75	0	2.23776
	23	77.459	17.981	4.559	2.24086
	24	75.756	24.244	0	2.32725
	25	76.489	17.527	5.984	2.41701
	26	74.136	25.864	0	2.44629
	27	72.066	27.934	0	2.45589
	28	74.577	23.861	1.562	2.47615
	29	72.977	22.651	4.372	2.49374
	30	69.866	29.958	0.176	2.52703
	31	75.123	22.868	2.009	2.52718
	32	70.94	29.06	0	2.54025
	33	72.786	25.149	2.065	2.58063
	34	73.187	25.106	1.707	2.58893
	35	70.469	27.061	2.47	2.60651
	36	72.303	26.675	1.022	2.68303
	37	72.303	26.675	1.022	2.68303
	38	72.303	26.675	1.022	2.68303
	39	71.973	28.027	0	2.69101
	40	72.102	27.898	0	2.69855
	41	70.876	24.153	4.971	2.89794
	42	70.267	23.637	6.096	2.90542
	43	67.926	24.489	7.585	2.92942
	44	69.924	26.601	3.475	2.96957
	45	69.057	28.447	2.496	2.99529
	46	70.391	21.843	7.767	3.0648
	47	64.632	35.097	0.271	3.08019
	48	68.773	31.227	0	3.08712
	49	68.773	31.227	0	3.08712
	50	70.223	21.647	8.13	3.10989
	51	64.958	31.919	3.124	3.11957
	52	64.958	31.919	3.124	3.11957
	53	64.958	31.919	3.124	3.11957
	54	64.958	31.919	3.124	3.11957
	55	64.958	31.919	3.124	3.11957
	56	64.958	31.919	3.124	3.11957
	57	68.57	31.43	0	3.12857
	58	69.925	23.845	6.23	3.14124
	59	68.468	26.662	4.87	3.14397
	60	65.73	33.944	0.326	3.19289
	61	65.999	29.272	4.729	3.19636
	62	66.748	29.038	4.215	3.26301
	63	67.826	23.389	8.784	3.27222
	64	66.108	29.186	4.706	3.27592
	65	66.041	33.407	0.552	3.28806
	66	66.041	33.407	0.552	3.28806
	67	66.041	33.407	0.552	3.28806
	68	66.041	33.407	0.552	3.28806
	69	66.041	33.407	0.552	3.28806
	70	66.041	33.407	0.552	3.28806
	71	66.041	33.407	0.552	3.28806
	72	66.041	33.407	0.552	3.28806
	73	66.041	33.407	0.552	3.28806
	74	66.041	33.407	0.552	3.28806
	75	67.849	32.151	0	3.28999
	76	66.75	32.953	0.297	3.32604
	77	63.624	31.746	4.63	3.34291
	78	65.399	34.601	0	3.34529
	79	65.213	29.169	5.618	3.4087
	80	66.207	28.658	5.135	3.4148
	81	64.937	31.665	3.398	3.46931
	82	63.44	36.56	0	3.48983
	83	65.384	34.616	0	3.56321
	84	66.287	30.766	2.948	3.56448
	85	64.392	31.43	4.178	3.56542
	86	62.534	37.466	0	3.56652
	87	61.227	32.813	5.96	3.57785
	88	62.689	37.311	0	3.60333
	89	62.689	37.311	0	3.60333
	90	62.742	35.724	1.533	3.60361
	91	62.036	33.059	4.905	3.60709
	92	67.713	32.287	0	3.61462
	93	67.713	32.287	0	3.61462
	94	63.742	36.258	0	3.61955
	95	63.99	30.017	5.993	3.629
	96	62.62	32.999	4.381	3.63505
	97	62.62	32.999	4.381	3.63505
	98	62.62	32.999	4.381	3.63505
	99	62.62	32.999	4.381	3.63505
	100	62.62	32.999	4.381	3.63505
	101	62.62	32.999	4.381	3.63505
	102	62.62	32.999	4.381	3.63505
	103	62.62	32.999	4.381	3.63505
	104	62.62	32.999	4.381	3.63505
	105	62.62	32.999	4.381	3.63505
	106	62.62	32.999	4.381	3.63505
	107	63.726	33.543	2.731	3.63821
	108	61.781	35.015	3.204	3.65732
	109	62.328	37.672	0	3.66855
	110	62.328	37.672	0	3.66855
	111	62.328	37.672	0	3.66855
	112	59.57	40.43	0	3.67366
	113	62.017	32.161	5.821	3.68139
	114	62.017	32.161	5.821	3.68139
	115	62.017	32.161	5.821	3.68139
	116	62.017	32.161	5.821	3.68139
	117	62.017	32.161	5.821	3.68139
	118	62.017	32.161	5.821	3.68139
	119	62.017	32.161	5.821	3.68139
	120	62.017	32.161	5.821	3.68139
	121	62.017	32.161	5.821	3.68139
	122	63.275	32.588	4.137	3.68966
	123	65.407	27.071	7.521	3.6957
	124	58.754	41.246	0	3.78047
	125	59.356	32.532	8.112	3.78988
	126	59.881	39.995	0.124	3.80794
	127	60.985	33.554	5.461	3.81446
	128	61.6	33.108	5.291	3.81493
	129	60.743	32.952	6.305	3.81843
	130	60.528	28.074	11.399	3.83099
	131	60.528	28.074	11.399	3.83099
	132	60.528	28.074	11.399	3.83099
	133	58.187	40.569	1.244	3.831
	134	60.505	39.495	0	3.83243
	135	60.879	35.909	3.211	3.83638
	136	59.16	40.165	0.675	3.83841
	137	59.16	40.165	0.675	3.83841
	138	59.16	40.165	0.675	3.83841
	139	59.16	40.165	0.675	3.83841
	140	61.014	38.986	0	3.84007
	141	60.407	34.444	5.149	3.84669
	142	61.461	35.711	2.827	3.85978
	143	58.365	38.898	2.737	3.86361
	144	60.901	35.37	3.729	3.88206
	145	62.94	28.112	8.948	3.89614
	146	62.94	28.112	8.948	3.89614
	147	57.632	38.595	3.774	3.90565
	148	57.632	38.595	3.774	3.90565
	149	57.632	38.595	3.774	3.90565
	150	57.632	38.595	3.774	3.90565
	151	57.632	38.595	3.774	3.90565
	152	60.076	35.284	4.64	3.90718
	153	60.076	35.284	4.64	3.90718
	154	60.076	35.284	4.64	3.90718
	155	60.076	35.284	4.64	3.90718
	156	60.076	35.284	4.64	3.90718
	157	60.076	35.284	4.64	3.90718
	158	58.337	41.663	0	3.90976
	159	62.866	31.201	5.933	3.9722
	160	58.385	35.532	6.083	3.9807
	161	52.222	47.778	0	3.99412
	162	59.529	40.293	0.178	3.995
	163	59.529	40.293	0.178	3.995
	164	59.529	40.293	0.178	3.995
	165	59.529	40.293	0.178	3.995
	166	59.529	40.293	0.178	3.995
	167	59.529	40.293	0.178	3.995
	168	59.529	40.293	0.178	3.995
	169	59.529	40.293	0.178	3.995
	170	59.529	40.293	0.178	3.995
	171	59.529	40.293	0.178	3.995
	172	59.529	40.293	0.178	3.995
	173	59.529	40.293	0.178	3.995
	174	62.098	25.934	11.967	3.99781
	175	62.098	25.934	11.967	3.99781
	176	57.818	35.836	6.346	4.00755
	177	60.192	34.493	5.315	4.01083
	178	61.773	35.964	2.263	4.02082
	179	59.581	40.419	0	4.06085
	180	58.432	33.861	7.707	4.07123
	181	58.432	33.861	7.707	4.07123
	182	59.735	34.579	5.686	4.07853
	183	59.735	34.579	5.686	4.07853
	184	59.735	34.579	5.686	4.07853
	185	62.274	28.336	9.39	4.08981
	186	58.529	36.054	5.416	4.19852
	187	58.538	41.462	0	4.20396
	188	58.622	34.511	6.867	4.20555
	189	56.983	41.622	1.396	4.21927
	190	57.486	42.384	0.131	4.27642
	191	57.486	42.384	0.131	4.27642
	192	57.486	42.384	0.131	4.27642
	193	57.486	42.384	0.131	4.27642
	194	57.486	42.384	0.131	4.27642
	195	57.486	42.384	0.131	4.27642
	196	57.486	42.384	0.131	4.27642
	197	57.486	42.384	0.131	4.27642
	198	57.486	42.384	0.131	4.27642
	199	57.486	42.384	0.131	4.27642
	200	56.431	33.058	10.511	4.28342
	201	56.104	38.882	5.014	4.30096
	202	57.58	38.57	3.85	4.31694
	203	57.948	39.036	3.015	4.3198
	204	58.827	41.173	0	4.32588
	205	56.938	43.062	0	4.32819
	206	56.938	43.062	0	4.32819
	207	57.398	31.246	11.356	4.3305
	208	57.266	36.99	5.744	4.36831
	209	51.869	42.107	6.024	4.47555
	210	54.778	38.208	7.014	4.49201
	211	54.778	38.208	7.014	4.49201
	212	54.085	42.974	2.941	4.50219
	213	54.085	42.974	2.941	4.50219
	214	54.907	35.577	9.516	4.51473
	215	55.681	36.016	8.303	4.52859
	216	55.681	36.016	8.303	4.52859
	217	55.681	36.016	8.303	4.52859
	218	54.805	37.438	7.758	4.53635
	219	52.864	38.708	8.428	4.55378
	220	52.864	38.708	8.428	4.55378
	221	52.263	39.965	7.772	4.59557
	222	48.538	37.864	13.598	4.61248
	223	52.261	47.739	0	4.62584
	224	54.342	37.974	7.683	4.63441
	225	52.864	38.708	8.428	4.65494
	226	53.83	36.384	9.786	4.65553
	227	51.267	41.973	6.76	4.67513
	228	48.919	51.081	0	4.69501
	229	51.633	37.417	10.95	4.69745
	230	55.324	39.35	5.326	4.73405
	231	49.692	42.676	7.632	4.73751
	232	48.823	46.828	4.348	4.73975
	233	48.823	46.828	4.348	4.73975
	234	48.823	46.828	4.348	4.73975
	235	48.823	46.828	4.348	4.73975
	236	48.823	46.828	4.348	4.73975
	237	48.823	46.828	4.348	4.73975
	238	48.823	46.828	4.348	4.73975
	239	53.711	41.902	4.387	4.76978
	240	49.787	50.213	0	4.79544
	241	50.474	44.5	5.026	4.82088
	242	53.441	36.667	9.892	4.85235
	243	49.448	44.454	6.099	4.89553
	244	51.834	39.105	9.061	4.90751
	245	49.694	50.306	0	4.92015
	246	48.871	51.129	0	4.92426
	247	48.536	44.469	6.995	4.92999
	248	47.214	42.592	10.194	4.93114
	249	54.245	34.398	11.357	4.93865
	250	52.381	42.241	5.378	4.941
	251	52.216	41.22	6.564	4.95191
	252	53.343	38.827	7.829	4.96148
	253	53.343	38.827	7.829	4.96148
	254	53.343	38.827	7.829	4.96148
	255	53.343	38.827	7.829	4.96148
	256	53.343	38.827	7.829	4.96148
	257	53.343	38.827	7.829	4.96148
	258	49.653	40.277	10.07	4.96606
	259	48.085	51.615	0.301	4.972
	260	48.085	51.615	0.301	4.972
	261	48.085	51.615	0.301	4.972
	262	48.085	51.615	0.301	4.972
	263	48.085	51.615	0.301	4.972
	264	48.085	51.615	0.301	4.972
	265	53.609	38.096	8.294	4.97586
	266	50.945	39.508	9.547	4.98826
	267	50.945	39.508	9.547	4.98826
	268	53.021	40.161	6.817	5.00937
	269	48.43	44.835	6.736	5.01034
	270	45.703	54.297	0	5.02951
	271	46.998	53.002	0	5.03444
	272	48.63	42.845	8.525	5.04383
	273	46.029	53.971	0	5.07997
	274	47.205	37.25	15.545	5.08465
	275	46.399	45.259	8.343	5.08565
	276	41.714	58.286	0	5.09911
	277	47.674	44.387	7.938	5.11667
	278	47.205	37.25	15.545	5.1267
	279	42.679	47.51	9.811	5.12753
	280	49.845	34.132	16.024	5.16907
	281	44.901	55.099	0	5.20612
	282	52.042	42.757	5.201	5.21287
	283	50.16	38.875	10.964	5.23359
	284	45.539	45.572	8.889	5.24564
	285	45.055	41.847	13.097	5.27771
	286	46.765	48.967	4.268	5.294
	287	46.765	48.967	4.268	5.294
	288	48.311	44.566	7.122	5.29986
	289	45.82	36.992	17.188	5.35077
	290	45.939	50.871	3.191	5.35394
	291	41.268	51.772	6.96	5.37179
	292	49.371	40.362	10.267	5.38416
	293	49.317	43.239	7.445	5.39321
	294	46.654	50.509	2.837	5.3974
	295	34.75	65.25	0	5.40945
	296	46.157	47.864	5.98	5.45482
	297	49.751	36.145	14.104	5.45872
	298	47.654	47.687	4.659	5.46214
	299	45.037	44.414	10.549	5.47168
	300	46.117	49.007	4.876	5.4752
	301	48.62	40.396	10.984	5.48376
	302	48.62	40.396	10.984	5.48376
	303	48.62	40.396	10.984	5.48376
	304	48.62	40.396	10.984	5.48376
	305	48.62	40.396	10.984	5.48376
	306	48.62	40.396	10.984	5.48376
	307	48.62	40.396	10.984	5.48376
	308	48.62	40.396	10.984	5.48376
	309	48.62	40.396	10.984	5.48376
	310	48.62	40.396	10.984	5.48376
	311	48.62	40.396	10.984	5.48376
	312	48.62	40.396	10.984	5.48376
	313	48.62	40.396	10.984	5.48376
	314	46.082	47.759	6.159	5.49689
	315	47.083	42.214	10.703	5.53562
	316	47.083	42.214	10.703	5.53562
	317	47.083	42.214	10.703	5.53562
	318	47.083	42.214	10.703	5.53562
	319	47.083	42.214	10.703	5.53562
	320	47.083	42.214	10.703	5.53562
	321	47.083	42.214	10.703	5.53562
	322	47.083	42.214	10.703	5.53562
	323	47.083	42.214	10.703	5.53562
	324	47.083	42.214	10.703	5.53562
	325	45.614	43.718	10.668	5.54653
	326	43.259	48.111	8.63	5.63297
	327	44.098	39.934	15.968	5.63641
	328	47.186	51.217	1.597	5.6558
	329	41.556	47.563	10.881	5.66261
	330	45.351	45.717	8.932	5.66816
	331	42.747	55.26	1.993	5.68441
	332	45.545	45.622	8.833	5.68783
	333	41.592	58.408	0	5.69799
	334	40.091	58.956	0.952	5.70156
	335	45.164	46.517	8.319	5.72163
	336	41.012	46.091	12.897	5.74539
	337	39.8	55.598	4.602	5.75154
	338	38.806	54.983	6.211	5.75378
	339	40.123	52.121	7.756	5.77377
	340	44.033	50.454	5.512	5.77663
	341	44.033	50.454	5.512	5.77663
	342	44.033	50.454	5.512	5.77663
	343	44.033	50.454	5.512	5.77663
	344	44.033	50.454	5.512	5.77663
	345	44.033	50.454	5.512	5.77663
	346	44.033	50.454	5.512	5.77663
	347	44.033	50.454	5.512	5.77663
	348	44.033	50.454	5.512	5.77663
	349	44.033	50.454	5.512	5.77663
	350	44.033	50.454	5.512	5.77663
	351	44.033	50.454	5.512	5.77663
	352	44.033	50.454	5.512	5.77663
	353	44.43	40.021	15.549	5.81785
	354	44.43	40.021	15.549	5.81785
	355	44.815	53.091	2.093	5.82479
	356	39.754	55.687	4.559	5.8276
	357	42.625	50.535	6.839	5.84676
	358	42.334	53.469	4.197	5.85342
	359	42.334	53.469	4.197	5.85697
	360	42.334	53.469	4.197	5.85733
	361	42.334	53.469	4.197	5.85733
	362	42.334	53.469	4.197	5.85848
	363	42.334	53.469	4.197	5.85848
	364	41.075	53.882	5.043	5.85871
	365	41.075	53.882	5.043	5.85871
	366	41.075	53.882	5.043	5.85871
	367	40.582	53.903	5.515	5.86499
	368	40.582	53.903	5.515	5.86499
	369	40.582	53.903	5.515	5.86499
	370	40.582	53.903	5.515	5.86499
	371	40.582	53.903	5.515	5.86499
	372	40.582	53.903	5.515	5.86499
	373	38.832	55.335	5.834	5.86616
	374	43.759	46.922	9.319	5.87493
	375	37.427	57.652	4.921	5.88267
	376	42.737	41.14	16.123	5.89238
	377	45.627	42.418	11.955	5.9102
	378	37.878	43.15	18.973	5.9339
	379	41.017	50.307	8.675	5.93551
	380	41.017	50.307	8.675	5.93551
	381	41.017	50.307	8.675	5.93551
	382	42.312	46.58	11.108	5.9569
	383	41.175	53.857	4.968	5.9625
	384	41.175	53.857	4.968	5.9625
	385	41.175	53.857	4.968	5.9625
	386	41.175	53.857	4.968	5.9625
	387	41.175	53.857	4.968	5.9625
	388	41.175	53.857	4.968	5.9625
	389	41.175	53.857	4.968	5.9625
	390	41.175	53.857	4.968	5.9625
	391	41.175	53.857	4.968	5.9625
	392	41.175	53.857	4.968	5.9625
	393	41.175	53.857	4.968	5.9625
	394	41.175	53.857	4.968	5.9625
	395	39.133	52.327	8.54	5.96421
	396	42.805	46.677	10.518	5.96657
	397	37.299	56.301	6.4	5.98816
	398	37.299	56.301	6.4	5.98816
	399	37.299	56.301	6.4	5.98816
	400	37.299	56.301	6.4	5.98816
	401	37.299	56.301	6.4	5.98816
	402	37.299	56.301	6.4	5.98816
	403	37.299	56.301	6.4	5.99339
	404	39.316	50.921	9.763	6.01291
	405	38.727	52.932	8.341	6.01412
	406	38.727	52.932	8.341	6.01412
	407	38.727	52.932	8.341	6.01412
	408	38.727	52.932	8.341	6.01412
	409	38.727	52.932	8.341	6.01412
	410	38.727	52.932	8.341	6.01412
	411	38.727	52.932	8.341	6.01412
	412	38.727	52.932	8.341	6.01412
	413	38.727	52.932	8.341	6.01412
	414	38.727	52.932	8.341	6.01412
	415	38.727	52.932	8.341	6.01412
	416	38.727	52.932	8.341	6.01412
	417	38.727	52.932	8.341	6.01412
	418	38.727	52.932	8.341	6.01412
	419	38.727	52.932	8.341	6.01412
	420	39.891	49.994	10.115	6.02233
	421	39.891	49.994	10.115	6.02233
	422	38.916	50.447	10.637	6.03668
	423	40.081	42.78	17.138	6.05882
	424	43.116	49.613	7.272	6.06324
	425	34.533	46.612	18.856	6.07257
	426	38.521	49.357	12.122	6.08708
	427	38.521	49.357	12.122	6.08708
	428	38.521	49.357	12.122	6.08708
	429	40.234	54.891	4.874	6.09503
	430	41.866	51.755	6.38	6.10741
	431	41.866	51.755	6.38	6.10741
	432	41.866	51.755	6.38	6.10741
	433	41.866	51.755	6.38	6.10741
	434	41.866	51.755	6.38	6.10741
	435	40.233	41.652	18.116	6.11504
	436	40.233	41.652	18.116	6.11504
	437	40.233	41.652	18.116	6.11504
	438	40.233	41.652	18.116	6.11504
	439	40.233	41.652	18.116	6.11504
	440	40.233	41.652	18.116	6.11504
	441	40.233	41.652	18.116	6.11504
	442	38.022	55.415	6.564	6.12097
	443	36.421	53.492	10.087	6.13963
	444	36.421	53.492	10.087	6.13963
	445	36.421	53.492	10.087	6.13963
	446	41.132	49.309	9.558	6.15429
	447	37.009	51.033	11.959	6.1543
	448	37.009	51.033	11.959	6.1543
	449	37.009	51.033	11.959	6.1543
	450	37.009	51.033	11.959	6.1543
	451	37.009	51.033	11.959	6.1543
	452	37.009	51.033	11.959	6.1543
	453	38.245	51.45	10.306	6.16283
	454	39.228	56.921	3.852	6.19657
	455	36.985	61.348	1.667	6.21769
	456	36.985	61.348	1.667	6.21769
	457	36.985	61.348	1.667	6.21769
	458	36.985	61.348	1.667	6.21769
	459	36.985	61.348	1.667	6.21769
	460	36.985	61.348	1.667	6.21769
	461	36.985	61.348	1.667	6.21769
	462	36.985	61.348	1.667	6.21769
	463	36.985	61.348	1.667	6.21769
	464	36.985	61.348	1.667	6.21769
	465	36.985	61.348	1.667	6.21769
	466	36.985	61.348	1.667	6.21769
	467	36.985	61.348	1.667	6.21769
	468	36.985	61.348	1.667	6.21769
	469	34.594	57.331	8.074	6.21848
	470	38.23	50.479	11.29	6.22261
	471	38.23	50.479	11.29	6.22261
	472	38.23	50.479	11.29	6.22261
	473	38.23	50.479	11.29	6.22261
	474	38.23	50.479	11.29	6.22261
	475	34.664	65.336	0	6.22642
	476	40.636	51.594	7.77	6.23633
	477	37.854	53.214	8.932	6.2511
	478	37.854	53.214	8.932	6.2511
	479	37.854	53.214	8.932	6.2511
	480	37.854	53.214	8.932	6.2511
	481	38.889	54.803	6.309	6.262
	482	37.722	52.483	9.794	6.2641
	483	41.151	49.944	8.906	6.2784
	484	41.63	48.069	10.301	6.28363
	485	36.109	45.322	18.569	6.29957
	486	34.076	65.924	0	6.35892
	487	34.076	65.924	0	6.35892
	488	37.831	53.602	8.567	6.37069
	489	37.831	53.602	8.567	6.37069
	490	37.831	53.602	8.567	6.37069
	491	37.831	53.602	8.567	6.37069
	492	37.831	53.602	8.567	6.37069
	493	39.367	49.548	11.085	6.3747
	494	20.064	68.802	11.134	6.38975
	495	40.502	47.584	11.914	6.39571
	496	36.899	57.357	5.744	6.39718
	497	40.032	49.894	10.075	6.39789
	498	40.032	49.894	10.075	6.39789
	499	40.032	49.894	10.075	6.39789
	500	40.032	49.894	10.075	6.39789
	501	40.032	49.894	10.075	6.39789
	502	40.032	49.894	10.075	6.39789
	503	40.032	49.894	10.075	6.39789
	504	40.032	49.894	10.075	6.39789
	505	40.032	49.894	10.075	6.39789
	506	40.032	49.894	10.075	6.39789
	507	40.032	49.894	10.075	6.39789
	508	40.032	49.894	10.075	6.39789
	509	32.191	47.543	20.266	6.41294
	510	32.191	47.543	20.266	6.41294
	511	32.191	47.543	20.266	6.41294
	512	32.191	47.543	20.266	6.41294
	513	32.191	47.543	20.266	6.41294
	514	32.191	47.543	20.266	6.41294
	515	32.191	47.543	20.266	6.41294
	516	32.191	47.543	20.266	6.41294
	517	36.895	51.922	11.183	6.4204
	518	28.38	71.62	0	6.42057
	519	34.663	51.014	14.323	6.43112
	520	28.954	71.046	0	6.44068
	521	35.623	49.11	15.267	6.44528
	522	39.92	52.875	7.205	6.44895
	523	35.61	52.524	11.866	6.46121
	524	35.002	53.201	11.797	6.50889
	525	35.271	50.456	14.273	6.53594
	526	35.271	50.456	14.273	6.53594
	527	35.271	50.456	14.273	6.53594
	528	35.271	50.456	14.273	6.53594
	529	35.271	50.456	14.273	6.53594
	530	35.271	50.456	14.273	6.53594
	531	35.271	50.456	14.273	6.53594
	532	35.271	50.456	14.273	6.53594
	533	35.271	50.456	14.273	6.53594
	534	35.271	50.456	14.273	6.53594
	535	35.271	50.456	14.273	6.53594
	536	35.271	50.456	14.273	6.53594
	537	33.372	45.342	21.286	6.54275
	538	33.357	53.701	12.942	6.54935
	539	33.357	53.701	12.942	6.54935
	540	33.357	53.701	12.942	6.54935
	541	33.357	53.701	12.942	6.54935
	542	33.357	53.701	12.942	6.54935
	543	31.729	68.271	0	6.56394
	544	35.435	57.853	6.711	6.57332
	545	36.508	50.778	12.714	6.57349
	546	39.039	52.748	8.213	6.57392
	547	35.147	45.926	18.927	6.57518
	548	34.317	46.776	18.907	6.58788
	549	34.317	46.776	18.907	6.58788
	550	32.117	54.244	13.639	6.59423
	551	32.117	54.244	13.639	6.59423
	552	26.179	66.286	7.534	6.61238
	553	37.594	51.186	11.221	6.62999
	554	37.594	51.186	11.221	6.62999
	555	37.594	51.186	11.221	6.62999
	556	37.594	51.186	11.221	6.62999
	557	34.907	58.344	6.749	6.63457
	558	28.57	61.114	10.316	6.66685
	559	29.745	60.875	9.38	6.67501
	560	32.844	53.648	13.508	6.68666
	561	32.844	53.648	13.508	6.68666
	562	32.844	53.648	13.508	6.68666
	563	32.844	53.648	13.508	6.68666
	564	32.844	53.648	13.508	6.68666
	565	32.844	53.648	13.508	6.68666
	566	36.45	56.466	7.084	6.68826
	567	29.919	58.255	11.826	6.69368
	568	35.499	48.037	16.464	6.70816
	569	36.876	51.347	11.777	6.71341
	570	31.708	50.991	17.301	6.72277
	571	31.708	50.991	17.301	6.72277
	572	31.708	50.991	17.301	6.72277
	573	31.708	50.991	17.301	6.72277
	574	35.061	56.693	8.247	6.72867
	575	31.361	61.323	7.316	6.75254
	576	31.361	61.323	7.316	6.75254
	577	31.361	61.323	7.316	6.75554
	578	31.361	61.323	7.316	6.75554
	579	31.361	61.323	7.316	6.75554
	580	28.416	57.25	14.334	6.75581
	581	28.416	57.25	14.334	6.75581
	582	28.416	57.25	14.334	6.75581
	583	28.416	57.25	14.334	6.75581
	584	28.416	57.25	14.334	6.75581
	585	28.416	57.25	14.334	6.75581
	586	28.416	57.25	14.334	6.75581
	587	28.416	57.25	14.334	6.75581
	588	36.836	52.168	10.996	6.76786
	589	27.161	60.192	12.647	6.76791
	590	28.054	64.227	7.719	6.76812
	591	28.054	64.227	7.719	6.76812
	592	28.054	64.227	7.719	6.76812
	593	28.054	64.227	7.719	6.76812
	594	28.054	64.227	7.719	6.76812
	595	28.054	64.227	7.719	6.76812
	596	28.054	64.227	7.719	6.76812
	597	33.26	45.875	20.865	6.76862
	598	33.26	45.875	20.865	6.76862
	599	33.26	45.875	20.865	6.76862
	600	33.26	45.875	20.865	6.76862
	601	33.26	45.875	20.865	6.76862
	602	31.281	65.469	3.251	6.76921
	603	31.281	65.469	3.251	6.76921
	604	31.281	65.469	3.251	6.76921
	605	31.281	65.469	3.251	6.76921
	606	31.281	65.469	3.251	6.76921
	607	30.649	63.424	5.927	6.78594
	608	30.649	63.424	5.927	6.78594
	609	30.649	63.424	5.927	6.78594
	610	30.649	63.424	5.927	6.78594
	611	30.649	63.424	5.927	6.78594
	612	30.649	63.424	5.927	6.78594
	613	30.649	63.424	5.927	6.78594
	614	30.649	63.424	5.927	6.78594
	615	30.649	63.424	5.927	6.78594
	616	30.649	63.424	5.927	6.78594
	617	30.649	63.424	5.927	6.78594
	618	30.649	63.424	5.927	6.78594
	619	30.649	63.424	5.927	6.78594
	620	34.284	52.103	13.613	6.79503
	621	26.857	73.143	0	6.81328
	622	30.915	60.036	9.049	6.85342
	623	33.703	50.282	16.015	6.85981
	624	30.587	53.031	16.382	6.87453
	625	29.646	66.226	4.128	6.88737
	626	29.344	52.823	17.833	6.88871
	627	27.919	72.081	0	6.90424
	628	27.919	72.081	0	6.90424
	629	27.919	72.081	0	6.90424
	630	27.919	72.081	0	6.90424
	631	27.919	72.081	0	6.90424
	632	27.919	72.081	0	6.90424
	633	27.919	72.081	0	6.90424
	634	31.891	51.873	16.235	6.9144
	635	31.891	51.873	16.235	6.9144
	636	31.891	51.873	16.235	6.9144
	637	35.009	46.041	18.95	6.92239
	638	35.009	46.041	18.95	6.92239
	639	27.652	72.348	0	6.9343
	640	27.652	72.348	0	6.9343
	641	22.209	75.659	2.132	6.94506
	642	31.255	53.854	14.89	6.96476
	643	31.255	53.854	14.89	6.96476
	644	31.255	53.854	14.89	6.96476
	645	31.255	53.854	14.89	6.96476
	646	31.255	53.854	14.89	6.96476
	647	31.255	53.854	14.89	6.96476
	648	31.255	53.854	14.89	6.96476
	649	26.84	73.16	0	6.96607
	650	28.849	37.485	33.666	6.96729
	651	28.849	37.485	33.666	6.96729
	652	28.849	37.485	33.666	6.96729
	653	28.849	37.485	33.666	6.96729
	654	28.849	37.485	33.666	6.96729
	655	28.849	37.485	33.666	6.96729
	656	28.849	37.485	33.666	6.96729
	657	28.849	37.485	33.666	6.96729
	658	29.707	63.659	6.634	6.98376
	659	33.769	59.459	6.772	6.98777
	660	36.467	44.62	18.913	6.99864
	661	26.889	63.805	9.306	7.00232
	662	34.737	44.413	20.85	7.00662
	663	26.738	73.262	0	7.00762
	664	26.738	73.262	0	7.00762
	665	26.738	73.262	0	7.00762
	666	28.51	69.303	2.187	7.02573
	667	28.51	69.303	2.187	7.02573
	668	28.51	69.303	2.187	7.02573
	669	29.34	56.967	13.693	7.02996
	670	31.358	48.431	20.21	7.03441
	671	29.863	63.137	7	7.04124
	672	29.863	63.137	7	7.04124
	673	29.863	63.137	7	7.04124
	674	29.863	63.137	7	7.04124
	675	29.863	63.137	7	7.04124
	676	31.586	52.024	16.39	7.04479
	677	31.586	52.024	16.39	7.04479
	678	31.586	52.024	16.39	7.04479
	679	31.586	52.024	16.39	7.04479
	680	31.586	52.024	16.39	7.04479
	681	31.586	52.024	16.39	7.04479
	682	27.738	62.821	9.441	7.04646
	683	31.794	55.031	13.175	7.049
	684	31.794	55.031	13.175	7.049
	685	31.331	52.125	16.544	7.05845
	686	34.34	62.331	3.329	7.06052
	687	34.34	62.331	3.329	7.06052
	688	34.34	62.331	3.329	7.06052
	689	34.34	62.331	3.329	7.06052
	690	34.34	62.331	3.329	7.06052
	691	34.34	62.331	3.329	7.06052
	692	34.34	62.331	3.329	7.06052
	693	34.34	62.331	3.329	7.06052
	694	34.34	62.331	3.329	7.06052
	695	34.34	62.331	3.329	7.06052
	696	34.34	62.331	3.329	7.06052
	697	34.34	62.331	3.329	7.06052
	698	25.714	65.14	9.146	7.06736
	699	25.714	65.14	9.146	7.06736
	700	25.714	65.14	9.146	7.06736
	701	25.714	65.14	9.146	7.06736
	702	25.714	65.14	9.146	7.06736
	703	29.892	52.849	17.26	7.07014
	704	29.892	52.849	17.26	7.07014
	705	29.892	52.849	17.26	7.07014
	706	29.892	52.849	17.26	7.07014
	707	27.128	61.55	11.322	7.12147
	708	27.339	64.101	8.56	7.14671
	709	28.45	57.729	13.821	7.15363
	710	28.45	57.729	13.821	7.15363
	711	28.45	57.729	13.821	7.15363
	712	28.45	57.729	13.821	7.15363
	713	28.45	57.729	13.821	7.15363
	714	26.637	66.137	7.226	7.17148
	715	26.783	67.172	6.045	7.17332
	716	26.783	67.172	6.045	7.17332
	717	28.86	53.863	17.278	7.18206
	718	28.86	53.863	17.278	7.18206
	719	28.86	53.863	17.278	7.18206
	720	28.86	53.863	17.278	7.18206
	721	28.86	53.863	17.278	7.18206
	722	29.358	47.071	23.571	7.18482
	723	30.027	37.874	32.099	7.19095
	724	26.032	51.643	22.324	7.19854
	725	26.032	51.643	22.324	7.19854
	726	26.032	51.643	22.324	7.19854
	727	26.032	51.643	22.324	7.19854
	728	15.158	76.877	7.965	7.22093
	729	31.231	62.215	6.554	7.24804
	730	28.247	59.366	12.387	7.26013
	731	31.169	59.88	8.951	7.27563
	732	23.798	66.215	9.987	7.28003
	733	27.778	54.393	17.829	7.28038
	734	27.778	54.393	17.829	7.28038
	735	27.778	54.393	17.829	7.28038
	736	27.778	54.393	17.829	7.28038
	737	27.778	54.393	17.829	7.28038
	738	30.525	55.823	13.652	7.28502
	739	28.307	48.159	23.534	7.28678
	740	28.307	48.159	23.534	7.28678
	741	28.307	48.159	23.534	7.28678
	742	28.307	48.159	23.534	7.28678
	743	28.307	48.159	23.534	7.28678
	744	28.307	48.159	23.534	7.28678
	745	24.608	67.682	7.71	7.29076
	746	29.617	51.514	18.869	7.33616
	747	29.617	51.514	18.869	7.33616
	748	29.617	51.514	18.869	7.33616
	749	29.617	51.514	18.869	7.33616
	750	29.617	51.514	18.869	7.33616
	751	29.617	51.514	18.869	7.33616
	752	26.52	51.783	21.697	7.34064
	753	26.52	51.783	21.697	7.34064
	754	26.52	51.783	21.697	7.34064
	755	26.52	51.783	21.697	7.34064
	756	26.52	51.783	21.697	7.34064
	757	26.52	51.783	21.697	7.34064
	758	26.52	51.783	21.697	7.34064
	759	26.898	66.239	6.863	7.3451
	760	26.898	66.239	6.863	7.3451
	761	28.375	51.937	19.688	7.35191
	762	28.375	51.937	19.688	7.35191
	763	28.375	51.937	19.688	7.35191
	764	28.375	51.937	19.688	7.35191
	765	28.375	51.937	19.688	7.35191
	766	28.375	51.937	19.688	7.35191
	767	28.375	51.937	19.688	7.35191
	768	27.802	63.399	8.799	7.36234
	769	27.802	63.399	8.799	7.36234
	770	26.594	57.371	16.035	7.40201
	771	27.255	54.333	18.412	7.41299
	772	26.677	64.81	8.513	7.41511
	773	26.677	64.81	8.513	7.41511
	774	26.677	64.81	8.513	7.41511
	775	26.677	64.81	8.513	7.41511
	776	26.677	64.81	8.513	7.41511
	777	26.677	64.81	8.513	7.41511
	778	26.677	64.81	8.513	7.41511
	779	26.011	65.156	8.832	7.42192
	780	26.011	65.156	8.832	7.42192
	781	26.011	65.156	8.832	7.42192
	782	26.011	65.156	8.832	7.42192
	783	26.011	65.156	8.832	7.42192
	784	26.011	65.156	8.832	7.42192
	785	26.011	65.156	8.832	7.42192
	786	26.011	65.156	8.832	7.42192
	787	26.011	65.156	8.832	7.42192
	788	26.011	65.156	8.832	7.42192
	789	20.62	68.875	10.505	7.43325
	790	20.62	68.875	10.505	7.43325
	791	20.62	68.875	10.505	7.43325
	792	20.62	68.875	10.505	7.43325
	793	20.62	68.875	10.505	7.43325
	794	25.328	62.378	12.294	7.43851
	795	24.673	69.388	5.939	7.44882
	796	26.342	58.556	15.102	7.46987
	797	26.342	58.556	15.102	7.46987
	798	26.342	58.556	15.102	7.46987
	799	26.342	58.556	15.102	7.46987
	800	26.342	58.556	15.102	7.46987
	801	27.002	66.393	6.605	7.5005
	802	24.857	60.096	15.047	7.50387
	803	24.857	60.096	15.047	7.50387
	804	22.392	77.608	0	7.53318
	805	21.718	68.086	10.196	7.55246
	806	21.718	68.086	10.196	7.55246
	807	21.718	68.086	10.196	7.55246
	808	21.718	68.086	10.196	7.55246
	809	21.718	68.086	10.196	7.55246
	810	21.718	68.086	10.196	7.55246
	811	21.718	68.086	10.196	7.55246
	812	21.718	68.086	10.196	7.55246
	813	21.718	68.086	10.196	7.55246
	814	21.718	68.086	10.196	7.55246
	815	23.948	52.178	23.874	7.55728
	816	25.478	53.207	21.315	7.56083
	817	25.478	53.207	21.315	7.56083
	818	25.478	53.207	21.315	7.56083
	819	25.478	53.207	21.315	7.56083
	820	24.968	59.838	15.193	7.56422
	821	24.968	59.838	15.193	7.56422
	822	24.968	59.838	15.193	7.56422
	823	19.665	69.772	10.562	7.56429
	824	24.364	66.014	9.622	7.56589
	825	24.075	59.341	16.584	7.56843
	826	18.92	63.93	17.15	7.5726
	827	18.92	63.93	17.15	7.5726
	828	18.92	63.93	17.15	7.5726
	829	18.92	63.93	17.15	7.5726
	830	23.85	54.642	21.508	7.58341
	831	23.85	54.642	21.508	7.58341
	832	23.85	54.642	21.508	7.58341
	833	23.85	54.642	21.508	7.58341
	834	23.85	54.642	21.508	7.58341
	835	21.517	61.727	16.756	7.58433
	836	24.321	60.372	15.307	7.59562
	837	24.321	60.372	15.307	7.59562
	838	24.321	60.372	15.307	7.59562
	839	24.321	60.372	15.307	7.59562
	840	24.321	60.372	15.307	7.59562
	841	21.563	65.97	12.466	7.6354
	842	25.412	57.551	17.036	7.6414
	843	25.412	57.551	17.036	7.6414
	844	25.412	57.551	17.036	7.6414
	845	25.412	57.551	17.036	7.6414
	846	19.872	75.208	4.919	7.66135
	847	26.021	56.887	17.092	7.67413
	848	26.021	56.887	17.092	7.67413
	849	26.021	56.887	17.092	7.67413
	850	26.021	56.887	17.092	7.67413
	851	26.021	56.887	17.092	7.67413
	852	28.446	61.318	10.235	7.68042
	853	29.201	54.011	16.788	7.6896
	854	29.201	54.011	16.788	7.6896
	855	29.201	54.011	16.788	7.6896
	856	29.201	54.011	16.788	7.6896
	857	29.201	54.011	16.788	7.6896
	858	29.201	54.011	16.788	7.6896
	859	20.269	61.38	18.35	7.72004
	860	19.623	63.081	17.296	7.77828
	861	19.623	63.081	17.296	7.77828
	862	19.623	63.081	17.296	7.77828
	863	19.623	63.081	17.296	7.77828
	864	19.623	63.081	17.296	7.77828
	865	19.623	63.081	17.296	7.77828
	866	19.623	63.081	17.296	7.77828
	867	19.623	63.081	17.296	7.77828
	868	19.623	63.081	17.296	7.77828
	869	19.623	63.081	17.296	7.77828
	870	19.623	63.081	17.296	7.77828
	871	19.623	63.081	17.296	7.77828
	872	26.612	62.025	11.363	7.78716
	873	22.43	63.534	14.036	7.78962
	874	22.43	63.534	14.036	7.78962
	875	22.43	63.534	14.036	7.78962
	876	22.43	63.534	14.036	7.78962
	877	22.43	63.534	14.036	7.78962
	878	22.43	63.534	14.036	7.78962
	879	22.43	63.534	14.036	7.78962
	880	22.43	63.534	14.036	7.78962
	881	22.43	63.534	14.036	7.78962
	882	22.43	63.534	14.036	7.78962
	883	22.43	63.534	14.036	7.78962
	884	22.43	63.534	14.036	7.78962
	885	22.43	63.534	14.036	7.78962
	886	22.43	63.534	14.036	7.78962
	887	22.43	63.534	14.036	7.78962
	888	22.43	63.534	14.036	7.78962
	889	22.43	63.534	14.036	7.78962
	890	22.43	63.534	14.036	7.78962
	891	17.263	62.2	20.537	7.79382
	892	17.263	62.2	20.537	7.79382
	893	17.263	62.2	20.537	7.79382
	894	17.263	62.2	20.537	7.79382
	895	24.139	67.315	8.546	7.79694
	896	22.154	75.821	2.024	7.79733
	897	22.154	75.821	2.024	7.79733
	898	22.154	75.821	2.024	7.79733
	899	22.154	75.821	2.024	7.79733
	900	22.154	75.821	2.024	7.79733
	901	22.154	75.821	2.024	7.79733
	902	22.154	75.821	2.024	7.79733
	903	22.154	75.821	2.024	7.79733
	904	22.154	75.821	2.024	7.79733
	905	22.154	75.821	2.024	7.79733
	906	22.154	75.821	2.024	7.79733
	907	22.154	75.821	2.024	7.79733
	908	22.154	75.821	2.024	7.79733
	909	22.154	75.821	2.024	7.79733
	910	22.154	75.821	2.024	7.79733
	911	22.154	75.821	2.024	7.79733
	912	22.154	75.821	2.024	7.79733
	913	22.154	75.821	2.024	7.79733
	914	22.154	75.821	2.024	7.79733
	915	22.154	75.821	2.024	7.79733
	916	22.747	74.169	3.084	7.80444
	917	22.747	74.169	3.084	7.80444
	918	21.871	61.661	16.468	7.8202
	919	21.871	61.661	16.468	7.8202
	920	21.871	61.661	16.468	7.8202
	921	21.871	61.661	16.468	7.8202
	922	21.871	61.661	16.468	7.8202
	923	16.056	59.228	24.716	7.82152
	924	29.811	66.743	3.446	7.82371
	925	15.547	61.024	23.429	7.82871
	926	23.805	66.737	9.458	7.83201
	927	23.805	66.737	9.458	7.83201
	928	23.805	66.737	9.458	7.83201
	929	23.805	66.737	9.458	7.83201
	930	23.805	66.737	9.458	7.83201
	931	22.971	69.946	7.083	7.83211
	932	23.066	68.453	8.48	7.8597
	933	23.853	76.147	0	7.87048
	934	24.714	60.007	15.279	7.87065
	935	21.1	78.9	0	7.87084
	936	21.1	78.9	0	7.87084
	937	24.785	55.342	19.874	7.9085
	938	24.785	55.342	19.874	7.9085
	939	24.785	55.342	19.874	7.9085
	940	24.785	55.342	19.874	7.9085
	941	24.785	55.342	19.874	7.9085
	942	20.032	61.056	18.912	7.91443
	943	20.032	61.056	18.912	7.91443
	944	20.032	61.056	18.912	7.91443
	945	20.032	61.056	18.912	7.91443
	946	20.032	61.056	18.912	7.91443
	947	21.461	67.766	10.773	7.92883
	948	21.461	67.766	10.773	7.92883
	949	21.461	67.766	10.773	7.92883
	950	21.461	67.766	10.773	7.92883
	951	21.461	67.766	10.773	7.92883
	952	21.461	67.766	10.773	7.92883
	953	21.461	67.766	10.773	7.92883
	954	21.461	67.766	10.773	7.92883
	955	21.461	67.766	10.773	7.92883
	956	21.461	67.766	10.773	7.92883
	957	21.461	67.766	10.773	7.92883
	958	21.461	67.766	10.773	7.92883
	959	21.461	67.766	10.773	7.92883
	960	25.236	61.463	13.301	7.93159
	961	22.036	50.156	27.807	7.94167
	962	24.092	57.221	18.687	7.94595
	963	24.092	57.221	18.687	7.94595
	964	24.092	57.221	18.687	7.94595
	965	24.092	57.221	18.687	7.94595
	966	15.393	57.829	26.778	7.95415
	967	22.358	65.069	12.573	7.96039
	968	21.348	56.438	22.215	7.96469
	969	21.348	56.438	22.215	7.96469
	970	21.348	56.438	22.215	7.96469
	971	21.348	56.438	22.215	7.96469
	972	21.348	56.438	22.215	7.96469
	973	20.769	55.277	23.954	7.96741
	974	20.769	55.277	23.954	7.96741
	975	20.769	55.277	23.954	7.96741
	976	20.769	55.277	23.954	7.96741
	977	20.769	55.277	23.954	7.96741
	978	24.389	55.515	20.096	7.97191
	979	24.389	55.515	20.096	7.97191
	980	24.389	55.515	20.096	7.97191
	981	24.389	55.515	20.096	7.97191
	982	24.389	55.515	20.096	7.97191
	983	17.518	71.168	11.314	7.97643
	984	18.601	70.335	11.064	7.97908
	985	18.601	70.335	11.064	7.97908
	986	18.601	70.335	11.064	7.97908
	987	18.601	70.335	11.064	7.97908
	988	18.601	70.335	11.064	7.97908
	989	15.712	53.126	31.163	7.98328
	990	22.544	63.93	13.527	7.99382
	991	21.205	60.934	17.862	8.03791
	992	21.205	60.934	17.862	8.03791
	993	21.205	60.934	17.862	8.03791
	994	21.205	60.934	17.862	8.03791
	995	21.205	60.934	17.862	8.03791
	996	21.205	60.934	17.862	8.03791
	997	14.567	83.561	1.872	8.04118
	998	26.011	65.156	8.832	8.04782
	999	26.011	65.156	8.832	8.04782
	1000	26.011	65.156	8.832	8.04782
	1001	26.011	65.156	8.832	8.04782
	1002	26.011	65.156	8.832	8.04782
	1003	26.011	65.156	8.832	8.04782
	1004	26.011	65.156	8.832	8.04782
	1005	26.011	65.156	8.832	8.04782
	1006	22.114	60.583	17.303	8.05066
	1007	23.882	69.078	7.039	8.05756
	1008	26.012	73.988	0	8.05773
	1009	21.022	58.441	20.537	8.06459
	1010	21.022	58.441	20.537	8.06459
	1011	21.022	58.441	20.537	8.06459
	1012	21.022	58.441	20.537	8.06459
	1013	16.205	63.416	20.378	8.07993
	1014	16.205	63.416	20.378	8.07993
	1015	16.205	63.416	20.378	8.07993
	1016	16.205	63.416	20.378	8.07993
	1017	16.205	63.416	20.378	8.07993
	1018	16.205	63.416	20.378	8.07993
	1019	18.26	65.301	16.439	8.08029
	1020	11.076	88.924	0	8.09162
	1021	11.076	88.924	0	8.09162
	1022	11.076	88.924	0	8.09162
	1023	11.076	88.924	0	8.09162
	1024	11.076	88.924	0	8.09162
	1025	11.076	88.924	0	8.09162
	1026	11.076	88.924	0	8.09162
	1027	11.076	88.924	0	8.09162
	1028	11.076	88.924	0	8.09162
	1029	11.076	88.924	0	8.09162
	1030	13.352	86.648	0	8.10285
	1031	13.352	86.648	0	8.10285
	1032	20.892	63.32	15.788	8.12694
	1033	21.052	70.28	8.668	8.12748
	1034	23.1	60.04	16.859	8.13168
	1035	18.34	75.125	6.535	8.13814
	1036	18.34	75.125	6.535	8.13814
	1037	20.892	63.32	15.788	8.13863
	1038	14.475	73.349	12.176	8.15457
	1039	14.475	73.349	12.176	8.15457
	1040	14.475	73.349	12.176	8.15457
	1041	14.475	73.349	12.176	8.15457
	1042	14.475	73.349	12.176	8.15457
	1043	13.026	53.09	33.884	8.19597
	1044	13.026	53.09	33.884	8.19597
	1045	13.026	53.09	33.884	8.19597
	1046	13.026	53.09	33.884	8.19597
	1047	13.026	53.09	33.884	8.19597
	1048	13.026	53.09	33.884	8.19597
	1049	13.026	53.09	33.884	8.19597
	1050	13.026	53.09	33.884	8.19597
	1051	13.026	53.09	33.884	8.19597
	1052	21.175	53.552	25.273	8.21489
	1053	16.205	68.258	15.537	8.22345
	1054	18.876	56.432	24.692	8.23753
	1055	18.876	56.432	24.692	8.23753
	1056	18.876	56.432	24.692	8.23753
	1057	18.876	56.432	24.692	8.23753
	1058	18.876	56.432	24.692	8.23753
	1059	12.169	87.831	0	8.24169
	1060	14.27	83.683	2.047	8.24341
	1061	14.27	83.683	2.047	8.24341
	1062	14.27	83.683	2.047	8.24341
	1063	14.27	83.683	2.047	8.24341
	1064	14.27	83.683	2.047	8.24341
	1065	14.27	83.683	2.047	8.24341
	1066	14.27	83.683	2.047	8.24341
	1067	14.27	83.683	2.047	8.24341
	1068	14.27	83.683	2.047	8.24341
	1069	14.27	83.683	2.047	8.24341
	1070	14.27	83.683	2.047	8.24341
	1071	14.27	83.683	2.047	8.24341
	1072	14.27	83.683	2.047	8.24341
	1073	20.756	67.222	12.022	8.25757
	1074	19.688	56.193	24.119	8.28053
	1075	19.688	56.193	24.119	8.28053
	1076	19.688	56.193	24.119	8.28053
	1077	19.688	56.193	24.119	8.28053
	1078	11.984	71.789	16.227	8.2967
	1079	14.63	74.22	11.15	8.29712
	1080	14.63	74.22	11.15	8.29712
	1081	14.63	74.22	11.15	8.29712
	1082	14.63	74.22	11.15	8.30134
	1083	14.63	74.22	11.15	8.30134
	1084	14.63	74.22	11.15	8.30134
	1085	14.63	74.22	11.15	8.30134
	1086	14.63	74.22	11.15	8.30134
	1087	14.63	74.22	11.15	8.30134
	1088	14.63	74.22	11.15	8.30134
	1089	14.63	74.22	11.15	8.30134
	1090	14.63	74.22	11.15	8.30134
	1091	14.63	74.22	11.15	8.30134
	1092	14.63	74.22	11.15	8.30134
	1093	14.63	74.22	11.15	8.30134
	1094	14.63	74.22	11.15	8.30134
	1095	14.63	74.22	11.15	8.30134
	1096	14.63	74.22	11.15	8.30134
	1097	14.63	74.22	11.15	8.30134
	1098	14.63	74.22	11.15	8.30134
	1099	14.63	74.22	11.15	8.30134
	1100	14.63	74.22	11.15	8.30134
	1101	14.63	74.22	11.15	8.30134
	1102	14.63	74.22	11.15	8.30134
	1103	14.63	74.22	11.15	8.30134
	1104	14.846	80.36	4.794	8.31923
	1105	14.846	80.36	4.794	8.31923
	1106	11.96	88.04	0	8.32067
	1107	9.869	90.131	0	8.32521
	1108	17.851	59.092	23.058	8.33836
	1109	17.851	59.092	23.058	8.33836
	1110	17.851	59.092	23.058	8.33836
	1111	17.851	59.092	23.058	8.33836
	1112	17.851	59.092	23.058	8.33836
	1113	17.851	59.092	23.058	8.33836
	1114	17.851	59.092	23.058	8.33836
	1115	17.25	67.117	15.632	8.3443
	1116	26.333	54.703	18.964	8.34497
	1117	26.333	54.703	18.964	8.34497
	1118	26.333	54.703	18.964	8.34497
	1119	26.333	54.703	18.964	8.34497
	1120	26.333	54.703	18.964	8.34497
	1121	22.27	70.815	6.916	8.35006
	1122	15.413	67.084	17.503	8.38417
	1123	20.208	54.568	25.224	8.3932
	1124	22.63	53.978	23.392	8.40008
	1125	22.63	53.978	23.392	8.40008
	1126	22.63	53.978	23.392	8.40008
	1127	22.63	53.978	23.392	8.40008
	1128	17.812	54.966	27.222	8.40181
	1129	17.812	54.966	27.222	8.40181
	1130	17.812	54.966	27.222	8.40181
	1131	17.812	54.966	27.222	8.40181
	1132	10.332	56.441	33.227	8.41337
	1133	10.332	56.441	33.227	8.41337
	1134	10.332	56.441	33.227	8.41337
	1135	10.332	56.441	33.227	8.41337
	1136	10.332	56.441	33.227	8.41337
	1137	16.046	57.321	26.633	8.42109
	1138	16.046	57.321	26.633	8.42109
	1139	16.046	57.321	26.633	8.42109
	1140	16.046	57.321	26.633	8.42109
	1141	19.47	54.243	26.287	8.44184
	1142	19.47	54.243	26.287	8.44184
	1143	19.47	54.243	26.287	8.44184
	1144	19.47	54.243	26.287	8.44184
	1145	19.47	54.243	26.287	8.44184
	1146	19.47	54.243	26.287	8.44184
	1147	10.981	88.822	0.196	8.461
	1148	10.981	88.822	0.196	8.461
	1149	10.981	88.822	0.196	8.461
	1150	10.981	88.822	0.196	8.461
	1151	10.981	88.822	0.196	8.461
	1152	10.981	88.822	0.196	8.461
	1153	10.981	88.822	0.196	8.461
	1154	10.981	88.822	0.196	8.461
	1155	10.981	88.822	0.196	8.461
	1156	10.981	88.822	0.196	8.461
	1157	10.981	88.822	0.196	8.461
	1158	10.981	88.822	0.196	8.461
	1159	15.183	84.817	0	8.46591
	1160	15.183	84.817	0	8.46591
	1161	15.183	84.817	0	8.46591
	1162	15.183	84.817	0	8.46591
	1163	15.183	84.817	0	8.46591
	1164	15.183	84.817	0	8.46591
	1165	16.932	71.242	11.826	8.47489
	1166	16.932	71.242	11.826	8.47489
	1167	16.932	71.242	11.826	8.47489
	1168	16.932	71.242	11.826	8.47489
	1169	9.329	75.018	15.653	8.47964
	1170	32.78	50.83	16.391	8.51462
	1171	20.33	68.78	10.89	8.55078
	1172	18.11	53.072	28.818	8.58196
	1173	18.11	53.072	28.818	8.58196
	1174	18.11	53.072	28.818	8.58196
	1175	18.11	53.072	28.818	8.58196
	1176	18.11	53.072	28.818	8.58196
	1177	16.833	75.404	7.763	8.58423
	1178	16.833	75.404	7.763	8.58423
	1179	16.833	75.404	7.763	8.58423
	1180	16.833	75.404	7.763	8.58423
	1181	16.833	75.404	7.763	8.58423
	1182	16.833	75.404	7.763	8.58423
	1183	16.833	75.404	7.763	8.58423
	1184	16.833	75.404	7.763	8.58423
	1185	16.833	75.404	7.763	8.58423
	1186	16.833	75.404	7.763	8.58423
	1187	16.833	75.404	7.763	8.58423
	1188	16.833	75.404	7.763	8.58423
	1189	16.833	75.404	7.763	8.58423
	1190	16.833	75.404	7.763	8.58423
	1191	16.833	75.404	7.763	8.58423
	1192	18.158	55.97	25.872	8.58566
	1193	18.158	55.97	25.872	8.58566
	1194	18.158	55.97	25.872	8.58566
	1195	18.158	55.97	25.872	8.58566
	1196	18.158	55.97	25.872	8.58566
	1197	18.158	55.97	25.872	8.58566
	1198	14.496	74.878	10.626	8.59194
	1199	14.015	65.456	20.529	8.59262
	1200	10.974	38.2	50.826	8.63604
	1201	7.455	87.35	5.195	8.63727
	1202	8.686	91.314	0	8.6943
	1203	18.742	63.125	18.133	8.69967
	1204	10.732	73.857	15.41	8.70454
	1205	10.732	73.857	15.41	8.70454
	1206	10.732	73.857	15.41	8.70454
	1207	10.732	73.857	15.41	8.70454
	1208	10.732	73.857	15.41	8.70454
	1209	10.732	73.857	15.41	8.70454
	1210	10.732	73.857	15.41	8.70454
	1211	11.252	75.284	13.464	8.7264
	1212	11.252	75.284	13.464	8.7264
	1213	11.252	75.284	13.464	8.7264
	1214	11.252	75.284	13.464	8.7264
	1215	11.252	75.284	13.464	8.7264
	1216	11.407	75.153	13.441	8.74019
	1217	9.975	69.619	20.406	8.74631
	1218	9.975	69.619	20.406	8.74631
	1219	9.975	69.619	20.406	8.74631
	1220	13.521	74.852	11.626	8.7633
	1221	13.521	74.852	11.626	8.7633
	1222	11.995	74.587	13.417	8.77257
	1223	11.995	74.587	13.417	8.77257
	1224	11.995	74.587	13.417	8.77257
	1225	11.995	74.587	13.417	8.77257
	1226	11.995	74.587	13.417	8.77257
	1227	11.995	74.587	13.417	8.77257
	1228	11.995	74.587	13.417	8.77257
	1229	11.995	74.587	13.417	8.77257
	1230	11.995	74.587	13.417	8.77257
	1231	11.995	74.587	13.417	8.77257
	1232	11.995	74.587	13.417	8.77257
	1233	14.031	57.284	28.686	8.7836
	1234	16.313	53.409	30.278	8.7865
	1235	16.313	53.409	30.278	8.7865
	1236	16.313	53.409	30.278	8.7865
	1237	16.313	53.409	30.278	8.7865
	1238	14.454	85.546	0	8.79903
	1239	14.454	85.546	0	8.79903
	1240	14.454	85.546	0	8.79903
	1241	14.454	85.546	0	8.79903
	1242	14.454	85.546	0	8.79903
	1243	14.454	85.546	0	8.79903
	1244	12.638	58.32	29.043	8.81277
	1245	12.638	58.32	29.043	8.81277
	1246	12.638	58.32	29.043	8.81277
	1247	12.638	58.32	29.043	8.81277
	1248	12.638	58.32	29.043	8.81277
	1249	12.638	58.32	29.043	8.81277
	1250	14.8	74.157	11.042	8.81718
	1251	14.8	74.157	11.042	8.81718
	1252	14.8	74.157	11.042	8.81718
	1253	14.8	74.157	11.042	8.81718
	1254	14.8	74.157	11.042	8.81718
	1255	14.8	74.157	11.042	8.81718
	1256	14.8	74.157	11.042	8.81718
	1257	14.8	74.157	11.042	8.81718
	1258	14.8	74.157	11.042	8.81718
	1259	10.392	76.013	13.594	8.8467
	1260	10.392	76.013	13.594	8.8467
	1261	10.392	76.013	13.594	8.8467
	1262	10.392	76.013	13.594	8.8467
	1263	13.311	56.677	30.012	8.85391
	1264	8.651	87.68	3.669	8.86258
	1265	9.099	75.209	15.692	8.86777
	1266	15.788	76.475	7.737	8.8711
	1267	15.788	76.475	7.737	8.8711
	1268	15.788	76.475	7.737	8.8711
	1269	16.286	52.679	31.035	8.87577
	1270	16.286	52.679	31.035	8.87577
	1271	12.051	69.668	18.281	8.88122
	1272	11.567	72.527	15.906	8.89919
	1273	11.567	72.527	15.906	8.89919
	1274	11.567	72.527	15.906	8.89919
	1275	11.567	72.527	15.906	8.90945
	1276	11.567	72.527	15.906	8.90945
	1277	11.567	72.527	15.906	8.90945
	1278	11.567	72.527	15.906	8.90945
	1279	11.567	72.527	15.906	8.90945
	1280	11.567	72.527	15.906	8.90945
	1281	11.567	72.527	15.906	8.90945
	1282	11.567	72.527	15.906	8.90945
	1283	11.567	72.527	15.906	8.90945
	1284	11.567	72.527	15.906	8.90945
	1285	11.567	72.527	15.906	8.90945
	1286	11.567	72.527	15.906	8.90945
	1287	11.076	88.924	0	8.92462
	1288	11.076	88.924	0	8.92462
	1289	11.076	88.924	0	8.92462
	1290	11.076	88.924	0	8.92462
	1291	11.076	88.924	0	8.92462
	1292	12.893	87.107	0	8.95985
	1293	2.136	68.569	29.295	8.97118
	1294	4.779	72.523	22.698	8.97142
	1295	10.824	75.647	13.529	8.97152
	1296	10.824	75.647	13.529	8.97152
	1297	10.824	75.647	13.529	8.97152
	1298	10.824	75.647	13.529	8.97152
	1299	10.824	75.647	13.529	8.97152
	1300	10.824	75.647	13.529	8.97152
	1301	8.511	91.489	0	8.97648
	1302	8.511	91.489	0	8.97648
	1303	11.972	79.57	8.458	8.98369
	1304	15.959	47.992	36.049	8.99072
	1305	12.572	75.807	11.621	9.00389
	1306	10.914	58.914	30.172	9.00575
	1307	10.914	58.914	30.172	9.00575
	1308	10.914	58.914	30.172	9.00575
	1309	10.914	58.914	30.172	9.00575
	1310	10.914	58.914	30.172	9.00575
	1311	10.914	58.914	30.172	9.00575
	1312	10.914	58.914	30.172	9.00575
	1313	10.914	58.914	30.172	9.00575
	1314	11.099	86.696	2.204	9.00758
	1315	11.972	79.57	8.458	9.01126
	1316	13.446	78.586	7.968	9.02301
	1317	6.212	93.788	0	9.06143
	1318	12.395	79.633	7.972	9.07713
	1319	12.395	79.633	7.972	9.07713
	1320	12.395	79.633	7.972	9.07713
	1321	11.159	79.474	9.367	9.08072
	1322	7.133	68.401	24.466	9.08081
	1323	7.133	68.401	24.466	9.08081
	1324	7.133	68.401	24.466	9.08081
	1325	7.133	68.401	24.466	9.08081
	1326	7.133	68.401	24.466	9.08081
	1327	14.286	50.617	35.096	9.08364
	1328	14.286	50.617	35.096	9.08364
	1329	14.286	50.617	35.096	9.08364
	1330	14.286	50.617	35.096	9.08364
	1331	14.286	50.617	35.096	9.08364
	1332	14.286	50.617	35.096	9.08364
	1333	14.286	50.617	35.096	9.08364
	1334	14.286	50.617	35.096	9.08364
	1335	14.286	50.617	35.096	9.08364
	1336	7.32	86.25	6.43	9.08775
	1337	7.32	86.25	6.43	9.08775
	1338	7.32	86.25	6.43	9.08775
	1339	7.32	86.25	6.43	9.08775
	1340	7.32	86.25	6.43	9.08775
	1341	7.32	86.25	6.43	9.08775
	1342	7.32	86.25	6.43	9.08775
	1343	7.32	86.25	6.43	9.08775
	1344	7.32	86.25	6.43	9.08775
	1345	15.297	55.126	29.577	9.09962
	1346	15.297	55.126	29.577	9.09962
	1347	15.297	55.126	29.577	9.09962
	1348	15.297	55.126	29.577	9.09962
	1349	9.543	81.193	9.264	9.10806
	1350	11.159	79.474	9.367	9.13517
	1351	11.159	79.474	9.367	9.13517
	1352	11.159	79.474	9.367	9.13517
	1353	11.159	79.474	9.367	9.13517
	1354	15.985	32.485	51.53	9.14703
	1355	15.985	32.485	51.53	9.14703
	1356	15.985	32.485	51.53	9.14703
	1357	15.985	32.485	51.53	9.14703
	1358	15.985	32.485	51.53	9.14703
	1359	15.985	32.485	51.53	9.14703
	1360	15.985	32.485	51.53	9.14703
	1361	15.985	32.485	51.53	9.14703
	1362	15.985	32.485	51.53	9.14703
	1363	15.985	32.485	51.53	9.14703
	1364	15.985	32.485	51.53	9.14703
	1365	15.985	32.485	51.53	9.14703
	1366	13.88	49.179	36.941	9.20023
	1367	13.88	49.179	36.941	9.20023
	1368	13.88	49.179	36.941	9.20023
	1369	13.88	49.179	36.941	9.20023
	1370	13.88	49.179	36.941	9.20023
	1371	13.88	49.179	36.941	9.20023
	1372	13.88	49.179	36.941	9.20023
	1373	13.88	49.179	36.941	9.20023
	1374	13.88	49.179	36.941	9.20023
	1375	10.52	75.48	13.999	9.23077
	1376	9.814	64.885	25.301	9.25183
	1377	5.09	94.91	0	9.25475
	1378	10.918	62.854	26.229	9.2551
	1379	8.008	83.163	8.829	9.26508
	1380	7.401	60.265	32.334	9.32829
	1381	7.401	60.265	32.334	9.32829
	1382	4.105	76.692	19.202	9.36393
	1383	8.495	86.773	4.732	9.39312
	1384	8.495	86.773	4.732	9.39312
	1385	8.495	86.773	4.732	9.39312
	1386	8.495	86.773	4.732	9.39312
	1387	8.495	86.773	4.732	9.39312
	1388	13.599	78.205	8.196	9.40211
	1389	4.294	62.287	33.419	9.43367
	1390	4.294	62.287	33.419	9.43367
	1391	4.294	62.287	33.419	9.43367
	1392	4.294	62.287	33.419	9.43367
	1393	13.21	76.752	10.039	9.46469
	1394	13.21	76.752	10.039	9.46469
	1395	13.21	76.752	10.039	9.46469
	1396	13.21	76.752	10.039	9.46469
	1397	13.21	76.752	10.039	9.46469
	1398	13.21	76.752	10.039	9.46469
	1399	13.21	76.752	10.039	9.46469
	1400	13.21	76.752	10.039	9.46469
	1401	13.21	76.752	10.039	9.46469
	1402	13.21	76.752	10.039	9.46469
	1403	2.054	93.106	4.84	9.5215
	1404	7.226	88.811	3.963	9.53014
	1405	7.226	88.811	3.963	9.53014
	1406	7.226	88.811	3.963	9.53014
	1407	7.226	88.811	3.963	9.53014
	1408	7.226	88.811	3.963	9.53014
	1409	7.226	88.811	3.963	9.53014
	1410	2.832	91.87	5.298	9.53797
	1411	3.953	59.071	36.976	9.55816
	1412	3.953	59.071	36.976	9.55816
	1413	4.017	62.467	33.516	9.61284
	1414	5.543	71.941	22.516	9.62529
	1415	7.65	92.35	0	9.72963
	1416	7.65	92.35	0	9.72963
	1417	7.65	92.35	0	9.72963
	1418	7.65	92.35	0	9.72963
	1419	7.65	92.35	0	9.72963
	1420	5.673	80.088	14.239	9.77845
	1421	5.282	87.63	7.088	9.78423
	1422	5.282	87.63	7.088	9.78423
	1423	5.282	87.63	7.088	9.78423
	1424	5.282	87.63	7.088	9.78423
	1425	5.282	87.63	7.088	9.78423
	1426	5.282	87.63	7.088	9.78423
	1427	8.14	84.513	7.347	9.8069
	1428	8.14	84.513	7.347	9.8069
	1429	8.14	84.513	7.347	9.8069
	1430	8.14	84.513	7.347	9.8069
	1431	14.94	56.678	28.382	9.87003
	1432	5.396	78.272	16.332	9.91051
	1433	5.396	78.272	16.332	9.91051
	1434	5.396	78.272	16.332	9.91051
	1435	1.823	86.92	11.257	9.95802
	1436	7.913	61.36	30.727	10.1087
	1437	7.913	61.36	30.727	10.1087
	1438	7.913	61.36	30.727	10.1087
	1439	7.913	61.36	30.727	10.1087
	1440	1.881	87.059	11.06	10.1976
	1441	1.881	87.059	11.06	10.1976
	1442	1.881	87.059	11.06	10.1976
	1443	1.881	87.059	11.06	10.1976
	1444	1.881	87.059	11.06	10.1976
	1445	1.881	87.059	11.06	10.1976
	1446	1.881	87.059	11.06	10.1976
	1447	1.881	87.059	11.06	10.1976
	1448	1.881	87.059	11.06	10.1976
	1449	1.881	87.059	11.06	10.1976
	1450	1.881	87.059	11.06	10.1976
	1451	4.561	62.306	33.133	10.3022
	1452	1.576	70.884	27.54	10.317
	1453	0.296	92.102	7.602	10.8092
	1454	2.081	81.015	16.904	10.8259
	1455	4.441	63.673	31.885	10.8994
	1456	2.095	11.352	86.553	11.2527
	1457	1.693	4.537	93.77	14.4617

## Sheet: Fig.1b
Fig.1 b		Single truck			Combo truck
	Decreasing rates	Counts	Frequencies	Cumulative percent (%)	Counts	Frequencies	Cumulative percent (%)
	6.1	0	0	0	0	0	0
	6.3	0	0	0	0	0	0
	6.5	0	0	0	1	0.000690608	0.07536
	6.7	0	0	0	0	0	0.07536
	6.9	0	0	0	0	0	0.07536
	7.1	0	0	0	0	0	0.07536
	7.3	1	0.000690608	0.06906	1	0.000690608	0.15072
	7.5	0	0	0.06906	0	0	0.15072
	7.7	0	0	0.06906	0	0	0.15072
	7.9	0	0	0.06906	0	0	0.15072
	8.1	1	0.000690608	0.13812	0	0	0.15072
	8.3	10	0.00690608	0.82873	1	0.000690608	0.22607
	8.5	3	0.00207182	1.03591	0	0	0.22607
	8.7	13	0.0089779	1.9337	12	0.00828729	1.13037
	8.9	24	0.0165746	3.59116	0	0	1.13037
	9.1	75	0.0517956	8.77072	0	0	1.13037
	9.3	116	0.0801105	16.7818	1	0.000690608	1.20573
	9.5	242	0.167127	33.4945	2	0.00138122	1.35644
	9.7	282	0.194751	52.9696	12	0.00828729	2.26074
	9.9	262	0.180939	71.0635	0	0	2.26074
	10.1	186	0.128453	83.9088	0	0	2.26074
	10.3	117	0.0808011	91.989	5	0.00345304	2.63753
	10.5	57	0.0393646	95.9254	9	0.00621547	3.31575
	10.7	30	0.0207182	97.9972	14	0.00966851	4.37076
	10.9	25	0.0172652	99.7238	18	0.0124309	5.7272
	11.1	3	0.00207182	99.9309	14	0.00966851	6.78222
	11.3	1	0.000690608	100	3	0.00207182	7.00829
	11.5	0	0	100	29	0.0200276	9.19367
	11.7	0	0	100	39	0.0269337	12.1326
	11.9	0	0	100	64	0.0441989	16.9555
	12.1	0	0	100	88	0.0607735	23.587
	12.3	0	0	100	98	0.0676796	30.9721
	12.5	0	0	100	138	0.0953039	41.3715
	12.7	0	0	100	126	0.0870166	50.8666
	12.9	0	0	100	122	0.0842541	60.0603
	13.1	0	0	100	131	0.0904696	69.9322
	13.3	0	0	100	100	0.0690608	77.468
	13.5	0	0	100	68	0.0469613	82.5923
	13.7	0	0	100	54	0.0372928	86.6616
	13.9	0	0	100	15	0.0103591	87.792
	14.1	0	0	100	40	0.0276243	90.8063
	14.3	0	0	100	29	0.0200276	92.9917
	14.5	0	0	100	9	0.00621547	93.6699
	14.7	0	0	100	25	0.0172652	95.5539
	14.9	0	0	100	16	0.0110497	96.7596
	15.1	0	0	100	18	0.0124309	98.1161
	15.3	0	0	100	2	0.00138122	98.2668
	15.5	0	0	100	3	0.00207182	98.4928
	15.7	0	0	100	6	0.00414365	98.945
	15.9	0	0	100	4	0.00276243	99.2464
	16.1	0	0	100	1	0.000690608	99.3218
	16.3	0	0	100	0	0	99.3218
	16.5	0	0	100	2	0.00138122	99.4725
	16.7	0	0	100	5	0.00345304	99.8493
	16.9	0	0	100	1	0.000690608	99.9246
	17.1	0	0	100	0	0	99.9246
	17.3	0	0	100	0	0	99.9246
	17.5	0	0	100	1	0.000690608	100
	17.7	0	0	100	0	0	100
	17.9	0	0	100	0	0	100
	18.1	0	0	100	0	0	100
	18.3	0	0	100	0	0	100
	18.5	0	0	100	0	0	100
	18.7	0	0	100	0	0	100
	18.9	0	0	100	0	0	100
	19.1	0	0	100	0	0	100
	19.3	0	0	100	0	0	100
	19.5	0	0	100	0	0	100
	19.7	0	0	100	0	0	100
	19.9	0	0	100	0	0	100

## Sheet: Fig.1c
Fig.1 c	Truck portions (%)	Raw data_decreasing rates (%)	Truck portions	Fitted data_decreasing rates of single- & combo-truck emissions (%)	Fitted data_decreasing rates contributed by single truck
	0.695	0.64936	0.695	0.95298	0.93425
	3.123	1.52598	3.123	2.05977	1.869
	3.347	1.55617	3.347	2.13456	1.92995
	3.475	1.90241	3.475	2.17604	1.96366
	4.188	2.41701	4.188	2.39479	2.14038
	4.687	1.47985	4.687	2.53714	2.25451
	4.912	1.98934	4.912	2.59894	2.30385
	4.912	1.98934	4.969	2.61421	2.31603
	4.969	2.22362	4.971	2.61495	2.31661
	4.971	1.9611	5.059	2.63857	2.33544
	5.059	2.24086	5.289	2.6994	2.38382
	5.289	2.32725	5.326	2.70901	2.39145
	5.326	3.10989	5.473	2.74718	2.42174
	5.473	3.0648	5.483	2.74975	2.42378
	5.483	1.83108	5.705	2.80636	2.46863
	5.705	2.44629	5.776	2.8242	2.48274
	5.776	2.07962	6.315	2.95643	2.58708
	6.315	3.66855	6.32	2.95763	2.58802
	6.315	3.66855	6.36	2.96741	2.59572
	6.315	3.66855	6.377	2.97147	2.59892
	6.32	2.23776	6.573	3.01781	2.63535
	6.36	2.89794	6.652	3.03649	2.65002
	6.377	4.32588	6.767	3.06332	2.67108
	6.573	2.69101	6.785	3.06738	2.67426
	6.652	2.92942	6.997	3.11631	2.71261
	6.767	2.54025	7.114	3.14287	2.7334
	6.785	2.90542	7.115	3.14327	2.73371
	6.997	3.27222	7.231	3.16935	2.75411
	7.114	2.45589	7.371	3.20078	2.77867
	7.115	3.67366	7.525	3.23482	2.80524
	7.231	4.06085	7.538	3.2378	2.80756
	7.371	2.47615	7.603	3.25194	2.81859
	7.525	3.48983	7.656	3.26357	2.82766
	7.538	3.14124	7.693	3.27163	2.83394
	7.603	2.49374	7.706	3.2746	2.83626
	7.656	2.96957	7.786	3.29199	2.8498
	7.693	2.52718	7.994	3.33678	2.88466
	7.706	2.07069	7.999	3.33778	2.88544
	7.786	2.58063	8.067	3.35239	2.8968
	7.994	3.90976	8.082	3.3555	2.89922
	7.999	2.58893	8.128	3.36541	2.90692
	8.067	3.26301	8.217	3.38423	2.92154
	8.082	2.69855	8.241	3.38933	2.9255
	8.128	3.12857	8.532	3.45012	2.97266
	8.217	4.20396	8.651	3.47473	2.99173
	8.241	3.19636	8.679	3.48054	2.99624
	8.532	3.56321	8.906	3.52692	3.03213
	8.651	3.08712	9.025	3.55105	3.05079
	8.651	3.08712	9.08	3.56219	3.05939
	8.679	3.14397	9.248	3.59589	3.08542
	8.906	3.34529	9.289	3.60403	3.09171
	9.025	2.68303	9.412	3.62856	3.11063
	9.025	2.68303	9.487	3.64339	3.12206
	9.025	2.68303	9.539	3.6536	3.12994
	9.08	3.81446	9.614	3.66821	3.14119
	9.248	3.61955	9.663	3.6778	3.14858
	9.289	5.08465	9.77	3.69859	3.16459
	9.289	5.1267	10.026	3.74815	3.20271
	9.412	3.83099	10.079	3.75826	3.21048
	9.412	3.83099	10.127	3.76749	3.21757
	9.412	3.83099	10.139	3.76971	3.21928
	9.487	2.52703	10.212	3.78352	3.22989
	9.539	3.81493	10.457	3.83	3.26556
	9.614	2.60651	10.595	3.85584	3.28538
	9.663	4.73751	10.615	3.8595	3.28819
	9.77	3.4087	10.617	3.85985	3.28845
	10.026	2.99529	10.694	3.87417	3.29942
	10.079	3.629	10.714	3.87791	3.30229
	10.127	3.32604	10.727	3.88032	3.30413
	10.139	3.61462	10.729	3.88082	3.30452
	10.139	3.61462	10.789	3.89185	3.31297
	10.212	3.46931	10.87	3.90682	3.32443
	10.457	3.84669	10.931	3.91808	3.33305
	10.595	3.4148	10.938	3.91944	3.33409
	10.615	3.27592	10.959	3.92319	3.33696
	10.617	4.3305	11.025	3.93529	3.34622
	10.694	5.11667	11.124	3.95334	3.36002
	10.714	3.9722	11.157	3.9595	3.36473
	10.727	4.08981	11.176	3.96297	3.36739
	10.729	3.88206	11.227	3.97216	3.37441
	10.789	3.84007	11.229	3.97259	3.37474
	10.87	3.78988	11.246	3.97558	3.37702
	10.931	3.63821	11.259	3.97793	3.37882
	10.938	3.34291	11.271	3.98018	3.38054
	10.959	4.28342	11.282	3.98206	3.38197
	11.025	3.56542	11.386	4.00097	3.39642
	11.124	3.6957	11.504	4.02215	3.41259
	11.157	3.99781	11.508	4.02279	3.41308
	11.157	3.99781	11.553	4.03091	3.41928
	11.176	4.92426	11.563	4.03264	3.4206
	11.227	4.07123	11.873	4.08787	3.46271
	11.227	4.07123	11.973	4.1054	3.47607
	11.229	4.19852	12.248	4.15354	3.51272
	11.246	3.78047	12.31	4.16445	3.52102
	11.259	3.56448	12.321	4.16624	3.52238
	11.271	5.00937	12.418	4.18304	3.53516
	11.282	4.93865	12.42	4.18337	3.53541
	11.386	3.83243	12.507	4.1984	3.54683
	11.504	3.11957	12.528	4.20205	3.54961
	11.504	3.11957	12.557	4.2071	3.55344
	11.504	3.11957	12.611	4.21627	3.56041
	11.504	3.11957	12.615	4.21704	3.561
	11.504	3.11957	12.648	4.22262	3.56523
	11.504	3.11957	12.666	4.22572	3.56759
	11.508	5.04383	12.698	4.23131	3.57184
	11.553	3.60709	12.833	4.25419	3.58921
	11.563	3.28999	12.847	4.25669	3.5911
	11.873	4.69501	12.906	4.26672	3.59872
	11.973	3.68139	12.923	4.26961	3.60091
	11.973	3.68139	12.967	4.27694	3.60647
	11.973	3.68139	12.983	4.27974	3.6086
	11.973	3.68139	13.071	4.2945	3.61979
	11.973	3.68139	13.158	4.30927	3.63099
	11.973	3.68139	13.271	4.32819	3.64532
	11.973	3.68139	13.328	4.33776	3.65258
	11.973	3.68139	13.455	4.3588	3.66851
	11.973	3.68139	13.472	4.36162	3.67064
	12.248	3.68966	13.577	4.37914	3.68391
	12.31	3.28806	13.752	4.40792	3.70569
	12.31	3.28806	13.794	4.41491	3.71097
	12.31	3.28806	13.822	4.41944	3.7144
	12.31	3.28806	13.866	4.42677	3.71994
	12.31	3.28806	13.876	4.42833	3.72111
	12.31	3.28806	13.978	4.44501	3.73372
	12.31	3.28806	14.023	4.45242	3.73933
	12.31	3.28806	14.213	4.48314	3.76253
	12.31	3.28806	14.339	4.50356	3.77794
	12.31	3.28806	14.448	4.52109	3.79117
	12.321	3.57785	14.461	4.52316	3.79273
	12.418	3.19289	14.464	4.52373	3.79316
	12.42	3.83638	14.657	4.55455	3.8164
	12.507	3.89614	14.75	4.56934	3.82754
	12.507	3.89614	14.783	4.57463	3.83153
	12.528	3.60333	14.796	4.57662	3.83303
	12.528	3.60333	14.807	4.57849	3.83444
	12.557	3.9807	14.821	4.58059	3.83602
	12.611	3.81843	14.869	4.58828	3.84182
	12.615	4.02082	14.878	4.58967	3.84287
	12.648	3.08019	14.945	4.60029	3.85087
	12.666	3.63505	15.01	4.61058	3.85861
	12.666	3.63505	15.063	4.61883	3.86482
	12.666	3.63505	15.113	4.62679	3.87081
	12.666	3.63505	15.124	4.62842	3.87204
	12.666	3.63505	15.271	4.6515	3.88941
	12.666	3.63505	15.304	4.65671	3.89333
	12.666	3.63505	15.389	4.66983	3.9032
	12.666	3.63505	15.48	4.68408	3.91391
	12.666	3.63505	15.506	4.68811	3.91694
	12.666	3.63505	15.574	4.69867	3.92487
	12.666	3.63505	15.658	4.71168	3.93465
	12.698	3.83841	15.856	4.74211	3.9575
	12.698	3.83841	15.881	4.74596	3.96039
	12.698	3.83841	16.041	4.7704	3.97874
	12.698	3.83841	16.121	4.78264	3.98792
	12.833	3.90718	16.131	4.78412	3.98903
	12.833	3.90718	16.197	4.79423	3.99661
	12.833	3.90718	16.283	4.80719	4.00633
	12.833	3.90718	16.492	4.83879	4.03001
	12.833	3.90718	16.555	4.84831	4.03715
	12.833	3.90718	16.714	4.87208	4.05495
	12.847	4.20555	16.738	4.87572	4.05767
	12.906	5.48376	16.764	4.87952	4.06052
	12.906	5.48376	16.803	4.88542	4.06494
	12.906	5.48376	17.107	4.93054	4.0987
	12.906	5.48376	17.201	4.94439	4.10906
	12.906	5.48376	17.201	4.94442	4.10908
	12.906	5.48376	17.305	4.95979	4.12056
	12.906	5.48376	17.438	4.9793	4.13514
	12.906	5.48376	17.583	5.00045	4.15094
	12.906	5.48376	17.91	5.04807	4.18649
	12.906	5.48376	17.966	5.05611	4.19249
	12.906	5.48376	18.349	5.11115	4.23352
	12.906	5.48376	18.582	5.14435	4.25826
	12.906	5.48376	18.582	5.14437	4.25827
	12.923	3.85978	18.637	5.15219	4.26409
	12.967	4.47555	19.058	5.21155	4.30826
	12.983	5.69799	19.3	5.24534	4.33339
	13.071	5.72163	19.555	5.28088	4.35979
	13.158	3.60361	19.867	5.32389	4.39173
	13.271	4.01083	19.883	5.32614	4.39339
	13.328	4.31694	19.977	5.33907	4.40299
	13.455	4.92999	20.296	5.38262	4.43529
	13.472	4.51473	20.479	5.4075	4.45372
	13.577	5.03444	20.481	5.40781	4.45396
	13.752	4.79544	20.544	5.41631	4.46025
	13.794	5.16907	20.577	5.42068	4.4635
	13.822	3.65732	20.633	5.42836	4.46918
	13.866	3.56652	20.789	5.44933	4.48471
	13.876	4.55378	20.944	5.47018	4.50014
	13.876	4.55378	21.116	5.49315	4.51714
	13.876	4.65494	21.275	5.51437	4.53283
	13.978	5.08565	21.287	5.51592	4.53398
	14.023	5.53562	21.397	5.53059	4.54483
	14.023	5.53562	21.414	5.53277	4.54644
	14.023	5.53562	21.478	5.54127	4.55272
	14.023	5.53562	21.561	5.55231	4.56088
	14.023	5.53562	21.73	5.57451	4.57729
	14.023	5.53562	21.764	5.57908	4.58066
	14.023	5.53562	21.951	5.60361	4.59878
	14.023	5.53562	21.979	5.60725	4.60146
	14.023	5.53562	22.107	5.62398	4.61381
	14.023	5.53562	22.137	5.62795	4.61674
	14.213	4.07853	22.144	5.6288	4.61737
	14.213	4.07853	22.165	5.63154	4.61939
	14.213	4.07853	22.305	5.64974	4.63282
	14.339	4.63441	22.41	5.66336	4.64287
	14.448	4.00755	22.45	5.6686	4.64674
	14.461	4.52859	22.499	5.67492	4.65139
	14.461	4.52859	22.611	5.6894	4.66207
	14.461	4.52859	22.637	5.69275	4.66454
	14.464	4.36831	22.637	5.69277	4.66456
	14.657	4.69745	22.708	5.70195	4.67132
	14.75	4.61248	22.743	5.70646	4.67464
	14.783	3.86361	22.767	5.70948	4.67687
	14.796	3.995	22.857	5.72112	4.68545
	14.796	3.995	22.876	5.72357	4.68725
	14.796	3.995	22.945	5.73241	4.69376
	14.796	3.995	22.976	5.73637	4.69668
	14.796	3.995	23.013	5.74108	4.70015
	14.796	3.995	23.253	5.77182	4.72279
	14.796	3.995	23.31	5.77903	4.72809
	14.796	3.995	23.379	5.78784	4.73458
	14.796	3.995	23.379	5.78785	4.73458
	14.796	3.995	23.474	5.79985	4.74342
	14.796	3.995	23.491	5.80204	4.74502
	14.796	3.995	23.79	5.83983	4.77283
	14.807	4.32819	23.85	5.84732	4.77833
	14.807	4.32819	23.87	5.84986	4.7802
	14.821	4.73405	23.888	5.85215	4.78188
	14.869	4.65553	24.032	5.87016	4.79512
	14.878	5.29986	24.106	5.87944	4.80194
	14.945	4.30096	24.175	5.88803	4.80825
	15.01	5.45872	24.234	5.89552	4.81375
	15.063	4.92015	24.243	5.89664	4.81457
	15.113	4.76978	24.37	5.91239	4.82614
	15.124	4.89553	24.488	5.9271	4.83694
	15.271	5.35077	24.57	5.93731	4.84443
	15.304	4.49201	24.578	5.93827	4.84514
	15.304	4.49201	24.585	5.93914	4.84578
	15.389	4.53635	24.652	5.94739	4.85183
	15.48	4.62584	24.685	5.95158	4.85491
	15.506	4.96148	24.755	5.96018	4.86122
	15.506	4.96148	24.874	5.97485	4.87199
	15.506	4.96148	24.923	5.98094	4.87645
	15.506	4.96148	24.93	5.98178	4.87707
	15.506	4.96148	24.976	5.98743	4.88121
	15.506	4.96148	24.978	5.98768	4.88139
	15.574	3.80794	25.067	5.99864	4.88943
	15.658	4.21927	25.395	6.03872	4.91882
	15.856	4.97586	25.498	6.05127	4.92801
	15.881	5.27771	25.507	6.05243	4.92886
	16.041	4.27642	25.559	6.05873	4.93348
	16.041	4.27642	25.722	6.07855	4.94799
	16.041	4.27642	25.774	6.08479	4.95256
	16.041	4.27642	25.88	6.09768	4.96199
	16.041	4.27642	25.894	6.09935	4.96322
	16.041	4.27642	25.937	6.10457	4.96704
	16.041	4.27642	26.181	6.134	4.98858
	16.041	4.27642	26.302	6.14848	4.99917
	16.041	4.27642	26.372	6.15688	5.00532
	16.041	4.27642	26.532	6.17605	5.01934
	16.121	4.59557	26.592	6.18316	5.02453
	16.131	3.90565	26.642	6.18911	5.02888
	16.131	3.90565	26.67	6.19244	5.03132
	16.131	3.90565	26.748	6.20182	5.03817
	16.131	3.90565	26.911	6.22111	5.05227
	16.131	3.90565	26.927	6.22306	5.05369
	16.197	4.90751	26.952	6.22603	5.05587
	16.283	3.831	27.058	6.23854	5.065
	16.492	4.98826	27.156	6.25012	5.07346
	16.492	4.98826	27.263	6.26275	5.08268
	16.555	4.3198	27.36	6.27416	5.09101
	16.714	5.9569	27.412	6.28037	5.09554
	16.738	4.941	27.529	6.29412	5.10558
	16.764	3.99412	27.583	6.30037	5.11014
	16.803	4.85235	27.61	6.30354	5.11245
	17.107	5.47168	27.62	6.30478	5.11336
	17.201	5.89238	27.675	6.31113	5.11799
	17.201	4.82088	27.705	6.31468	5.12058
	17.305	4.50219	27.877	6.33474	5.13522
	17.305	4.50219	27.952	6.34352	5.14162
	17.438	4.95191	27.98	6.34675	5.14398
	17.583	5.21287	27.998	6.34887	5.14552
	17.91	5.49689	28.07	6.35727	5.15164
	17.966	6.54275	28.086	6.35911	5.15298
	18.349	5.23359	28.196	6.37192	5.16232
	18.582	5.9339	28.315	6.38568	5.17235
	18.582	5.07997	28.349	6.38961	5.17521
	18.637	5.38416	28.506	6.40771	5.1884
	19.058	5.39321	28.657	6.4251	5.20106
	19.3	6.05882	28.721	6.43253	5.20648
	19.555	4.67513	28.964	6.46039	5.22676
	19.867	5.84676	29.014	6.46605	5.23088
	19.883	5.77663	29.041	6.46923	5.23319
	19.883	5.77663	29.049	6.47003	5.23378
	19.883	5.77663	29.08	6.47365	5.23641
	19.883	5.77663	29.147	6.48126	5.24195
	19.883	5.77663	29.183	6.48533	5.24491
	19.883	5.77663	29.232	6.49099	5.24902
	19.883	5.77663	29.238	6.49166	5.24951
	19.883	5.77663	29.359	6.50541	5.25951
	19.883	5.77663	29.512	6.52276	5.27213
	19.883	5.77663	29.687	6.54259	5.28655
	19.883	5.77663	29.819	6.55759	5.29746
	19.883	5.77663	29.94	6.57114	5.3073
	19.883	5.77663	30.22	6.60262	5.33017
	19.977	5.9102	30.319	6.61373	5.33824
	20.296	6.9343	30.352	6.6174	5.3409
	20.296	6.9343	30.383	6.62088	5.34343
	20.479	4.972	30.428	6.62588	5.34706
	20.479	4.972	30.508	6.63492	5.35362
	20.479	4.972	30.535	6.63786	5.35576
	20.479	4.972	30.665	6.65233	5.36626
	20.479	4.972	30.684	6.65451	5.36784
	20.479	4.972	30.728	6.65934	5.37134
	20.481	5.01034	30.918	6.68044	5.38665
	20.544	5.4752	30.99	6.68845	5.39247
	20.577	4.96606	31.023	6.6921	5.39511
	20.633	5.81785	31.042	6.69424	5.39667
	20.633	5.81785	31.071	6.69741	5.39896
	20.789	5.54653	31.122	6.70306	5.40306
	20.944	5.63641	31.123	6.70322	5.40317
	21.116	5.12753	31.159	6.7072	5.40606
	21.275	5.45482	31.243	6.71647	5.41278
	21.287	5.63297	31.334	6.7265	5.42006
	21.397	5.96657	31.342	6.72733	5.42066
	21.414	6.15429	31.401	6.73386	5.42539
	21.478	5.09911	31.538	6.74887	5.43627
	21.561	6.57518	31.642	6.76033	5.44457
	21.73	6.29957	31.736	6.77057	5.45199
	21.764	4.73975	31.856	6.78377	5.46156
	21.764	4.73975	31.887	6.78708	5.46395
	21.764	4.73975	31.899	6.78839	5.4649
	21.764	4.73975	31.96	6.79513	5.46978
	21.764	4.73975	32.002	6.79972	5.47311
	21.764	4.73975	32.101	6.8105	5.48091
	21.764	4.73975	32.293	6.83136	5.49601
	21.951	7.26013	32.567	6.86105	5.5175
	21.979	6.92239	32.574	6.86182	5.51805
	21.979	6.92239	32.642	6.86913	5.52334
	22.107	5.02951	32.735	6.87915	5.53059
	22.137	7.50387	32.946	6.90188	5.54703
	22.137	7.50387	32.969	6.9044	5.54885
	22.144	5.66261	33.333	6.9434	5.57704
	22.165	6.11504	33.37	6.94733	5.57988
	22.165	6.11504	33.58	6.96977	5.59609
	22.165	6.11504	34.022	7.01665	5.62994
	22.165	6.11504	34.041	7.01864	5.63138
	22.165	6.11504	34.117	7.02665	5.63716
	22.165	6.11504	34.266	7.04241	5.64853
	22.165	6.11504	34.277	7.04357	5.64937
	22.305	6.06324	34.289	7.04483	5.65028
	22.41	5.46214	34.713	7.08947	5.68248
	22.45	7.03441	34.78	7.09649	5.68754
	22.499	6.58788	34.953	7.11452	5.70054
	22.499	6.58788	35.008	7.12033	5.70473
	22.611	6.262	35.127	7.13266	5.71361
	22.637	6.79503	35.178	7.13806	5.71751
	22.637	6.03668	35.19	7.13927	5.71838
	22.708	5.87493	35.246	7.14508	5.72257
	22.743	4.93114	35.256	7.14617	5.72335
	22.767	6.2784	35.367	7.15766	5.73163
	22.857	6.99864	35.429	7.16413	5.73629
	22.876	5.6558	35.605	7.1824	5.74944
	22.945	5.82479	35.61	7.1829	5.74981
	22.976	5.86616	35.673	7.18933	5.75444
	23.013	5.294	35.714	7.19365	5.75755
	23.013	5.294	35.851	7.20779	5.76773
	23.253	7.18482	35.862	7.20894	5.76856
	23.31	7.00662	35.924	7.21534	5.77316
	23.379	6.57349	36.042	7.22743	5.78187
	23.379	6.02233	36.142	7.23777	5.78931
	23.379	6.02233	36.245	7.24835	5.79692
	23.474	5.37179	36.324	7.25645	5.80275
	23.491	5.3974	36.471	7.27143	5.81353
	23.79	6.23633	36.473	7.27164	5.81368
	23.85	5.35394	36.53	7.27756	5.81793
	23.87	5.40945	36.566	7.28124	5.82058
	23.888	5.75154	36.646	7.28937	5.82643
	24.032	5.20612	36.689	7.29372	5.82956
	24.106	6.4204	36.786	7.30361	5.83667
	24.175	5.75378	36.945	7.3198	5.8483
	24.234	5.68783	37.178	7.34345	5.8653
	24.243	6.2641	37.192	7.34492	5.86635
	24.37	7.00762	37.287	7.35452	5.87326
	24.37	7.00762	37.363	7.36222	5.87879
	24.37	7.00762	37.394	7.36539	5.88106
	24.488	5.8276	37.5	7.37605	5.88872
	24.57	5.24564	37.557	7.38183	5.89287
	24.578	6.50889	37.56	7.38211	5.89307
	24.585	6.59423	37.673	7.39345	5.90122
	24.585	6.59423	37.812	7.40749	5.9113
	24.652	5.66816	37.883	7.41457	5.91638
	24.685	6.28363	37.91	7.41731	5.91835
	24.755	6.70816	38.531	7.47941	5.96291
	24.874	6.39571	38.622	7.48853	5.96945
	24.923	6.67501	38.702	7.49642	5.9751
	24.93	7.27563	38.71	7.49722	5.97568
	24.976	6.22261	38.875	7.5136	5.98742
	24.976	6.22261	39.08	7.53389	6.00197
	24.976	6.22261	39.118	7.53774	6.00473
	24.976	6.22261	39.145	7.54039	6.00663
	24.976	6.22261	39.227	7.54849	6.01243
	24.978	6.44895	39.871	7.61179	6.05777
	25.067	6.85981	39.9	7.61462	6.0598
	25.395	6.44528	39.938	7.61835	6.06246
	25.498	6.19657	39.952	7.61979	6.0635
	25.507	6.39718	40.048	7.62913	6.07018
	25.559	6.22642	40.365	7.66007	6.09232
	25.722	6.39789	40.536	7.67673	6.10425
	25.722	6.39789	40.551	7.67818	6.10528
	25.722	6.39789	40.7	7.69261	6.11561
	25.722	6.39789	40.806	7.70295	6.123
	25.722	6.39789	40.834	7.70563	6.12492
	25.722	6.39789	40.867	7.70884	6.12722
	25.722	6.39789	41.038	7.72532	6.139
	25.722	6.39789	41.165	7.7376	6.14777
	25.722	6.39789	41.284	7.74904	6.15595
	25.722	6.39789	41.293	7.74996	6.15661
	25.722	6.39789	41.477	7.76768	6.16927
	25.722	6.39789	41.515	7.77131	6.17186
	25.774	5.68441	41.639	7.78325	6.1804
	25.88	6.46121	41.68	7.78713	6.18316
	25.894	6.42057	41.997	7.81746	6.20483
	25.937	5.93551	42.063	7.82383	6.20937
	25.937	5.93551	42.193	7.83615	6.21817
	25.937	5.93551	42.457	7.86133	6.23614
	26.181	5.85342	42.762	7.89021	6.25675
	26.181	5.85697	42.785	7.89242	6.25833
	26.181	5.85733	43.118	7.92385	6.28075
	26.181	5.85733	43.794	7.98735	6.32601
	26.181	5.85848	43.885	7.9959	6.3321
	26.181	5.85848	44.019	8.00841	6.34101
	26.302	6.57392	44.732	8.07474	6.38824
	26.372	5.88267	44.893	8.08963	6.39884
	26.532	5.9625	44.932	8.0932	6.40138
	26.532	5.9625	45.073	8.1063	6.4107
	26.532	5.9625	45.29	8.1263	6.42492
	26.532	5.9625	45.327	8.12967	6.42732
	26.532	5.9625	45.707	8.16459	6.45216
	26.532	5.9625	46.314	8.22006	6.49158
	26.532	5.9625	46.491	8.23618	6.50303
	26.532	5.9625	46.652	8.25081	6.51342
	26.532	5.9625	46.694	8.25462	6.51613
	26.532	5.9625	46.705	8.25555	6.51679
	26.532	5.9625	47.032	8.28519	6.53784
	26.532	5.9625	47.304	8.30976	6.55527
	26.592	6.10741	47.439	8.3219	6.56389
	26.592	6.10741	47.597	8.33616	6.57401
	26.592	6.10741	47.631	8.33919	6.57616
	26.592	6.10741	47.689	8.34436	6.57983
	26.592	6.10741	47.711	8.34638	6.58126
	26.642	7.05845	47.772	8.35183	6.58513
	26.67	6.16283	47.958	8.36854	6.59698
	26.748	6.08708	48	8.37229	6.59963
	26.748	6.08708	48.282	8.39745	6.61747
	26.748	6.08708	48.393	8.40737	6.62451
	26.911	6.3747	48.999	8.46127	6.6627
	26.927	6.76786	49.451	8.50119	6.69098
	26.952	6.71341	49.577	8.51238	6.6989
	27.058	5.86499	49.679	8.52129	6.70521
	27.058	5.86499	49.828	8.53444	6.71452
	27.058	5.86499	50.141	8.56194	6.73398
	27.058	5.86499	50.428	8.58698	6.75169
	27.058	5.86499	51.082	8.64396	6.79199
	27.058	5.86499	52.128	8.73435	6.85585
	27.156	6.01412	52.187	8.73947	6.85946
	27.156	6.01412	52.553	8.77081	6.88159
	27.156	6.01412	53.097	8.81736	6.91444
	27.156	6.01412	53.372	8.84077	6.93095
	27.156	6.01412	53.729	8.87107	6.95232
	27.156	6.01412	53.931	8.88814	6.96435
	27.156	6.01412	54.485	8.93483	6.99726
	27.156	6.01412	54.887	8.96866	7.02109
	27.156	6.01412	55.189	8.9939	7.03886
	27.156	6.01412	55.59	9.02742	7.06246
	27.156	6.01412	56.475	9.10088	7.11414
	27.156	6.01412	56.53	9.10545	7.11735
	27.156	6.01412	56.534	9.10579	7.1176
	27.156	6.01412	56.888	9.13495	7.1381
	27.156	6.01412	57.273	9.16663	7.16037
	27.263	6.56394	57.542	9.18871	7.17588
	27.36	5.74539	58.116	9.23567	7.20886
	27.412	5.96421	58.143	9.23782	7.21038
	27.529	6.09503	58.145	9.23803	7.21052
	27.583	5.70156	58.366	9.25605	7.22317
	27.61	6.2511	58.402	9.25895	7.22521
	27.61	6.2511	58.449	9.26279	7.22791
	27.61	6.2511	59.204	9.32397	7.27084
	27.61	6.2511	59.533	9.35051	7.28945
	27.62	6.62999	59.551	9.35196	7.29047
	27.62	6.62999	59.836	9.37494	7.30659
	27.62	6.62999	60.519	9.42971	7.34498
	27.62	6.62999	60.63	9.43854	7.35117
	27.675	6.37069	60.954	9.46438	7.36927
	27.675	6.37069	61.231	9.48647	7.38474
	27.675	6.37069	61.457	9.50442	7.39731
	27.675	6.37069	62.027	9.54953	7.42889
	27.675	6.37069	62.107	9.5559	7.43335
	27.705	7.02996	62.222	9.56498	7.4397
	27.877	5.85871	62.362	9.57598	7.4474
	27.877	5.85871	62.644	9.59817	7.46292
	27.877	5.85871	62.969	9.62371	7.48078
	27.952	6.69368	63.133	9.63657	7.48978
	27.98	5.77377	63.887	9.69548	7.53096
	27.998	6.1543	64.122	9.71378	7.54375
	27.998	6.1543	64.494	9.74266	7.56392
	27.998	6.1543	64.992	9.78113	7.59078
	27.998	6.1543	65.114	9.79062	7.59741
	27.998	6.1543	65.919	9.85254	7.64062
	27.998	6.1543	66.696	9.91195	7.68206
	28.07	8.51462	66.852	9.92387	7.69037
	28.086	6.13963	68.376	10.0393	7.7708
	28.086	6.13963	68.453	10.0451	7.77482
	28.086	6.13963	68.571	10.054	7.78105
	28.196	6.01291	68.599	10.0561	7.78249
	28.315	6.07257	68.992	10.0856	7.80306
	28.349	6.68826	69.102	10.0939	7.80878
	28.506	6.43112	69.472	10.1216	7.82806
	28.657	6.35892	69.718	10.14	7.84086
	28.657	6.35892	71.875	10.2997	7.95193
	28.721	6.53594	72.299	10.3309	7.97358
	28.721	6.53594	74.422	10.4855	8.08083
	28.721	6.53594	75.203	10.5418	8.11988
	28.721	6.53594	75.362	10.5533	8.1278
	28.721	6.53594	75.654	10.5742	8.14228
	28.721	6.53594	76.369	10.6254	8.17774
	28.721	6.53594	77.142	10.6804	8.21584
	28.721	6.53594	77.87	10.7321	8.25159
	28.721	6.53594	78.327	10.7643	8.27388
	28.721	6.53594	83.325	11.1115	8.51359
	28.721	6.53594	85.441	11.2554	8.61272
	28.721	6.53594	90.193	11.5725	8.83068
	28.964	6.76862	90.667	11.6036	8.85206
	28.964	6.76862	90.925	11.6205	8.86368
	28.964	6.76862	91.461	11.6557	8.88777
	28.964	6.76862	92.087	11.6966	8.91583
	28.964	6.76862	92.193	11.7035	8.92056
	29.014	7.14671	92.888	11.7486	8.95152
	29.041	6.21848	92.922	11.7508	8.95305
	29.049	6.68666	98.829	12.1285	9.21148
	29.049	6.68666
	29.049	6.68666
	29.049	6.68666
	29.049	6.68666
	29.049	6.68666
	29.08	6.72277
	29.08	6.72277
	29.08	6.72277
	29.08	6.72277
	29.147	6.12097
	29.183	7.049
	29.183	7.049
	29.232	6.54935
	29.232	6.54935
	29.232	6.54935
	29.232	6.54935
	29.232	6.54935
	29.238	6.41294
	29.238	6.41294
	29.238	6.41294
	29.238	6.41294
	29.238	6.41294
	29.238	6.41294
	29.238	6.41294
	29.238	6.41294
	29.359	7.04479
	29.359	7.04479
	29.359	7.04479
	29.359	7.04479
	29.359	7.04479
	29.359	7.04479
	29.512	5.98816
	29.512	5.98816
	29.512	5.98816
	29.512	5.98816
	29.512	5.98816
	29.512	5.98816
	29.512	5.99339
	29.687	6.87453
	29.819	6.96476
	29.819	6.96476
	29.819	6.96476
	29.819	6.96476
	29.819	6.96476
	29.819	6.96476
	29.819	6.96476
	29.94	7.55728
	30.22	6.88871
	30.319	7.33616
	30.319	7.33616
	30.319	7.33616
	30.319	7.33616
	30.319	7.33616
	30.319	7.33616
	30.352	7.07014
	30.352	7.07014
	30.352	7.07014
	30.352	7.07014
	30.383	6.96729
	30.383	6.96729
	30.383	6.96729
	30.383	6.96729
	30.383	6.96729
	30.383	6.96729
	30.383	6.96729
	30.383	6.96729
	30.428	6.72867
	30.508	8.25757
	30.535	6.57332
	30.665	7.28678
	30.665	7.28678
	30.665	7.28678
	30.665	7.28678
	30.665	7.28678
	30.665	7.28678
	30.684	7.04124
	30.684	7.04124
	30.684	7.04124
	30.684	7.04124
	30.684	7.04124
	30.728	7.35191
	30.728	7.35191
	30.728	7.35191
	30.728	7.35191
	30.728	7.35191
	30.728	7.35191
	30.728	7.35191
	30.918	7.6896
	30.918	7.6896
	30.918	7.6896
	30.918	7.6896
	30.918	7.6896
	30.918	7.6896
	30.99	7.28038
	30.99	7.28038
	30.99	7.28038
	30.99	7.28038
	30.99	7.28038
	31.023	7.19095
	31.042	6.75581
	31.042	6.75581
	31.042	6.75581
	31.042	6.75581
	31.042	6.75581
	31.042	6.75581
	31.042	6.75581
	31.042	6.75581
	31.071	7.41299
	31.122	7.18206
	31.122	7.18206
	31.122	7.18206
	31.122	7.18206
	31.122	7.18206
	31.123	6.76812
	31.123	6.76812
	31.123	6.76812
	31.123	6.76812
	31.123	6.76812
	31.123	6.76812
	31.123	6.76812
	31.159	6.66685
	31.243	7.34064
	31.243	7.34064
	31.243	7.34064
	31.243	7.34064
	31.243	7.34064
	31.243	7.34064
	31.243	7.34064
	31.334	7.15363
	31.334	7.15363
	31.334	7.15363
	31.334	7.15363
	31.334	7.15363
	31.342	6.81328
	31.401	7.46987
	31.401	7.46987
	31.401	7.46987
	31.401	7.46987
	31.401	7.46987
	31.538	6.90424
	31.538	6.90424
	31.538	6.90424
	31.538	6.90424
	31.538	6.90424
	31.538	6.90424
	31.538	6.90424
	31.642	7.40201
	31.736	7.67413
	31.736	7.67413
	31.736	7.67413
	31.736	7.67413
	31.736	7.67413
	31.856	6.21769
	31.856	6.21769
	31.856	6.21769
	31.856	6.21769
	31.856	6.21769
	31.856	6.21769
	31.856	6.21769
	31.856	6.21769
	31.856	6.21769
	31.856	6.21769
	31.856	6.21769
	31.856	6.21769
	31.856	6.21769
	31.856	6.21769
	31.887	6.96607
	31.899	7.19854
	31.899	7.19854
	31.899	7.19854
	31.899	7.19854
	31.96	7.00232
	32.002	7.56083
	32.002	7.56083
	32.002	7.56083
	32.002	7.56083
	32.101	8.34497
	32.101	8.34497
	32.101	8.34497
	32.101	8.34497
	32.101	8.34497
	32.293	7.06736
	32.293	7.06736
	32.293	7.06736
	32.293	7.06736
	32.293	7.06736
	32.567	7.58341
	32.567	7.58341
	32.567	7.58341
	32.567	7.58341
	32.567	7.58341
	32.574	7.9085
	32.574	7.9085
	32.574	7.9085
	32.574	7.9085
	32.574	7.9085
	32.642	6.63457
	32.735	7.97191
	32.735	7.97191
	32.735	7.97191
	32.735	7.97191
	32.735	7.97191
	32.946	7.59562
	32.946	7.59562
	32.946	7.59562
	32.946	7.59562
	32.946	7.59562
	32.969	7.6414
	32.969	7.6414
	32.969	7.6414
	32.969	7.6414
	33.333	7.94595
	33.333	7.94595
	33.333	7.94595
	33.333	7.94595
	33.37	7.28502
	33.58	8.40008
	33.58	8.40008
	33.58	8.40008
	33.58	8.40008
	34.022	6.98777
	34.041	7.83201
	34.041	7.83201
	34.041	7.83201
	34.041	7.83201
	34.041	7.83201
	34.117	7.06052
	34.117	7.06052
	34.117	7.06052
	34.117	7.06052
	34.117	7.06052
	34.117	7.06052
	34.117	7.06052
	34.117	7.06052
	34.117	7.06052
	34.117	7.06052
	34.117	7.06052
	34.117	7.06052
	34.266	8.13168
	34.277	7.53318
	34.289	6.85342
	34.713	7.8202
	34.713	7.8202
	34.713	7.8202
	34.713	7.8202
	34.713	7.8202
	34.78	7.5005
	34.953	7.78716
	35.008	8.21489
	35.127	7.92883
	35.127	7.92883
	35.127	7.92883
	35.127	7.92883
	35.127	7.92883
	35.127	7.92883
	35.127	7.92883
	35.127	7.92883
	35.127	7.92883
	35.127	7.92883
	35.127	7.92883
	35.127	7.92883
	35.127	7.92883
	35.178	7.96469
	35.178	7.96469
	35.178	7.96469
	35.178	7.96469
	35.178	7.96469
	35.19	8.03791
	35.19	8.03791
	35.19	8.03791
	35.19	8.03791
	35.19	8.03791
	35.19	8.03791
	35.246	8.06459
	35.246	8.06459
	35.246	8.06459
	35.246	8.06459
	35.256	7.43325
	35.256	7.43325
	35.256	7.43325
	35.256	7.43325
	35.256	7.43325
	35.367	6.9144
	35.367	6.9144
	35.367	6.9144
	35.429	7.6354
	35.605	7.96741
	35.605	7.96741
	35.605	7.96741
	35.605	7.96741
	35.605	7.96741
	35.61	6.75254
	35.61	6.75254
	35.61	6.75554
	35.61	6.75554
	35.61	6.75554
	35.673	7.3451
	35.673	7.3451
	35.714	8.28053
	35.714	8.28053
	35.714	8.28053
	35.714	8.28053
	35.851	7.17148
	35.862	6.76921
	35.862	6.76921
	35.862	6.76921
	35.862	6.76921
	35.862	6.76921
	35.924	7.87084
	35.924	7.87084
	36.042	7.68042
	36.142	7.72004
	36.245	8.44184
	36.245	8.44184
	36.245	8.44184
	36.245	8.44184
	36.245	8.44184
	36.245	8.44184
	36.324	7.87048
	36.471	8.87577
	36.471	8.87577
	36.473	8.3932
	36.53	7.56422
	36.53	7.56422
	36.53	7.56422
	36.566	7.91443
	36.566	7.91443
	36.566	7.91443
	36.566	7.91443
	36.566	7.91443
	36.646	7.82371
	36.689	8.33836
	36.689	8.33836
	36.689	8.33836
	36.689	8.33836
	36.689	8.33836
	36.689	8.33836
	36.689	8.33836
	36.786	8.23753
	36.786	8.23753
	36.786	8.23753
	36.786	8.23753
	36.786	8.23753
	36.945	8.58196
	36.945	8.58196
	36.945	8.58196
	36.945	8.58196
	36.945	8.58196
	37.178	7.24804
	37.192	7.12147
	37.287	7.36234
	37.287	7.36234
	37.363	6.78594
	37.363	6.78594
	37.363	6.78594
	37.363	6.78594
	37.363	6.78594
	37.363	6.78594
	37.363	6.78594
	37.363	6.78594
	37.363	6.78594
	37.363	6.78594
	37.363	6.78594
	37.363	6.78594
	37.363	6.78594
	37.394	7.97908
	37.394	7.97908
	37.394	7.97908
	37.394	7.97908
	37.394	7.97908
	37.5	9.87003
	37.557	7.87065
	37.56	8.58566
	37.56	8.58566
	37.56	8.58566
	37.56	8.58566
	37.56	8.58566
	37.56	8.58566
	37.673	7.94167
	37.812	6.88737
	37.883	6.76791
	37.91	8.40181
	37.91	8.40181
	37.91	8.40181
	37.91	8.40181
	38.531	8.99072
	38.622	8.7865
	38.622	8.7865
	38.622	8.7865
	38.622	8.7865
	38.702	8.07993
	38.702	8.07993
	38.702	8.07993
	38.702	8.07993
	38.702	8.07993
	38.702	8.07993
	38.71	8.10285
	38.71	8.10285
	38.875	7.97643
	39.08	7.02573
	39.08	7.02573
	39.08	7.02573
	39.118	8.47489
	39.118	8.47489
	39.118	8.47489
	39.118	8.47489
	39.145	6.98376
	39.227	7.79382
	39.227	7.79382
	39.227	7.79382
	39.227	7.79382
	39.871	8.42109
	39.871	8.42109
	39.871	8.42109
	39.871	8.42109
	39.9	9.09962
	39.9	9.09962
	39.9	9.09962
	39.9	9.09962
	39.938	7.93159
	39.952	6.44068
	40.048	7.04646
	40.365	8.12694
	40.365	8.13863
	40.536	9.08364
	40.536	9.08364
	40.536	9.08364
	40.536	9.08364
	40.536	9.08364
	40.536	9.08364
	40.536	9.08364
	40.536	9.08364
	40.536	9.08364
	40.551	8.7836
	40.7	8.22345
	40.806	8.15457
	40.806	8.15457
	40.806	8.15457
	40.806	8.15457
	40.806	8.15457
	40.834	7.56843
	40.867	6.61238
	41.038	8.79903
	41.038	8.79903
	41.038	8.79903
	41.038	8.79903
	41.038	8.79903
	41.038	8.79903
	41.165	7.5726
	41.165	7.5726
	41.165	7.5726
	41.165	7.5726
	41.284	7.28003
	41.293	7.78962
	41.293	7.78962
	41.293	7.78962
	41.293	7.78962
	41.293	7.78962
	41.293	7.78962
	41.293	7.78962
	41.293	7.78962
	41.293	7.78962
	41.293	7.78962
	41.293	7.78962
	41.293	7.78962
	41.293	7.78962
	41.293	7.78962
	41.293	7.78962
	41.293	7.78962
	41.293	7.78962
	41.293	7.78962
	41.477	8.46591
	41.477	8.46591
	41.477	8.46591
	41.477	8.46591
	41.477	8.46591
	41.477	8.46591
	41.515	8.05773
	41.639	7.43851
	41.68	7.42192
	41.68	7.42192
	41.68	7.42192
	41.68	7.42192
	41.68	7.42192
	41.68	7.42192
	41.68	7.42192
	41.68	7.42192
	41.68	7.42192
	41.68	7.42192
	41.68	8.04782
	41.68	8.04782
	41.68	8.04782
	41.68	8.04782
	41.68	8.04782
	41.68	8.04782
	41.68	8.04782
	41.68	8.04782
	41.997	7.96039
	42.063	8.95985
	42.193	9.20023
	42.193	9.20023
	42.193	9.20023
	42.193	9.20023
	42.193	9.20023
	42.193	9.20023
	42.193	9.20023
	42.193	9.20023
	42.193	9.20023
	42.457	7.17332
	42.457	7.17332
	42.762	9.2551
	42.785	7.41511
	42.785	7.41511
	42.785	7.41511
	42.785	7.41511
	42.785	7.41511
	42.785	7.41511
	42.785	7.41511
	43.118	7.99382
	43.794	8.81277
	43.794	8.81277
	43.794	8.81277
	43.794	8.81277
	43.794	8.81277
	43.794	8.81277
	43.885	7.58433
	44.019	7.79694
	44.732	7.29076
	44.893	8.05756
	44.932	8.32067
	45.073	8.74019
	45.29	7.56589
	45.327	7.44882
	45.707	8.70454
	45.707	8.70454
	45.707	8.70454
	45.707	8.70454
	45.707	8.70454
	45.707	8.70454
	45.707	8.70454
	46.314	9.00575
	46.314	9.00575
	46.314	9.00575
	46.314	9.00575
	46.314	9.00575
	46.314	9.00575
	46.314	9.00575
	46.314	9.00575
	46.491	7.80444
	46.491	7.80444
	46.652	8.97152
	46.652	8.97152
	46.652	8.97152
	46.652	8.97152
	46.652	8.97152
	46.652	8.97152
	46.694	8.7264
	46.694	8.7264
	46.694	8.7264
	46.694	8.7264
	46.694	8.7264
	46.705	6.94506
	47.032	7.8597
	47.304	8.09162
	47.304	8.09162
	47.304	8.09162
	47.304	8.09162
	47.304	8.09162
	47.304	8.09162
	47.304	8.09162
	47.304	8.09162
	47.304	8.09162
	47.304	8.09162
	47.439	8.8467
	47.439	8.8467
	47.439	8.8467
	47.439	8.8467
	47.597	7.83211
	47.631	6.38975
	47.689	8.92462
	47.689	8.92462
	47.689	8.92462
	47.689	8.92462
	47.689	8.92462
	47.711	8.35006
	47.772	7.77828
	47.772	7.77828
	47.772	7.77828
	47.772	7.77828
	47.772	7.77828
	47.772	7.77828
	47.772	7.77828
	47.772	7.77828
	47.772	7.77828
	47.772	7.77828
	47.772	7.77828
	47.772	7.77828
	47.958	8.05066
	48	8.2967
	48.282	8.41337
	48.282	8.41337
	48.282	8.41337
	48.282	8.41337
	48.282	8.41337
	48.393	7.55246
	48.393	7.55246
	48.393	7.55246
	48.393	7.55246
	48.393	7.55246
	48.393	7.55246
	48.393	7.55246
	48.393	7.55246
	48.393	7.55246
	48.393	7.55246
	48.999	7.79733
	48.999	7.79733
	48.999	7.79733
	48.999	7.79733
	48.999	7.79733
	48.999	7.79733
	48.999	7.79733
	48.999	7.79733
	48.999	7.79733
	48.999	7.79733
	48.999	7.79733
	48.999	7.79733
	48.999	7.79733
	48.999	7.79733
	48.999	7.79733
	48.999	7.79733
	48.999	7.79733
	48.999	7.79733
	48.999	7.79733
	48.999	7.79733
	49.451	8.47964
	49.577	8.86777
	49.679	8.55078
	49.828	8.3443
	50.141	8.08029
	50.428	8.12748
	51.082	8.88122
	52.128	8.32521
	52.187	7.66135
	52.553	7.56429
	53.097	9.32829
	53.097	9.32829
	53.372	10.1087
	53.372	10.1087
	53.372	10.1087
	53.372	10.1087
	53.729	8.69967
	53.931	9.00389
	54.485	8.13814
	54.485	8.13814
	54.887	9.08081
	54.887	9.08081
	54.887	9.08081
	54.887	9.08081
	54.887	9.08081
	55.189	9.14703
	55.189	9.14703
	55.189	9.14703
	55.189	9.14703
	55.189	9.14703
	55.189	9.14703
	55.189	9.14703
	55.189	9.14703
	55.189	9.14703
	55.189	9.14703
	55.189	9.14703
	55.189	9.14703
	55.59	9.72963
	55.59	9.72963
	55.59	9.72963
	55.59	9.72963
	55.59	9.72963
	56.475	8.81718
	56.475	8.81718
	56.475	8.81718
	56.475	8.81718
	56.475	8.81718
	56.475	8.81718
	56.475	8.81718
	56.475	8.81718
	56.475	8.81718
	56.53	8.38417
	56.534	8.89919
	56.534	8.89919
	56.534	8.89919
	56.534	8.90945
	56.534	8.90945
	56.534	8.90945
	56.534	8.90945
	56.534	8.90945
	56.534	8.90945
	56.534	8.90945
	56.534	8.90945
	56.534	8.90945
	56.534	8.90945
	56.534	8.90945
	56.534	8.90945
	56.888	8.7633
	56.888	8.7633
	57.273	7.22093
	57.542	8.58423
	57.542	8.58423
	57.542	8.58423
	57.542	8.58423
	57.542	8.58423
	57.542	8.58423
	57.542	8.58423
	57.542	8.58423
	57.542	8.58423
	57.542	8.58423
	57.542	8.58423
	57.542	8.58423
	57.542	8.58423
	57.542	8.58423
	57.542	8.58423
	58.116	8.59262
	58.143	7.98328
	58.145	7.82152
	58.366	8.8711
	58.366	8.8711
	58.366	8.8711
	58.402	7.95415
	58.449	7.82871
	59.204	8.59194
	59.533	8.85391
	59.551	8.19597
	59.551	8.19597
	59.551	8.19597
	59.551	8.19597
	59.551	8.19597
	59.551	8.19597
	59.551	8.19597
	59.551	8.19597
	59.551	8.19597
	59.836	9.06143
	60.519	8.24169
	60.63	8.29712
	60.63	8.29712
	60.63	8.29712
	60.63	8.30134
	60.63	8.30134
	60.63	8.30134
	60.63	8.30134
	60.63	8.30134
	60.63	8.30134
	60.63	8.30134
	60.63	8.30134
	60.63	8.30134
	60.63	8.30134
	60.63	8.30134
	60.63	8.30134
	60.63	8.30134
	60.63	8.30134
	60.63	8.30134
	60.63	8.30134
	60.63	8.30134
	60.63	8.30134
	60.63	8.30134
	60.63	8.30134
	60.63	8.30134
	60.63	8.30134
	60.954	8.31923
	60.954	8.31923
	61.231	8.63604
	61.457	8.04118
	62.027	8.74631
	62.027	8.74631
	62.027	8.74631
	62.107	8.24341
	62.107	8.24341
	62.107	8.24341
	62.107	8.24341
	62.107	8.24341
	62.107	8.24341
	62.107	8.24341
	62.107	8.24341
	62.107	8.24341
	62.107	8.24341
	62.107	8.24341
	62.107	8.24341
	62.107	8.24341
	62.222	9.91051
	62.222	9.91051
	62.222	9.91051
	62.362	8.77257
	62.362	8.77257
	62.362	8.77257
	62.362	8.77257
	62.362	8.77257
	62.362	8.77257
	62.362	8.77257
	62.362	8.77257
	62.362	8.77257
	62.362	8.77257
	62.362	8.77257
	62.644	8.97648
	62.644	8.97648
	62.969	9.23077
	63.133	9.40211
	63.887	9.02301
	64.122	9.46469
	64.122	9.46469
	64.122	9.46469
	64.122	9.46469
	64.122	9.46469
	64.122	9.46469
	64.122	9.46469
	64.122	9.46469
	64.122	9.46469
	64.122	9.46469
	64.494	9.25183
	64.992	9.07713
	64.992	9.07713
	64.992	9.07713
	65.114	8.98369
	65.114	9.01126
	65.919	9.62529
	66.696	9.08072
	66.696	9.13517
	66.696	9.13517
	66.696	9.13517
	66.696	9.13517
	66.852	9.43367
	66.852	9.43367
	66.852	9.43367
	66.852	9.43367
	68.376	9.61284
	68.453	9.00758
	68.571	9.36393
	68.571	9.55816
	68.571	9.55816
	68.599	8.97142
	68.992	9.26508
	69.102	8.461
	69.102	8.461
	69.102	8.461
	69.102	8.461
	69.102	8.461
	69.102	8.461
	69.102	8.461
	69.102	8.461
	69.102	8.461
	69.102	8.461
	69.102	8.461
	69.102	8.461
	69.472	9.10806
	69.718	10.8994
	71.875	9.25475
	72.299	8.6943
	74.422	8.86258
	75.203	9.39312
	75.203	9.39312
	75.203	9.39312
	75.203	9.39312
	75.203	9.39312
	75.362	10.3022
	75.654	9.8069
	75.654	9.8069
	75.654	9.8069
	75.654	9.8069
	76.369	9.77845
	77.142	8.63727
	77.87	9.08775
	77.87	9.08775
	77.87	9.08775
	77.87	9.08775
	77.87	9.08775
	77.87	9.08775
	77.87	9.08775
	77.87	9.08775
	77.87	9.08775
	78.327	9.53014
	78.327	9.53014
	78.327	9.53014
	78.327	9.53014
	78.327	9.53014
	78.327	9.53014
	83.325	9.78423
	83.325	9.78423
	83.325	9.78423
	83.325	9.78423
	83.325	9.78423
	83.325	9.78423
	85.441	10.8259
	90.193	9.53797
	90.667	11.2527
	90.925	10.317
	91.461	8.97118
	92.087	10.1976
	92.087	10.1976
	92.087	10.1976
	92.087	10.1976
	92.087	10.1976
	92.087	10.1976
	92.087	10.1976
	92.087	10.1976
	92.087	10.1976
	92.087	10.1976
	92.087	10.1976
	92.193	9.5215
	92.888	9.95802
	92.922	14.4617
	98.829	10.8092

## Sheet: Fig.2a
Fig.2 a	Degradation effects	Counts	Frequency	Cumulative percent (%)
	0.1	0	0	0
	0.3	0	0	0
	0.5	0	0	0
	0.7	21	0.00522518	0.52252
	0.9	335	0.0833541	8.85792
	1.1	1039	0.258522	34.7101
	1.3	639	0.158995	50.6096
	1.5	536	0.133367	63.9463
	1.7	325	0.0808659	72.0328
	1.9	239	0.0594675	77.9796
	2.1	177	0.0440408	82.3837
	2.3	112	0.0278676	85.1704
	2.5	57	0.0141826	86.5887
	2.7	50	0.0124409	87.8328
	2.9	59	0.0146803	89.3008
	3.1	39	0.00970391	90.2712
	3.3	44	0.010948	91.366
	3.5	21	0.00522518	91.8885
	3.7	32	0.00796218	92.6847
	3.9	43	0.0106992	93.7547
	4.1	23	0.00572282	94.3269
	4.3	12	0.00298582	94.6255
	4.5	26	0.00646927	95.2725
	4.7	22	0.005474	95.8199
	4.9	11	0.002737	96.0936
	5.1	7	0.00174173	96.2677
	5.3	3	0.000746454	96.3424
	5.5	3	0.000746454	96.417
	5.7	1	0.000248818	96.4419
	5.9	6	0.00149291	96.5912
	6.1	4	0.000995272	96.6907
	6.3	7	0.00174173	96.8649
	6.5	5	0.00124409	96.9893
	6.7	4	0.000995272	97.0888
	6.9	4	0.000995272	97.1884
	7.1	14	0.00348345	97.5367
	7.3	0	0	97.5367
	7.5	1	0.000248818	97.5616
	7.7	2	0.000497636	97.6114
	7.9	0	0	97.6114
	8.1	0	0	97.6114
	8.3	0	0	97.6114
	8.5	6	0.00149291	97.7606
	8.7	8	0.00199054	97.9597
	8.9	8	0.00199054	98.1587
	9.1	8	0.00199054	98.3578
	9.3	0	0	98.3578
	9.5	2	0.000497636	98.4076
	9.7	5	0.00124409	98.532
	9.9	0	0	98.532
	10.1	4	0.000995272	98.6315
	10.3	3	0.000746454	98.7061
	10.5	2	0.000497636	98.7559
	10.7	7	0.00174173	98.9301
	10.9	0	0	98.9301
	11.1	0	0	98.9301
	11.3	0	0	98.9301
	11.5	0	0	98.9301
	11.7	0	0	98.9301
	11.9	0	0	98.9301
	12.1	1	0.000248818	98.955
	12.3	0	0	98.955
	12.5	0	0	98.955
	12.7	1	0.000248818	98.9798
	12.9	0	0	98.9798
	13.1	0	0	98.9798
	13.3	0	0	98.9798
	13.5	2	0.000497636	99.0296
	13.7	4	0.000995272	99.1291
	13.9	0	0	99.1291

## Sheet: Fig.2b
Fig.2 b	Temperature (℃)	≤8	8~16	16~24	>24	≤8	8~16	16~24	>24	≤8	8~16	16~24	>24	≤8	8~16	16~24	>24	≤8	8~16	16~24	>24	≤8	8~16	16~24	>24
	AADTTPL	≤500				500~1000				>1000				≤500				500~1000				>1000
	Thickness (cm)	≤50												>50cm
	Degradation effects	0.996784	4.69862	2.27031	2.02795	0.973435	1.29669	1.40497	1.51666	1.53195	1.14417	1.13346	1.00565	1.19012	1.70021	1.85584	1.12255	1.15082	1.67067	2.54023	1.8327	1.14225	1.24901	1.35928	1.00519
		0.996784	4.45589	2.27031	1.13162	1.22064	1.29669	1.42599	1.3313	1.59241	1.1778	1.03127	1.00329	1.19012	1.70021	1.94351	1.17681	1.17605	1.83912	1.80346	1.40333	1.14225	1.24901	1.2381	1.02607
		0.996784	4.45589	2.40363	1.13162	1.2332	1.87165	2.05424	1.3313	1.59241	1.1778	1.03127	1.03749	1.19012	1.70021	1.51012	1.09937	1.17605	1.25049	2.00108	1.40333	1.14225	1.27157	1.3287	1.0273
		0.996784	4.4926	2.94347	1.13162	1.36781	2.01789	2.05424	1.46414	1.15622	1.0945	1.2497	1.03851		1.70021	1.58242	1.10459	1.28988	1.36432	0.927533	1.3871	1.14225	1.27157	0.94545	1.02856
		1.15154	4.4926	2.72715	1.13162	1.37608	2.01789	1.07806	1.36141	1.15622	1.18395	1.44081	1.03958		1.70021	1.5952	1.10023	1.28988	1.36432	0.927533	1.3871	1.14225	1.2908	0.982069	1.02856
		0.999333	4.30432	2.74768	1.13162	1.37041	2.01789	1.12446	1.36141	1.18955	1.18395	1.15251	1.03958		1.36613	1.5952	1.10023	1.32182	1.37985	0.927533	0.91771	1.14225	1.31115	0.940036	1.02984
		1.07983	4.34779	2.94925	1.13162	1.37892	2.01789	1.68031	1.36487	1.18955	1.08799	1.16779	0.999831		1.45391	1.5952	1.10373	1.32182	1.52753	0.927533	0.968793	1.14225	1.31115	1.02928	1.00424
		1.07983	4.34779	1.3051	1.13162	1.29549	2.01789	1.75587	1.39498	1.18955	1.21223	1.16779	1.00431		1.34451	1.00139	1.11403	1.29796	1.53828	0.927533	0.968793	1.14225	1.31115	0.945082	1.06499
		1.07983	1.46722	1.37298	1.13162	1.58526	2.01789	1.75587	1.39498	1.18955	1.21223	1.24082	1.00632		1.36158	3.21234	1.11146	1.321	1.96951	0.954473	0.924915	1.14225	1.31115	1.03115	1.06642
		1.07983	2.18001	1.37298	2.22068	1.58526	2.01789	1.68278	0.712733	1.18955	1.21223	1.35821	0.957682		1.51882	3.21234	1.18239	1.321	2.11024	0.954473	0.924915	1.14225	1.78085	0.941643	1.06642
		0.97528	2.18001	1.31183	2.25591	1.58526	2.01789	1.69287	0.714413	1.18955	1.06518	1.36716	0.968382		1.51882	3.36865	1.96346	1.321	2.11024	1.29357	0.924915	1.07042	1.78085	0.98396	1.06786
		0.97528	2.18001	1.32335	2.20185	1.60693	2.01789	1.69287	0.71612	1.05249	1.19613	1.45969	0.964686		1.43771	3.36865	1.96346	1.22625	2.11024	3.75285	0.930334	1.15912	1.78085	0.958223	0.999408
		0.97528	1.53187	1.32335	2.18175	1.40162	2.01747	1.69574	0.71612	1.08058	1.19613	1.21396	1.11894		1.48327	3.32057	2.02524	1.22625	2.08353	3.15756	0.940193	1.15912	1.79685	0.989344	1.07451
		0.97528	1.68225	1.32217	2.18175	1.40162	2.13414	1.69574	0.730797	1.24507	1.19613	1.31773	1.12092		1.52037	3.32057	2.02524	1.22625	2.11392	3.99406	1.85977	1.15912	1.96472	0.98624	1.0757
		1.05767	1.54631	1.32217	2.18175	1.40162	2.00724	1.69574	1.11131	1.24507	1.13312	0.937182	1.03224		1.29186	3.32758	2.20821	1.22625	1.94912	4.04111	2.09208	1.13418	1.96472	1.02345	1.0757
		1.05767	1.55931	1.32779	2.26102	1.42327	2.01818	1.66087	1.11131	1.24507	1.2065	0.962422	1.03224		1.35688	3.32758	2.25823	1.22625	1.94912	5.02219	2.40146	1.34661	1.80525	0.943587	1.07695
		0.976062	1.55251	1.32382	2.21071	1.44256	2.00034	1.66087	1.11409	1.46674	1.2065	0.962422	1.03928		1.30479	3.34407	0.864759	1.22672	1.94912	5.06877	1.3661	1.34661	2.0705	1.03412	1.04071
		1.05149	1.55251	1.34182	2.21071	1.44256	2.00034	1.69737	1.11409	1.1787	1.2065	1.0567	1.13476		1.31932	3.34407	0.981119	1.22672	1.94779	5.00767	1.43539	1.34661	2.0705	0.946778	1.05806
		1.09753	1.55251	1.89436	2.21071	0.956199	2.02157	1.71243	1.12712	1.1787	1.12218	1.0567	1.13476		1.30873	3.25653	1	1.22672	2.05549	3.59431	1.43006	1.34661	1.77654	0.991754	1.05917
		1.128	1.52373	1.69431	2.27484	1.02383	2.04341	1.63428	0.898543	1.1787	1.12218	1.0567	1.13476		1.30873	3.25653	1	1.22664	2.11678	3.59431	1.32457	1.13043	2.05352	0.941757	1.06032
		1.06174	1.53498	1.69431	2.27484	1.02383	1.72267	1.78966	0.901455	1.1787	1.16807	1.11595	1.04272		1.30697	3.45652	1	1.22664	0.990182	1.63211	1.53792	1.32278	2.05352	0.956889	1.06032
		1.06489	1.57768	1.69431	2.27484	1.02383	1.79088	1.62705	0.901455	1.1787	1.16807	1.11595	1.04272		1.32111	3.45652	1	1.22664	1.001	1.61844	1.55487	1.32278	1.76847	0.956889	1.06153
		1.06489	1.50046	1.7268	2.27484	1.02383	1.78092	1.64791	0.878245	1.1787	1.16807	1.25517	1.04272		1	3.39255	1	1.24366	2.00852	1.73176	1.33206	1.12438	1.89155	0.953709	1.06153
		1.07734	1.53045	1.77742	2.27484	0.950456	1.79255	1.64977	0.902506	1.15967	1.09221	1.25517	0.94731		1	3.39255	1	1.2676	2.03167	1.19035	1.55993	1.20692	1.89155	0.952533	0.998363
		1.07734	1.53045	0.989172	2.22109	1.0721	1.73068	1.64977	0.945118	1.27547	1.21978	1.25517	0.949288		3.39243	3.34549	1	1.2676	2.09481	1.19035	1.57526	1.20692	1.78658	0.958261	1.06824
		1.10272	1.80168	0.989172	2.18609	1.0721	1.73068	1.64977	0.902334	1.27547	1.21978	1.2778	0.949288		3.77837	3.34549	1	1.23003	2.22704	1.38298	1.35562	1.20692	1.90576	1.22721	1.0694
		1.10272	2.88072	0.990646	2.13278	1.0721	1.70738	1.64977	0.90467	1.27547	1.21978	1.2778	1.02525		7.10995	5.46929	1	1.23003	2.22704	1.38298	1.55723	1.20692	1.90576	1.37271	1.0706
		1.10272	3.09265	0.990646	1.69176		1.73076	1.64977	0.90467	1.28678	1.08984	1.2778	1.02525		7.10995	5.85492	0.729336	1.27447	2.22704	1.96783	1.57871	1.20692	1.77152	1.32904	1.00844
		1.10272	2.875	0.990646	1.76831		0.970386	1.64977	0.897582	1.30321	1.20955	1.2778	1.02525		7.10995	2.7861	0.729336	1.35303	1.93198	2.001	1.23462	1.11992	2.06385	1.36656	1.0665
		1.10272	2.90892	0.990646	1.50887		1.02836	1.64977	0.897582	1.30321	1.20955	1.19122	1.02525		7.10995	2.84134	0.7363	1.25082	1.93198	2.05979	1.44547	1.12822	2.06385	1.36656	1.06796
		1.11727	2.8245	0.990646	1.4931		1.02836	1.64977	0.897582	1.16588	1.20955	1.19122	1.16108		7.10995	2.89052	1.04447	1.25381	1.93198	2.11056	1.57428	1.12822	1.77929	1.36656	1.06796
		1.07205	2.8245	2.15437	1.4931		2.28058	1.64172	0.896627	1.15324	1.08836	1.21041	1.16588		7.10995	2.91421	1.04447	1.25381	2.83274	2.01725	1.45424	1.12057	2.04475	0.948203	1.06943
		1.08416	2.78327	2.15437	1.51009		2.28058	1.60423	0.901565	1.16737	1.14224	1.21041	1.0706		7.10995	2.88155	1.04447	1.25102	2.83274	2.0666	1.47858	1.24615	2.04475	0.987495	1.0086
		1.08416	2.75858	3.03452	1.25341		2.34802	1.63833	1.88158	1.29791	1.14224	1.21041	1.0706		7.10995	2.88155	1.04447	1.25102	2.83274	2.0372	1.46671	1.24615	1.76436	0.987495	1.02473
		1.08416	2.79032	3.20021	1.30411		2.58738	1.63833	1.32384	1.29791	1.14224	1.18115	1.11109		7.10995	2.88155	1.07883	1.22923	2.40121	2.07271	1.53012	1.24615	1.85702	0.991809	1.02587
		1.07455	1.83468	3.1207	1.2867		2.58738	1.63833	1.54317	1.29791	1.12834	1.18115	1.09329		7.10995	2.82613	1.33719	1.24731	2.40121	2.07867	1.46064	1.24615	1.85702	0.991809	1.02703
		1.08661	1.98777	3.1536	1.2979		2.65465	1.24956	1.54317	1.30878	1.28068	1.12439	1.05286		1.49893	2.85394	1	1.25357	2.40121	2.08191	1.46064	1.12402	1.79274	0.965739	1.02703
		1.0754	1.98777	3.1536	1.25065		1.75671	1.24956	1.69772	1.32505	1.28068	1.12439	1.05286		1.61553	2.87764	1.54659		3.23873	2.09515	1.46488	1.31092	1.93687	1.00734	1.02822
		1.08147	1.75948	3.1536	1.25065		1.89742	1.34682	1.69772	1.32505	1.28068	1.12319	1.05286		1.76232	3.88567	1.84627		3.23873	2.09313	1.5066	1.31092	1.93687	1.00734	1.04941
		1.05391	1.77082	3.30038	1.25065		1.89742	1.56534	1.69772	1.19902	1.1077	1.12319	1.05286		1.54272	4.77935	1		3.23873	3.05988	1.45897	1.31092	1.41511	1.01016	1.05069
		1.07106	2.02502	3.10732	1.26083		1.89742	1.56534	1.82078	1.15022	1.25477	1.21013	1.05286		1.57002	3.70752	1.84436		2.29361	3.05988	1.51181	1.31092	1.19317	0.955945	1.05199
		1.06368	2.02502	3.10732	1.27205		1.89742	1.48683	1.82078	1.18397	1.25477	1.21013	1.05286		1.56188	4.11736	1.87522		2.66341	3.05988	1.45415	1.31092	1.19317	1.03421	1.05199
		1.06304	1.87898	3.10732	0.772235		0.949369	1.48683	1.88796	1.28758	1.25477	1.3233	1.05475		1.56188	3.69626	1.88776		2.66341	3.05988	1.48076	1.31092	1.19317	1.03421	1.05329
		1.06304	1.76455	3.16673	0.778553		0.949369	1.3211	1.88796	1.28758	1.19808	1.3233	1.07931		1.53706	4.10739	1.89418		2.60407	3.05988	2.21728	1.15135	1.52487	1.03421	1.02643
		1.05358	1.77578	3.16673	0.818176		0.956359	1.3211	2.06944	1.52841	2.24543	0.808222	1.00985		1.60555	3.62081	1.85851		2.60407	3.9508	2.38701	1.2171	1.52487	1.03861	1.028
		1.05358	4.63044	3.18639	0.826258		0.956359	1.33137	1.158	1.52841	2.24543	0.816427	1.00985		1.64396	3.75743	1.87911		2.78762	3.9508	2.25183	1.2171	1.38479	0.954482	1.02957
		1.05358	4.44324	3.2189	1.80878		0.956359	1.33137	1.27589	1.52841	1.46035	1.82724	1.00985		1.59818	3.69462	1.86211		2.78762	4.01471	2.27125	1.2171	1.0537	1.00676	1.02957
		1.05343	4.4614	3.2189	1.0967		0.956359	1.52401	1.34882	1.55231	1.7832	1.84241	1.01133		1.62443	3.69462	1.86401		3.12124	4.01471	2.171	1.2171	1.0537	1.00676	1.03113
		1.05343	4.63689	3.3073	1.18473		1.19593	1.57102	1.41231	1.55231	1.26645	1.79308	1.00741		1.13454	3.99254	2.0849		3.12124	3.12684	2.19165	1.2171	1.0537	0.971448	1.16033
		1.05343	4.63689	3.30078	1.18473		1.19593	1.57102	1.41231	1.55231	1.26645	1.82858	1.00741		1.42915	3.99254	1.84625		3.23228	3.12684	2.20107	1.2171	1.0537	0.984129	1.16033
		1.05343	4.46743	3.22385	1.18473		1.20067	1.49721	1.0837	1.55231	1.28123	1.75386	1.00741		1.54962	3.68617	1.8684		3.23228	3.36591	2.20107	1.2171	1.0537	0.984129	1.16033
		1.07183	4.47999	3.17105	1.45833		1.20067	1.50132	1.08646	1.55231	1.7239	1.76236	0.997114		1.54962	3.71711	0.97008		2.91994	1.51844	2.22716	1.13312	1.04761	0.987242	1.12027
		1.07183	4.51657	3.27564	1.45833		1.20067	1.52746	1.19956	1.55231	1.73398	1.75387	1.01002		1.02986	3.86683	0.974027		2.91994	1.60163	2.25425	1.13312	1.10384	0.966038	1.12027
		1.07183	1.14853	3.32518	1.45833		1.21551	1.52746	1.23746	1.55231	1.73398	1.76237	0.919686		1.26971	1.20846	0.990989		1.89056	1.43824	2.25094	1.32967	1.10384	1.01686	1.12027
		1.0317	1.15063	0.83201	1.45833		1.22181	1.52746	1.23943	1.55231	1.73398	1.07265	0.921174		1.26971	1.8245	0.993483		1.89056	1.45676	2.28176	1.34896	1.10384	1.01686	1.09364
		1.03524	1.17263	0.86914	1.59523		1.22181	1.52532	1.02919	1.59327	1.74624	1.16033	0.850622		0.897679	1.93322	1.26479		1.89056	1.4884	2.20178	1.34896	1.10384	1.01988	1.09364
		1.03524	1.17479	1.74394	1.58716		1.22618	1.52532	1.08653	1.59327	1.94947	1.16033	0.853168		0.968835	1.88921	1.63155		1.89579	1.4884	2.20706	1.34896	1.0205	1.01988	1.022
		1.03524	2.21624	1.28611	1.58716		1.22618	1.52532	1.08653	1.60943	2.36908	1.1972	0.892865		0.908186	1.91441	1.63155		2.06431	1.4884	2.19498	1.40403	1.14408	0.981981	1.03336
		1.06157	2.21624	1.30855	1.50932		1.22618	1.52653	1.03161	1.60943	1.44448	0.956153	0.944216		0.915723	1.91441	1.66788		2.06431	1.45097	2.42729	1.40403	1.14408	1.04918	0.949593
		1.06261	2.21624	2.38901	1.66378		1.09658	1.53559	1.08989		1.95754	0.959528	0.924524		0.915939	1.91441	1.68749		2.06431	1.45097	1.5896	1.40403	1.14408	0.986447	0.949593
			2.20452	2.55432	1.66378		1.09658	1.53559	1.08989		1.979	0.962015	0.924524		0.915939	2.0649	1.72765		1.11079	1.45097	1.29723	1.41459	1.04524	1.05578	0.949593
			2.20452	2.59485	2.18336		1.10208	1.40675	1.03152		1.12226	0.962015	0.937366		0.902575	2.10582	0.9564		1.15595	1.45237	1.28617	1.43093	1.19741	1.05728	0.953355
			2.20452	4.61525	2.28969		1.10208	1.40675	1.08966		1.0532	0.994276	0.931778		0.908122	2.14258	0.961264		3.26265	1.47007	1.4937	1.43093	1.19741	0.984439	0.939804
			2.29389	4.73766	2.16967		1.10208	1.33137	1.08966		1.26031	0.952551	1.05376		1.58662	2.18341	0.966761		3.26265	1.43993	1.47893	1.38494	1.19741	0.987776	0.939804
			1.96567	4.86411	2.18825		1.12762	1.40949	1.56541		1.26031	0.952551	1.05997		1.6126	1.45296	1.27623		1.95623	1.45882	1.70025	1.38494	1.19741	0.99239	0.951481
			1.97461	1.72365	2.14116		1.13131	1.97538	1.56541		1.36151	0.970432	1.0568		5.57288	4.67264	1.33119		2.02566	3.17155	1.68883	1.38494	1.04782	0.99239	1.04731
			1.97461	1.72365	2.04509		1.13131	2.03841	1.59367		1.20067	0.970432	1.0644		4.87894	5.01389	1.31243		1.58817	3.33763	1.67634	1.39528	1.10424	0.954525	1.04731
			2.07907	1.72365	1.39022		1.13612	1.78183	1.55529		1.44183	0.965844	1.04608		1.77578	5.01389	1.31442		1.58817	3.48844	1.66117	1.4115	1.10424	1.04207	1.04731
			2.08781	1.7816	1.47214		1.13612	1.79474	1.55529		1.07027	1.71383	1.05242		1.77578	3.38292	1.31442		1.67302	1.48928	1.51674	1.4115	1.10424	1.04684	1.04731
			2.08781	1.87956	1.37642		1.13612	1.96803	1.56778		1.08425	1.83897	1.05538		1.83824	3.78861	1.43474		1.57192	1.49866	1.50479	1.27764	1.10424	0.962424	1.05723
			1.51452	1.87956	1.38389		1.10295	1.96803	1.56778		1.13599	1.20462	1.06301		1.88586	3.78861	1.43474		1.57894	1.49866	1.52168	1.27764	1.10424	0.997943	1.04661
			1.51452	1.69347	1.39207		1.10295	1.80204	1.56778		2.30794	1.20462	1.08412		1.88586	3.78549	1.43474		1.61728	1.49866	1.5101	1.28863	1.10424	0.970151	1.07867
			1.88889	1.70758	1.36671		1.1085	1.74988	1.56771		2.30794	1.23662	1.0876		1.79937	4.00151	1.43474		1.6379	1.49866	1.49675	1.30508	1.06864	0.989064	1.07559
			1.57743	1.70758	1.38463		1.1085	1.76909	1.56771		2.30388	0.959667	1.0765		1.79937	4.00151	1.30607		1.57874	1.55936	1.48643	1.30508	1.11669	0.989064	1.07559
			1.88776	1.70758	1.38463		1.1085	2.09584	1.56771		2.30494	0.959667	1.07971		1.86424	4.00151	1.25878		1.57874	1.56691	1.36212	1.38299	1.11669	0.989064	1.09135
			1.88776	1.69466	1.38463		1.12946	2.09584	1.56771		2.30101	0.996448	1.06221		1.17262	3.90964	1.27099		1.58991	1.56691	1.35017	1.38299	1.11669	0.993974	1.07676
			4.20493	1.69466	1.38463		1.04257	1.19953	1.54599		2.24033	1.28434	1.12606		2.07245	3.90964	1.27099		1.58991	1.56691	1.37866	1.38299	1.11669	0.977744	1.0723
			4.44252	1.69466	1.47675		1.04257	1.26485	1.54599			1.28434	1.09708		1	3.90964	1.27099		1.58991	0.810401	1.36669	1.39329	1.11669	1.00702	1.06153
			1.56898	1.68382	1.57983		1.0483	1.26485	1.54599			1.383	1.10876		1	3.90964	1.91568		1.58991	0.833155	1.5343	1.40861	1.05343	0.980627	1.04917
			1.56898	1.71355	1.50835		1.0483	1.26485	1.54599			1.9581	1.10876		1	3.90964	2.00497		1.55533	0.833155	1.52131	1.40861	1.20728	1.00287	1.33971
			1.69972	1.73458	1.52382		1.0483	1.17679	1.56281			1.53163	1.08052		1	3.88968	2.00497		1.57659	0.839846	1.79233	1.36799	1.20728	1.00287	1.40882
			1.73591	4.89755	1.51238		1.1332	1.29671	1.56281			1.53163	1.08052		1	3.88968	1.90486		1.22511	0.839846	1.77937	1.36799	1.20728	1.00287	1.42196
			1.73591	4.89755	1.51238		1.1332	1.69538	1.58104			1.53163	1.10014		1	3.88968	1.91463		1.29097	0.805354	1.91056	1.36799	1.20728	0.980552	1.32143
			1.59572	1.66299	1.51238		1.13796	1.74316	1.58104			1.73375	1.11996		1	3.91118	1.91463		1.18503	0.810384	1.89857	1.37862	1.20728	1.00937	1.19463
			1.59572	1.66299	1.55722		1.13796	1.74316	1.58104			1.76006	1.11996		1	3.84628	1.90719		1.19569	0.810796	1.40451	1.39424	1.0268	1.00937	1.24397
			1.73109	1.66299	1.47403		1.13796	1.74316	1.62802			1.42454	1.00512		4.31006	3.93886	1.90719		1.17102	0.816105	2.08012	1.39424	1.15075	1.00937	1.2706
			1.58378	1.66299	1.49378		0.990026	1.74316	1.62802			1.45878	0.99638		1.49881	3.93015	1.87486		1.18797	0.801707	2.06385	1.29912	1.15075	0.970251	1.33902
			1.58378	2.06566	1.3945		0.990026	1.74316	1.59487			1.43329	1.01534		1.03831	4.11018	1.87486		1.18797	0.80523	2.15623	1.31541	1.15075	1.01889	1.34712
			1.72759	2.11578	1.42011		0.996438	1.65737	1.59487			1.44027	1.0063		1.03831	3.41656	1.79173		1.19523	0.811814	2.14061	1.31541	1.04183	1.01889	1.33597
			1.74854	2.11578	1.69615		0.996438	1.66252	1.60755			1.43353	1.00753		2.10079	3.60591	1.81272		1.19523	0.820071	1.83852	1.10575	1.09828	1.01889	1.34033
			1.74854	2.11578	1.74525		1.01024	1.66252				1.43353	0.99875		2.10079	3.60591	1.81272		1.18993	1.33279	1.81002	1.10575	1.09828	0.967454	1.30451
			1.66191	2.0612	1.68283		1.01024	1.70287				1.42454	1.00985		2.13783	3.60591	1.87047		1.18993	1.41404	1.94173	1.10575	1.09828	1.01685	1.32075
			1.64568	2.06947	1.68153		1.01518	1.70287				1.41778	1.0025		2.1717	3.91142	1.87972		1.18003	1.41404	1.92551	1.10575	1.04944	0.971964	1.16082
			1.64568	2.06947	1.68153		1.01518	1.70287				1.43241	1.00825		4.43082	4.03337	1.87972		1.19626	1.48294	1.85412	1.10575	1.10103	1.02076	1.13462
			1.53216	2.06947	1.63629		1.012	1.70287				1.32902	1.00125		4.43082	3.4734	0.970815		1.19626	1.54873	1.82577	1.66521	1.10103	1.02544	1.17517
			1.61384	2.57799	1.63629		1.012	1.70287				1.33452	0.996597		4.43082	3.65594	0.98869		2.23671	3.81659	1.67014	1.66521	1.10103	1.02544	1.01458
			0.900309	2.57799	1.62183		1.01691	1.69886				1.22628	0.989885		4.21259	2.34967	0.977898		2.39106		1.66448	1.66521	1.10103	0.956319	1.01861
			0.922477	2.57799	1.62183		1.01691	1.69886				1.21649	0.988353		4.17605	2.34967	0.979678		2.39106		1.69231	1.66521	1.1099	1.01624	1.01861
			1.62041	2.57799	1.77133		1.47032	1.70206				1.26186	0.98236		4.12557	2.40467	0.97291		2.39106		1.66428	0.975363	1.1559	1.01624	1.04085
			1.62637	1.99246	1.78006		1.52213	1.72002				1.07452	1.04396		4.10545	2.2885	0.97507		0.969719		1.90735	1.05922	1.1559	1.01624	1.04017
			1.63234	1.99246	1.78006		1.52213	1.7025				1.07452	1.04873		1.19611	2.2885	0.980646		0.969719		1.89659	1.05922	1.1559	1.00306	1.17243
			1.64318	1.99246	3.00267		1.46324	1.73369				1.20863	1.05028		1.19611	2.34735	0.985437		0.976346		2.30656	0.970519	1.1559	1.07097	1.16367
			1.64915	2.02817	3.00267		1.48875	1.70401				1.08103	1.04244		2.0111	2.04195			0.976346		2.30142	1.05613	1.1559	1.07927	1.17216
			1.60704	2.05467	3.29442		1.48875	1.66588				1.24227	1.06919		2.0111	2.04195			0.976346		2.60211	1.04948	1.04503	0.983492	1.17216
			1.25241	2.05467	3.15333		1.48875	1.63487				1.93196	1.07072		1.99729	2.10187			1.00002		2.58744	0.980269	1.09209	1.04696	1.19655
			1.3186	2.05467	3.15333		1.48875	1.59571				1.92895	1.02356		1.09016	2.05867			1.02992		1.1536	1.06492	1.09209	1.04696	1.18535
			1.3186	2.57576	3.22134		1.48875	1.59571				1.96421	1.05056		1.09016	2.05867			1.02992		1.15574	1.05624	1.09209	1.05405	1.17948
			1.45401	2.57576	3.02155		1.50812	1.69326				1.92444	1.0521		1.10198	2.05867			1.03579		1.15574	1.03113	1.09209	0.951098	1.17948
			1.61209	2.57576	2.73169		1.53347	1.09511				1.96876	1.02512		1.10198	2.11975			1.03579		1.16663	1.03113	1.15966	1.05143	1.11442
			1.62269	2.57576	2.99231		1.47028	1.09511				1.97338	1.0315		1.10198	1.99047			1.03579		1.18397	1.28072	1.15966	1.05143	1.10923
			1.5724	1.18203	2.99231		1.47028	1.09511				2.05675	1.03305		1.10198	1.99047			1.27125		1.18598	1.28072	1.27467	1.05143	1.10923
			1.57039	1.18637	3.07859		1.47028	1.16529				1.95428	1.03743		1.10198	2.05026			1.27125		1.14806	1.44545	1.27467	1.07776	1.17716
			1.5686	1.19068	2.98637		1.47028	1.17206				1.94466	1.03298		1.10198	1.88591			1.27554		1.14806	1.25755	1.28781	1.10389	1.16415
			1.58714	1.81802	2.98637		1.47028	1.20729				1.93728	1.03453		1.98899	2.08018			1.27554		0.934257	1.32104	1.20433	1.10389	1.16415
			2.81023	1.75359	3.14081		1.46987	1.21403				1.58138	1.019		1.98899	2.08018			1.27554		0.934257	1.08193	1.23749	1.10389	1.09989
			2.92937	1.84201	1.16376		1.46987	1.06434				1.13126	1.02662		1.98899	2.53694			1.28665		0.946474	1.08193	1.25716	1.10389	1.08308
			2.71673	1.84201	1.16376		1.46987	1.14018				1.40427	1.02824		1.98899	2.53694			1.3491		0.954107	1.24983	1.39172	1.11835	1.10839
			2.73764	1.79078	1.25147		1.46987	1.06001				1.45748	1.24202		1.98899	2.5905			1.3491		1.24917	1.50459	1.39172	1.11835	1.10839
			2.78659	1.80019	1.15578		1.46987	1.0757				1.41174	1.16252		1.98899	2.69779			1.35303		2.77621	1.72761	1.39172	1.11835	1.05795
			2.78659	1.80019	1.15578		1.46987	1.06042				1.46275	1.39556		1.98899	2.69779			1.35303		2.77621	1.72761	1.42501	1.08838	1.05572
			2.78659	1.77382	1.16779		1.46987	1.06042				1.40625	1.27753			2.7506			1.35303		2.86006	1.50508	1.49651	1.08838	1.05572
			2.78659	1.77382	1.11283		1.47738	1.06044				1.46495	1.25783			2.03781			1.37038		2.83878	1.74714	1.53059	1.16029	1.04926
			2.86617	1.77382	1.11283		1.47738	1.0758				1.41128	1.34323			2.03781			1.07679		2.83878	1.74059	1.53059	1.00178	1.04993
			2.90003	1.81099	1.10463		1.48086	1.52351				1.46249	1.17253			2.0972			1.11383		2.86354	1.48711	1.3075	1.01687	1.13818
			2.82153	1.75552	1.1107		1.52226	1.55198				1.40657	1.23792			1.83643			1.12456		2.87482	1.69023	1.44089	0.941958	1.14695
			2.84222	1.89285	1.1107		1.61404	1.27118				1.46253	1.23792			1.93207			1.16871		2.87482	1.69023	1.44089	1.01355	1.14695
			1.52908	1.91098	1.13667		1.38499	1.52841				1.41139	1.21062			4.49636			1.17554		2.82645		1.38975	1.01355	1.20895
			1.78886	1.91098	1.18802		1.40014	1.61476				1.46508	1.21062			4.86419			1.17554		2.82645		1.38975	1.04673	1.21172
			1.82321	1.96657	1.2174		2.08809	2.07135				1.40679	1.21606			4.43825			1.18523		2.83857		1.3158	1.04673	1.21172
			1.40971	1.97551	1.2174		1.85332	2.0583				1.46264	1.25524			4.43825			1.93347		2.83857		1.55846	1.06072	1.26854
			1.40971	1.97551	1.18899		1.24812	1.04013				1.39631	1.22469			4.43825			1.93347		2.87564		1.55846	0.997443	1.26931
			1.40971	1.30507	1.19379		1.24936	1.10631				1.45264	1.30676			4.43825			1.93347		2.87564		1.54857	1.05804	1.26931
			1.40971	1.30507	1.19379		2.4578	1.23522				1.44639	1.23456			4.43825			2.04415		1.01548		1.54857	1.06215	1.04084
			1.67047	1.79479	1.19473		2.4578	1.91623				1.49887	1.22535			4.43825			2.04415		1.04553		1.33966	1.09625	1.03591
			1.21213	1.8207	1.19473		2.4578	1.70365				1.42626	1.26151			4.47295			2.08687		1.01186		1.62715	1.09859	1.03388
			1.21213	1.8207	1.18582		1.72627	1.97885				1.48066	1.21672			4.54438			2.196		1.03075		1.57748	1.10473	1.03982
			1.23689	1.8207	1.18582		1.75713	2.23194				1.35688	1.19369			4.65692			1.56271		1.03075		1.57748	1.19425	1.02059
			1.62163	1.83431	1.18582		1.25911	1.22986				1.46401	1.2183			4.65692			1.65421		1.00262		1.33105	1.22263	1.01638
			1.6498	1.83431	1.1702		1.28349	1.22986				1.05051	1.2675			4.65692			1.65756		1.00262		1.42555	1.19535	1.02287
			1.67752	1.83431	1.18182		0.758689	1.20731				1.06652	1.23069			4.68466			1.24506		1.00262		1.43304	1.28261	1.02493
			1.71938	1.83431	0.97555		1.03313	1.21258				1.06652	1.21938			4.75213			1.2644		1.00262		1.43304	1.19476	1.02409
			1.31809	1.26798	0.963404		1.03894	1.21258				1.06863	1.21675			4.75213			1.24751		1.00262		1.31668	1.27485	1.02613
			1.31809	1	0.966756		1.32954	2.04621				0.935849	1.12466			4.75213			1.27565		1.00262		1.41162	1.20677	1.0326
			0.691649	1			1.36998	2.11421				0.935849	1.07729			4.81273			1.2629		0.999393		1.44438	1.22937	1.03583
			1.18568	1.69459			1.40113	1.47669				0.977753	1.07729			4.81273			1.2593		0.999393		1.44438	1.19776	1.03178
			1.21528	2.0676			1.40938	1.50193				1.00726	1.07729			1.21995			1.26068		1.00025		1.30392	1.2317	1.02793
			1.14052	1.26186			1.57883	1.52639				0.991201	1.07729			1.21995			1.25933		1.01883		1.56105	1.20133	1.02965
			1.22018	2.43747			1.57883	1.52639				0.993474	1.07729			1.22584			1.17264				1.56797	1.28571	1.14653
			1.22018	2.43747			1.72925	1.17282				0.993474	1.07729			1.33762			1.18067				1.56797	1.18179	1.14653
			1.22018	2.6542			1.18638	1.22347				0.98241	1.11068			1.33762			1.24083				1.31258	1.2729	1.15798
			1.25904	2.6542			1.42155	1.23401				0.98241				1.34845			0.894225				1.53126	1.20103	1.16984
			1.40627	5.00261			1.42155	1.45039				1.02793				2.39808			1.77827				1.54555	1.25097	1.16984
			1.22642	1.45894			1.42155	1.45037				1.0321				2.53417			2.32179				1.54555	1.25998	1.04177
			1.24014	1.45894			1.38113	1.37225				1.09717				2.54265			2.32179				1.31683	1.29431	1.04812
			1.30604	1.42576			1.43632	1.37225				1.00419				1.62852			1.77895				1.43607	1.24685	1.05142
			1.30604	1.42576			1.44645	1.37225				1.02384				1.62852			2.40037				1.37243	1.302	1.02693
			1.30604	1.42576			1.44645	1.37225				1.06393				1.7803			2.40037				1.37243	1.24478	1.1385
			1.25255	1.43645			1.26719	0.802103				1.0088				1.82027			2.68303				1.31391	1.29966	1.1385
			1.26727	1.40615				0.808675				1.00997				0.86079			1.34543				1.57332	1.26515	1.28354
			0.995416	1.45699				0.803788				1.0091				0.861914			1.36425				1.57882	1.25941	1.28418
			1.04903	1.73434								1.02245				0.846496			1.379				1.57882	1.24823	1.30155
			0.995315	1.73434								0.974753				0.852287			1.50061				1.31183	1.26087	1.19778
			1.00295	1.87342								0.961325				0.864154			1.50061				1.57595	1.2574	1.24604
			0.98894	1.45535								1.00208				0.87325			1.57986				1.57595	1.32626	1.25903
			0.98894	1.44546								0.9567							1.25239				1.56001	1.24129	1.20598
			0.98894	1.45488								0.953444							1.26147				1.56001	1.30192	1.33016
			1.00807	1.79615								1.36231							1.26147				1.23742	1.81321	1.34218
			1.02973	1.79615								1.28287							1.90784				1.52231	1.81321	1.19575
			2.19756	1.42044								1.20693							2.14963				1.49388	1.82234	1.31469
			2.3429	1.84134								1.33096							2.15897				1.49388	1.27454	1.32672
			2.29624	1.44939								1.33096							1.13877				1.02528	1.27454	1.19973
			2.32726	1.50773								0.993076							1.2351				1.0335	1.2743	1.24888
			2.25006	1.50773								0.993076							1.25424				1.03636	1.2908	1.26139
			2.25006	1.41967								0.993076							1.20462				1.04202	1.86049	1.18638
			2.25006	1.74196								1.01401							1.20462				1.04741	1.93969	1.24926
			2.25006	1.40754								1.02004							1.62174				1.24204	1.90729	1.26178
			2.22648	1.47282								1.52236							1.62174				1.23031	1.20668	1.18591
			2.27222	1.47282								1.50852							1.06931				1.23031	1.28239	1.31989
			1.6145	0.845921								1.51005							1.60782				1.00705	1.27785	1.32913
			1.6145	0.845921								1.21286							1.75312				1.00705	1.27785	1.20254
			1.89695	1.07749								1.21286							1.61147				1.00705	1.20747	1.34908
			1.79163	1.05777								1.28424							1.75323				1.27724	1.09484	1.3584
			1.79163	1.0677								1.33205							1.56614				1.27724	1.59857	1.18942
			1.82429	1.0677								1.15308							1.62494				1.47564	1.59857	1.2652
			1.89231	1.0677								1.45792							1.60705				1.47564	1.57236	1.27745
			1.3608	1.07237								1.49445							1.60705				1.47564	1.23518	1.07395
			1.49681	1.07237								1.49445							1.61346				1.14248	1.23518	1.07395
			1.49681	1.07237								1.59979							1.53683				1.14248	1.23518	1.0925
			1.49681	1.06005								1.485							1.59462				1.3228	1.23413	1.07129
			1.63719	1.07639								1.60246							1.90572				1.3228	1.23413	1.07129
			1.65638	1.07639								1.74247							2.05072				1.13988	1.2446	1.07327
			1.65638	1.07639								1.74247							1.90457				1.13988	1.4596	1.09064
			2.29955	1.84045								1.54231							2.16237				1.13988	1.4596	1.09064
			2.29955	1.84045								1.51798							1.95544				1.13988	1.50594	1.09064
			2.48929	1.84045								1.48797							1.99875				1.1766	1.33589	1.09262
			2.52797	3.3555								1.49984							1.99875				1.1766	1.33589	1.08349
			2.58176	0.971491								1.49614							1.90558				1.1766	1.3892	1.08349
			2.80738	1.63394								1.50111							1.90558				1.16027	1.34419	1.08549
			2.80738	2.52346								1.20688							1.90795				1.16027	1.34419
			1.66685	3.70223								1.35748							1.90795				1.29154	1.36335
			1.66685	1.95716								1.52046							1.90535				1.29154	1.48378
			1.68586	1.95716								1.53738							1.95989				1.36096	1.48378
			1.7172	1.98414								1.24915							1.95989				1.36096	1.52188
			0.909822	2.01068								1.24915							1.90441				1.48094	1.50976
			0.924895	2.01068								1.41169							1.95912				1.48094	1.50976
			0.927594	1.11018								1.2375							1.9069				2.25238	1.51081
			0.927594	2.94301								1.31327							1.96145				2.25238	1.65005
			0.94622	1.83785								1.41606							1.96145				2.25238	1.65005
			0.948834	1.98308								1.43839											2.56428	1.66031
			1.55689	1.98308								1.51153											2.11033	1.07743
			1.63113	3.84794								1.51153											2.52629	1.93148
			1.53183	3.84794								1.54487											2.14872	1.93148
			1.5541	2.73264								1.42521											2.30674	1.01225
			1.53408	2.9229								1.43074											2.09635	1.01225
			1.53408	1.87573								1.43074											2.59151	1.01225
			1.49535	1.97958								1.45093											2.6134	1.01225
			1.52922	2.00989								1.45093											2.37226	0.855941
			1.54238	1.95616								1.13109											2.30233	1.05096
			1.56346	1.98256								1.13109											2.21923	1.06727
			0.887772	1.98256								1.16591											2.59523	1.06727
			0.906729	1.93708								1.16591											2.93232	1.02975
			0.895015	1.93708								1.16591											2.11966	1.21062
			0.899353	1.93708								1.23321											2.01041	1.21062
			0.892709	1.93708								1.34475											2.33605	1.02365
			0.892709	1.94393								1.34475											2.05955	1.11414
			0.889516	1.97456								1.44668											1.0237	1.11414
			0.896141	1.35892								1.44668											1.0229	1.11414
			0.8857	1.41243								1.45221											1.02986	1.01719
			0.894984	1.30937								1.2813											1.58581	1.05976
				1.32431								1.18907											1.60224	0.978237
				1.322								1.21133											1.21154	1.20997
				1.322								1.17412											1.21154	1.03991
				1.322								1.21352											1.2116	1.09719
				1.35306								1.17433											1.77029	1.09719
				1.37093								1.17677											1.15485	1.09719
				0.844129								1.17024											1.15485	1.09719
				0.844129								1.17024											1.15485	1.03335
				1.23502								1.17024											1.1057	1.15738
				1.26694								1.17293											1.1057	1.01768
				1.29697								1.1809											1.1057	1.08933
				0.873561								1.1809											1.1057	1.02122
				0.868205								1.1809											1.1057	1.12317
				0.868205								1.23753											1.1057	1.0189
				0.873105								1.45336											1.27134	1.08476
				0.873105								1.21195											1.82669	1.01488
				2.20362								1.45059											1.82669	1.09703
				2.2908								1.4396											1.82669	1.48723
				2.39687								1.4396											1.82669	1.56214
				0.729657								0.994926											1.89397	1.49773
				0.736521								0.994926											1.89397	1.57653
				0.73808																			1.89397	1.57653
				0.73808																			1.89397	1.49848
				0.740447																			1.89397	1.57711
				0.704578																			1.89397	1.48873
				1.05037																			1.10044	1.55583
				1.05414																			1.10044	1.49082
				1.05414																			1.2991	1.56171
				0.868159																			1.2991	1.53631
				0.8778																			1.3369	1.60695
				0.868179																			1.35351	1.45648
				0.870167																			1.35351	1.45648
				0.886																			1.3885	1.53359
				0.886																			1.24173	1.21453
				0.850543																			1.24173	1.06813
				0.868484																			1.28434	1.06813
				0.870523																			1.25832	1.06813
				0.870914																			1.25832	1.09578
				0.873937																			1.29836	1.11046
				0.878619																			1.23029	1.09685
				0.882811																			1.23029	1.11326
				0.85373																			1.2667	1.09033
				0.860104																			1.15419	1.10508
				0.858175																			1.15419	1.10599
				0.86157																			1.20094	1.12223
				0.863243																			1.14327	1.11068
				0.879868																			1.14327	1.13337
				0.879868																			1.18647	1.12074
				0.874524																			1.30423	1.13856
				0.874524																			1.39838	1.07246
				0.874524																			1.39838	1.09257
				0.868583																			1.42819	1.00631
				0.871599																			1.45903	0.969445
				0.875364																			1.45903	0.95123
				0.875364																			1.49362	0.92582
				0.866165																			1.28324	1.22689
				0.870857																			1.28324	1.02384
				0.870857																			1.32477	1.16073
				0.86362																			1.44957	1.03735
				0.872841																			1.44542	1.08334
				0.872841																			1.44542	1.08109
				4.63746																			1.44542	1.14665
				3.67135																			1.45264	1.17388
				4.58933																			1.45964	1.17198
				4.9783																			1.5894	1.25206
				4.9783																			1.60063	1.03567
				2.57621																			1.35632	1.06638
				2.79725																			1.50507	1.06638
				2.79725																			1.70401	1.06638
																							1.70401	1.06638
																							2.0252	1.06638
																							2.0252	1.03451
																							1.91487	1.07507
																							1.94055	1.07507
																							1.85563	1.02745
																							1.8472	1.10549
																							1.48781	1.02574
																							1.72421	1.08806
																							2.58937	1.08806
																							2.81787	1.05265
																							2.20201	1.06702
																							2.44064	1.05486
																							2.03412	0.985748
																							1.90937	1.0828
																							1.88789	1.05602
																							2.43247	1.12538
																							1.71888	1.05534
																							1.63135	1.07966
																							1.67611	1.06528
																							1.64635	1.00778
																							1.62061	1.05218
																							1.32216	1.05218
																							1.32723	1.05218
																							1.32723	1.05061
																							1.1631	1.00905
																							1.1631	1.04898
																							1.17389	1.21372
																							1.37354	1.36232
																							1.64973	1.10865
																							1.64973	1.10865
																							1.5297	1.04056
																							1.60946	1.06965
																							1.55863	1.07504
																							2.48794	1.05272
																							2.49381	1.06108
																							2.37725	1.06496
																							2.37297	1.06883
																							1.66491	1.04653
																							1.75793	1.05342
																							1.65959	1.04658
																							1.64839	1.06092
																							1.64839	1.22674
																							1.59888	1.22674
																							1.73891	1.2502
																								1.30434
																								1.1523
																								1.59963
																								1.76238
																								1.76238
																								1.22425
																								1.34758
																								1.4857
																								1.46563
																								1.63418
																								1.62463
																								1.59879
																								1.60208
																								1.6149
																								1.61614
																								1.31943
																								1.55192
																								1.54819
																								1.54819
																								1.54819
																								1.54819
																								1.54819
																								1.53359
																								1.53359
																								1.00974
																								1.00974
																								1.0229
																								1.00876
																								1.29929
																								1.40134
																								1.40134
																								1.33582
																								1.33582
																								1.33582
																								1.33582
																								1.20433
																								1.16444
																								1.16444
																								1.03399
																								0.96418
																								0.97397
																								1.70932
																								1.70932
																								1.11321
																								1.11321
																								1.07864
																								1.07864
																								1.13993
																								1.10859
																								1.11722
																								1.15796
																								1.1837
																								1.15799
																								1.17094
																								1.14057
																								1.15618
																								1.15515
																								1.15515
																								1.14774
																								1.17217
																								1.18962
																								1.58482
																								1.65975
																								1.86425
																								1.72435
																								1.79722
																								1.79722
																								1.67542
																								1.77748

## Sheet: Fig.2c
Fig.2 c	AADTTPL	≤500	500~1000	1000~1500	＞1500	≤500	500~1000	1000~1500	＞1500	≤500	500~1000	1000~1500	＞1500	≤500	500~1000	1000~1500	＞1500	≤500	500~1000	1000~1500	＞1500	≤500	500~1000	1000~1500	＞1500
	Temperature (℃)	≤15				15~20				>20				≤15				15~20				>20
	Thickness (cm)	≤50												＞50
	Degradation effects	0.996784	0.973435	1.53195	1.7239	4.69862	1.29669	1.14417	1.19808	2.27031	1.40497	1.00565	1.13346	3.39243	1.15082	1.78085	1.0537	1.70021	1.67067	1.27157	1.24901	1.12255	2.54023	1.00519	1.35928
		0.996784	1.75671	1.59241	1.73398	5.2976	1.29669	1.1778	1.42454	2.27031	1.42599	1.00329	1.03127	3.77837	1.17605	1.78085	1.0537	1.70021	1.83912	1.27157	1.24901	1.17681	1.80346	1.02607	1.2381
		0.996784	1.89742	1.59241	1.73398	4.74848	1.87165	1.1778	1.45878	2.40363	2.05424	1.03749	1.03127	1.13454	1.17605	1.78085	1.0537	1.70021	1.25049	1.2908	1.20668	1.09937	2.00108	1.0273	1.3287
		0.996784	1.89742	1.0532	1.73398	4.79362	2.01789	1.0945	1.43329	2.94347	2.05424	1.03851	1.2497	1.42915	1.95623	1.79685	1.0537	1.70021	1.36432	2.29154	1.28239	1.10459	1.8327	1.02856	0.94545
		1.15154	1.89742	1.20067	1.74624	4.45589	2.01789	1.18395	1.44027	2.72715	1.07806	1.03958	1.44081	1.54962	2.02566	1.96472	1.0537	1.70021	1.36432	1.86049	1.27785	1.10023	1.40333	1.02856	0.982069
		1.23939	1.89742	1.44183	1.26031	4.45589	2.01789	1.18395	1.43353	2.74768	1.12446	1.03958	1.15251	1.54962	1.58817	1.96472	1.04761	1.36613	1.37985	1.93969	1.27785	1.10023	1.40333	1.02984	0.940036
		0.863378	0.949369	1.1787	1.26031	4.4926	2.01789	1.08799	1.43353	2.94925	1.68031	0.999831	1.16779	1.02986	1.58817	1.80525	1.10384	1.45391	1.52753	1.90729	1.31115	1.10373	1.3871	1.00424	1.02928
		0.863378	0.949369	1.1787	1.36151	4.4926	2.01789	1.21223	1.42454	1.3051	1.75587	1.00431	1.16779	1.26971	1.67302	2.0705	1.10384	1.34451	1.53828	1.20747	1.31115	1.11403	1.3871	1.06499	0.945082
		0.999333	0.956359	1.1787	1.15622	4.30432	2.01789	1.21223	1.41778	1.37298	1.75587	1.00632	1.24082	1.26971	1.57192	2.0705	1.10384	1.36158	1.96951	1.09484	1.31115	1.11146	0.91771	1.06642	1.03115
		1.07983	0.956359	1.1787	1.15622	4.34779	2.01789	1.21223	1.43241	1.37298	1.68278	1.06221	1.35821	0.897679	1.57894	1.77654	1.10384	1.51882	2.11024	1.59857	1.31115	1.18239	0.968793	1.06642	0.941643
		1.07983	0.956359	1.1787	1.18955	4.34779	2.01789	1.06518	1.26645	1.31183	1.69287	1.12606	1.36716	0.968835	1.61728	2.05352	1.0205	1.51882	2.11024	1.59857	1	1.85584	0.968793	1.06786	0.98396
		1.07983	0.956359	1.1787	1.18955	2.38901	2.01789	1.19613	1.26645	1.32335	1.69287	1.09708	1.45969	0.908186	1.6379	2.05352	1.14408	1.43771	2.11024	1.57236	1	1.94351	0.924915	0.999408	0.958223
		1.07983	1.19593	1.15967	1.18955	2.55432	1.56534	1.19613	1.28123	1.32335	1.69574	1.10876	1.21396	0.915723	1.57874	1.76847	1.14408	1.48327	2.08353	1.23518	1.41511	1.51012	0.924915	1.07451	0.989344
		2.88072	1.19593	1.27547	1.18955	2.59485	1.56534	1.19613	1.13126	1.32217	1.69574	1.10876	1.31773	0.915939	1.57874	1.89155	1.14408	1.52037	2.11392	1.23518	1.01225	1.58242	0.924915	1.0757	0.98624
		3.09265	1.20067	1.27547	1.18955	4.61525	1.48683	1.13312	1.40427	1.32217	1.69574	1.08052	0.937182	0.915939	1.58991	1.89155	1.04524	5.46929	1.94912	1.23518	1.01225	1.5952	0.930334	1.0757	1.02345
		2.875	1.20067	1.27547	1.18955	4.73766	1.48683	1.2065	1.45748	1.32779	1.66087	1.08052	0.962422	0.902575	1.58991	1.78658	1.19741	5.85492	1.94912	1.23413	1.01225	1.5952	0.940193	1.07695	0.943587
		2.90892	1.20067	1.28678	1.05249	4.86411	2.01747	1.2065	1.41174	1.32382	1.66087	1.10014	0.962422	0.908122	1.58991	1.90576	1.19741	1.29186	1.94912	1.23413	1.01225	1.5952	0.927533	1.04071	1.03412
		2.8245	1.21551	1.30321	1.08058	1.72365	2.13414	1.2065	1.46275	1.34182	1.69737	1.11996	0.957682	1.77578	1.58991	1.90576	1.19741	1.35688	1.94779	1.2446	0.855941	1.00139	0.927533	1.05806	0.946778
		2.8245	1.22181	1.30321	1.24507	1.72365	2.00724	1.12218	1.40625	1.89436	1.71243	1.11996	0.968382	1.77578	1.55533	1.77152	1.19741	1.30479	2.05549	1.4596	1.05096	1.96346	0.927533	1.05917	0.991754
		2.78327	1.22181	1.16588	1.24507	1.72365	2.01818	1.12218	1.46495	1.69431	1.63428	1.0567	0.964686	1.83824	1.57659	2.06385	1.04782	1.31932	2.11678	1.4596	1.06727	1.96346	0.927533	1.06032	0.941757
		2.75858	1.22618	1.15324	1.24507	8.55791	2.00034	1.16807	1.41128	1.69431	1.78966	1.0567	1.11894	1.88586	1.22511	2.06385	1.10424	1.30873	0.990182	1.50594	1.06727	2.02524	0.927533	1.06032	0.956889
		2.79032	1.22618	1.16737	1.46674	8.55791	2.00034	1.16807	1.46249	1.69431	1.62705	1.0567	1.12092	1.88586	1.29097	1.77929	1.10424	1.30873	1.001	1.33589	1.02975	2.02524	0.954473	1.06153	0.956889
		1.83468	1.22618	1.29791	1.07027	1.7816	2.02157	1.16807	1.40657	1.7268	1.64791	1.11595	1.03224	1.79937	1.18503	2.04475	1.10424	1.30697	2.00852	1.33589	1.21062	2.20821	0.954473	1.06153	0.953709
		1.98777	1.09658	1.29791	1.08425	1.87956	2.04341	1.09221	1.46253	1.77742	1.64977	1.11595	1.03224	1.79937	1.19569	2.04475	1.10424	1.32111	2.03167	1.3892	1.21062	2.25823	1.29357	0.998363	0.952533
		1.98777	1.09658	1.29791		1.87956	1.72267	1.21978	1.41139	0.989172	1.64977	1.25517	1.03928	1.86424	1.17102	1.76436	1.10424	2.7861	2.09481	1.34419	1.02365	0.864759	1.85977	1.06824	0.958261
		1.75948	1.10208	1.30878		1.69347	1.79088	1.21978	1.46508	0.989172	1.64977	1.25517	1.13476	1.17262	1.18797	1.85702	1.10424	2.84134	2.22704	1.34419	1.11414	0.981119	2.09208	1.0694	1.22721
		1.77082	1.10208	1.32505		1.70758	1.78092	1.21978	1.40679	0.990646	1.64977	1.25517	1.13476	2.07245	1.18797	1.85702	1.06864	2.89052	2.22704	1.36335	1.11414	0.729336	2.40146	1.0706	1.37271
		2.02502	1.10208	1.32505		1.70758	1.79255	1.08984	1.46264	0.990646	1.64977	1.2778	1.13476	4.31006	1.19523	1.79274	1.11669	2.91421	2.22704	1.48378	1.11414	0.729336	1.3661	1.00844	1.32904
		2.02502	1.12762	1.19902		1.70758	1.73068	1.20955	1.39631	0.990646	1.64977	1.2778	1.04272	1.49881	1.19523	1.93687	1.11669	2.88155	1.93198	1.48378	1.01719	0.7363	1.43539	1.0665	1.16033
		1.87898	1.13131	1.15022		1.69466	1.73068	1.20955	1.45264	0.990646	1.64977	1.2778	1.04272	1.03831	1.18993	1.93687	1.11669	2.88155	1.93198	1.52188	1.05976	1.04447	1.43006	1.06796	1.16033
		1.76455	1.13131	1.13599		1.69466	1.70738	1.20955	1.44639	0.990646	1.64977	1.2778	1.04272	1.03831	1.18993	1.19317	1.11669	2.88155	1.93198	1.50976	0.978237	1.04447	1.32457	1.06796	1.16033
		1.77578	1.13612	1.18397		1.69466	1.73076	1.08836	1.49887	2.15437	1.64172	1.19122	0.94731	2.10079	1.18003	1.19317	1.11669	2.82613	2.83274	1.50976	1.20997	1.04447	1.53792	1.06943	1.12027
		1.14853	1.13612	1.28758		1.68382	1.52401	1.14224	1.42626	2.15437	1.60423	1.19122	0.949288	2.10079	1.19626	1.19317	1.05343	2.85394	2.83274	1.51081	1.03991	1.04447	1.55487	1.0086	1.12027
		1.15063	1.13612	1.28758		1.71355	1.57102	1.14224	1.48066	3.03452	1.63833	1.21041	0.949288	2.13783	1.19626	1.52487	1.20728	2.87764	2.83274	1.65005	1.09719	1.07883	1.33206	1.02473	1.12027
		1.17263	1.10295	1.52841		1.73458	1.57102	1.14224	1.05051	3.20021	1.63833	1.21041	1.02525	2.1717	0.969719	1.52487	1.20728	3.88567	3.57105	1.65005	1.09719	1.33719	1.55993	1.02587	1.09364
		1.17479	1.10295	1.52841		8.50606	1.49721	1.12834	1.06652	3.1207	1.63833	1.21041	1.02525	4.43082	0.969719	1.38479	1.20728	4.77935	3.57105	1.66031	1.09719	1.54659	1.57526	1.02703	1.09364
		1.56898	1.1085	1.52841		8.45253	1.50132	1.28068	1.06652	3.1536	1.51666	1.18115	1.02525	4.43082	0.976346	1.00705	1.20728	3.70752	3.57105	1.07743	1.09719	1.84627	1.35562	1.02703	1.022
		1.56898	1.1085	1.55231		8.5173	1.52746	1.28068	1.06863	3.1536	1.3313	1.18115	1.02525	4.43082	0.976346	1.00705	1.20728	4.11736	2.40121	1.93148	1.03335	1.84436	1.55723	1.02822	1.03336
		1.69972	1.1085	1.55231		8.50073	1.52746	1.28068	0.977753	3.1536	1.3313	1.12439	1.16108	4.21259	0.976346	1.00705	1.0268	3.69626	2.40121	1.93148	1.15738	1.87522	1.57871	1.04941	0.949593
		1.73591	1.12946	1.55231		4.89755	1.52746	1.1077	1.00726	3.30038	1.46414	1.12439	1.16588	4.17605	1.00002	1.27724	1.15075	4.10739	2.40121	1.06813	1.01768	1.88776	1.23462	1.05069	0.949593
		1.73591	1.04257	1.55231		4.89755	1.52532	1.25477	0.991201	3.10732	1.36141	1.12319	1.0706	4.12557	1.02992	1.27724	1.15075	3.62081	3.23873	1.06813	1.08933	1.89418	1.44547	1.05199	0.949593
		1.59572	1.04257	1.55231		1.46722	1.52532	1.25477	0.993474	3.10732	1.36141	1.12319	1.0706	4.10545	1.02992	1.47564	1.15075	3.75743	3.23873	1.06813	1.02122	1.85851	1.57428	1.05199	0.953355
		1.59572	1.0483	1.55231		2.18001	1.52532	1.25477	0.993474	3.10732	1.36487	1.21013	1.11109	1.19611	1.03579	1.47564	1.04183	3.69462	3.23873	2.01041	1.12317	1.87911	1.45424	1.05329	0.939804
		1.73109	1.0483	1.55231		2.18001	1.52653	2.24543	0.98241	3.16673	1.39498	1.21013	1.09329	1.19611	1.03579	1.47564	1.09828	3.69462	2.29361	2.33605	1.0189	1.86211	1.47858	1.02643	0.939804
		1.58378	1.0483	1.55231		2.18001	1.53559	2.24543	0.98241	3.16673	1.39498	1.3233	1.05286	2.0111	1.03579	1.14248	1.09828	3.99254	2.66341	2.0258	1.08476	1.86401	1.46671	1.028	0.951481
		1.58378	1.1332	1.59327		1.53187	1.53559	1.53163	1.02793	3.18639	0.712733	1.3233	1.05286	2.0111	1.27125	1.14248	1.09828	3.99254	2.66341	2.0258	1.01488	2.0849	1.53012	1.02957	1.07867
		1.72759	1.1332	1.59327		1.68225	1.40675	1.53163	1.0321	3.2189	0.714413	1.28434	1.05286	1.99729	1.27125	1.3228	1.04944	3.68617	2.60407	1.1523	1.09703	1.20846	1.46064	1.02957	1.07559
		1.74854	1.13796	1.60943		1.54631	1.40675	1.53163	1.94947	3.2189	0.71612	1.28434	1.05286	1.09016	1.27554	1.3228	1.10103	3.71711	2.60407	1.59963	1.48723	1.84625	1.46064	1.03113	1.07559
		1.74854	1.13796	1.60943		1.55931	1.33137	1.73375	1.44448	3.3073	0.71612	1.383	1.05286	1.09016	1.27554	1.13988	1.10103	3.86683	2.78762	1.76238	1.56214	1.8684	1.46488	1.04731	1.09135
		1.66191	1.13796			1.55251	1.40949	1.76006	1.95754	3.30078	0.730797	1.23792	1.05286	1.10198	1.27554	1.13988	1.10103	7.10995	2.78762	1.76238	1.49773	1.45296	1.5066	1.04731	1.07676
		1.64568	0.990026			1.55251	1.97538	1.46035	1.979	3.22385	1.11131	1.23792	1.05475	1.10198	1.28665	1.13988	1.10103	7.10995	3.12124	1.63418	1.57653	1.21995	1.45897	1.04731	1.0723
		1.64568	0.990026			1.55251	2.03841	1.7832	1.15308	3.17105	1.11131	1.09717	1.07931	1.10198	1.3491	1.13988	1.1099	7.10995	3.12124	1.62463	1.57653	1.21995	1.51181	1.04731	1.06153
		1.53216	0.996438			1.52373	1.78183	1.32902	1.20688	3.27564	1.11409	0.993076	1.00985	1.10198	1.3491	1.1766	1.1559	7.10995	3.23228	1.59879	1.49848	1.22584	1.45415	1.05723	1.04917
		1.61384	0.996438			1.53498	1.79474	1.33452	1.12226	3.32518	1.11409	0.993076	1.00985	1.10198	1.35303	1.1766	1.1559	7.10995	3.23228	1.60208	1.57711	1.33762	1.48076	1.04661	0.948203
		0.900309	1.01024			1.57768	1.96803	1.22628	1.35748	0.83201	1.12712	0.993076	1.00985	1.10198	1.35303	1.1766	1.1559	7.10995	3.73989	1.6149	1.48873	1.33762	2.21728	1.10389	0.987495
		0.922477	1.01024			1.50046	1.96803	1.21649	1.52046	0.86914	0.898543	1.01401	1.01133	1.98899	1.35303	1.16027	1.1559	7.10995	3.73989	1.61614	1.55583	1.34845	2.38701	1.10389	0.987495
		1.62041	1.01518			1.53045	1.80204	1.26186	1.53738	2.02795	0.901455	1.02004	1.00741	1.98899	1.37038	1.16027	1.1559	7.10995	2.91994	1.58581	1.49082	2.39808	2.25183	1.10389	0.991809
		1.62637	1.01518			1.53045	1.74988	1.07452	1.24915	1.13162	0.901455	1.23321	1.00741	1.98899	1.07679	1.29154	1.04503	7.10995	2.91994	1.82669	1.56171	2.53417	2.27125	1.10389	0.991809
		1.63234	1.012			1.80168	1.76909	1.07452	1.24915	1.13162	0.878245	1.34475	1.00741	1.98899	1.11383	1.29154	1.09209	7.10995	1.89056	1.82669	1.53631	2.54265	2.171	1.11835	0.965739
		1.64318	1.012			1.66299	0.970386	1.20863	1.41169	1.13162	0.902506	1.34475	0.997114	1.98899	1.12456	1.36096	1.09209	1.49893	1.89056	1.82669	1.60695	0.97008	2.19165	1.11835	1.00734
		1.64915	1.01691			1.66299	1.02836	1.08103	1.2375	1.13162	0.945118	1.44668	1.01002	1.98899	1.16871	1.36096	1.09209	1.61553	1.89056	1.82669	1.45648	0.974027	2.20107	1.11835	1.00734
		1.60704	1.01691			1.66299	1.02836	1.24227	1.31327	1.13162	0.902334	1.44668	0.919686	1.98899	1.17554	1.48094	1.09209	1.76232	1.89579	1.89397	1.45648	0.990989	2.20107	1.08838	1.01016
		1.25241	1.38499			1.66299	2.09584	2.26485	1.41606	1.13162	0.90467	1.45221	0.921174	1.19012	1.17554	1.48094	1.39172	1.54272	2.06431	1.89397	1.53359	0.993483	2.22716	1.08838	0.955945
		1.3186	1.40014			2.06566	2.09584	2.26269	1.43839	1.13162	0.90467		0.850622	1.19012	1.18523	1.60224	1.39172	1.57002	2.06431	1.89397	1.15966	1.26479	2.25425	1.16029	1.03421
		1.3186	1.85332			2.11578	1.19953	1.93196	1.51153	1.13162	0.897582		0.853168	1.19012	1.93347	1.77029	1.39172	1.56188	2.06431	1.89397	1.15966	1.63155	2.25094	0.969445	1.03421
		1.45401	1.24812			2.11578	1.26485	1.92895	1.51153	2.22068	0.897582		0.892865		1.93347	1.45964	1.42501	1.56188	5.02219	1.89397	1.27467	1.63155	2.28176	0.95123	1.03421
		1.61209	1.24936			2.11578	1.26485	2.09715	1.54487	2.25591	0.897582		0.944216		1.93347	1.5894	1.49651	1.53706	5.06877	1.89397	1.27467	1.66788	2.20178	0.92582	1.03861
		1.62269	0.758689			2.0612	1.26485	1.96421	1.42521	2.20185	0.896627		0.924524		2.04415	1.60063	1.53059	1.60555	5.00767	0.96418	1.28781	1.68749	2.20706	1.22689	0.954482
		1.5724	1.03313			2.06947	1.17679	1.92444	1.43074	2.18175	0.901565		0.924524		2.04415	1.35632	1.53059	1.64396	1.11079	0.97397	1.20433	1.72765	2.19498	1.02384	1.00676
		1.57039	1.03894			2.06947	1.29671	1.96876	1.43074	2.18175	1.24956		0.937366		2.08687	1.50507	1.3075	1.59818	1.15595	1.70932	1.23749	0.9564	2.42729	1.16073	1.00676
		1.5686	1.32954			2.06947	1.69538	2.14426	1.13109	2.18175	1.24956		0.931778		2.196	2.0252	1.44089	1.62443	3.26265	1.70932	1.25716	0.961264	1.5896	1.03735	0.971448
		1.58714	1.36998			2.57799	1.74316	1.97338	1.13109	2.26102	1.34682		1.05376		1.56271	2.0252	1.44089	1.8245	3.26265	1.11321	1.21453	0.966761	3.15756	1.08334	0.984129
		2.81023	1.40113			2.57799	1.74316	2.05675	1.16591	2.21071	1.88158		1.05997		1.65421	1.91487	1.38975	1.93322	3.97296	1.11321	1.09578	1.27623	1.29723	1.08109	0.984129
		2.92937	1.40938			2.57799	1.74316	1.95428	1.16591	2.21071	1.32384		1.0568		1.65756	1.94055	1.38975	1.88921	3.59431		1.11046	1.33119	1.28617	1.14665	0.987242
		2.71673	1.57883			2.57799	1.74316	1.94466	1.16591	2.21071	1.54317		1.0644		1.24506	1.85563	1.3158	1.91441	3.59431		1.09685	1.31243	1.4937	1.17388	0.966038
		2.73764	1.57883			1.99246	1.74316	1.93728	1.18907	2.27484	1.54317		1.04608		1.2644	1.8472	1.55846	1.91441	2.23671		1.11326	1.31442	1.47893	1.17198	1.01686
		2.78659	1.72925			1.99246	1.65737	2.09865	1.21133	2.27484	1.3211		1.05242		1.24751	1.71888	1.55846	1.91441	2.39106		1.09033	1.31442	1.70025	1.25206	1.01686
		2.78659	1.18638			1.99246	1.66252	1.58138	1.17412	2.27484	1.3211		1.05538		1.27565	1.63135	1.54857	2.0649	2.39106		1.10508	1.43474	1.68883	1.04177	1.01988
		2.78659	1.42155			2.02817	1.66252	1.35688	1.21352	2.27484	1.33137		1.06301		1.2629	1.67611	1.54857	2.10582	2.39106		1.10599	1.43474	1.67634	1.04812	1.01988
		2.78659	1.42155			2.05467	1.70287	1.46401	1.17433	2.27484	1.33137		1.08412		1.2593	1.64635	1.33966	2.14258	1.63211		1.12223	1.43474	1.66117	1.05142	0.981981
		2.86617	1.42155			2.05467	1.70287	0.935849	1.17677	2.22109	1.69772		1.0876		1.26068	1.62061	1.62715	2.18341	1.61844		1.11068	1.43474	1.51674	1.02693	1.04918
		2.90003	1.38113			2.05467	1.70287	0.935849	1.17024	2.18609	1.69772		1.0765		1.25933	1.14225	1.57748	1.58662	1.73176		1.13337	1.30607	1.50479	1.28418	0.986447
		2.82153	1.43632			2.57576	1.70287	1.52236	1.17024	1.74394	1.69772		1.07971		0.894225	1.14225	1.57748	1.6126	1.19035		1.12074	1.25878	1.52168	1.07395	1.05578
		2.84222	1.44645			2.57576	1.70287	1.50852	1.17024	2.13278	1.82078		1.00512		1.77827	1.14225	1.33105	4.67264	1.19035		1.13856	1.27099	1.5101	1.07395	1.05728
		1.82321	1.44645			2.57576	1.69886	1.51005	1.17293	1.28611	1.82078		0.99638		1.77895	1.14225	1.42555	5.01389	1.38298		1.07246	1.27099	1.49675	1.0925	0.984439
		1.21213	1.22064			2.57576	1.69886	1.21286	1.1809	1.30855	1.88796		1.01534		1.34543	1.14225	1.43304	5.01389	1.38298		1.09257	1.27099	1.48643	1.07129	0.987776
		1.21213	1.2332			1.18203	1.70206	1.21286	1.1809	1.69176	1.88796		1.0063		1.36425	1.14225	1.43304	3.38292	1.96783		1.00631	1.91568	1.36212	1.07129	0.99239
		1.23689	1.36781			1.18637	1.72002	1.28424	1.1809	1.76831	2.06944		1.00753		1.379	1.14225	1.31668	3.78861	2.001		2.1682	2.00497	1.35017	1.07327	0.99239
		0.691649	1.37608			1.19068	1.7025	1.33205		1.50887	1.158		0.99875		1.50061	1.14225	1.41162	3.78861	2.05979		2.1682	2.00497	1.37866	1.09064	0.954525
		1.18568	1.37041			1.81802	1.73369	1.45792		1.4931	1.27589		1.00985		1.50061	1.14225	1.44438	3.78549	2.11056		2.1682	1.90486	1.36669	1.09064	1.04207
		1.21528	1.37892			2.21624	1.70401	1.49445		1.4931	1.34882		1.0025		1.57986	1.14225	1.44438	4.00151	2.01725		2.1682	1.91463	1.5343	1.09064	1.04684
		1.14052	1.29549			2.21624	1.66588	1.49445		1.51009	1.41231		1.00825		1.25239	1.07042	1.30392	4.00151	2.0666		2.102	1.91463	1.52131	1.09262	0.962424
		1.22018	1.58526			2.21624	1.63487	1.59979		1.25341	1.41231		1.00125		1.26147	1.15912	1.56105	4.00151	2.0372		2.25238	1.90719	1.79233	1.08349	0.997943
		1.22018	1.58526			2.20452	1.59571	1.485		1.30411	1.0837		0.996597		1.26147	1.15912	1.56797	3.90964	2.07271		2.25238	1.90719	1.77937	1.08349	0.970151
		1.22018	1.58526			2.20452	1.59571	1.60246		1.2867	1.08646		0.989885		1.90784	1.15912	1.56797	3.90964	2.07867		2.25238	1.87486	1.91056	1.08549	0.989064
		1.25904	1.60693			2.20452	1.69326	1.74247		1.2979	1.52351		0.988353		2.14963	1.13418	1.31258	3.90964	2.08191		2.14812	1.87486	1.89857		0.989064
		1.40627	1.26719			2.29389	1.09511	1.74247		1.25065	1.55198		0.98236		2.15897	1.34661	1.53126	3.90964	2.09515		2.11033	1.79173	1.40451		0.989064
		1.22642	1.40162			1.75359	1.09511	1.54231		1.25065	1.27118		1.04396		1.4099	1.34661	1.54555	3.90964	2.09313		2.14872	1.81272	2.08012		0.993974
		1.24014	1.40162			1.84201	1.09511	1.51798		1.25065	1.97885		1.04873		2.02108	1.34661	1.54555	3.88968	3.05988		2.12564	1.81272	2.06385		0.977744
		1.30604	1.40162			1.84201	1.16529	1.48797		1.26083	2.23194		1.05028		2.02108	1.34661	1.31683	3.88968	3.05988		2.16801	1.87047	2.15623		1.00702
		1.30604	1.42327			1.79078	1.17206	1.49984		1.27205	1.20731		1.04244		1.13877	1.13043	1.43607	3.88968	3.05988		2.08791	1.87972	2.14061		0.980627
		1.30604	1.44256			1.80019	1.20729	1.49614		1.26798	1.21258		1.06919		1.2351	1.32278	1.37243	3.91118	3.05988		2.09784	1.87972	1.83852		1.00287
		1.25255	1.44256			1.80019	1.21403	1.50111		0.971491	1.21258		1.07072		1.25424	1.32278	1.37243	3.84628	3.05988		2.21923	0.970815	1.81002		1.00287
		1.26727	0.956199			1.77382	1.06434	1.23753		1.63394	1.19956		1.02356		1.62548	1.12438	1.31391	3.93886	3.9508		2.11966	0.98869	1.94173		1.00287
		0.995416	1.02383			1.77382	1.14018	1.45336		2.52346	1.23746		1.05056		1.62548	1.20692	1.57332	3.93015	3.9508		2.05955	0.977898	1.92551		0.980552
		1.04903	1.02383			1.77382	1.06001	1.21195		3.70223	1.23943		1.0521		1.28988	1.20692	1.57882	4.11018	4.01471		1.22674	0.979678	1.85412		1.00937
		0.995315	1.02383			1.81099	1.0757	1.45059		1.95716	1.02919		1.02512		1.28988	1.20692	1.57882	3.41656	4.01471		1.22674	0.97291	1.82577		1.00937
		1.00295	1.02383			1.75552	1.06042	1.4396		1.95716	1.08653		1.0315		1.32182	1.20692	1.31183	3.60591	3.12684		1.2502	0.97507	1.67014		1.00937
		0.98894	0.950456			1.89285	1.06042	1.4396		1.98414	1.08653		1.03305		1.32182	1.20692	1.57595	3.60591	3.12684		1.30434	0.980646	1.66448		0.970251
		0.98894	1.0721			1.91098	1.06044			2.01068	1.03161		1.03743		1.29796	1.11992	1.57595	3.60591	3.36591		1.22425	0.985437	1.69231		1.01889
		0.98894	1.0721			1.91098	1.0758			2.01068	1.08989		1.03298		1.321	1.12822	1.56001	3.91142	1.51844		1.34758	0.86079	1.66428		1.01889
		1.00807	1.0721			1.96657	1.47032			1.11018	1.08989		1.03453		1.321	1.12822	1.56001	4.03337	1.60163		1.4857	0.861914	1.90735		1.01889
		1.02973				1.97551	1.52213			1.83785	1.03152		1.019		1.321	1.12057	1.23742	3.4734	1.43824		1.46563	0.846496	1.89659		0.967454
		2.19756				1.97551	1.52213			1.98308	1.08966		1.02662		1.22625	1.24615	1.52231	3.65594	1.45676		1.31943	0.852287	2.30656		1.01685
		2.3429				1.96567	1.46324			1.98308	1.08966		1.02824		1.22625	1.24615	1.49388	5.57288	1.4884		1.55192	0.864154	2.30142		0.971964
		2.29624				1.97461	1.48875			2.73264	1.56541		0.808222		1.22625	1.24615	1.49388	4.87894	1.4884		1.54819	0.87325	2.60211		1.02076
		2.32726				1.97461	1.48875			2.9229	1.56541		0.816427		1.22625	1.24615	1.02528	2.34967	1.4884		1.54819		2.58744		1.02544
		2.25006				2.07907	1.48875			1.87573	1.59367		1.07265		1.22625	1.12402	1.0335	2.34967	1.45097		1.54819		3.17155		1.02544
		2.25006				2.08781	1.48875			1.97958	1.55529		1.16033		1.22672	1.31092	1.03636	2.40467	1.45097		1.54819		3.33763		0.956319
		2.25006				2.08781	1.48875			2.00989	1.55529		1.16033		1.22672	1.31092	1.04202	2.2885	1.45097		1.54819		1.1536		1.01624
		2.25006				1.30507	1.50812			1.95616	1.56778		1.1972		1.22672	1.31092	1.04741	2.2885	1.45237		1.53359		1.15574		1.01624
		2.22648				1.30507	1.53347			1.98256	1.56778		0.956153		1.22664	1.31092	1.24204	2.34735	1.47007		1.53359		1.15574		1.01624
		2.27222				1.79479	1.47028			1.98256	1.56778		0.959528		1.22664	1.31092	1.23031	2.04195	1.43993		1.0237		1.16663		1.00306
		1.6145				1.8207	1.47028			1.93708	1.56771		0.962015		1.22664	1.31092	1.23031	2.04195	1.45882		1.0229		1.18397		1.07097
		1.6145				1.8207	1.47028			1.93708	1.56771		0.962015		1.24366	1.15135	1.21154	2.10187	1.17264		1.02986		1.18598		1.07927
		1.89695				1.8207	1.47028			1.93708	1.56771		0.994276		1.2676	1.2171	1.21154	2.05867	1.18067		1.00974		1.14806		0.983492
		1.79163				1.83431	1.47028			1.93708	1.56771		0.952551		1.2676	1.2171	1.2116	2.05867	1.24083		1.00974		1.14806		1.04696
		1.79163				1.83431	1.46987			1.94393	1.54599		0.952551		1.20462	1.2171	1.2991	2.05867	1.41404		1.0229		0.934257		1.04696
		1.82429				1.83431	1.46987			1.97456	1.54599		0.970432		1.20462	1.2171	1.2991	2.11975	1.41404		1.00876		0.934257		1.05405
		1.89231				1.83431	1.46987			1.30937	1.54599		0.970432		1.23003	1.2171	1.3369	1.99047	1.48294		1.29929		0.946474		0.951098
		1.3608				1.51452	1.46987			0.772235	1.54599		0.965844		1.23003	1.2171	1.35351	1.99047	1.54873		1.40134		0.954107		1.05143
		1.49681				1.51452	1.46987			0.778553	1.56281		1.24202		1.62174	1.2171	1.35351	2.05026	3.81659		1.40134		1.24917		1.05143
		1.49681				1.88889	1.46987			0.818176	1.56281		1.16252		1.62174	1.40403	1.3885	1.88591			1.16444		2.77621		1.05143
		1.49681				1.57743	1.46987			0.826258	1.58104		1.39556		1.06931	1.40403	1.24173	2.08018			1.16444		2.77621		1.07776
		1.63719				1.88776	1.47738			1.80878	1.58104		1.27753		1.60782	1.40403	1.24173	2.08018			1		2.86006		1.00178
		1.65638				1.88776	1.47738			1.0967	1.58104		1.25783		1.75312	1.41459	1.28434	2.53694			1		2.83878		1.01687
		1.65638				1.69459	1.48086			1.18473	1.62802		1.34323		1.61147	1.43093	1.25832	2.53694			1		2.83878		0.941958
		2.29955				2.0676	1.52226			1.18473	1.62802		1.46755		1.75323	1.43093	1.25832	2.5905			1		2.86354		1.01355
		2.29955				1.26186	1.52841			1.18473	1.59487		1.50023		1.56614	1.38494	1.29836	2.69779			1		2.87482		1.01355
		2.48929				4.20493	1.61476			1.45833	1.59487		1.17253		1.62494	1.38494	1.23029	2.69779			1		2.87482		1.04673
		2.52797				4.44252	1.61404			1.45833	1.60755		1.20462		1.60705	1.38494	1.23029	2.7506			1		2.82645		1.04673
		2.58176				2.43747	2.07135			1.45833	0.802103		1.20462		1.60705	1.39528	1.2667	2.03781			1		2.82645		1.06072
		2.80738				2.43747	2.0583			1.45833	0.808675		1.23662		1.61346	1.4115	1.15419	2.03781			1.15485		2.83857		0.997443
		2.80738				2.6542	2.42666			1.59523	0.803788		0.959667		1.53683	1.4115	1.15419	2.0972			1.15485		2.83857		1.05804
		1.66685				2.6542	2.42666			1.58716			0.959667		1.59462	1.27764	1.20094	1.83643			1.15485		2.87564		1.06215
		1.66685				5.00261	1.04013			1.58716			0.996448		1.90572	1.27764	1.14327	1.93207			1.1057		2.87564		1.09625
		1.68586				5.22143	1.10631			1.50932			1.21062		2.05072	1.28863	1.14327	4.49636			1.1057		1.01548		1.09859
		1.7172				1.45894	1.23522			1.66378			1.21062		1.90457	1.30508	1.18647	4.86419			1.1057		1.04553		1.10473
		0.909822				1.45894	1.91623			1.66378			1.21606		2.16237	1.30508	1.30423	4.43825			1.1057		1.01186		1.48869
		0.924895				1.42576	1.70365			2.18336			1.25524		1.95544	1.38299	1.39838	4.43825			1.1057		1.03075		1.33971
		0.927594				1.42576	2.4578			2.28969			1.22469		1.99875	1.38299	1.39838	4.43825			1.1057		1.03075		1
		0.927594				1.42576	2.4578			2.16967			1.30676		1.99875	1.38299	1.42819	4.43825			1.27134		1.00262		1
		0.94622				1.43645	2.4578			2.18825			1.23456		1.90558	1.39329	1.45903	4.43825			1.03399		1.00262		1
		0.948834				1.40615	1.72627			2.14116			1.22535		1.90558	1.40861	1.45903	4.43825			1.10044		1.00262		1
		1.55689				1.45699	1.75713			2.04509			1.26151		1.90795	1.40861	1.49362	4.47295			1.10044		1.00262		1
		1.63113				1.73434	1.22986			1.39022			1.21672		1.90795	1.36799	1.28324	4.54438			2.07397		1.00262		1
		1.53183				1.73434	1.22986			1.47214			1.19369		1.90535	1.36799	1.28324	4.65692			2.0932		1.00262		1
		1.5541				1.87342	1.25911			1.37642			1.2183		1.95989	1.36799	1.32477	4.65692			2.17881		0.999393		1
		1.53408				1.45535	1.28349			1.38389			1.2675		1.95989	1.37862	1.44957	4.65692			1.13993		0.999393		1
		1.53408				1.44546	2.04621			1.39207			1.23069		1.90441	1.39424	1.44542	4.68466			1.10859		1.00025		1
		1.49535				1.45488	2.11421			1.36671			1.21938		1.95912	1.39424	1.44542	4.75213			1.11722		1.01883		1
		1.52922				1.79615	1.47669			1.38463			1.21675		1.9069	1.29912	1.44542	4.75213			1.15796		1.48928		1.40882
		1.54238				1.79615	1.50193			1.38463			0.719918		1.96145	1.31541	1.45264	4.75213			1.1837		1.49866		1.42196
		1.56346				1.42044	1.52639			1.38463			0.719918		1.96145	1.31541	1.70401	4.81273			1.15799		1.49866		1.19425
		0.887772				1.84134	1.52639			1.38463			0.718056		1.27447	1.10575	1.70401	4.81273			1.17094		1.49866		1.22263
		0.906729				1.44939	1.17282			1.47675			1.12466		1.35303	1.10575	1.48781	1.62852			1.14057		1.49866		1.19535
		0.895015				1.50773	1.22347			1.57983			1.00419		1.25082	1.10575	1.72421	1.62852			1.15618		1.55936		1.28261
		0.899353				1.50773	1.23401			1.50835			1.02384		1.25381	1.10575	2.03412	1.7803			1.15515		1.56691		1.19476
		0.892709				1.41967	1.45039			1.52382			1.06393		1.25381	1.10575	1.90937	1.82027			1.15515		1.56691		1.27485
		0.892709				1.74196	1.45037			1.51238			1.0088		1.25102	1.37354	1.88789				1.14774		1.56691		1.20677
		0.889516				1.40754	1.37225			1.51238			1.00997		1.25102	1.64973	1.13312				1.17217		0.810401		1.22937
		0.896141				1.47282	1.37225			1.51238			1.0091		1.22923	1.64973	1.13312				1.18962		0.833155		1.19776
		0.8857				1.47282	1.37225			1.55722			1.02245		1.24731	1.5297	1.32967						0.833155		1.2317
		0.894984				0.845921	1.37225			1.47403			0.974753		1.25357	1.60946	1.34896						0.839846		1.20133
		1.4302				0.845921				1.49378			0.961325		1.05379	1.55863	1.34896						0.839846		1.28571
		1.47826				1.07749				1.3945			1.00208		1.04083	1.66521	1.34896						0.805354		1.18179
		1.47826				1.05777				1.42011			0.9567		1.06189	1.66521	1.32216						0.810384		1.2729
		1.45235				1.0677				1.69615			0.953444		1.06773	1.66521	1.32723						0.810796		1.20103
		1.49493				1.0677				1.74525			1		1.05544	1.66521	1.32723						0.816105		1.25097
		1.49493				1.0677				1.68283			1		1.07636	1.82162	1.1631						0.801707		1.25998
		1.4007				1.07237				1.68153			1.36231		1.07636	1.83708	1.1631						0.80523		1.29431
		1.43243				1.07237				1.68153			1.28287		1.07636	2.48794	1.17389						0.811814		1.24685
		1.43243				1.07237				1.63629			1.20693		1.05154	2.49381	1.66491						0.820071		1.302
		1.4406				1.06005				1.63629			1.33096			2.37725	1.75793						1.33279		1.24478
		1.50506				1.07639				1.62183			1.33096			2.37297	0.975363								1.29966
		1.50506				1.07639				1.62183			1.45093			1.65959	1.05922								1.26515
		1.21652				1.07639				1.77133			1.45093			1.64839	1.05922								1.25941
		1.23688				1.84045				1.78006			1.2813			1.64839	0.970519								1.24823
		1.23688				1.84045				1.78006			1.07729			1.59888	1.05613								1.26087
		0.97528				1.84045				3.00267			1.07729			1.73891	1.04948								1.2574
		0.97528				3.3555				3.00267			1.07729			1.03113	0.980269								1.32626
		0.97528				5.82729				3.29442			1.07729			1.03113	1.06492								1.24129
		0.97528				1.52908				3.15333			1.07729			1.28072	1.05624								1.30192
		1.05767				1.78886				3.15333			1.07729			1.28072	1.25755								1.27454
		1.05767				1.40971				3.22134			1.11068			1.44545	1.32104								1.27454
		0.944237				1.40971				3.02155			0.994926			1.08193	1.50459								1.2743
		0.944237				1.40971				2.73169			0.994926			1.08193	1.72761								1.2908
		0.944237				1.40971				2.99231						1.24983	1.72761								1.32143
		0.944237				1.67047				2.99231							1.50508								1.19463
		0.960526				2.94301				3.07859							1.74714								1.24397
		0.976062				1.35892				2.98637							1.74059								1.2706
		1.05149				1.41243				2.98637							1.48711								1.33902
		1.35512				1.32431				3.14081							1.69023								1.34712
		1.35512				1.322				1.16376							1.69023								1.33597
		1.09753				1.322				1.16376															1.34033
		1.128				1.322				1.25147															1.30451
		1.06174				1.35306				1.15578															1.32075
		1.06489				1.37093				1.15578															1.16082
		1.06489				0.844129				1.16779															1.13462
		1.07734				0.844129				1.11283															1.17517
		1.07734				1.23502				1.11283															1.03567
		1.10272				1.26694				1.10463															1.06638
		1.10272				1.29697				1.1107															1.06638
		1.10272				0.873561				1.1107															1.06638
		1.10272				1.62163				1.13667															1.06638
		1.10272				1.6498				1.18802															1.06638
		1.11727				1.67752				1.2174															1.03451
		1.07205				1.71938				1.2174															1.07507
		1.08416				0.868205				1.18899															1.07507
		1.08416				0.868205				1.19379															1.02745
		1.08416				0.873105				1.19379															1.10549
		1.07455				0.873105				1.19473															1.02574
		1.08661				2.20362				1.19473															1.08806
		1.0754				2.2908				1.18582															1.08806
		1.08147				2.39687				1.18582															1.05265
		1.05391				1.31809				1.18582															1.06702
		1.07106				1.31809				1.1702															1.05486
		1.06368				0.704578				1.18182															0.985748
		1.06304				1.05037				0.97555															1.0828
		1.06304				1.05414				0.963404															1.05602
		1.05358				1.05414				0.966756															1.12538
		1.05358				5.56096				0.729657															1.05534
		1.05358				6.04283				0.736521															1.07966
		1.05343				4.58933				0.73808															1.06528
		1.05343				4.9783				0.73808															1.00778
		1.05343				4.9783				0.740447															1.05218
		1.05343				5.32031				0.868159															1.05218
		1.07183				2.57621				0.8778															1.05218
		1.07183				2.79725				0.868179															1.05061
		1.07183				2.79725				0.870167															1.00905
		1.0317								0.886															1.04898
		1.03524								0.886															1.21372
		1.03524								0.850543															1.36232
		1.03524								0.868484															1.10865
		1.06157								0.870523															1.10865
		1.06261								0.870914															1.04056
										0.873937															1.06965
										0.878619															1.07504
										0.882811															1.05272
										0.85373															1.06108
										0.860104															1.06496
										0.858175															1.06883
										0.86157															1.04653
										0.863243															1.05342
										0.879868															1.04658
										0.879868															1.06092
										0.874524															1.33582
										0.874524															1.33582
										0.874524															1.33582
										0.868583															1.33582
										0.871599															1.20433
										0.875364															1.01458
										0.875364															1.01861
										0.866165															1.01861
										0.870857															1.04085
										0.870857															1.04017
										0.86362															1.17243
										0.872841															1.16367
										0.872841															1.17216
										3.67135															1.17216
																									1.19655
																									1.18535
																									1.17948
																									1.17948
																									1.11442
																									1.10923
																									1.10923
																									1.17716
																									1.16415
																									1.16415
																									1.09989
																									1.08308
																									1.10839
																									1.10839
																									1.05795
																									1.05572
																									1.05572
																									1.04926
																									1.04993
																									1.13818
																									1.14695
																									1.14695
																									1.20895
																									1.21172
																									1.21172
																									1.26854
																									1.26931
																									1.26931
																									1.04084
																									1.03591
																									1.03388
																									1.03982
																									1.02059
																									1.01638
																									1.02287
																									1.02493
																									1.02409
																									1.02613
																									1.0326
																									1.03583
																									1.03178
																									1.02793
																									1.02965
																									1.14653
																									1.14653
																									1.15798
																									1.16984
																									1.16984
																									1.1385
																									1.1385
																									1.28354
																									1.19778
																									1.24604
																									1.25903
																									1.20598
																									1.33016
																									1.34218
																									1.19575
																									1.31469
																									1.32672
																									1.19973
																									1.24888
																									1.26139
																									1.18638
																									1.24926
																									1.26178
																									1.18591
																									1.31989
																									1.32913
																									1.20254
																									1.34908
																									1.3584
																									1.18942
																									1.2652
																									1.27745
																									1.07864
																									1.07864

## Sheet: Fig.3a
Fig.3 a	AADTPL	2500	5000	7500	10000	12500	15000	17500	20000	22500	>22500
	Means of vehicle emissions during maintenance	2.99634e+06	6.54478e+06	1.05624e+07	2.29623e+07	3.10823e+07	3.80293e+07	4.14621e+07	4.20885e+07	6.37661e+07	6.67404e+07
	1.5*SE (standard error)	108.147	214.406	514.375	2684.38	2163.29	4365.51	2071.9	786.605	5606.94	11871.3
	Means of vehicle emissions during regular period	1.45655e+06	3.31074e+06	5.60979e+06	8.31095e+06	1.1268e+07	1.09882e+07	1.14455e+07	1.19573e+07	1.72728e+07	1.89593e+07
	1.5*SE (standard error)	53.0383	98.9586	173.712	548.279	1018.13	1322.1	541.702	187.032	1717.79	2897.04
	Means of the increasing rates of vehicle emissions due to maintenance	108.539	98.9415	85.4064	148.798	191.495	239	263.39	252.01	271.138	249.158
	1.5*SE (standard error)	1.00682	2.04166	3.14366	15.613	12.8424	13.2744	9.75438	4.74663	23.5462	14.9588

## Sheet: Fig.3b
Fig.3 b	Service years of the pavements(yr)	<5	7	9	11	13	15	17	19	21	23	25	27	29	>29
	Means of pavement construction emissions	219742	227709	218053	230873	218238	360665	310152	258948	377145	256913	406704	168595	272298	233912
	1.5*SE (standard error)	43380.7	23469.2	20761.8	25566.9	17809.8	34907.5	43367.1	23757.6	51627.1	39157.8	76525	88143.1	42642.7	28684.6
	Means of pavement maintenance emissions under normal mode	19409.8	255198	61554.9	223351	86860.3	69862.4	67716.7	251592	237341	246417	203994	59781.6	634384	395914
	1.5*SE (standard error)	10515.4	52052.9	16500.9	89106.4	17928.2	14489.8	17243.3	65621.2	38226.2	53664.7	58481.7	30507.4	199211	75645.8
	Means of pavement maintenance emissions under platooning mode	34562.6	309134	101734	278015	118127	178422	114794	542150	382655	449020	360313	147809	1.10979e+06	637584
	1.5*SE (standard error)	19107.7	57115.5	25081.9	100559	20306.8	69924.7	28328.6	145190	102777	145073	97892.5	71392.4	365908	91591.3

## Sheet: Fig.3c
Fig.3 c	Range of the increasing rates of road emissions due to platooning	<5%	5%-10%	10%-20%	20%-30%	30%-100%	100%-150%	150%-200%	>200%
	Shares (%)	38	19	17	6	16	2	1	1
	Counts	551	273	252	84	239	23	16	19

## Sheet: Fig.4a
Fig.4 a			Service year												Service year
		Percents of road emissions of different sections under normal mode	0	1st year	2nd year	3rd year	4th year	5th year	6th year	7th year	8th year	9th year	10th year	Percents of vehicle emissions of different sections under normal mode	0	1st year	2nd year	3rd year	4th year	5th year	6th year	7th year	8th year	9th year	10th year
			1	0.124808	0.0667271	0.0455354	0.0345592	0.0278498	0.0233022	0.0200343	0.0175694	0.0156329	0.0140883		0	0.875192	0.933273	0.954465	0.965441	0.97215	0.976698	0.979966	0.982431	0.984367	0.985912
				0.0536722	0.0276453	0.0186149	0.013999	0.0112323	0.00937378	0.00804386	0.00704339	0.00625845	0.00563315			0.946328	0.972355	0.981385	0.986001	0.988768	0.990626	0.991956	0.992957	0.993742	0.994367
				0.181647	0.100143	0.0691261	0.0527787	0.031199	0.0357788	0.0224419	0.027051	0.0241	0.0217399			0.818353	0.899857	0.930874	0.947221	0.968801	0.964221	0.977558	0.972949	0.9759	0.97826
				0.35661	0.217462	0.156424	0.122141	0.0338362	0.0847944	0.0243557	0.0649175	0.0580829	0.052574			0.64339	0.782538	0.843576	0.877859	0.966164	0.915206	0.975644	0.935082	0.941917	0.947426
				0.0980477	0.0516849	0.0350912	0.0265628	0.0334009	0.0178464	0.0240394	0.0134324	0.0119491	0.0107657			0.901952	0.948315	0.964909	0.973437	0.966599	0.982154	0.975961	0.986568	0.988051	0.989234
				0.259755	0.14961	0.105059	0.0808374	0.0308376	0.0553412	0.0221813	0.0420624	0.0375416	0.0339128			0.740245	0.85039	0.894941	0.919163	0.969162	0.944659	0.977819	0.957938	0.962458	0.966087
				0.0933248	0.0490758	0.0332916	0.0251389	0.0790348	0.0168916	0.0576568	0.0127165	0.0113265	0.0113008			0.906675	0.950924	0.966708	0.974861	0.920965	0.983108	0.942343	0.987284	0.988674	0.988699
				0.162354	0.0885716	0.0608973	0.0463045	0.0812481	0.0313348	0.0593155	0.0236784	0.0210924	0.0190229			0.837646	0.911428	0.939103	0.953696	0.918752	0.968665	0.940685	0.976322	0.978908	0.980977
				0.168242	0.0920757	0.063381	0.0483215	0.0817149	0.0327058	0.0596429	0.0247091	0.0220077	0.0198478			0.831758	0.907924	0.936619	0.951679	0.918285	0.967294	0.940357	0.975291	0.977992	0.980152
				0.193284	0.107244	0.0742099	0.0567342	0.0787363	0.0385132	0.0574675	0.0291402	0.0259686	0.0234299			0.806716	0.892756	0.92579	0.943266	0.921264	0.961487	0.942533	0.97086	0.974031	0.97657
				0.22637	0.127936	0.0891631	0.0684252	0.0758166	0.0466312	0.0557273	0.0353542	0.0315268	0.0284601			0.77363	0.872064	0.910837	0.931575	0.924183	0.953369	0.944273	0.964646	0.968473	0.97154
				0.35292	0.214733	0.154311	0.120261	0.0760561	0.0834626	0.055889	0.0638987	0.0571722	0.0517483			0.64708	0.785267	0.845689	0.879739	0.923944	0.916537	0.944111	0.936101	0.942828	0.948252
				0.138945	0.0748477	0.0512187	0.0389286	0.00963348	0.0262651	0.0150404	0.0198098	0.0176345	0.0158966			0.861055	0.925152	0.948781	0.961071	0.990367	0.973735	0.98496	0.98019	0.982366	0.984103
				0.256391	0.147389	0.10342	0.0795434	0.0470727	0.0544322	0.0340236	0.0413635	0.0369154	0.0333449			0.743609	0.852611	0.89658	0.920457	0.952927	0.945568	0.965976	0.958637	0.963085	0.966655
				0.183647	0.101356	0.00750871	0.0532818	0.0272182	0.0361496	0.0195716	0.0273524	0.0243758	0.021992			0.816353	0.898644	0.992491	0.946718	0.972782	0.96385	0.980428	0.972648	0.975624	0.978008
				0.0221154	0.0112113	0.0069211	0.00564443	0.0293795	0.064237	0.0211348	0.0131909	0.0175258	0.0157826			0.977885	0.988789	0.993079	0.994356	0.97062	0.935763	0.978865	0.986809	0.982474	0.984217
				0.0204079	0.0103368	0.00698747	0.005202	0.0630015	0.0644305	0.045807	0.0298736	0.0190277	0.0171376			0.979592	0.989663	0.993013	0.994798	0.936999	0.935569	0.954193	0.970126	0.980972	0.982862
				0.0205999	0.0104354	0.00667436	0.0052521	0.0281986	0.00804252	0.0202815	0.017155	0.0187792	0.0169131			0.9794	0.989565	0.993326	0.994748	0.971801	0.991957	0.979719	0.982845	0.981221	0.983087
				0.0196901	0.0099696	0.00811885	0.0050162	0.0358217	0.107033	0.0258266	0.0185329	0.0173212	0.0155985			0.98031	0.99003	0.991881	0.994984	0.964178	0.892967	0.974173	0.981467	0.982679	0.984401
				0.0238827	0.0121183	0.00607253	0.00610418	0.0367972	0.045969	0.0265956	0.0416034	0.0453985	0.0409981			0.976117	0.987882	0.993927	0.993896	0.963203	0.954031	0.973404	0.958397	0.954601	0.959002
				0.0179353	0.00907324	0.00709739	0.00456327	0.0255664	0.0246847	0.0184015	0.0177795	0.0467223	0.0422007			0.982065	0.990927	0.992903	0.995437	0.974434	0.975315	0.981599	0.982221	0.953278	0.957799
				0.02092	0.0105991	0.00721427	0.00533479	0.0143087	0.0252486	0.0102517	0.0233572	0.0469655	0.042416			0.97908	0.989401	0.992786	0.994665	0.985691	0.974751	0.989748	0.976643	0.953034	0.957584
				0.0212607	0.0107733	0.00688163	0.00542266	0.00825646	0.0285204	0.00589907	0.0161381	0.0452458	0.040874			0.978739	0.989227	0.993118	0.994577	0.991744	0.97148	0.994101	0.983862	0.954754	0.959126
				0.0202915	0.0102777	0.00734958	0.00517248	0.12557	0.0206285	0.113341	0.00515959	0.0440093	0.0398253			0.979708	0.989722	0.99265	0.994828	0.87443	0.979371	0.886659	0.99484	0.955991	0.960175
				0.0216515	0.010974	0.0159756	0.00552486	0.0577419	0.00600018	0.041877	0.100696	0.0441176	0.0399225			0.978349	0.989026	0.984024	0.994475	0.942258	0.994	0.958123	0.899304	0.955882	0.960078
				0.0462851	0.0237534	0.0760234	0.0581444	0.0546373	0.0716371	0.0396751	0.0368086	0.0117438	0.0105748			0.953715	0.976247	0.923977	0.941856	0.945363	0.928363	0.960325	0.963191	0.988256	0.989425
				0.197404	0.109775	0.0446366	0.0338357	0.0502691	0.0207442	0.0363714	0.034898	0.0371722	0.0240088			0.802596	0.890225	0.955363	0.966164	0.949731	0.979256	0.963629	0.965102	0.962828	0.975991
				0.122565	0.0654441	0.0481106	0.0738604	0.0445208	0.048546	0.039643	0.0319461	0.00798561	0.0137623			0.877435	0.934556	0.951889	0.92614	0.955479	0.951454	0.960357	0.968054	0.992014	0.986238
				0.131259	0.0704149	0.100899	0.0673678	0.0546935	0.058731	0.0434171	0.02824	0.00458977	0.0148659			0.868741	0.929585	0.899101	0.932632	0.945306	0.941269	0.956583	0.97176	0.99541	0.985134
				0.251622	0.0677239	0.0462278	0.0615812	0.0598609	0.0606051	0.0395454	0.0348369	0.0328588	0.0335848			0.748378	0.932276	0.953772	0.938419	0.940139	0.939395	0.960455	0.965163	0.967141	0.966415
				0.126564	0.0851623	0.058413	0.0647018	0.0545765	0.0473999	0.036063	0.0381937	0.0311483	0.0142543			0.873436	0.914838	0.941587	0.935298	0.945424	0.9526	0.963937	0.961806	0.968852	0.985746
				0.156599	0.071027	0.0597181	0.0682165	0.0498199	0.0525305	0.0379393	0.0347741	0.0285027	0.018203			0.843401	0.928973	0.940282	0.931783	0.95018	0.94747	0.962061	0.965226	0.971497	0.981797
				0.132317	0.0387925	0.0417115	0.0427456	0.0523736	0.0635071	0.0400618	0.0317	0.0251863	0.0187759			0.867683	0.961208	0.958289	0.957254	0.947626	0.936493	0.959938	0.9683	0.974814	0.981224
				0.0744977	0.0350666	0.0236736	0.0354747	0.0552728	0.063342	0.0248532	0.033329	0.0340995	0.0129469			0.925502	0.964933	0.976326	0.964525	0.944727	0.936658	0.975147	0.966671	0.965901	0.987053
				0.0675883	0.0204344	0.0137246	0.033717	0.0345017	0.0527332	0.0212366	0.0188968	0.0310388	0.00719471			0.932412	0.979566	0.986275	0.966283	0.965498	0.947267	0.978763	0.981103	0.968961	0.992805
				0.0399558	0.26233	0.192634	0.0371816	0.0285884	0.0573073	0.0177728	0.0190628	0.0282882	0.00413231			0.960044	0.73767	0.807366	0.962818	0.971412	0.942693	0.982227	0.980937	0.971712	0.995868
				0.404708	0.111601	0.0773398	0.0294535	0.0271504	0.0456915	0.0215409	0.0210409	0.0194172	0.0822453			0.595292	0.888399	0.92266	0.970546	0.97285	0.954308	0.978459	0.978959	0.980583	0.917755
				0.200355	0.111614	0.0773569	0.0412284	0.0247296	0.0220809	0.0217244	0.0155433	0.0160385	0.0296727			0.799645	0.888386	0.922643	0.958772	0.97527	0.977919	0.978276	0.984457	0.983961	0.970327
				0.200359	0.112132	0.0777179	0.0306441	0.0299695	0.0199238	0.00514899	0.0156513	0.0179117	0.0281267			0.799641	0.887868	0.922282	0.969356	0.970031	0.980076	0.994851	0.984349	0.982088	0.971873
				0.20122	0.104457	0.072207	0.0327881	0.0269379	0.0449524	0.0621019	0.0166495	0.013868	0.0257281			0.79878	0.895543	0.927793	0.967212	0.973062	0.955048	0.937898	0.983351	0.986132	0.974272
				0.188746	0.111455	0.0772342	0.0296497	0.0332388	0.0274569	0.0178416	0.0150092	0.0181823	0.0227287			0.811254	0.888545	0.922766	0.97035	0.966761	0.972543	0.982158	0.984991	0.981818	0.977271
				0.200121	0.111871	0.0775364	0.0658257	0.0340573	0.0915345	0.0189849	0.0390441	0.0169869	0.0280326			0.799879	0.888129	0.922464	0.934174	0.965943	0.908466	0.981015	0.960956	0.983013	0.971967
				0.200786	0.110513	0.0765537	0.0407014	0.00719752	0.090373	0.0171214	0.0701989	0.0292621	0.0319646			0.799214	0.889487	0.923446	0.959299	0.992802	0.909627	0.982879	0.929801	0.970738	0.968035
				0.198603	0.115984	0.0804957	0.043854	0.0846857	0.0293319	0.0388198	0.0692635	0.0191907	0.0292023			0.801397	0.884016	0.919504	0.956146	0.915314	0.970668	0.96118	0.930736	0.980809	0.970798
				0.207419	0.121517	0.0844937	0.0400439	0.0248038	0.0491489	0.0236368	0.0715048	0.0489251	0.0267158			0.792581	0.878483	0.915506	0.959956	0.975196	0.950851	0.976363	0.928495	0.951075	0.973284
				0.216252	0.11145	0.0772245	0.0432505	0.057711	0.0395859	0.0424508	0.0373476	0.0139397	0.0268251			0.783748	0.88855	0.922776	0.95675	0.942289	0.960414	0.957549	0.962652	0.98606	0.973175
				0.200125	0.0537172	0.0364952	0.071841	0.0696723	0.0159094	0.0136776	0.0458482	0.0148197	0.0283358			0.799875	0.946283	0.963505	0.928159	0.930328	0.984091	0.986322	0.954152	0.98518	0.971664
				0.10171	0.0509292	0.0345673	0.0880301	0.0718805	0.036564	0.0315194	0.0299643	0.0133563	0.0174891			0.89829	0.949071	0.965433	0.91197	0.928119	0.963436	0.968481	0.970036	0.986644	0.982511
				0.0966881	0.0596537	0.0406038	0.0582558	0.0563436	0.0333411	0.0287163	0.0312186	0.034888	0.0144388			0.903312	0.940346	0.959396	0.941744	0.943656	0.966659	0.971284	0.968781	0.965112	0.985561
				0.112336	0.0596792	0.0406282	0.0607014	0.0623937	0.0201121	0.0172766	0.0119897	0.0628286	0.0161497			0.887664	0.940321	0.959372	0.939299	0.937606	0.979888	0.982723	0.98801	0.937171	0.98385
				0.112365	0.0537053	0.0364805	0.0236638	0.0752724	0.0204943	0.0176279	0.0505144	0.0620315	0.0124888			0.887635	0.946295	0.96352	0.976336	0.924728	0.979506	0.982372	0.949486	0.937968	0.987511
				0.101704	0.0792666	0.0388501	0.0539654	0.0750761	0.0207011	0.0205325	0.0252122	0.0641119	0.0163955			0.898296	0.920733	0.96115	0.946035	0.924924	0.979299	0.979468	0.974788	0.935888	0.983604
				0.108097	0.0610317	0.0555706	0.0458894	0.0626171	0.0114209	0.0443004	0.0206439	0.059875	0.0152952			0.891903	0.938968	0.944429	0.954111	0.937383	0.988579	0.9557	0.979356	0.940125	0.984705
				0.114726	0.059557	0.0119582	0.0299091	0.0679977	0.0483072	0.0348015	0.0224568	0.0409363	0.0264279			0.885274	0.940443	0.988042	0.970091	0.932002	0.951693	0.965198	0.977543	0.959064	0.973572
				0.112402	0.0598283	0.0407304	0.0303717	0.054338	0.0480524	0.0305795	0.0155943	0.0470533	0.0173137			0.887598	0.940172	0.95927	0.969628	0.945662	0.951948	0.969421	0.984406	0.952947	0.982686
				0.0349868	0.0601984	0.0409836	0.0195727	0.0263909	0.0165965	0.0188322	0.00858441	0.0278583	0.0124711			0.965013	0.939802	0.959016	0.980427	0.973609	0.983404	0.981168	0.991416	0.972142	0.987529
				0.318109	0.0596155	0.0405829	0.00578989	0.0238281	0.0513562	0.0164651	0.036657	0.0414719	0.0442651			0.681891	0.940384	0.959417	0.99421	0.976172	0.948644	0.983535	0.963343	0.958528	0.955735
				0.112633	0.0633991	0.0432157	0.0388791	0.107826	0.0404037	0.0179765	0.0364675	0.0452042	0.0296463			0.887367	0.936601	0.956784	0.961121	0.892174	0.959596	0.982023	0.963533	0.954796	0.970354
				0.1133	0.0557179	0.0378804	0.045357	0.0322928	0.0355336	0.0135466	0.0153833	0.0224752	0.0360352			0.8867	0.944282	0.96212	0.954643	0.967707	0.964466	0.986453	0.984617	0.977525	0.963965
				0.112254	0.0546464	0.037139	0.0302189	0.0349343	0.0415864	0.0172742	0.0180036	0.0183831	0.037205			0.887746	0.945354	0.962861	0.969781	0.965066	0.958414	0.982726	0.981996	0.981617	0.962795
				0.118952	0.065158	0.0444392	0.0115142	0.0583578	0.0219109	0.0102069	0.0124887	0.0200233	0.0289635			0.881048	0.934842	0.955561	0.988486	0.941642	0.978089	0.989793	0.987511	0.979977	0.971037
				0.105299	0.068206	0.0465692	0.0366205	0.0190341	0.0191581	0.0231925	0.0187314	0.0138852	0.0321513			0.894701	0.931794	0.953431	0.96338	0.980966	0.980842	0.976808	0.981269	0.986115	0.967849
				0.103376	0.0676757	0.046193	0.0752621	0.0370781	0.0209193	0.0579022	0.0144349	0.00763374	0.0390358			0.896624	0.932324	0.953807	0.924738	0.962922	0.979081	0.942098	0.985565	0.992366	0.960964
				0.122056	0.0594241	0.0404517	0.0595265	0.0244713	0.0201025	0.0647247	0.0157572	0.0327113	0.03894			0.877944	0.940576	0.959548	0.940473	0.975529	0.979898	0.935275	0.984243	0.967289	0.96106
				0.127396	0.0578095	0.039329	0.052487	0.0247217	0.0269597	0.0695164	0.0118457	0.0325359	0.0322872			0.872604	0.942191	0.960671	0.947513	0.975278	0.97304	0.930484	0.988154	0.967464	0.967713
				0.126482	0.0635992	0.0391299	0.061288	0.0136665	0.0661597	0.0963135	0.0151428	0.0137074	0.035151			0.873518	0.936401	0.96087	0.938712	0.986333	0.93384	0.903686	0.984857	0.986293	0.964849
				0.11191	0.0575203	0.0856839	0.0700811	0.0285524	0.066847	0.0950243	0.00894524	0.0160278	0.0278926			0.88809	0.94248	0.914316	0.929919	0.971448	0.933153	0.904976	0.991055	0.983972	0.972107
				0.109039	0.0785062	0.0537008	0.0325318	0.0610385	0.0670822	0.0937649	0.0203363	0.0111165	0.0171332			0.890961	0.921494	0.946299	0.967468	0.938961	0.932918	0.906235	0.979664	0.988883	0.982867
				0.119309	0.0839699	0.0576166	0.0284891	0.0481226	0.0652431	0.0379453	0.0511747	0.0166921	0.0120301			0.880691	0.91603	0.942383	0.971511	0.951877	0.934757	0.962055	0.948825	0.983308	0.98797
				0.10852	0.0404858	0.0273742	0.0311208	0.0423693	0.0652893	0.0248814	0.0613318	0.0347475	0.0315202			0.89148	0.959514	0.972626	0.968879	0.957631	0.934711	0.975119	0.938668	0.965252	0.96848
				0.21578	0.161929	0.0567219	0.05963	0.0261883	0.0652606	0.0153749	0.0841421	0.0272482	0.0568828			0.78422	0.838071	0.943278	0.94037	0.973812	0.934739	0.984625	0.915858	0.972752	0.943117
				0.145144	0.103375	0.0936234	0.0600176	0.0229107	0.0652869	0.077585	0.00624895	0.0239075	0.0561474			0.854856	0.896625	0.906377	0.939982	0.977089	0.934713	0.922415	0.993751	0.976093	0.943853
				0.15473	0.0462185	0.114331	0.0599463	0.0250162	0.0850686	0.0492441	0.0164014	0.0280115	0.0580935			0.84527	0.953781	0.885669	0.940054	0.974984	0.914931	0.950756	0.983599	0.971989	0.941906
				0.0775533	0.102452	0.0762735	0.0595879	0.0483897	0.0748226	0.0448096	0.0348054	0.0147036	0.0542156			0.922447	0.897548	0.923727	0.940412	0.95161	0.925177	0.95519	0.965195	0.985296	0.945784
				0.150253	0.0580867	0.0795207	0.0657073	0.0487073	0.0854179	0.0347644	0.0555396	0.012859	0.0516175			0.849747	0.941913	0.920479	0.934293	0.951293	0.914582	0.965236	0.94446	0.987141	0.948382
				0.236407	0.0586508	0.0313536	0.0611157	0.0486476	0.0801729	0.0207263	0.0214372	0.0140199	0.042634			0.763593	0.941349	0.968646	0.938884	0.951352	0.919827	0.979274	0.978563	0.98598	0.957366
				0.277985	0.0747309	0.0708064	0.0237045	0.0483547	0.110781	0.0715615	0.0333569	0.0452602	0.0429992			0.722015	0.925269	0.929194	0.976296	0.951645	0.889219	0.928438	0.966643	0.95474	0.957001
				0.199266	0.0867225	0.0602143	0.0272422	0.0533803	0.109099	0.0655939	0.021829	0.0486873	0.0374916			0.800734	0.913278	0.939786	0.972758	0.94662	0.890901	0.934406	0.978171	0.951313	0.962508
				0.187494	0.0686256	0.0395283	0.0177827	0.0496089	0.107844	0.0395921	0.0134741	0.0459142	0.0408867			0.812506	0.931374	0.960472	0.982217	0.950391	0.892156	0.960408	0.986526	0.954086	0.959113
				0.0881695	0.116034	0.0400076	0.0373736	0.0189986	0.0422818	0.0355329	0.0125073	0.044649	0.0257716			0.911831	0.883966	0.959992	0.962626	0.981001	0.957718	0.964467	0.987493	0.955351	0.974228
				0.185308	0.0964177	0.025928	0.0954738	0.0218775	0.0271565	0.0204538	0.0191424	0.0446823	0.0165696			0.814692	0.903582	0.974072	0.904526	0.978123	0.972844	0.979546	0.980858	0.955318	0.98343
				0.161441	0.0944181	0.0077123	0.0964373	0.0142556	0.0161007	0.0169163	0.0481653	0.0446632	0.0180604			0.838559	0.905582	0.992288	0.903563	0.985744	0.983899	0.983084	0.951835	0.955337	0.98194
				0.109408	0.0991616	0.0511564	0.0967521	0.0300544	0.0878029	0.0804328	0.0685373	0.0446805	0.00687392			0.890592	0.900838	0.948844	0.903248	0.969946	0.912197	0.919567	0.931463	0.955319	0.993126
				0.0638605	0.102762	0.0595559	0.0941843	0.060997	0.0342791	0.0302101	0.0181915	0.0582872	0.0295325			0.936139	0.897238	0.940444	0.905816	0.939003	0.965721	0.96979	0.981808	0.941713	0.970468
				0.0742963	0.0631475	0.0398127	0.0942376	0.0609167	0.0519088	0.00939053	0.0168809	0.0585314	0.0293713			0.925704	0.936853	0.960187	0.905762	0.939083	0.948091	0.990609	0.983119	0.941469	0.970629
				0.0228623	0.0554867	0.0467668	0.094197	0.0574958	0.0402858	0.0276288	0.0307624	0.0408604	0.0144422			0.977138	0.944513	0.953233	0.905803	0.942504	0.959714	0.972371	0.969238	0.95914	0.985558
				0.138953	0.0602987	0.0152794	0.0942418	0.0517119	0.0240852	0.0223029	0.0383734	0.0548441	0.0100131			0.861047	0.939701	0.984721	0.905758	0.948288	0.975915	0.977697	0.961627	0.945156	0.989987
				0.159408	0.11227	0.0481207	0.0750065	0.0530614	0.0826416	0.0237636	0.033812	0.0839317	0.0150577			0.840592	0.88773	0.951879	0.924994	0.946939	0.917358	0.976236	0.966188	0.916068	0.984942
				0.0801779	0.112969	0.0979548	0.0749062	0.0511437	0.0755564	0.0523318	0.0298935	0.0754946	0.031362			0.919822	0.887031	0.902045	0.925094	0.948856	0.924444	0.947668	0.970106	0.924505	0.968638
				0.127949	0.112848	0.0778781	0.0707606	0.100524	0.0756809	0.0432158	0.0310951	0.00555703	0.0245827			0.872051	0.887152	0.922122	0.929239	0.899476	0.924319	0.956784	0.968905	0.994443	0.975417
				0.0444753	0.112202	0.0688281	0.0637297	0.0885264	0.0223458	0.0522727	0.0359022	0.0146041	0.0252695			0.955525	0.887798	0.931172	0.93627	0.911474	0.977654	0.947727	0.964098	0.985396	0.97473
				0.115571	0.123044	0.0801521	0.0653732	0.100951	0.0404267	0.0485961	0.0362183	0.0310565	0.0132501			0.884429	0.876956	0.919848	0.934627	0.899049	0.959573	0.951404	0.963782	0.968944	0.98675
				0.207515	0.114915	0.0913984	0.0630342	0.0713125	0.0503653	0.0527816	0.0327725	0.0496705	0.0153773			0.792485	0.885085	0.908602	0.936966	0.928688	0.949635	0.947218	0.967227	0.950329	0.984623
				0.175487	0.0273408	0.0410551	0.11998	0.0949827	0.0444454	0.0512646	0.0343096	0.0190959	0.0126265			0.824513	0.972659	0.958945	0.88002	0.905017	0.955555	0.948735	0.96569	0.980904	0.987374
				0.172179	0.0373199	0.0779276	0.105798	0.141988	0.0393457	0.0537332	0.0294964	0.0297434	0.0409612			0.827821	0.96268	0.922072	0.894202	0.858012	0.960654	0.946267	0.970504	0.970257	0.959039
				0.180051	0.0296256	0.0784255	0.120509	0.130164	0.040895	0.0605018	0.0301984	0.0194324	0.0440698			0.819949	0.970374	0.921575	0.879491	0.869836	0.959105	0.939498	0.969802	0.980568	0.95593
				0.185981	0.0565978	0.0783358	0.0875995	0.128086	0.0471339	0.0425527	0.0305131	0.0119851	0.041558			0.814019	0.943402	0.921664	0.912401	0.871914	0.952866	0.957447	0.969487	0.988015	0.958442
				0.11851	0.171795	0.0778748	0.116204	0.126774	0.0475452	0.0671022	0.0311495	0.0111329	0.0404093			0.88149	0.828205	0.922125	0.883796	0.873226	0.952455	0.932898	0.968851	0.988867	0.959591
				0.104885	0.173366	0.0857101	0.17153	0.0502898	0.04308	0.0560663	0.0310187	0.0170501	0.0404404			0.895115	0.826634	0.91429	0.82847	0.94971	0.95692	0.943934	0.968981	0.98295	0.95956
				0.113474	0.173894	0.0798327	0.157851	0.0323983	0.0450293	0.0741463	0.0316163	0.0430393	0.0404231			0.886526	0.826106	0.920167	0.842149	0.967602	0.954971	0.925854	0.968384	0.956961	0.959577
				0.0531377	0.169655	0.0313632	0.155274	0.0192505	0.0388117	0.099203	0.0305499	0.061357	0.0404384			0.946862	0.830345	0.968637	0.844726	0.98075	0.961188	0.900797	0.96945	0.938643	0.959562
				0.0717949	0.169736	0.0359891	0.153899	0.103501	0.0397164	0.0218529	0.0304578	0.0279039	0.0762211			0.928205	0.830264	0.964011	0.846101	0.896499	0.960284	0.978147	0.969542	0.972096	0.923779
				0.0574043	0.169671	0.0235659	0.0124496	0.0408501	0.0401404	0.0273065	0.0341439	0.0277141	0.0684871			0.942596	0.830329	0.976434	0.98755	0.95915	0.95986	0.972693	0.965856	0.972286	0.931513
				0.106952	0.167384	0.0492158	0.0323422	0.0206128	0.0409655	0.0410253	0.0357594	0.0305264	0.00500214			0.893048	0.832616	0.950784	0.967658	0.979387	0.959034	0.958975	0.964241	0.969474	0.994998
				0.278892	0.192241	0.122695	0.067413	0.0287931	0.0407848	0.0394637	0.0336713	0.0272084	0.0131587			0.721108	0.807759	0.877305	0.932587	0.971207	0.959215	0.960536	0.966329	0.972792	0.986841
				0.281082	0.177841	0.123895	0.10543	0.0975815	0.0415388	0.0436809	0.0354559	0.0324802	0.0280282			0.718918	0.822159	0.876105	0.89457	0.902419	0.958461	0.956319	0.964544	0.96752	0.971972
				0.281858	0.210867	0.124285	0.0420667	0.015093	0.0401688	0.0479272	0.034823	0.027879	0.0449149			0.718142	0.789133	0.875715	0.957933	0.984907	0.959831	0.952073	0.965177	0.972121	0.955085
				0.275843	0.161389	0.121084	0.0620259	0.016642	0.0400074	0.0370805	0.0312487	0.0159881	0.0172138			0.724157	0.838611	0.878916	0.937974	0.983358	0.959993	0.96292	0.968751	0.984012	0.982786
				0.27593	0.194497	0.121148	0.0401369	0.0166642	0.0447998	0.0353835	0.0179473	0.0205907	0.0268317			0.72407	0.805503	0.878852	0.959863	0.983336	0.9552	0.964616	0.982053	0.979409	0.973168
				0.275846	0.273446	0.121095	0.023926	0.0169478	0.0470279	0.0462094	0.0159688	0.0142217	0.0175053			0.724154	0.726554	0.878905	0.976074	0.983052	0.952972	0.953791	0.984031	0.985778	0.982495
				0.275954	0.259232	0.121155	0.0376567	0.0173428	0.0443001	0.0323823	0.0131907	0.0140038	0.0107892			0.724046	0.740768	0.878845	0.962343	0.982657	0.9557	0.967618	0.986809	0.985996	0.989211
				0.214093	0.265203	0.0833624	0.0921033	0.0181696	0.0465522	0.0323952	0.0157227	0.0139314	0.0100273			0.785907	0.734797	0.916638	0.907897	0.98183	0.953448	0.967605	0.984277	0.986069	0.989973
				0.213782	0.255436	0.0832287	0.126008	0.0197772	0.045874	0.0319166	0.0156381	0.0636818	0.0153661			0.786218	0.744564	0.916771	0.873992	0.980223	0.954126	0.968083	0.984362	0.936318	0.984634
				0.201752	0.0246284	0.0778161	0.050537	0.021031	0.0391424	0.0323004	0.00731402	0.00650776	0.03889			0.798248	0.975372	0.922184	0.949463	0.978969	0.960858	0.9677	0.992686	0.993492	0.96111
				0.180766	0.0627449	0.0686216	0.0760313	0.0207016	0.0224071	0.0326012	0.0265302	0.0236488	0.0555239			0.819234	0.937255	0.931378	0.923969	0.979298	0.977593	0.967399	0.97347	0.976351	0.944476
				0.185746	0.12647	0.0707795	0.119115	0.0167527	0.0183007	0.0292092	0.0082259	0.00732418	0.0350406			0.814254	0.87353	0.929221	0.880885	0.983247	0.981699	0.970791	0.991774	0.992676	0.964959
				0.178571	0.190937	0.0677031	0.109254	0.0167267	0.00974436	0.0263036	0.0242885	0.0216499	0.0317299			0.821429	0.809063	0.932297	0.890746	0.983273	0.990256	0.973696	0.975711	0.97835	0.96827
				0.32189	0.0808409	0.153723	0.109404	0.0180449	0.0350828	0.132698	0.0266913	0.0237806	0.0245843			0.67811	0.919159	0.846277	0.890596	0.981955	0.964917	0.867302	0.973309	0.976219	0.975416
				0.301587	0.116934	0.136343	0.0188191	0.018553	0.0109449	0.0165158	0.0330535	0.0212642	0.0251613			0.698413	0.883066	0.863657	0.981181	0.981447	0.989055	0.983484	0.966947	0.978736	0.974839
				0.347663	0.0772771	0.154407	0.0207463	0.0189614	0.0212631	0.00814556	0.0285116	0.0299316	0.0511085			0.652337	0.922723	0.845593	0.979254	0.981039	0.978737	0.991854	0.971488	0.970068	0.948892
				0.277377	0.046795	0.149187	0.0207725	0.0192114	0.0352966	0.0340983	0.0195655	0.0311242	0.0467351			0.722623	0.953205	0.850813	0.979228	0.980789	0.964703	0.965902	0.980434	0.968876	0.953265
				0.325133	0.0484149	0.21618	0.0211289	0.0186142	0.0436161	0.0733837	0.0335299	0.0363561	0.0468351			0.674867	0.951585	0.78382	0.978871	0.981386	0.956384	0.926616	0.96647	0.963644	0.953165
				0.428845	0.0726758	0.197767	0.0216128	0.0174562	0.0376819	0.0146021	0.0348622	0.0304465	0.0135613			0.571155	0.927324	0.802233	0.978387	0.982544	0.962318	0.985398	0.965138	0.969554	0.986439
				0.411322	0.168862	0.196861	0.0226358	0.0174152	0.0605263	0.0462707	0.0406956	0.035623	0.0248151			0.588678	0.831138	0.803139	0.977364	0.982585	0.939474	0.953729	0.959304	0.964377	0.975185
				0.418576	0.224033	0.19528	0.0246353	0.0171428	0.0500858	0.0155236	0.0341062	0.0283916	0.0309872			0.581424	0.775967	0.80472	0.975365	0.982857	0.949914	0.984476	0.965894	0.971608	0.969013
				0.406387	0.0962794	0.0663553	0.0261863	0.0204804	0.0604846	0.022337	0.0398791	0.02754	0.0272782			0.593613	0.903721	0.933645	0.973814	0.97952	0.939515	0.977663	0.960121	0.97246	0.972722
				0.0479517	0.141331	0.0989442	0.0257779	0.0179955	0.0562695	0.024784	0.0318221	0.0330712	0.0240924			0.952048	0.858669	0.901056	0.974222	0.982005	0.943731	0.975216	0.968178	0.966929	0.975908
				0.117801	0.0691353	0.0339226	0.0208498	0.0161353	0.0610735	0.0305426	0.0308707	0.035602	0.0250762			0.882199	0.930865	0.966077	0.97915	0.983865	0.938926	0.969457	0.969129	0.964398	0.974924
				0.224075	0.199576	0.142645	0.0208638	0.0480062	0.0592873	0.0428987	0.0370343	0.0359208	0.0289844			0.775925	0.800424	0.857355	0.979136	0.951994	0.940713	0.957101	0.962966	0.964079	0.971016
				0.320058	0.18618	0.132433	0.0224952	0.0545055	0.0621308	0.0731772	0.0398558	0.035751	0.02924			0.679942	0.81382	0.867567	0.977505	0.945494	0.937869	0.926823	0.960144	0.964249	0.97076
				0.14925	0.186418	0.132618	0.0231233	0.04659	0.0699103	0.00825467	0.0402113	0.0360284	0.0264354			0.85075	0.813582	0.867382	0.976877	0.95341	0.93009	0.991745	0.959789	0.963972	0.973565
				0.20893	0.0369587	0.0249648	0.0236311	0.0267424	0.0492922	0.043235	0.0400242	0.0377292	0.0277002			0.79107	0.963041	0.975035	0.976369	0.973258	0.950708	0.956765	0.959976	0.962271	0.9723
				0.143137	0.0406926	0.0275159	0.0239353	0.021878	0.0774739	0.040471	0.040331	0.0365994	0.0237809			0.856863	0.959307	0.972484	0.976065	0.978122	0.922526	0.959529	0.959669	0.963401	0.976219
				0.0891861	0.0407414	0.0275508	0.0231859	0.0253275	0.0647998	0.0413375	0.0422265	0.0447113	0.0243519			0.910814	0.959259	0.972449	0.976814	0.974672	0.9352	0.958663	0.957774	0.955289	0.975648
				0.092135	0.0414361	0.0280245	0.0217778	0.0209575	0.0832885	0.0422647	0.0409672	0.103651	0.0245989			0.907865	0.958564	0.971976	0.978222	0.979043	0.916712	0.957735	0.959033	0.896349	0.975401
				0.135191	0.0423397	0.0286499	0.0217281	0.0249407	0.113691	0.0129032	0.0461043	0.041192	0.0251213			0.864809	0.95766	0.97135	0.978272	0.975059	0.886309	0.987097	0.953896	0.958808	0.974879
				0.288384	0.0442975	0.0299959	0.0213655	0.0248086	0.0525801	0.00497701	0.0380139	0.0339299	0.0263958			0.711616	0.955702	0.970004	0.978635	0.975191	0.94742	0.995023	0.961986	0.96607	0.973604
				0.365421	0.0481319	0.0326293	0.0254691	0.109113	0.0499036	0.00749511	0.0460376	0.0411293	0.0255066			0.634579	0.951868	0.967371	0.974531	0.890887	0.950096	0.992505	0.953962	0.958871	0.974493
				0.175286	0.0510711	0.0346594	0.0223922	0.0309499	0.0317057	0.0147465	0.0427766	0.0382015	0.0246366			0.824714	0.948929	0.965341	0.977608	0.96905	0.968294	0.985253	0.957223	0.961799	0.975363
				0.247181	0.0502969	0.0341249	0.0200826	0.032967	0.0637425	0.00908661	0.0464854	0.0415308	0.0245791			0.752819	0.949703	0.965875	0.979917	0.967033	0.936258	0.990913	0.953515	0.958469	0.975421
				0.0953786	0.0408899	0.0276514	0.0593092	0.0777462	0.0475184	0.00924841	0.0451655	0.0403505	0.027605			0.904621	0.95911	0.972349	0.940691	0.922254	0.952482	0.990752	0.954835	0.959649	0.972395
				0.129029	0.0409565	0.0276882	0.0671126	0.172374	0.0457269	0.00488155	0.0473485	0.0423098	0.0288347			0.870971	0.959043	0.972312	0.932887	0.827626	0.954273	0.995118	0.952651	0.95769	0.971165
				0.332132	0.0440688	0.0298277	0.011485	0.0716892	0.0505861	0.0171986	0.0533408	0.0476929	0.0271438			0.667868	0.955931	0.970172	0.988515	0.928311	0.949414	0.982801	0.946659	0.952307	0.972856
				0.313332	0.0452627	0.0306508	0.0575637	0.0595513	0.0429487	0.00299725	0.0374455	0.033424	0.0286216			0.686668	0.954737	0.969349	0.942436	0.940449	0.957051	0.997003	0.962554	0.966576	0.971378
				0.313663	0.0462281	0.0313153	0.0331775	0.0717552	0.0415469	0.00877902	0.0591967	0.052961	0.0245427			0.686337	0.953772	0.968685	0.966822	0.928245	0.958453	0.991221	0.940803	0.947039	0.975457
				0.0711115	0.0467974	0.0317099	0.0272363	0.0668187	0.0572904	0.0214899	0.0494214	0.0441728	0.0305999			0.928888	0.953203	0.96829	0.972764	0.933181	0.94271	0.97851	0.950579	0.955827	0.9694
				0.0780307	0.0453291	0.030709	0.0260605	0.0724523	0.0574965	0.0241453	0.0879524	0.065194	0.0251473			0.921969	0.954671	0.969291	0.973939	0.927548	0.942504	0.975855	0.912048	0.934806	0.974853
				0.0781163	0.042706	0.0288876	0.0309801	0.0701981	0.0375451	0.0183824	0.0399493	0.0356842	0.0180848			0.921884	0.957294	0.971112	0.96902	0.929802	0.962455	0.981618	0.960051	0.964316	0.981915
				0.0794008	0.0426187	0.0288236	0.0145811	0.0735633	0.0375601	0.0107193	0.019203	0.0289214	0.0185745			0.920599	0.957381	0.971176	0.985419	0.926437	0.96244	0.989281	0.980797	0.971079	0.981425
				0.0810502	0.041867	0.0283246	0.0163338	0.0827793	0.0370015	0.0263368	0.0323817	0.043358	0.0128129			0.91895	0.958133	0.971675	0.983666	0.917221	0.962999	0.973663	0.967618	0.956642	0.987187
				0.0846368	0.0496274	0.0336649	0.0153139	0.0585682	0.0374525	0.0240645	0.0133363	0.0118678	0.0105762			0.915363	0.950373	0.966335	0.984686	0.941432	0.962547	0.975936	0.986664	0.988132	0.989424
				0.0916408	0.0437617	0.0296275	0.0316007	0.0916347	0.0377871	0.0216045	0.0360896	0.0336403	0.0206001			0.908359	0.956238	0.970373	0.968399	0.908365	0.962213	0.978395	0.96391	0.96636	0.9794
				0.0969589	0.0393224	0.0265869	0.0520873	0.0767548	0.0338807	0.0247811	0.0347129	0.0309854	0.0576772			0.903041	0.960678	0.973413	0.947913	0.923245	0.966119	0.975219	0.965287	0.969015	0.942323
				0.0955598	0.112223	0.0775523	0.0640696	0.0982212	0.0275164	0.0249877	0.0398002	0.0355186	0.0201649			0.90444	0.887777	0.922448	0.93593	0.901779	0.972484	0.975012	0.9602	0.964481	0.979835
				0.0783938	0.12573	0.0874929	0.0555216	0.133151	0.0189546	0.0246105	0.0421909	0.0376889	0.021332			0.921606	0.87427	0.912507	0.944478	0.866849	0.981045	0.975389	0.957809	0.962311	0.978668
				0.0785349	0.0227372	0.0152643	0.0671558	0.0624654	0.151139	0.0313456	0.0325638	0.02904	0.00659618			0.921465	0.977263	0.984736	0.932844	0.937535	0.848861	0.968654	0.967436	0.97096	0.993404
				0.0842432	0.109014	0.0753398	0.0779425	0.0207121	0.0150169	0.0304457	0.0310779	0.027713	0.0195309			0.915757	0.890986	0.92466	0.922058	0.979288	0.984983	0.969554	0.968922	0.972287	0.980469
				0.0864202	0.0643274	0.0437973	0.0657451	0.0592658	0.0100172	0.0291401	0.0406638	0.0363155	0.0214518			0.91358	0.935673	0.956203	0.934255	0.940734	0.989983	0.97086	0.959336	0.963684	0.978548
				0.0881812	0.053029	0.0360095	0.0764442	0.0378499	0.0211996	0.0251739	0.029478	0.0263157	0.0266186			0.911819	0.946971	0.96399	0.923556	0.96215	0.9788	0.974826	0.970522	0.973684	0.973381
				0.0892135	0.0610702	0.0415321	0.0617573	0.0756102	0.024972	0.0298628	0.0294893	0.0263251	0.0229291			0.910786	0.93893	0.958468	0.938243	0.92439	0.975028	0.970137	0.970511	0.973675	0.977071
				0.0865128	0.0508342	0.0344479	0.0599627	0.0211961	0.0183163	0.0315104	0.0290685	0.0259506	0.0191807			0.913487	0.949166	0.965552	0.940037	0.978804	0.981684	0.96849	0.970931	0.974049	0.980819
				0.081751	0.0601685	0.0409052	0.0711767	0.0543885	0.027956	0.0301084	0.0293956	0.0262418	0.0270179			0.918249	0.939831	0.959095	0.928823	0.945611	0.972044	0.969892	0.970604	0.973758	0.972982
				0.0816035	0.0598296	0.0406992	0.0764001	0.0600857	0.0709136	0.0321358	0.0296617	0.0264813	0.029683			0.918397	0.94017	0.959301	0.9236	0.939914	0.929086	0.967864	0.970338	0.973519	0.970317
				0.0801843	0.234533	0.169523	0.0770871	0.0658309	0.0755254	0.0205872	0.0266756	0.0238083	0.0328888			0.919816	0.765467	0.830477	0.922913	0.934169	0.924475	0.979413	0.973324	0.976192	0.967111
				0.0943423	0.0287966	0.0193727	0.076743	0.0490373	0.0717078	0.0172559	0.0253776	0.0226277	0.029063			0.905658	0.971203	0.980627	0.923257	0.950963	0.928292	0.982744	0.974622	0.977372	0.970937
				0.0836559	0.0344199	0.0232016	0.0773044	0.0489094	0.0730714	0.0171964	0.0144753	0.012712	0.0322156			0.916344	0.96558	0.976798	0.922696	0.951091	0.926929	0.982804	0.985525	0.987288	0.967784
				0.0754772	0.0740047	0.0216729	0.0807849	0.0635321	0.0353343	0.0141413	0.00713146	0.0128849	0.0256261			0.924523	0.925995	0.978327	0.919215	0.936468	0.964666	0.985859	0.992869	0.987115	0.974374
				0.201424	0.0786989	0.020312	0.0784471	0.0510928	0.0200619	0.0169912	0.0299512	0.00634264	0.0248535			0.798576	0.921301	0.979688	0.921553	0.948907	0.979938	0.983009	0.970049	0.993657	0.975146
				0.223264	0.124993	0.0417393	0.0953492	0.0494287	0.0199804	0.0279206	0.0647783	0.0267071	0.0299036			0.776736	0.875007	0.958261	0.904651	0.950571	0.98002	0.972079	0.935222	0.973293	0.970096
				0.0444811	0.143635	0.0683215	0.206603	0.0679604	0.0164544	0.0434816	0.0127947	0.0579854	0.0321954			0.955519	0.856365	0.931678	0.793397	0.93204	0.983546	0.956518	0.987205	0.942015	0.967805
				0.196523	0.122528	0.0836323	0.0750482	0.0680455	0.024613	0.0427624	0.040706	0.0113868	0.032486			0.803477	0.877472	0.916368	0.924952	0.931955	0.975387	0.957238	0.959294	0.988613	0.967514
				0.120894	0.141069	0.0727466	0.0481715	0.0328258	0.0268616	0.0412154	0.0136039	0.03634	0.0323359			0.879106	0.858931	0.927253	0.951828	0.967174	0.973138	0.958785	0.986396	0.96366	0.967664
				0.100495	0.116498	0.0505853	0.0453796	0.022673	0.0258881	0.0413375	0.019591	0.0121082	0.03259			0.899505	0.883502	0.949415	0.95462	0.977327	0.974112	0.958662	0.980409	0.987892	0.96741
				0.115122	0.113207	0.0538065	0.0326113	0.0113859	0.0269406	0.0463754	0.0217447	0.0174485	0.0341322			0.884878	0.886793	0.946194	0.967389	0.988614	0.973059	0.953625	0.978255	0.982551	0.965868
				0.0968003	0.131995	0.0873085	0.0668553	0.0999617	0.0255807	0.0442592	0.0268153	0.0193717	0.0331051			0.9032	0.868005	0.912692	0.933145	0.900038	0.974419	0.955741	0.973185	0.980628	0.966895
				0.113508	0.141006	0.100976	0.0605884	0.0310448	0.0292195	0.043318	0.0377236	0.0239015	0.0404254			0.886492	0.858994	0.899024	0.939412	0.968955	0.970781	0.956682	0.962276	0.976099	0.959575
				0.112984	0.14216	0.0855146	0.0407366	0.0423122	0.0250994	0.0555489	0.064596	0.0336665	0.0942737			0.887016	0.85784	0.914485	0.959263	0.957688	0.974901	0.944451	0.935404	0.966334	0.905726
				0.37982	0.141621	0.0990858	0.0428124	0.059552	0.0283346	0.0558746	0.00722741	0.0578232	0.0372627			0.62018	0.858379	0.900914	0.957188	0.940448	0.971665	0.944125	0.992773	0.942177	0.962737
				0.0560123	0.142525	0.080705	0.0452087	0.0557778	0.043709	0.0537093	0.0112986	0.00642831	0.030662			0.943988	0.857475	0.919295	0.954791	0.944222	0.956291	0.946291	0.988701	0.993572	0.969338
				0.0623809	0.148498	0.0783791	0.0679346	0.0570629	0.0434336	0.0552323	0.00656954	0.0339324	0.0371974			0.937619	0.851502	0.921621	0.932065	0.942937	0.956566	0.944768	0.99343	0.966068	0.962803
				0.0588485	0.144507	0.0924172	0.0525268	0.0582404	0.0414689	0.0541741	0.00810615	0.0317516	0.0345375			0.941151	0.855493	0.907583	0.947473	0.94176	0.958531	0.945826	0.991894	0.968248	0.965462
				0.115627	0.17416	0.0990338	0.11984	0.0179626	0.0434935	0.0607693	0.0188598	0.0324115	0.0375603			0.884373	0.82584	0.900966	0.88016	0.982037	0.956507	0.939231	0.98114	0.967589	0.96244
				0.180384	0.34253	0.099896	0.0682416	0.00696029	0.0414006	0.0531457	0.0161257	0.0331534	0.0365034			0.819616	0.65747	0.900104	0.931758	0.99304	0.958599	0.946854	0.983874	0.966847	0.963497
				0.215145	0.139453	0.0994872	0.0769267	0.0104702	0.0478622	0.0178836	0.0211244	0.0058472	0.0382793			0.784855	0.860547	0.900513	0.923073	0.98953	0.952138	0.982116	0.978876	0.994153	0.961721
				0.190602	0.0918011	0.100169	0.0257234	0.0205428	0.0381105	0.0186644	0.0275498	0.0121109	0.0431621			0.809398	0.908199	0.899831	0.974277	0.979457	0.96189	0.981336	0.97245	0.987889	0.956838
				0.0306475	0.0867099	0.104575	0.043386	0.0126873	0.0202374	0.0173814	0.026737	0.0134349	0.0302145			0.969353	0.91329	0.895425	0.956614	0.987313	0.979763	0.982619	0.973263	0.986565	0.969785
				0.0500306	0.0630823	0.101616	0.046882	0.0129142	0.0273362	0.0235074	0.0256125	0.0168031	0.0479476			0.949969	0.936918	0.898384	0.953118	0.987086	0.972664	0.976493	0.974388	0.983197	0.952052
				0.220569	0.125176	0.123283	0.0903233	0.00682783	0.0397227	0.0256869	0.0221086	0.0164511	0.0399741			0.779431	0.874824	0.876717	0.909677	0.993172	0.960277	0.974313	0.977891	0.983549	0.960026
				0.249405	0.114115	0.257837	0.0264012	0.0278304	0.0117326	0.026325	0.0262417	0.00834995	0.0590863			0.750595	0.885885	0.742163	0.973599	0.97217	0.988267	0.973675	0.973758	0.99165	0.940914
				0.216665	0.0781848	0.0975817	0.0696913	0.0372917	0.0091708	0.0146199	0.0276955	0.0205792	0.0322385			0.783335	0.921815	0.902418	0.930309	0.962708	0.990829	0.98538	0.972304	0.979421	0.967762
				0.245489	0.0820097	0.0631867	0.0740903	0.0330437	0.00792693	0.0399012	0.0264581	0.0188249	0.0261197			0.754511	0.91799	0.936813	0.92591	0.966956	0.992073	0.960099	0.973542	0.981175	0.97388
				0.209274	0.0863977	0.0595787	0.0809463	0.0238856	0.0132553	0.0111601	0.0282431	0.0201538	0.0402517			0.790726	0.913602	0.940421	0.919054	0.976114	0.986745	0.98884	0.971757	0.979846	0.959748
				0.203633	0.127064	0.0429956	0.0605473	0.00419672	0.00785631	0.0361078	0.0171323	0.0168641	0.0106924			0.796367	0.872936	0.957004	0.939453	0.995803	0.992144	0.963892	0.982868	0.983136	0.989308
				0.23152	0.0996871	0.087159	0.0604528	0.0119879	0.0402034	0.0142252	0.0170812	0.0193608	0.0303622			0.76848	0.900313	0.912841	0.939547	0.988012	0.959797	0.985775	0.982919	0.980639	0.969638
				0.245372	0.0514078	0.0791518	0.0781711	0.0122643	0.0220948	0.0144175	0.0144051	0.0195231	0.0279723			0.754628	0.948592	0.920848	0.921829	0.987736	0.977905	0.985582	0.985595	0.980477	0.972028
				0.247081	0.130388	0.0535645	0.0631482	0.0298088	0.0481972	0.036456	0.0245253	0.0192267	0.0320737			0.752919	0.869612	0.946436	0.936852	0.970191	0.951803	0.963544	0.975475	0.980773	0.967926
				0.246371	0.125708	0.0562571	0.0610569	0.0262501	0.0728228	0.0223797	0.0383177	0.0245705	0.0340442			0.753629	0.874292	0.943743	0.938943	0.97375	0.927177	0.97762	0.961682	0.975429	0.965956
				0.24765	0.114404	0.0593577	0.0836445	0.0287528	0.0216513	0.0471772	0.0376828	0.0238411	0.0261903			0.75235	0.885596	0.940642	0.916356	0.971247	0.978349	0.952823	0.962317	0.976159	0.97381
				0.256687	0.136523	0.0885332	0.0835593	0.039589	0.0167839	0.0479868	0.0363138	0.0228455	0.0249939			0.743313	0.863477	0.911467	0.916441	0.960411	0.983216	0.952013	0.963686	0.977154	0.975006
				0.250713	0.114236	0.0688011	0.0552012	0.0181778	0.0422728	0.0427086	0.0364207	0.0197062	0.0327972			0.749287	0.885764	0.931199	0.944799	0.981822	0.957727	0.957291	0.963579	0.980294	0.967203
				0.296962	0.114277	0.153659	0.0552174	0.0149586	0.0185508	0.0468135	0.0408819	0.0234005	0.0237527			0.703038	0.885723	0.846341	0.944783	0.985041	0.981449	0.953186	0.959118	0.9766	0.976247
				0.510643	0.130657	0.0888515	0.0543898	0.0365559	0.0423261	0.0402958	0.0390041	0.0247014	0.0237603			0.489357	0.869343	0.911149	0.94561	0.963444	0.957674	0.959704	0.960996	0.975299	0.97624
				0.244263	0.0930776	0.100025	0.0550758	0.0333476	0.054623	0.0370266	0.0381732	0.023594	0.0234258			0.755737	0.906922	0.899975	0.944924	0.966652	0.945377	0.962973	0.961827	0.976406	0.976574
				0.167781	0.0988995	0.0340277	0.0555108	0.0357078	0.0555399	0.0302552	0.0489458	0.0251873	0.0236877			0.832219	0.9011	0.965972	0.944489	0.964292	0.94446	0.969745	0.951054	0.974813	0.976312
				0.159214	0.149767	0.0570786	0.0498858	0.0300355	0.0494819	0.0381916	0.049229	0.0152581	0.0239106			0.840786	0.850233	0.942921	0.950114	0.969965	0.950518	0.961808	0.950771	0.984742	0.976089
				0.118392	0.120462	0.0616015	0.0406917	0.0344019	0.0541915	0.0775725	0.0473908	0.0152206	0.0214861			0.881608	0.879538	0.938398	0.959308	0.965598	0.945809	0.922428	0.952609	0.984779	0.978514
				0.222021	0.103936	0.117074	0.0281834	0.034685	0.0467135	0.0847537	0.0487433	0.0128259	0.0203964			0.777979	0.896064	0.882926	0.971817	0.965315	0.953286	0.915246	0.951257	0.987174	0.979604
				0.204405	0.10396	0.0348983	0.210127	0.0341658	0.0429449	0.0695929	0.0477237	0.0218723	0.0223845			0.795595	0.89604	0.965102	0.789873	0.965834	0.957055	0.930407	0.952276	0.978128	0.977615
				0.14469	0.102383	0.0908504	0.0286339	0.0838485	0.035135	0.0727898	0.0535764	0.0342598	0.0116113			0.85531	0.897617	0.90915	0.971366	0.916152	0.964865	0.92721	0.946424	0.96574	0.988389
				0.151238	0.103727	0.0874804	0.0142057	0.0892144	0.0442934	0.082631	0.0468889	0.0336913	0.0057119			0.848762	0.896273	0.91252	0.985794	0.910786	0.955707	0.917369	0.953111	0.966309	0.994288
				0.158686	0.104289	0.0965732	0.0583618	0.0847715	0.0893912	0.0370319	0.015232	0.0324634	0.0241006			0.841314	0.895711	0.903427	0.941638	0.915229	0.910609	0.962968	0.984768	0.967537	0.975899
				0.22499	0.0943423	0.104808	0.122013	0.0863631	0.0975417	0.0411406	0.0206336	0.0325585	0.0524902			0.77501	0.905658	0.895192	0.877987	0.913637	0.902458	0.958859	0.979366	0.967442	0.94751
				0.180893	0.078233	0.0792486	0.0253562	0.0433883	0.0803104	0.0722312	0.0317358	0.0365623	0.0102596			0.819107	0.921767	0.920751	0.974644	0.956612	0.91969	0.927769	0.968264	0.963438	0.98974
				0.352706	0.0548698	0.0790708	0.0784839	0.0420891	0.0839367	0.0771662	0.00882139	0.0348742	0.0328254			0.647294	0.94513	0.920929	0.921516	0.957911	0.916063	0.922834	0.991179	0.965126	0.967175
				0.226512	0.0556048	0.101325	0.0269362	0.0403279	0.147417	0.0708615	0.00688965	0.0341304	0.0109107			0.773488	0.944395	0.898675	0.973064	0.959672	0.852583	0.929139	0.99311	0.96587	0.989089
				0.249936	0.0279771	0.082465	0.0385449	0.0349296	0.050253	0.0645969	0.00595192	0.0437578	0.0157311			0.750064	0.972023	0.917535	0.961455	0.96507	0.949747	0.935403	0.994048	0.956242	0.984269
				0.0956038	0.110162	0.0795674	0.0427047	0.0413592	0.0300794	0.0751453	0.00997139	0.0440082	0.0174683			0.904396	0.889838	0.920433	0.957295	0.958641	0.969921	0.924855	0.990029	0.955992	0.982532
				0.153766	0.217265	0.108566	0.0523864	0.0436119	0.0810602	0.130985	0.00589748	0.0424142	0.0215625			0.846234	0.782735	0.891434	0.947614	0.956388	0.91894	0.869015	0.994103	0.957586	0.978438
				0.16456	0.0493982	0.0963872	0.0729438	0.0416974	0.15629	0.115365	0.0166464	0.0436308	0.0304024			0.83544	0.950602	0.903613	0.927056	0.958303	0.84371	0.884635	0.983354	0.956369	0.969598
				0.284486	0.145382	0.0535574	0.121726	0.0444904	0.0423506	0.118465	0.055602	0.0426575	0.0523437			0.715514	0.854618	0.946443	0.878274	0.95551	0.957649	0.881535	0.944398	0.957342	0.947656
				0.0975513	0.0523944	0.037256	0.0144	0.0286147	0.112457	0.118213	0.0320651	0.047919	0.00578924			0.902449	0.947606	0.962744	0.9856	0.971385	0.887543	0.881787	0.967935	0.952081	0.994211
				0.165662	0.074138	0.260024	0.0703254	0.0239751	0.046109	0.128907	0.0320654	0.0419617	0.0306222			0.834338	0.925862	0.739976	0.929675	0.976025	0.953891	0.871093	0.967935	0.958038	0.969378
				0.223516	0.0818114	0.0378021	0.0161006	0.0238692	0.0558216	0.0444775	0.0685229	0.0145682	0.0287451			0.776484	0.918189	0.962198	0.983899	0.976131	0.944178	0.955522	0.931477	0.985432	0.971255
				0.204908	0.0994391	0.0188436	0.0462168	0.0165106	0.0691211	0.0580955	0.0749414	0.0135653	0.029223			0.795092	0.900561	0.981156	0.953783	0.983489	0.930879	0.941904	0.925059	0.986435	0.970777
				0.239761	0.135816	0.076302	0.0117018	0.0236793	0.075156	0.0581832	0.061405	0.0200388	0.00904373			0.760239	0.864184	0.923698	0.988298	0.976321	0.924844	0.941817	0.938595	0.979961	0.990956
				0.204638	0.216809	0.156269	0.0315069	0.0293897	0.0890984	0.0108339	0.0642646	0.0200676	0.00348362			0.795362	0.783191	0.843731	0.968493	0.97061	0.910902	0.989166	0.935735	0.979932	0.996516
				0.204702	0.0283545	0.0335116	0.0102238	0.0320594	0.158422	0.0488631	0.0729987	0.0205689	0.00599721			0.795298	0.971645	0.966488	0.989776	0.967941	0.841578	0.951137	0.927001	0.979431	0.994003
				0.230651	0.137267	0.101939	0.0129901	0.0309048	0.0929021	0.0328553	0.0325324	0.0114001	0.0103547			0.769349	0.862733	0.898061	0.98701	0.969095	0.907098	0.967145	0.967468	0.9886	0.989645
				0.170039	0.128967	0.0355808	0.0157097	0.0321534	0.141005	0.0321007	0.0361661	0.0283151	0.00637262			0.829961	0.871033	0.964419	0.98429	0.967847	0.858995	0.967899	0.963834	0.971685	0.993627
				0.179641	0.13134	0.0507205	0.0180222	0.0305389	0.0515543	0.0290532	0.0637342	0.0110958	0.0109204			0.820359	0.86866	0.949279	0.981978	0.969461	0.948446	0.970947	0.936266	0.988904	0.98908
				0.260052	0.134417	0.0561174	0.0186489	0.0348579	0.0160907	0.0275382	0.0681203	0.00524666	0.00341736			0.739948	0.865583	0.943883	0.981351	0.965142	0.983909	0.972462	0.93188	0.994753	0.996583
				0.214604	0.0437657	0.0686222	0.0452754	0.0299661	0.0910398	0.0323624	0.0625777	0.0271213	0.0140759			0.785396	0.956234	0.931378	0.954725	0.970034	0.90896	0.967638	0.937422	0.972879	0.985924
				0.154582	0.0172323	0.0949132	0.0413731	0.0338082	0.0825824	0.0433716	0.056942	0.0148276	0.0167489			0.845418	0.982768	0.905087	0.958627	0.966192	0.917418	0.956628	0.943058	0.985172	0.983251
				0.15178	0.0257855	0.155916	0.0344753	0.0519948	0.0612876	0.0258799	0.0663246	0.0326397	0.00209623			0.84822	0.974215	0.844084	0.965525	0.948005	0.938712	0.97412	0.933675	0.96736	0.997904
				0.153368	0.0498505	0.0191001	0.0373013	0.0516683	0.0642511	0.0702751	0.102341	0.0516324	0.0128057			0.846632	0.950149	0.9809	0.962699	0.948332	0.935749	0.929725	0.897659	0.948368	0.987194
				0.155422	0.0311343	0.0916079	0.042668	0.0493499	0.0585792	0.136985	0.105142	0.0145205	0.0061516			0.844578	0.968866	0.908392	0.957332	0.95065	0.941421	0.863015	0.894858	0.985479	0.993848
				0.156334	0.0317014	0.0296327	0.0333627	0.0517381	0.0537474	0.0365107	0.10491	0.0112483	0.0158336			0.843666	0.968299	0.970367	0.966637	0.948262	0.946253	0.963489	0.89509	0.988752	0.984166
				0.13579	0.0169185	0.0115647	0.0424045	0.0492712	0.135865	0.0979389	0.11457	0.0286184	0.0170863			0.86421	0.983081	0.988435	0.957596	0.950729	0.864135	0.902061	0.88543	0.971382	0.982914
				0.145171	0.0668505	0.0173573	0.102509	0.0568872	0.0450182	0.0397919	0.039117	0.0175079	0.0226638			0.854829	0.93315	0.982643	0.897491	0.943113	0.954982	0.960208	0.960883	0.982492	0.977336
				0.104007	0.0882603	0.0338242	0.108889	0.0453838	0.0883789	0.0482064	0.0623544	0.0286061	0.0166805			0.895993	0.91174	0.966176	0.891111	0.954616	0.911621	0.951794	0.937646	0.971394	0.98332
				0.499188	0.0787922	0.0209942	0.103601	0.0249005	0.0599498	0.0598229	0.0568148	0.0370613	0.00752317			0.500812	0.921208	0.979006	0.896399	0.9751	0.94005	0.940177	0.943185	0.962939	0.992477
				0.105096	0.0231604	0.0213767	0.105515	0.0259553	0.0695297	0.0650944	0.00949209	0.0377123	0.0185646			0.894904	0.97684	0.978623	0.894485	0.974045	0.93047	0.934906	0.990508	0.962288	0.981435
				0.0542912	0.0104338	0.0113525	0.0536956	0.0241764	0.0757659	0.077331	0.0429794	0.0335191	0.0169725			0.945709	0.989566	0.988648	0.946304	0.975824	0.924234	0.922669	0.957021	0.966481	0.983028
				0.198031	0.0294765	0.0456221	0.0521138	0.0326297	0.0795914	0.138898	0.0288586	0.0367839	0.0181834			0.801969	0.970524	0.954378	0.947886	0.96737	0.920409	0.861102	0.971141	0.963216	0.981817
				0.356348	0.0611788	0.0606741	0.0404591	0.0356486	0.127414	0.0806848	0.0281841	0.0316073	0.0152078			0.643652	0.938821	0.939326	0.959541	0.964351	0.872586	0.919315	0.971816	0.968393	0.984792
				0.0939154	0.030148	0.0539888	0.0433201	0.0365266	0.0746953	0.123298	0.0254998	0.0290234	0.0174641			0.906085	0.969852	0.946011	0.95668	0.963473	0.925305	0.876702	0.9745	0.970977	0.982536
				0.253344	0.0714124	0.0155665	0.05121	0.0203698	0.0814615	0.0445284	0.0241712	0.0236742	0.0176109			0.746656	0.928588	0.984434	0.94879	0.97963	0.918539	0.955472	0.975829	0.976326	0.982389
				0.0993286	0.0200251	0.00698605	0.0539665	0.0924805	0.0776758	0.0138164	0.0284222	0.0299369	0.0173431			0.900671	0.979975	0.993014	0.946034	0.90752	0.922324	0.986184	0.971578	0.970063	0.982657
				0.137718	0.0256812	0.0198623	0.0516225	0.0550189	0.0815384	0.0790228	0.0381453	0.0613845	0.0221668			0.862282	0.974319	0.980138	0.948378	0.944981	0.918462	0.920977	0.961855	0.938615	0.977833
				0.150899	0.030975	0.0203191	0.0550872	0.0155637	0.0742479	0.0715848	0.0227054	0.0671834	0.0215115			0.849101	0.969025	0.979681	0.944913	0.984436	0.925752	0.928415	0.977295	0.932817	0.978488
				0.180488	0.0261688	0.0488092	0.035489	0.0472592	0.0625195	0.052965	0.0620178	0.0549625	0.0206124			0.819512	0.973831	0.951191	0.964511	0.952741	0.937481	0.947035	0.937982	0.945037	0.979388
				0.238657	0.0366241	0.0135138	0.0297937	0.012797	0.116897	0.0555947	0.121918	0.0575437	0.01777			0.761343	0.963376	0.986486	0.970206	0.987203	0.883103	0.944405	0.878082	0.942456	0.98223
				0.355733	0.0625104	0.0172705	0.0166073	0.0478212	0.047977	0.0506434	0.0320847	0.0654331	0.0211087			0.644267	0.93749	0.982729	0.983393	0.952179	0.952023	0.949357	0.967915	0.934567	0.978891
				0.0550035	0.0625524	0.0208687	0.0205301	0.0263821	0.0886215	0.0464052	0.0867382	0.0322941	0.0222858			0.944997	0.937448	0.979131	0.97947	0.973618	0.911379	0.953595	0.913262	0.967706	0.977714
				0.217989	0.0665577	0.0176427	0.0294612	0.0572961	0.126617	0.118814	0.0349979	0.0945923	0.0212837			0.782011	0.933442	0.982357	0.970539	0.942704	0.873383	0.881186	0.965002	0.905408	0.978716
				0.200529	0.0665039	0.024738	0.0364641	0.0860581	0.120109	0.0388426	0.0424148	0.0943766	0.0227225			0.799471	0.933496	0.975262	0.963536	0.913942	0.879891	0.961157	0.957585	0.905623	0.977278
				0.201595	0.0644585	0.0425948	0.039749	0.0258646	0.113395	0.0766699	0.0527275	0.0541237	0.0144898			0.798405	0.935541	0.957405	0.960251	0.974135	0.886605	0.92333	0.947272	0.945876	0.98551
				0.212876	0.0644748	0.0426303	0.03833	0.0200685	0.109153	0.0517844	0.0574047	0.0602586	0.0153297			0.787124	0.935525	0.95737	0.96167	0.979932	0.890847	0.948216	0.942595	0.939741	0.98467
				0.0836576	0.0644841	0.0454154	0.039865	0.0502972	0.120603	0.0602215	0.0683063	0.0340461	0.015315			0.916342	0.935516	0.954585	0.960135	0.949703	0.879397	0.939778	0.931694	0.965954	0.984685
				0.0337919	0.1843	0.0453764	0.0378787	0.0221874	0.0630701	0.0656843	0.123653	0.0202215	0.0131617			0.966208	0.8157	0.954624	0.962121	0.977813	0.93693	0.934316	0.876347	0.979778	0.986838
				0.0501369	0.194279	0.043952	0.0431897	0.0503604	0.0532333	0.0690399	0.0713036	0.0555033	0.0119333			0.949863	0.805721	0.956048	0.95681	0.94964	0.946767	0.93096	0.928696	0.944497	0.988067
				0.0947336	0.185694	0.0439642	0.0371724	0.0648364	0.0452063	0.111292	0.109569	0.109849	0.0197086			0.905266	0.814306	0.956036	0.962828	0.935164	0.954794	0.888708	0.890431	0.890151	0.980291
				0.0602285	0.189062	0.0439703	0.0419	0.0659031	0.042019	0.0646851	0.0391804	0.0286181	0.0309767			0.939772	0.810938	0.95603	0.9581	0.934097	0.957981	0.935315	0.96082	0.971382	0.969023
				0.0613026	0.0775756	0.131704	0.0641518	0.0587914	0.0526319	0.0706682	0.0408149	0.0778481	0.030469			0.938697	0.922424	0.868296	0.935848	0.941209	0.947368	0.929332	0.959185	0.922152	0.969531
				0.033188	0.0818541	0.1395	0.063752	0.064319	0.0467637	0.0673024	0.105479	0.0312445	0.029358			0.966812	0.918146	0.8605	0.936248	0.935681	0.953236	0.932698	0.894521	0.968756	0.970642
				0.125023	0.077609	0.132951	0.0609259	0.0555353	0.0567068	0.0706876	0.0341691	0.0378674	0.029442			0.874977	0.922391	0.867049	0.939074	0.944465	0.943293	0.929312	0.965831	0.962133	0.970558
				0.161836	0.0775571	0.135412	0.0638362	0.0510892	0.0766805	0.0642808	0.0676721	0.0471469	0.0330705			0.838164	0.922443	0.864588	0.936164	0.948911	0.923319	0.935719	0.932328	0.952853	0.966929
				0.145739	0.0795938	0.0531369	0.060832	0.041869	0.0102343	0.054055	0.0455671	0.0513467	0.0315286			0.854261	0.920406	0.946863	0.939168	0.958131	0.989766	0.945945	0.954433	0.948653	0.968471
				0.0451747	0.0841214	0.0561521	0.070102	0.0526871	0.0214137	0.101838	0.0530629	0.0611795	0.0308594			0.954825	0.915879	0.943848	0.929898	0.947313	0.978586	0.898162	0.946937	0.938821	0.969141
				0.0205979	0.0819268	0.0531581	0.0560848	0.105379	0.0904893	0.0413777	0.0579216	0.111442	0.0395004			0.979402	0.918073	0.946842	0.943915	0.894621	0.909511	0.958622	0.942078	0.888558	0.9605
				0.0571208	0.0755026	0.0531251	0.030918	0.114794	0.0872447	0.0768817	0.0609072	0.0638877	0.0397184			0.942879	0.924497	0.946875	0.969082	0.885206	0.912755	0.923118	0.939093	0.936112	0.960282
				0.115032	0.0309293	0.054556	0.0441549	0.0948494	0.0843155	0.110474	0.098715	0.103017	0.0383835			0.884968	0.969071	0.945444	0.955845	0.905151	0.915684	0.889526	0.901285	0.896983	0.961617
				0.058385	0.0341332	0.0577523	0.0452342	0.0990454	0.0820979	0.104665	0.0570221	0.0349897	0.0394898			0.941615	0.965867	0.942248	0.954766	0.900955	0.917902	0.895335	0.942978	0.96501	0.96051
				0.132994	0.03258	0.0562019	0.0175162	0.112086	0.0869404	0.0987247	0.0623702	0.0364244	0.0385001			0.867006	0.96742	0.943798	0.982484	0.887914	0.91306	0.901275	0.93763	0.963576	0.9615
				0.0389509	0.0325234	0.0516827	0.0137164	0.0511142	0.131322	0.0949733	0.0593709	0.0948553	0.0432703			0.961049	0.967477	0.948317	0.986284	0.948886	0.868678	0.905027	0.940629	0.905145	0.95673
				0.0499817	0.0326461	0.0208517	0.0118547	0.0566826	0.0785293	0.105098	0.0623814	0.0304565	0.0379745			0.950018	0.967354	0.979148	0.988145	0.943317	0.921471	0.894902	0.937619	0.969544	0.962026
				0.0599707	0.0702886	0.0230436	0.0197741	0.0983437	0.126436	0.0545582	0.0567517	0.0605756	0.0125606			0.940029	0.929711	0.976956	0.980226	0.901656	0.873564	0.945442	0.943248	0.939424	0.987439
				0.05087	0.0763755	0.0219883	0.0117443	0.104887	0.0788753	0.0458914	0.0902554	0.0406868	0.0131343			0.94913	0.923624	0.978012	0.988256	0.895113	0.921125	0.954109	0.909745	0.959313	0.986866
				0.0704851	0.0737545	0.0219521	0.046538	0.0965349	0.0765812	0.0389739	0.0364146	0.0474343	0.0122273			0.929515	0.926245	0.978048	0.953462	0.903465	0.923419	0.961026	0.963585	0.952566	0.987773
				0.117388	0.0765913	0.0220215	0.0327801	0.0882152	0.0191646	0.03621	0.0679244	0.051811	0.0180671			0.882612	0.923409	0.977978	0.96722	0.911785	0.980835	0.96379	0.932076	0.948189	0.981933
				0.117446	0.0729144	0.0480198	0.0597594	0.102203	0.0331046	0.0454185	0.0980228	0.0545005	0.018077			0.882554	0.927086	0.95198	0.940241	0.897797	0.966895	0.954581	0.901977	0.945499	0.981923
				0.124515	0.0827158	0.0522879	0.105317	0.171771	0.03691	0.0403372	0.0927828	0.0887087	0.0185272			0.875485	0.917284	0.947712	0.894683	0.828229	0.96309	0.959663	0.907217	0.911291	0.981473
				0.124424	0.0715996	0.0504466	0.0274275	0.154544	0.0358603	0.0489808	0.0874551	0.0509885	0.0102676			0.875576	0.9284	0.949553	0.972572	0.845456	0.96414	0.951019	0.912545	0.949012	0.989732
				0.120824	0.0803452	0.0524389	0.024957	0.158475	0.0280277	0.0790004	0.0840906	0.0507343	0.0282401			0.879176	0.919655	0.947561	0.975043	0.841525	0.971972	0.921	0.915909	0.949266	0.97176
				0.120851	0.120451	0.0498588	0.0621554	0.158164	0.0398328	0.0184046	0.0931729	0.130422	0.00783076			0.879149	0.879549	0.950141	0.937845	0.841836	0.960167	0.981595	0.906827	0.869578	0.992169
				0.120868	0.119739	0.0567506	0.0621895	0.171788	0.0460373	0.0785369	0.0480833	0.032522	0.00999562			0.879132	0.880261	0.943249	0.93781	0.828212	0.953963	0.921463	0.951917	0.967478	0.990004
				0.177903	0.114735	0.0489391	0.079832	0.0612119	0.0452048	0.0756595	0.0403585	0.060807	0.0070675			0.822097	0.885265	0.951061	0.920168	0.938788	0.954795	0.92434	0.959642	0.939193	0.992933
				0.206821	0.119886	0.0550794	0.0810879	0.0795251	0.0375172	0.0730866	0.0342785	0.08806	0.00551807			0.793179	0.880114	0.944921	0.918912	0.920475	0.962483	0.926913	0.965722	0.91194	0.994482
				0.189755	0.114574	0.0837203	0.0724863	0.0796304	0.0293301	0.0711373	0.0318268	0.0832863	0.00476343			0.810245	0.885426	0.91628	0.927514	0.92037	0.97067	0.928863	0.968173	0.916714	0.995237
				0.193428	0.130888	0.0832069	0.0791675	0.0151283	0.0309428	0.0753975	0.0399648	0.0784624	0.0079893			0.806572	0.869112	0.916793	0.920832	0.984872	0.969057	0.924603	0.960035	0.921538	0.992011
				0.143641	0.106102	0.0795915	0.0684765	0.067118	0.022522	0.114687	0.0375401	0.0754113	0.00822894			0.856359	0.893898	0.920409	0.931523	0.932882	0.977478	0.885313	0.96246	0.924589	0.991771
				0.15096	0.0598821	0.0833138	0.0630599	0.0381334	0.0862828	0.0680464	0.0431614	0.0836402	0.0244583			0.84904	0.940118	0.916686	0.93694	0.961867	0.913717	0.931954	0.956839	0.91636	0.975542
				0.143704	0.0624995	0.0794735	0.0518123	0.0444038	0.0530763	0.110323	0.0161423	0.0429658	0.0245999			0.856296	0.937501	0.920527	0.948188	0.955596	0.946924	0.889677	0.983858	0.957034	0.9754
				0.143606	0.0583673	0.0913066	0.0650255	0.0402342	0.0117866	0.0683621	0.0693878	0.0359799	0.0294725			0.856394	0.941633	0.908693	0.934975	0.959766	0.988213	0.931638	0.930612	0.96402	0.970528
				0.147106	0.077822	0.0733835	0.128453	0.0381542	0.020608	0.0663342	0.0668055	0.0305712	0.0130823			0.852894	0.922178	0.926616	0.871547	0.961846	0.979392	0.933666	0.933194	0.969429	0.986918
				0.154819	0.0844765	0.0407681	0.139566	0.0447595	0.0258959	0.0357731	0.0645066	0.0280494	0.0101317			0.845181	0.915524	0.959232	0.860434	0.95524	0.974104	0.964227	0.935493	0.971951	0.989868
				0.151088	0.0864548	0.0425903	0.115909	0.059733	0.0209084	0.0164647	0.0665772	0.0128525	0.015783			0.848912	0.913545	0.95741	0.884091	0.940267	0.979092	0.983535	0.933423	0.987147	0.984217
				0.140065	0.0494849	0.0397186	0.12087	0.0359051	0.0401107	0.0285028	0.0314283	0.0223025	0.0258136			0.859935	0.950515	0.960281	0.87913	0.964095	0.959889	0.971497	0.968572	0.977697	0.974186
				0.0598516	0.203187	0.0533052	0.136321	0.095764	0.0461233	0.0317966	0.0144328	0.0248985	0.0334779			0.940148	0.796813	0.946695	0.863679	0.904236	0.953877	0.968203	0.985567	0.975101	0.966522
				0.065828	0.113483	0.0579974	0.0631061	0.181938	0.0420721	0.0308797	0.0250245	0.0241645	0.0340709			0.934172	0.886517	0.942003	0.936894	0.818062	0.957928	0.96912	0.974975	0.975835	0.965929
				0.0629113	0.0211032	0.0593957	0.108711	0.0504173	0.0230546	0.0241084	0.0279281	0.0188384	0.0302676			0.937089	0.978897	0.940604	0.891289	0.949583	0.976945	0.975892	0.972072	0.981162	0.969732
				0.0627982	0.11037	0.0335726	0.127867	0.132036	0.0221546	0.0343188	0.0271123	0.0268755	0.0332295			0.937202	0.88963	0.966427	0.872133	0.867964	0.977845	0.965681	0.972888	0.973125	0.96677
				0.0630699	0.0314447	0.145412	0.117873	0.0548081	0.0217391	0.0397131	0.0211505	0.0311495	0.0285386			0.93693	0.968555	0.854588	0.882127	0.945192	0.978261	0.960287	0.978849	0.968851	0.971461
				0.131045	0.0344737	0.0786965	0.107933	0.0663009	0.021682	0.0389795	0.0301451	0.0305611	0.0261993			0.868955	0.965526	0.921303	0.892067	0.933699	0.978318	0.961021	0.969855	0.969439	0.973801
				0.141589	0.0270717	0.0141813	0.124625	0.0818488	0.0210783	0.0323115	0.0349142	0.0252921	0.0213579			0.858411	0.972928	0.985819	0.875375	0.918151	0.978922	0.967689	0.965086	0.974708	0.978642
				0.137066	0.0234825	0.0764545	0.194809	0.0889032	0.0295848	0.025229	0.034262	0.0197154	0.0270245			0.862934	0.976518	0.923545	0.805191	0.911097	0.970415	0.974771	0.965738	0.980285	0.972976
				0.141962	0.0388318	0.0212385	0.186147	0.105096	0.0296562	0.0442662	0.0283751	0.0348497	0.0593078			0.858038	0.961168	0.978761	0.813853	0.894904	0.970344	0.955734	0.971625	0.96515	0.940692
				0.135608	0.0232414	0.0611254	0.190685	0.184341	0.0297237	0.436361	0.0221348	0.375938	0.0261792			0.864392	0.976759	0.938875	0.809315	0.815659	0.970276	0.563639	0.977865	0.624062	0.973821
				0.152451	0.0890544	0.0432736	0.19023	0.109489	0.0290407	0.0193687	0.038991	0.0151225	0.0516091			0.847549	0.910946	0.956726	0.80977	0.890511	0.970959	0.980631	0.961009	0.984877	0.948391
				0.133322	0.0635297	0.0780341	0.206039	0.164786	0.0279093	0.0749066	0.06616	0.0700044	0.0552009			0.866678	0.93647	0.921966	0.793961	0.835214	0.972091	0.925093	0.93384	0.929996	0.944799
				0.148405	0.112653	0.135686	0.0754222	0.0533078	0.0330196	0.0608559	0.0536456	0.0479796	0.0521605			0.851595	0.887347	0.864314	0.924578	0.946692	0.96698	0.939144	0.946354	0.95202	0.947839
				0.214562	0.190638	0.0362747	0.097588	0.0192611	0.0159253	0.0101226	0.00886931	0.00789085	0.0460409			0.785438	0.809362	0.963725	0.902412	0.980739	0.984075	0.989877	0.991131	0.992109	0.953959
				0.213423	0.0534528	0.0330243	0.0975863	0.107366	0.0610395	0.0269482	0.0236683	0.0211004	0.0537259			0.786577	0.946547	0.966976	0.902414	0.892634	0.93896	0.973052	0.976332	0.9789	0.946274
				0.205417	0.0487373	0.0812446	0.01886	0.0975788	0.0610048	0.024881	0.0218383	0.0194546	0.0951868			0.794583	0.951263	0.918755	0.98114	0.902421	0.938995	0.975119	0.978162	0.980545	0.904813
				0.213656	0.0943305	0.0364904	0.0826389	0.0727145	0.0511117	0.0206086	0.0180794	0.0160927	0.0834705			0.786344	0.90567	0.96351	0.917361	0.927286	0.948888	0.979391	0.981921	0.983907	0.916529
				0.205163	0.0538158	0.103837	0.0472111	0.0761716	0.0494547	0.0345717	0.0303875	0.0271048	0.0859938			0.794837	0.946184	0.896163	0.952789	0.923828	0.950545	0.965428	0.969612	0.972895	0.914006
				0.231008	0.117174	0.105368	0.0549587	0.0695464	0.0493809	0.0397844	0.0349907	0.0312244	0.0857952			0.768992	0.882826	0.894632	0.945041	0.930454	0.950619	0.960216	0.965009	0.968776	0.914205
				0.191438	0.122294	0.0944954	0.0498419	0.0638694	0.0468869	0.0362812	0.031894	0.028449	0.0936933			0.808562	0.877706	0.905505	0.950158	0.936131	0.953113	0.963719	0.968106	0.971551	0.906307
				0.112728	0.132471	0.102934	0.0472817	0.158792	0.0573751	0.0198221	0.0173873	0.0154836	0.0490468			0.887272	0.867529	0.897066	0.952718	0.841208	0.942625	0.980178	0.982613	0.984516	0.950953
				0.117361	0.135281	0.0893543	0.0553791	0.0536153	0.0293487	0.0190436	0.0167055	0.0148771	0.0505454			0.882639	0.864719	0.910646	0.944621	0.946385	0.970651	0.980956	0.983295	0.985123	0.949455
				0.110027	0.129026	0.0824168	0.0735884	0.10418	0.0370841	0.0186866	0.0163919	0.0145978	0.0460571			0.889973	0.870974	0.917583	0.926412	0.89582	0.962916	0.981313	0.983608	0.985402	0.953943
				0.144076	0.106424	0.0679961	0.0444983	0.0710807	0.0246861	0.0186581	0.0163731	0.0145887	0.00758283			0.855924	0.893576	0.932004	0.955502	0.928919	0.975314	0.981342	0.983627	0.985411	0.992417
				0.155436	0.103415	0.0849685	0.116941	0.0823418	0.0229865	0.0181305	0.0159094	0.0141753	0.0546014			0.844564	0.896585	0.915032	0.883059	0.917658	0.977014	0.981869	0.984091	0.985825	0.945399
				0.158788	0.0986012	0.164336	0.217574	0.089604	0.017741	0.0254958	0.0134425	0.0199708	0.0316792			0.841212	0.901399	0.835664	0.782426	0.910396	0.982259	0.974504	0.986558	0.980029	0.968321
				0.0940695	0.106374	0.177853	0.062259	0.0940507	0.0133365	0.025558	0.0119966	0.0200182	0.0182322			0.90593	0.893626	0.822147	0.937741	0.905949	0.986663	0.974442	0.988003	0.979982	0.981768
				0.337134	0.20825	0.148891	0.159816	0.149146	0.0182516	0.0256163	0.0216329	0.0200641	0.0511263			0.662866	0.79175	0.851109	0.840184	0.850854	0.981748	0.974384	0.978367	0.979936	0.948874
				0.203389	0.233539	0.154935	0.0674905	0.0316099	0.011478	0.0250083	0.0464795	0.0195666	0.0999706			0.796611	0.766461	0.845065	0.93251	0.96839	0.988522	0.974992	0.953521	0.980433	0.900029
				0.0412253	0.203802	0.173832	0.0815934	0.031659	0.0419755	0.0240468	0.0464531	0.0188295	0.0258344			0.958775	0.796198	0.826168	0.918407	0.968341	0.958024	0.975953	0.953547	0.98117	0.974166
				0.198361	0.202158	0.0824788	0.100287	0.0961734	0.0364375	0.0284713	0.0388232	0.0223161	0.0706227			0.801639	0.797842	0.917521	0.899713	0.903827	0.963563	0.971529	0.961177	0.977684	0.929377
				0.0608149	0.239722	0.0912617	0.195621	0.0917678	0.0399286	0.0153369	0.0375474	0.0148057	0.0282254			0.939185	0.760278	0.908738	0.804379	0.908232	0.960071	0.984663	0.962453	0.985194	0.971775
				0.0664792	0.118725	0.139716	0.0657669	0.0962579	0.0321256	0.013685	0.0375022	0.0106778	0.0351355			0.933521	0.881275	0.860284	0.934233	0.903742	0.967874	0.986315	0.962498	0.989322	0.964864
				0.0525781	0.130818	0.150757	0.0239878	0.0878547	0.0330611	0.0107492	0.0355779	0.00837697	0.0426352			0.947422	0.869182	0.849243	0.976012	0.912145	0.966939	0.989251	0.964422	0.991623	0.957365
				0.0457733	0.195663	0.147115	0.13075	0.0741509	0.0355298	0.0246376	0.0436529	0.0192867	0.0464539			0.954227	0.804337	0.852885	0.86925	0.925849	0.96447	0.975362	0.956347	0.980713	0.953546
				0.0745692	0.210139	0.138979	0.119153	0.137155	0.0413213	0.025827	0.0226908	0.0415338	0.0554047			0.925431	0.789861	0.861021	0.880847	0.862845	0.958679	0.974173	0.977309	0.958466	0.944595
				0.0454084	0.20541	0.146862	0.0893284	0.0570413	0.034512	0.0212223	0.0176062	0.04151	0.101443			0.954592	0.79459	0.853138	0.910672	0.942959	0.965488	0.978778	0.982394	0.95849	0.898557
				0.163632	0.194792	0.243895	0.0935184	0.0941595	0.0326311	0.01524	0.0173226	0.0346623	0.057877			0.836368	0.805208	0.756105	0.906482	0.90584	0.967369	0.98476	0.982677	0.965338	0.942123
				0.1195	0.205083	0.223474	0.0855224	0.148258	0.0306681	0.0114467	0.0100216	0.0335183	0.0936078			0.8805	0.794917	0.776526	0.914478	0.851742	0.969332	0.988553	0.989978	0.966482	0.906392
				0.202562	0.32589	0.235752	0.0759858	0.140859	0.0290326	0.0284727	0.0137371	0.0334808	0.031601			0.797438	0.67411	0.764248	0.924014	0.859141	0.970967	0.971527	0.986263	0.966519	0.968399
				0.320254	0.301339	0.238483	0.0431307	0.133152	0.035524	0.0356085	0.00862559	0.0317542	0.00969265			0.679746	0.698661	0.761517	0.956869	0.866848	0.964476	0.964391	0.991374	0.968246	0.990307
				0.101392	0.316157	0.247203	0.0786426	0.128267	0.0361967	0.029708	0.0318233	0.038996	0.0565874			0.898608	0.683843	0.752797	0.921357	0.871733	0.963803	0.970292	0.968177	0.961004	0.943413
				0.0929418	0.319407	0.0982166	0.191015	0.141432	0.0302047	0.0280832	0.0275419	0.0206504	0.0511279			0.907058	0.680593	0.901783	0.808985	0.858568	0.969795	0.971917	0.972458	0.97935	0.948872
				0.172267	0.329823	0.0620465	0.0661951	0.0746131	0.0284202	0.0263851	0.0302137	0.0250412	0.037617			0.827733	0.670177	0.937953	0.933805	0.925387	0.97158	0.973615	0.969786	0.974959	0.962383
				0.101895	0.140391	0.0619467	0.126817	0.060226	0.0228259	0.0249757	0.0242548	0.0156786	0.0387306			0.898105	0.859609	0.938053	0.873183	0.939774	0.977174	0.975024	0.975745	0.984321	0.961269
				0.209794	0.177992	0.0620794	0.0481972	0.0537772	0.0298911	0.0305842	0.0249831	0.0154345	0.0914415			0.790206	0.822008	0.937921	0.951803	0.946223	0.970109	0.969416	0.975017	0.984566	0.908559
				0.217472	0.167148	0.0620807	0.0871926	0.050015	0.0305621	0.0311625	0.0268551	0.00891898	0.0332395			0.782528	0.832852	0.937919	0.912807	0.949985	0.969438	0.968837	0.973145	0.991081	0.966761
				0.233459	0.0370849	0.0621687	0.100918	0.0625229	0.0422092	0.0259796	0.0312857	0.0120083	0.0610327			0.766541	0.962915	0.937831	0.899082	0.937477	0.957791	0.97402	0.968714	0.987992	0.938967
				0.237827	0.152855	0.0958565	0.109617	0.0294465	0.0372061	0.0244646	0.026077	0.0164531	0.0428103			0.762173	0.847145	0.904143	0.890383	0.970553	0.962794	0.975535	0.973923	0.983547	0.95719
				0.228078	0.0902261	0.0584997	0.114924	0.0744419	0.0312231	0.0196161	0.024663	0.0152904	0.0482757			0.771922	0.909774	0.9415	0.885076	0.925558	0.968777	0.980384	0.975337	0.98471	0.951724
				0.191943	0.090057	0.150224	0.179817	0.105169	0.0279164	0.0257128	0.0231533	0.0199273	0.0529468			0.808057	0.909943	0.849776	0.820183	0.894831	0.972084	0.974287	0.976847	0.980073	0.947053
				0.187023	0.0902479	0.270718	0.108256	0.118657	0.039967	0.0262855	0.0219259	0.0258295	0.0546454			0.812977	0.909752	0.729282	0.891744	0.881343	0.960033	0.973714	0.978074	0.974171	0.945355
				0.179096	0.0902424	0.0814176	0.0360694	0.0605848	0.0399896	0.0363837	0.026867	0.0309943	0.085549			0.820904	0.909758	0.918582	0.963931	0.939415	0.96001	0.963616	0.973133	0.969006	0.914451
				0.191863	0.090366	0.202523	0.119256	0.0678456	0.03282	0.032048	0.0134857	0.0162437	0.0643287			0.808137	0.909634	0.797477	0.880744	0.932154	0.96718	0.967952	0.986514	0.983756	0.935671
				0.344113	0.125438	0.0878277	0.0284652	0.0538099	0.0493009	0.0268722	0.0184705	0.0447176	0.0458722			0.655887	0.874562	0.912172	0.971535	0.94619	0.950699	0.973128	0.981529	0.955282	0.954128
				0.378027	0.327606	0.106065	0.0947788	0.0355808	0.0484655	0.0240158	0.0171692	0.029752	0.0384217			0.621973	0.672394	0.893935	0.905221	0.964419	0.951535	0.975984	0.982831	0.970248	0.961578
				0.338011	0.123454	0.129554	0.117436	0.0408828	0.0583118	0.0344385	0.0106828	0.0217309	0.119123			0.661989	0.876546	0.870446	0.882564	0.959117	0.941688	0.965561	0.989317	0.978269	0.880877
				0.335738	0.046869	0.140226	0.112167	0.0509251	0.0485468	0.0344588	0.0289595	0.0301609	0.0293397			0.664262	0.953131	0.859774	0.887833	0.949075	0.951453	0.965541	0.97104	0.969839	0.97066
				0.386071	0.204135	0.164046	0.117521	0.103007	0.0705409	0.0282498	0.035549	0.0393124	0.0550461			0.613929	0.795865	0.835954	0.882479	0.896993	0.929459	0.97175	0.964451	0.960688	0.944954
				0.211794	0.19962	0.274108	0.107541	0.143745	0.0844936	0.0425553	0.0347279	0.0637745	0.079942			0.788206	0.80038	0.725892	0.892459	0.856255	0.915506	0.957445	0.965272	0.936225	0.920058
				0.230886	0.159482	0.24524	0.0910545	0.0494456	0.0777476	0.0418232	0.0182364	0.0333217	0.0755636			0.769114	0.840518	0.75476	0.908946	0.950554	0.922252	0.958177	0.981764	0.966678	0.924436
				0.326555	0.171059	0.0859172	0.165842	0.0229173	0.0678031	0.0504019	0.0500203	0.0267963	0.0711615			0.673445	0.828941	0.914083	0.834158	0.977083	0.932197	0.949598	0.94998	0.973204	0.928838
				0.346682	0.142319	0.0317653	0.0703828	0.039464	0.050447	0.0418967	0.0439871	0.0400634	0.0683671			0.653318	0.857681	0.968235	0.929617	0.960536	0.949553	0.958103	0.956013	0.959937	0.931633
				0.340205	0.141617	0.146135	0.114925	0.0439671	0.0568239	0.0611556	0.0333318	0.0128611	0.0758897			0.659795	0.858383	0.853865	0.885075	0.956033	0.943176	0.938844	0.966668	0.987139	0.92411
				0.325481	0.0829146	0.142675	0.178675	0.0427459	0.0473646	0.0733613	0.024372	0.01911	0.0388341			0.674519	0.917085	0.857325	0.821325	0.957254	0.952635	0.926639	0.975628	0.98089	0.961166
				0.339759	0.146109	0.112375	0.170199	0.0334598	0.0179188	0.0674363	0.0337929	0.00650908	0.0324654			0.660241	0.853891	0.887625	0.829801	0.96654	0.982081	0.932564	0.966207	0.993491	0.967535
				0.490908	0.32119	0.121026	0.161158	0.0474466	0.0245017	0.0587294	0.0353467	0.0257573	0.0275891			0.509092	0.67881	0.878974	0.838842	0.952553	0.975498	0.941271	0.964653	0.974243	0.972411
				0.462453	0.124478	0.0996876	0.155471	0.0547366	0.00858254	0.0435489	0.0384882	0.0568036	0.0256047			0.537547	0.875522	0.900312	0.844529	0.945263	0.991417	0.956451	0.961512	0.943196	0.974395
				0.479757	0.225469	0.0989314	0.170887	0.0537831	0.0228095	0.0491	0.0473814	0.0378159	0.032199			0.520243	0.774531	0.901069	0.829113	0.946217	0.977191	0.9509	0.952619	0.962184	0.967801
				0.483474	0.0922051	0.0567514	0.0913859	0.0447133	0.00920782	0.040869	0.0385293	0.0302671	0.0348033			0.516526	0.907795	0.943249	0.908614	0.955287	0.990792	0.959131	0.961471	0.969733	0.965197
				0.495365	0.160689	0.102261	0.0741632	0.0350159	0.0181993	0.0153954	0.0465974	0.0393179	0.0567922			0.504635	0.839311	0.897739	0.925837	0.964984	0.981801	0.984605	0.953403	0.960682	0.943208
				0.245733	0.18366	0.239576	0.066391	0.480126	0.0227354	0.0210685	0.0485919	0.0567719	0.0129515			0.754267	0.81634	0.760424	0.933609	0.519874	0.977265	0.978931	0.951408	0.943228	0.987049
				0.301651	0.197889	0.0864476	0.061817	0.101732	0.0689669	0.00736235	0.0482917	0.112259	0.0562778			0.698349	0.802111	0.913552	0.938183	0.898268	0.931033	0.992638	0.951708	0.887741	0.943722
				0.28586	0.206465	0.162345	0.0770323	0.0630238	0.0468351	0.0196032	0.0490115	0.143236	0.0541393			0.71414	0.793535	0.837655	0.922968	0.936976	0.953165	0.980397	0.950989	0.856764	0.945861
				0.0713568	0.30518	0.0633218	0.0685458	0.0141015	0.0457841	0.00892822	0.0403314	0.0704988	0.0522409			0.928643	0.69482	0.936678	0.931454	0.985898	0.954216	0.991072	0.959669	0.929501	0.947759
				0.264685	0.195195	0.113055	0.0826933	0.0246194	0.130596	0.0156374	0.0440092	0.0855591	0.0539547			0.735315	0.804805	0.886945	0.917307	0.975381	0.869404	0.984363	0.955991	0.914441	0.946045
				0.165189	0.0695755	0.130275	0.110882	0.0308929	0.0910553	0.0329944	0.071173	0.0743153	0.083042			0.834811	0.930424	0.869725	0.889118	0.969107	0.908945	0.967006	0.928827	0.925685	0.916958
				0.164861	0.0756598	0.141094	0.0152971	0.0249668	0.0242081	0.0596675	0.0178156	0.0454988	0.0485673			0.835139	0.92434	0.858906	0.984703	0.975033	0.975792	0.940333	0.982184	0.954501	0.951433
				0.165188	0.213203	0.147664	0.0317713	0.0477394	0.0510171	0.0404083	0.0373341	0.0459766	0.079764			0.834812	0.786797	0.852336	0.968229	0.952261	0.948983	0.959592	0.962666	0.954023	0.920236
				0.165166	0.0553461	0.226301	0.129899	0.0548384	0.0448703	0.0394809	0.0300479	0.058483	0.0488072			0.834834	0.944654	0.773699	0.870101	0.945162	0.95513	0.960519	0.969952	0.941517	0.951193
				0.165373	0.173105	0.139278	0.125501	0.0275421	0.0578186	0.114074	0.0447498	0.121624	0.0473102			0.834627	0.826895	0.860722	0.874499	0.972458	0.942181	0.885926	0.95525	0.878376	0.95269
				0.240619	0.210364	0.0475137	0.121473	0.035273	0.0318353	0.079035	0.0144408	0.187682	0.014864			0.759381	0.789636	0.952486	0.878527	0.964727	0.968165	0.920965	0.985559	0.812318	0.985136
				0.156309	0.201881	0.0517871	0.118376	0.035356	0.0285666	0.0208137	0.0347188	0.030223	0.0384863			0.843691	0.798119	0.948213	0.881624	0.964644	0.971433	0.979186	0.965281	0.969777	0.961514
				0.345813	0.210467	0.153117	0.125074	0.0354357	0.0217082	0.0568179	0.029864	0.0363666	0.0552754			0.654187	0.789533	0.846883	0.874926	0.964564	0.978292	0.943182	0.970136	0.963633	0.944725
				0.526157	0.194031	0.0376191	0.185001	0.0346445	0.0182045	0.0499613	0.0214409	0.0425037	0.0628122			0.473843	0.805969	0.962381	0.814999	0.965355	0.981796	0.950039	0.978559	0.957496	0.937188
				0.209547	0.166957	0.12256	0.113489	0.0332851	0.0250921	0.0274013	0.00731601	0.0315237	0.0311054			0.790453	0.833043	0.87744	0.886511	0.966715	0.974908	0.972599	0.992684	0.968476	0.968895
				0.43177	0.284596	0.150764	0.178576	0.0393388	0.0652387	0.0245744	0.0288778	0.0325461	0.0349663			0.56823	0.715404	0.849236	0.821424	0.960661	0.934761	0.975426	0.971122	0.967454	0.965034
				0.168602	0.131392	0.144243	0.113925	0.0213537	0.052034	0.0186537	0.0266123	0.0400089	0.0275336			0.831398	0.868608	0.855757	0.886075	0.978646	0.947966	0.981346	0.973388	0.959991	0.972466
				0.262283	0.206316	0.138412	0.110779	0.0190583	0.0769803	0.0156372	0.0492881	0.0401917	0.0180362			0.737717	0.793684	0.861588	0.889221	0.980942	0.92302	0.984363	0.950712	0.959808	0.981964
				0.308324	0.282352	0.117955	0.036533	0.0149846	0.0583206	0.0215759	0.0570011	0.0332142	0.0207763			0.691676	0.717648	0.882045	0.963467	0.985015	0.941679	0.978424	0.942999	0.966786	0.979224
				0.328294	0.27798	0.20976	0.0913313	0.034115	0.052046	0.0564352	0.0310443	0.0363881	0.0260169			0.671706	0.72202	0.79024	0.908669	0.965885	0.947954	0.943565	0.968956	0.963612	0.973983
				0.370247	0.273173	0.0916847	0.128064	0.0607495	0.0734223	0.0449245	0.0424243	0.0364768	0.0540817			0.629753	0.726827	0.908315	0.871936	0.93925	0.926578	0.955075	0.957576	0.963523	0.945918
				0.530821	0.26912	0.147786	0.144017	0.0586882	0.065012	0.0667005	0.0472833	0.0456394	0.0771352			0.469179	0.73088	0.852214	0.855983	0.941312	0.934988	0.9333	0.952717	0.954361	0.922865
				0.380896	0.278538	0.207922	0.0745841	0.0557706	0.0675203	0.0503988	0.0379452	0.0912438	0.0263335			0.619104	0.721462	0.792078	0.925416	0.944229	0.93248	0.949601	0.962055	0.908756	0.973667
				0.49297	0.140205	0.204374	0.083373	0.0681095	0.0600754	0.0449329	0.0402174	0.0284363	0.011587			0.50703	0.859795	0.795626	0.916627	0.931891	0.939925	0.955067	0.959783	0.971564	0.988413
				0.219281	0.118086	0.200503	0.0663534	0.0343296	0.0655334	0.0635987	0.0228091	0.027337	0.0201219			0.780719	0.881914	0.799497	0.933647	0.96567	0.934467	0.936401	0.977191	0.972663	0.979878
				0.0893296	0.117882	0.197218	0.0440733	0.044146	0.0419098	0.0562371	0.0261068	0.0277266	0.0224699			0.91067	0.882118	0.802782	0.955927	0.955854	0.95809	0.943763	0.973893	0.972273	0.97753
				0.338451	0.116399	0.204839	0.0505749	0.0278821	0.0367615	0.0584289	0.0247131	0.0123192	0.0218049			0.661549	0.883601	0.795161	0.949425	0.972118	0.963238	0.941571	0.975287	0.987681	0.978195
				0.332203	0.122748	0.0981101	0.0628409	0.0294987	0.0313541	0.0519338	0.0247806	0.0824866	0.0169899			0.667797	0.877252	0.90189	0.937159	0.970501	0.968646	0.948066	0.975219	0.917513	0.98301
				0.274558	0.121911	0.0819934	0.125498	0.0274704	0.0322353	0.056694	0.0384563	0.0527558	0.0242576			0.725442	0.878089	0.918007	0.874502	0.97253	0.967765	0.943306	0.961544	0.947244	0.975742
				0.291589	0.149583	0.0818785	0.17341	0.0212232	0.05784	0.0361352	0.0276335	0.00802057	0.0281285			0.708411	0.850417	0.918121	0.82659	0.978777	0.94216	0.963865	0.972367	0.991979	0.971872
				0.248659	0.199691	0.0807989	0.0285042	0.0159582	0.0927032	0.0316622	0.0423241	0.06316	0.0275947			0.751341	0.800309	0.919201	0.971496	0.984042	0.907297	0.968338	0.957676	0.93684	0.972405
				0.247661	0.0301519	0.0853925	0.0488664	0.0218455	0.0492204	0.0269903	0.0377153	0.0434521	0.0228248			0.752339	0.969848	0.914607	0.951134	0.978154	0.95078	0.97301	0.962285	0.956548	0.977175
				0.152823	0.0531322	0.0893659	0.0543818	0.0137562	0.039773	0.0277461	0.0408627	0.0296898	0.017782			0.847177	0.946868	0.910634	0.945618	0.986244	0.960227	0.972254	0.959137	0.97031	0.982218
				0.254485	0.208778	0.142853	0.05289	0.0499279	0.0430972	0.0384602	0.0324128	0.0359838	0.0314928			0.745515	0.791222	0.857147	0.94711	0.950072	0.956903	0.96154	0.967587	0.964016	0.968507
				0.485548	0.208704	0.149709	0.0414922	0.0434532	0.0500332	0.0402076	0.0439782	0.0335461	0.351622			0.514452	0.791296	0.850291	0.958508	0.956547	0.949967	0.959792	0.956022	0.966454	0.648378
				0.220981	0.212051	0.14965	0.0586458	0.0475827	0.0300943	0.0437625	0.0633905	0.0286946	0.0136338			0.779019	0.787949	0.85035	0.941354	0.952417	0.969906	0.956238	0.936609	0.971305	0.986366
				0.367371	0.211852	0.15222	0.0675155	0.0383513	0.0344069	0.0538064	0.124444	0.0300554	0.0634429			0.632629	0.788148	0.84778	0.932485	0.961649	0.965593	0.946194	0.875556	0.969945	0.936557
				0.168501	0.207186	0.152062	0.0663649	0.0394748	0.0325842	0.0438149	0.158173	0.0382816	0.043388			0.831499	0.792814	0.847938	0.933635	0.960525	0.967416	0.956185	0.841827	0.961718	0.956612
				0.276367	0.29881	0.148485	0.0553176	0.0423813	0.0326746	0.0528594	0.0785584	0.0463051	0.0071038			0.723633	0.70119	0.851515	0.944682	0.957619	0.967325	0.947141	0.921442	0.953695	0.992896
				0.309768	0.190025	0.22139	0.0434309	0.0492068	0.0503356	0.055099	0.0951539	0.0462511	0.0190298			0.690232	0.809975	0.77861	0.956569	0.950793	0.949664	0.944901	0.904846	0.953749	0.98097
				0.329808	0.299479	0.135361	0.0457557	0.0411655	0.0364049	0.0547575	0.0827811	0.0420952	0.0175363			0.670192	0.700521	0.864639	0.954244	0.958834	0.963595	0.945242	0.917219	0.957905	0.982464
				0.341657	0.204605	0.221951	0.535804	0.0389349	0.0553288	0.0555695	0.0508634	0.0389457	0.0145055			0.658343	0.795395	0.778049	0.464196	0.961065	0.944671	0.944431	0.949137	0.961054	0.985495
				0.466962	0.185115	0.146504	0.0334378	0.0366067	0.0493745	0.0458264	0.051391	0.0608354	0.024456			0.533038	0.814885	0.853496	0.966562	0.963393	0.950625	0.954174	0.948609	0.939165	0.975544
				0.32606	0.0704132	0.131629	0.124001	0.0346581	0.0405044	0.0499966	0.0652676	0.0689405	0.0281832			0.67394	0.929587	0.868371	0.875999	0.965342	0.959496	0.950003	0.934732	0.93106	0.971817
				0.129819	0.16719	0.0481081	0.0775359	0.0423613	0.0233426	0.0805397	0.134672	0.0467339	0.0256689			0.870181	0.83281	0.951892	0.922464	0.957639	0.976657	0.91946	0.865328	0.953266	0.974331
				0.140351	0.226817	0.118132	0.0175713	0.0431694	0.0563446	0.0203364	0.206149	0.0579813	0.0139501			0.859649	0.773183	0.881868	0.982429	0.956831	0.943655	0.979664	0.793851	0.942019	0.98605
				0.350863	0.251525	0.163702	0.0305651	0.0360675	0.0208613	0.0342206	0.0338463	0.0345652	0.013406			0.649137	0.748475	0.836298	0.969435	0.963933	0.979139	0.965779	0.966154	0.965435	0.986594
				0.104642	0.138657	0.183162	0.0383185	0.0339427	0.0303235	0.0371493	0.040691	0.0225848	0.0131542			0.895358	0.861343	0.816838	0.961682	0.966057	0.969676	0.962851	0.959309	0.977415	0.986846
				0.294569	0.15374	0.0969955	0.0589552	0.0272896	0.0326497	0.0164876	0.04752	0.0509764	0.0131515			0.705431	0.84626	0.903004	0.941045	0.97271	0.96735	0.983512	0.95248	0.949024	0.986848
				0.347712	0.124302	0.108116	0.0676294	0.0356882	0.0347605	0.0340208	0.0352985	0.0911263	0.0127785			0.652288	0.875698	0.891884	0.932371	0.964312	0.96524	0.965979	0.964702	0.908874	0.987222
				0.335992	0.0843228	0.0865215	0.0618436	0.0364655	0.0537667	0.0244585	0.0364292	0.0300343	0.0180114			0.664008	0.915677	0.913479	0.938156	0.963535	0.946233	0.975542	0.963571	0.969966	0.981989
				0.347809	0.0961669	0.0578898	0.0311983	0.0502622	0.0427363	0.00836621	0.0447496	0.0638596	0.018054			0.652191	0.903833	0.94211	0.968802	0.949738	0.957264	0.991634	0.95525	0.93614	0.981946
				0.324394	0.118111	0.0662891	0.0436464	0.044347	0.0467303	0.0329057	0.044948	0.029019	0.0180954			0.675606	0.881889	0.933711	0.956354	0.955653	0.95327	0.967094	0.955052	0.970981	0.981905
				0.285589	0.222775	0.0820354	0.0437517	0.0372568	0.0469283	0.0303197	0.0371832	0.0421137	0.0176445			0.714411	0.777225	0.917965	0.956248	0.962743	0.953072	0.96968	0.962817	0.957886	0.982355
				0.442422	0.295284	0.160552	0.0438553	0.03333	0.0485392	0.0560075	0.0407012	0.0402461	0.0169802			0.557578	0.704716	0.839448	0.956145	0.96667	0.951461	0.943993	0.959299	0.959754	0.98302
				0.231772	0.115185	0.218502	0.0428912	0.0476172	0.051277	0.06447	0.0408141	0.0470944	0.0201313			0.768228	0.884815	0.781498	0.957109	0.952383	0.948723	0.93553	0.959186	0.952906	0.979869
				0.341492	0.0555264	0.0799166	0.0412084	0.047643	0.104291	0.035303	0.0510616	0.0569548	0.0133511			0.658508	0.944474	0.920083	0.958792	0.952357	0.895709	0.964697	0.948938	0.943045	0.986649
				0.439718	0.0586195	0.0692363	0.0486305	0.0391444	0.0896749	0.0482191	0.101507	0.0853488	0.0184532			0.560282	0.941381	0.930764	0.951369	0.960856	0.910325	0.951781	0.898493	0.914651	0.981547
				0.434384	0.0611826	0.0545133	0.0265511	0.0585622	0.223494	0.0537183	0.0318554	0.0471033	0.00754672			0.565616	0.938817	0.945487	0.973449	0.941438	0.776506	0.946282	0.968145	0.952897	0.992453
				0.428455	0.0554152	0.0766397	0.0237095	0.0575961	0.0741571	0.0431839	0.0306275	0.0185324	0.0173983			0.571545	0.944585	0.92336	0.976291	0.942404	0.925843	0.956816	0.969373	0.981468	0.982602
				0.423466	0.0533671	0.0864978	0.0186702	0.0691338	0.086532	0.0457182	0.0310626	0.0170831	0.0186075			0.576534	0.946633	0.913502	0.98133	0.930866	0.913468	0.954282	0.968937	0.982917	0.981392
				0.43505	0.0582566	0.0723904	0.0319317	0.0576816	0.223439	0.0259498	0.0138361	0.0252907	0.0225946			0.56495	0.941743	0.92761	0.968068	0.942318	0.776561	0.97405	0.986164	0.974709	0.977405
				0.245468	0.0542544	0.0570649	0.088905	0.0832299	0.05126	0.0296873	0.0918703	0.0739747	0.0141312			0.754532	0.945746	0.942935	0.911095	0.91677	0.94874	0.970313	0.90813	0.926025	0.985869
				0.210824	0.0581588	0.0600825	0.0888632	0.0995228	0.0767372	0.0281076	0.0589276	0.0740498	0.0149437			0.789176	0.941841	0.939918	0.911137	0.900477	0.923263	0.971892	0.941072	0.92595	0.985056
				0.210429	0.0536705	0.606129	0.07481	0.0917043	0.15448	0.028185	0.0090165	0.0770553	0.0139229			0.789571	0.94633	0.393871	0.92519	0.908296	0.84552	0.971815	0.990984	0.922945	0.986077
				0.208074	0.0595251	0.0440922	0.0724455	0.0801191	0.196103	0.0436008	0.0704509	0.0861629	0.0107035			0.791926	0.940475	0.955908	0.927554	0.919881	0.803897	0.956399	0.929549	0.913837	0.989296
				0.218192	0.0874747	0.158862	0.0722744	0.0599171	0.096319	0.0314181	0.0486098	0.0192276	0.00803599			0.781808	0.912525	0.841138	0.927726	0.940083	0.903681	0.968582	0.95139	0.980772	0.991964
				0.21686	0.697915	0.0956177	0.0687581	0.0674045	0.117552	0.0479599	0.0332767	0.0239191	0.0110043			0.78314	0.302085	0.904382	0.931242	0.932596	0.882448	0.95204	0.966723	0.976081	0.988996
				0.259709	0.136871	0.0233173	0.0837171	0.0562908	0.101757	0.0427637	0.0402963	0.00969268	0.00690669			0.740291	0.863129	0.976683	0.916283	0.943709	0.898243	0.957236	0.959704	0.990307	0.993093
				0.332296	0.0346091	0.0402903	0.0416054	0.0214443	0.0603326	0.0348974	0.037571	0.00789143	0.0256117			0.667704	0.965391	0.95971	0.958395	0.978556	0.939667	0.965103	0.962429	0.992109	0.974388
				0.0583965	0.059232	0.0504685	0.0545583	0.0292969	0.061021	0.020068	0.0321674	0.0217033	0.0221101			0.941604	0.940768	0.949532	0.945442	0.970703	0.938979	0.979932	0.967833	0.978297	0.97789
				0.100654	0.0737898	0.0409399	0.0346227	0.0102854	0.0791317	0.0486598	0.0336776	0.0198271	0.0242892			0.899346	0.92621	0.95906	0.965377	0.989715	0.920868	0.95134	0.966322	0.980173	0.975711
				0.344822	0.0602149	0.0771147	0.0366466	0.0273171	0.167211	0.0179227	0.0428532	0.0175594	0.0194622			0.655178	0.939785	0.922885	0.963353	0.972683	0.832789	0.982077	0.957147	0.982441	0.980538
				0.344723	0.11131	0.0882476	0.0298468	0.0110318	0.253761	0.0261209	0.0464085	0.0246401	0.0200375			0.655277	0.88869	0.911752	0.970153	0.988968	0.746239	0.973879	0.953591	0.97536	0.979963
				0.34931	0.126812	0.080859	0.0264146	0.0204793	0.0445184	0.028129	0.0517889	0.0492785	0.0215706			0.65069	0.873188	0.919141	0.973585	0.979521	0.955482	0.971871	0.948211	0.950721	0.978429
				0.349047	0.116624	0.0451606	0.0199059	0.0271563	0.0533991	0.0299182	0.0517268	0.026335	0.025147			0.650953	0.883376	0.954839	0.980094	0.972844	0.946601	0.970082	0.948273	0.973665	0.974853
				0.342639	0.0663129	0.0434219	0.0272213	0.0816749	0.0622168	0.0464204	0.0471026	0.049699	0.0209213			0.657361	0.933687	0.956578	0.972779	0.918325	0.937783	0.95358	0.952897	0.950301	0.979079
				0.459462	0.0637966	0.0422415	0.0171526	0.0557227	0.0464107	0.0368566	0.0436291	0.0253806	0.0197974			0.540538	0.936203	0.957759	0.982847	0.944277	0.953589	0.963143	0.956371	0.974619	0.980203
				0.31876	0.0625986	0.0410866	0.0615695	0.0544864	0.0478563	0.0403038	0.067917	0.0495861	0.0185767			0.68124	0.937401	0.958913	0.93843	0.945514	0.952144	0.959696	0.932083	0.950414	0.981423
				0.460241	0.0618098	0.0572466	0.0538628	0.152723	0.0586644	0.0404812	0.0768868	0.0247543	0.0176009			0.539759	0.93819	0.942753	0.946137	0.847277	0.941336	0.959519	0.923113	0.975246	0.982399
				0.339084	0.0239336	0.0575146	0.0589118	0.107411	0.0588993	0.041876	0.0522639	0.0154028	0.0215825			0.660916	0.976066	0.942485	0.941088	0.892589	0.941101	0.958124	0.947736	0.984597	0.978417
				0.311812	0.0814912	0.0562016	0.0475951	0.0289791	0.0488654	0.0442573	0.0647518	0.0252188	0.0220008			0.688188	0.918509	0.943798	0.952405	0.971021	0.951135	0.955743	0.935248	0.974781	0.977999
				0.131259	0.0518981	0.0351145	0.0488871	0.060596	0.053358	0.0907059	0.0387038	0.0422582	0.0183112			0.868741	0.948102	0.964886	0.951113	0.939404	0.946642	0.909294	0.961296	0.957742	0.981689
				0.285926	0.0463608	0.0313856	0.0525372	0.0686304	0.0535595	0.0778232	0.0253294	0.0305255	0.0172458			0.714074	0.953639	0.968614	0.947463	0.93137	0.94644	0.922177	0.974671	0.969474	0.982754
				0.369129	0.06185	0.0247315	0.0608099	0.0379756	0.0669822	0.197784	0.0569571	0.0132918	0.0138038			0.630871	0.93815	0.975269	0.93919	0.962024	0.933018	0.802216	0.943043	0.986708	0.986196
				0.401294	0.16351	0.0420507	0.0510514	0.0340967	0.130985	0.0642164	0.101313	0.00995066	0.0181267			0.598706	0.83649	0.957949	0.948949	0.965903	0.869015	0.935784	0.898687	0.990049	0.981873
				0.243044	0.163477	0.115216	0.0482979	0.0259494	0.0352876	0.0750545	0.0336447	0.00931541	0.0185254			0.756956	0.836523	0.884784	0.951702	0.974051	0.964712	0.924945	0.966355	0.990685	0.981475
				0.265973	0.139384	0.115171	0.0454403	0.0217723	0.033654	0.197749	0.0713039	0.0273204	0.0257157			0.734027	0.860616	0.884829	0.95456	0.978228	0.966346	0.802251	0.928696	0.97268	0.974284
				0.220647	0.13531	0.0973987	0.0430184	0.0299687	0.0342289	0.04993	0.0325115	0.020489	0.0226184			0.779353	0.86469	0.902601	0.956982	0.970031	0.965771	0.95007	0.967488	0.979511	0.977382
				0.155173	0.128942	0.0943998	0.0524983	0.0772822	0.0769248	0.0717863	0.0471058	0.038968	0.0189368			0.844827	0.871058	0.9056	0.947502	0.922718	0.923075	0.928214	0.952894	0.961032	0.981063
				0.175068	0.128777	0.0941097	0.0533941	0.0618335	0.0848859	0.139692	0.04507	0.0833459	0.0169127			0.824932	0.871223	0.90589	0.946606	0.938166	0.915114	0.860308	0.95493	0.916654	0.983087
				0.210813	0.154687	0.0896878	0.0447171	0.0910213	0.0439018	0.176714	0.0526944	0.0268236	0.0243161			0.789187	0.845313	0.910312	0.955283	0.908979	0.956098	0.823286	0.947306	0.973176	0.975684
				0.363743	0.0798765	0.108674	0.0421428	0.0692022	0.0494713	0.0887577	0.0636482	0.0584836	0.0243324			0.636257	0.920124	0.891326	0.957857	0.930798	0.950529	0.911242	0.936352	0.941516	0.975668
				0.455258	0.103149	0.0547084	0.0339318	0.0618438	0.0424742	0.107252	0.0950437	0.0273677	0.0198959			0.544742	0.896851	0.945292	0.966068	0.938156	0.957526	0.892748	0.904956	0.972632	0.980104
				0.206139	0.0669216	0.0713306	0.0442924	0.0868317	0.0444086	0.0934751	0.0526967	0.0409455	0.0301525			0.793861	0.933078	0.928669	0.955708	0.913168	0.955591	0.906525	0.947303	0.959054	0.969848
				0.104958	0.0706542	0.0482822	0.0451905	0.0770976	0.0749542	0.0576951	0.0207996	0.0420203	0.0296199			0.895042	0.929346	0.951718	0.954809	0.922902	0.925046	0.942305	0.9792	0.95798	0.97038
				0.110468	0.057982	0.0393944	0.0621726	0.0800281	0.149444	0.0582874	0.0191667	0.047007	0.0358122			0.889532	0.942018	0.960606	0.937827	0.919972	0.850556	0.941713	0.980833	0.952993	0.964188
				0.115022	0.0514975	0.0349578	0.054924	0.0712832	0.189949	0.0738809	0.0283453	0.0488136	0.029675			0.884978	0.948503	0.965042	0.945076	0.928717	0.810051	0.926119	0.971655	0.951186	0.970325
				0.104756	0.0390327	0.0263704	0.0462192	0.0776982	0.101012	0.150958	0.0144917	0.0796075	0.0437578			0.895244	0.960967	0.97363	0.953781	0.922302	0.898988	0.849042	0.985508	0.920393	0.956242
				0.101077	0.048187	0.0326634	0.0413766	0.0357887	0.125757	0.228791	0.0824424	0.0146274	0.0526077			0.898923	0.951813	0.967337	0.958623	0.964211	0.874243	0.771209	0.917558	0.985373	0.947392
				0.109831	0.033721	0.0227536	0.058922	0.0438206	0.107923	0.0384554	0.0825529	0.0167136	0.0482699			0.890169	0.966279	0.977246	0.941078	0.956179	0.892077	0.961545	0.917447	0.983286	0.95173
				0.102677	0.0901416	0.0619976	0.0589555	0.0374242	0.0659211	0.0461847	0.0859004	0.0176617	0.0419243			0.897323	0.909858	0.938002	0.941045	0.962576	0.934079	0.953815	0.9141	0.982338	0.958076
				0.109651	0.0864489	0.0593817	0.048522	0.0384596	0.0763617	0.0538815	0.0958712	0.0124505	0.0308616			0.890349	0.913551	0.940618	0.951478	0.96154	0.923638	0.946119	0.904129	0.987549	0.969138
				0.101618	0.0951013	0.0655238	0.0684564	0.0530893	0.086344	0.0400985	0.022242	0.0159287	0.0348645			0.898382	0.904899	0.934476	0.931544	0.946911	0.913656	0.959902	0.977758	0.984071	0.965136
				0.112086	0.085569	0.0587545	0.0709566	0.0554357	0.164623	0.041365	0.0197038	0.0231988	0.0289347			0.887914	0.914431	0.941245	0.929043	0.944564	0.835377	0.958635	0.980296	0.976801	0.971065
				0.160843	0.093137	0.0641062	0.0813712	0.060258	0.250731	0.0507699	0.0276285	0.0232278	0.0108188			0.839157	0.906863	0.935894	0.918629	0.939742	0.749269	0.94923	0.972371	0.976772	0.989181
				0.821975	0.0832672	0.0571361	0.0673946	0.0737935	0.081408	0.0509838	0.0295842	0.016725	0.0148249			0.178025	0.916733	0.942864	0.932605	0.926207	0.918592	0.949016	0.970416	0.983275	0.985175
				0.121579	0.0916397	0.0630551	0.0979468	0.0603622	0.0675357	0.0422309	0.027356	0.027044	0.00515157			0.878421	0.90836	0.936945	0.902053	0.939638	0.932464	0.957769	0.972644	0.972956	0.994848
				0.361671	0.0802394	0.0549967	0.117772	0.0722694	0.0615928	0.0461707	0.0270966	0.0594777	0.0137732			0.638329	0.919761	0.945003	0.882228	0.927731	0.938407	0.953829	0.972903	0.940522	0.986227
				0.24062	0.0746185	0.0510542	0.10841	0.0752428	0.0563459	0.0463241	0.0267703	0.0366849	0.0180083			0.75938	0.925381	0.948946	0.89159	0.924757	0.943654	0.953676	0.97323	0.963315	0.981992
				0.049849	0.0813363	0.0557714	0.0944174	0.0747824	0.0608977	0.0579483	0.0307741	0.0402193	0.0233007			0.950151	0.918664	0.944229	0.905583	0.925218	0.939102	0.942052	0.969226	0.959781	0.976699
				0.0511078	0.082395	0.0565271	0.0701345	0.0758533	0.067982	0.114378	0.0299928	0.0365568	0.0424068			0.948892	0.917605	0.943473	0.929865	0.924147	0.932018	0.885622	0.970007	0.963443	0.957593
				0.0513365	0.0825235	0.0566127	0.0792929	0.0686456	0.0678791	0.0362079	0.0284582	0.035778	0.0286087			0.948664	0.917476	0.943387	0.920707	0.931354	0.932121	0.963792	0.971542	0.964222	0.971391
				0.0542078	0.0683788	0.0466904	0.0656928	0.109249	0.0618978	0.0348181	0.0274051	0.0615598	0.0279841			0.945792	0.931621	0.95331	0.934307	0.890751	0.938102	0.965182	0.972595	0.93844	0.972016
				0.0531685	0.0655769	0.0447342	0.0267036	0.0413911	0.0574035	0.0353092	0.0251026	0.0916792	0.0826171			0.946831	0.934423	0.955266	0.973296	0.958609	0.942597	0.964691	0.974897	0.908321	0.917383
				0.0495019	0.0743907	0.0508993	0.0364351	0.0410927	0.0886761	0.0157849	0.0510074	0.0768912	0.0565305			0.950498	0.925609	0.949101	0.963565	0.958907	0.911324	0.984215	0.948993	0.923109	0.94347
				0.0535572	0.0655553	0.0447188	0.012844	0.0374602	0.100076	0.0667195	0.0163572	0.030918	0.0146361			0.946443	0.934445	0.955281	0.987156	0.96254	0.899924	0.933281	0.983643	0.969082	0.985364
				0.0514082	0.0628132	0.0428103	0.0339027	0.0282868	0.0685756	0.0102902	0.047171	0.0783896	0.0404105			0.948592	0.937187	0.95719	0.966097	0.971713	0.931424	0.98971	0.952829	0.92161	0.95959
				0.0504214	0.0655602	0.0447224	0.0137484	0.0584823	0.0846108	0.0795395	0.0290686	0.111179	0.0273691			0.949579	0.93444	0.955278	0.986252	0.941518	0.915389	0.920461	0.970931	0.888821	0.972631
				0.0504899	0.0827037	0.056748	0.0254526	0.047375	0.0509604	0.0458015	0.0306513	0.184901	0.0354619			0.94951	0.917296	0.943252	0.974547	0.952625	0.94904	0.954199	0.969349	0.815099	0.964538
				0.0497784	0.0829571	0.0569273	0.0337821	0.0496607	0.0313209	0.0427068	0.0230125	0.0510944	0.0193087			0.950222	0.917043	0.943073	0.966218	0.950339	0.968679	0.957293	0.976987	0.948906	0.980691
				0.0466259	0.0814823	0.0558858	0.100202	0.0229627	0.0745771	0.0366125	0.0436754	0.0467875	0.0172951			0.953374	0.918518	0.944114	0.899798	0.977037	0.925423	0.963387	0.956325	0.953212	0.982705
				0.148174	0.0793657	0.054395	0.0687542	0.0544517	0.130749	0.038305	0.0928521	0.0360262	0.0130932			0.851826	0.920634	0.945605	0.931246	0.945548	0.869251	0.961695	0.907148	0.963974	0.986907
				0.0984389	0.0897138	0.0617086	0.0672394	0.0470452	0.044391	0.064938	0.0300954	0.0161575	0.0109755			0.901561	0.910286	0.938291	0.932761	0.952955	0.955609	0.935062	0.969905	0.983842	0.989025
				0.0885097	0.090562	0.0623079	0.183856	0.0339563	0.0929243	0.130905	0.065353	0.0354672	0.0151738			0.91149	0.909438	0.937692	0.816144	0.966044	0.907076	0.869095	0.934647	0.964533	0.984826
				0.0707674	0.0926072	0.0637466	0.130903	0.0116972	0.0429124	0.167386	0.0307066	0.0196773	0.0401335			0.929233	0.907393	0.936253	0.869097	0.988303	0.957088	0.832614	0.969293	0.980323	0.959866
				0.116449	0.096429	0.0664545	0.0359404	0.0455409	0.0618769	0.0878677	0.0458531	0.0457991	0.0317924			0.883551	0.903571	0.933545	0.96406	0.954459	0.938123	0.912132	0.954147	0.954201	0.968208
				0.227943	0.0833811	0.0572067	0.0747544	0.0419823	0.0592423	0.109798	0.0470538	0.0222743	0.0475282			0.772057	0.916619	0.942793	0.925246	0.958018	0.940758	0.890202	0.952946	0.977726	0.952472
				0.227882	0.0949129	0.0653817	0.0658437	0.0768149	0.0690921	0.09398	0.0526006	0.0178998	0.0357514			0.772118	0.905087	0.934618	0.934156	0.923185	0.930908	0.90602	0.947399	0.9821	0.964249
				0.208022	0.0944128	0.065022	0.0844868	0.0875538	0.0831539	0.0570558	0.0546072	0.0148138	0.0318129			0.791978	0.905587	0.934978	0.915513	0.912446	0.916846	0.942944	0.945393	0.985186	0.968187
				0.227903	0.106419	0.073618	0.0470759	0.0486781	0.12291	0.0661854	0.0887343	0.0231044	0.045361			0.772097	0.893581	0.926382	0.952924	0.951322	0.87709	0.933815	0.911266	0.976896	0.954639
				0.227945	0.102598	0.0708642	0.0423522	0.066362	0.0689714	0.0749526	0.0219427	0.0107415	0.0398969			0.772055	0.897402	0.929136	0.957648	0.933638	0.931029	0.925047	0.978057	0.989258	0.960103
				0.227962	0.0941828	0.0648694	0.0322882	0.0738137	0.0254098	0.144537	0.0147657	0.0312086	0.0415013			0.772038	0.905817	0.935131	0.967712	0.926186	0.97459	0.855463	0.985234	0.968791	0.958499
				0.233501	0.0952065	0.0655817	0.0271055	0.0570033	0.0192287	0.222928	0.0187602	0.0178184	0.0368257			0.766499	0.904793	0.934418	0.972894	0.942997	0.980771	0.777072	0.98124	0.982182	0.963174
				0.146913	0.101281	0.0699181	0.0372571	0.0629655	0.105295	0.0706089	0.0198099	0.0159501	0.040262			0.853087	0.898719	0.930082	0.962743	0.937035	0.894705	0.929391	0.98019	0.98405	0.959738
				0.186281	0.118982	0.0826519	0.0923782	0.0358494	0.109599	0.058501	0.0139825	0.0236482	0.0268665			0.813719	0.881018	0.917348	0.907622	0.964151	0.890401	0.941499	0.986017	0.976352	0.973133
				0.125539	0.0945581	0.0651266	0.0763151	0.0409506	0.122135	0.0532574	0.017881	0.0114948	0.0196065			0.874461	0.905442	0.934873	0.923685	0.959049	0.877865	0.946743	0.982119	0.988505	0.980393
				0.131666	0.0519691	0.0352817	0.111446	0.0387955	0.0294318	0.0486783	0.0260202	0.274618	0.0272333			0.868334	0.948031	0.964718	0.888554	0.961204	0.970568	0.951322	0.97398	0.725382	0.972767
				0.109369	0.0702778	0.0479978	0.0851528	0.0389035	0.0203712	0.0526736	0.026051	0.319107	0.0284598			0.890631	0.929722	0.952002	0.914847	0.961097	0.979629	0.947326	0.973949	0.680893	0.97154
				0.0977162	0.0253949	0.0170708	0.07632	0.0595801	0.036502	0.0587986	0.0187728	0.0600336	0.03102			0.902284	0.974605	0.982929	0.92368	0.94042	0.963498	0.941201	0.981227	0.939966	0.96898
				0.0749586	0.0655299	0.0446905	0.106104	0.0433156	0.0389778	0.0587144	0.0303272	0.013213	0.0382492			0.925041	0.93447	0.95531	0.893896	0.956684	0.961022	0.941286	0.969673	0.986787	0.961751
				0.0917434	0.0271712	0.0182861	0.094729	0.0654254	0.0360808	0.0534975	0.0664144	0.0144162	0.0310358			0.908257	0.972829	0.981714	0.905271	0.934575	0.963919	0.946503	0.933586	0.985584	0.968964
				0.0650824	0.0496189	0.0336725	0.09822	0.0584507	0.0358046	0.0495797	0.0449282	0.0140255	0.0377077			0.934918	0.950381	0.966327	0.90178	0.941549	0.964195	0.95042	0.955072	0.985974	0.962292
				0.165023	0.0653117	0.0445364	0.0876151	0.0482697	0.035369	0.0769311	0.0289219	0.0138766	0.0393585			0.834977	0.934688	0.955464	0.912385	0.95173	0.964631	0.923069	0.971078	0.986123	0.960642
				0.158799	0.182306	0.129353	0.0954081	0.0279099	0.0406072	0.0869701	0.124399	0.0144693	0.0391074			0.841201	0.817694	0.870647	0.904592	0.97209	0.959393	0.91303	0.875601	0.985531	0.960893
				0.17331	0.128848	0.0897998	0.0443118	0.0669045	0.0395936	0.059323	0.0336536	0.0140824	0.03971			0.82669	0.871152	0.9102	0.955688	0.933096	0.960406	0.940677	0.966346	0.985918	0.96029
				0.157321	0.126087	0.0878026	0.0542257	0.024958	0.0375829	0.0733668	0.0143851	0.0151894	0.032544			0.842679	0.873913	0.912197	0.945774	0.975042	0.962417	0.926633	0.985615	0.984811	0.967456
				0.170074	0.306943	0.228113	0.0471913	0.0361428	0.0361925	0.0439907	0.034755	0.0134547	0.035508			0.829926	0.693057	0.771887	0.952809	0.963857	0.963807	0.956009	0.965245	0.986545	0.964492
				0.153398	0.231721	0.167494	0.0463938	0.0389056	0.0331873	0.0288609	0.0423418	0.0142168	0.0577532			0.846602	0.768279	0.832506	0.953606	0.961094	0.966813	0.971139	0.957658	0.985783	0.942247
				0.167548	0.0693011	0.0473336	0.0476517	0.0414402	0.037619	0.0645834	0.0268379	0.0139185	0.0142854			0.832452	0.930699	0.952666	0.952348	0.95856	0.962381	0.935417	0.973162	0.986082	0.985715
				0.148242	0.139037	0.0972439	0.084409	0.063905	0.100179	0.114158	0.010422	0.0485998	0.0300919			0.851758	0.860963	0.902756	0.915591	0.936095	0.899821	0.885842	0.989578	0.9514	0.969908
				0.138557	0.0616075	0.0419641	0.132993	0.0508762	0.0600846	0.0382756	0.0120596	0.0554219	0.0241755			0.861443	0.938392	0.958036	0.867007	0.949124	0.939915	0.961724	0.98794	0.944578	0.975825
				0.150113	0.155951	0.109728	0.072085	0.0556215	0.0983286	0.0806866	0.00762577	0.0690564	0.0362464			0.849887	0.844049	0.890272	0.927915	0.944378	0.901671	0.919313	0.992374	0.930944	0.963754
				0.151899	0.0608869	0.0414604	0.0585711	0.0558498	0.0721601	0.0369928	0.0687572	0.0795388	0.0335836			0.848101	0.939113	0.95854	0.941429	0.94415	0.92784	0.963007	0.931243	0.920461	0.966416
				0.152129	0.0625546	0.0426191	0.0671963	0.0577544	0.0389991	0.0534873	0.102115	0.0730145	0.0279477			0.847871	0.937445	0.957381	0.932804	0.942246	0.961001	0.946513	0.897885	0.926986	0.972052
				0.127697	0.0565747	0.0384625	0.0816757	0.0609952	0.0727298	0.0511904	0.0857664	0.0334966	0.0240134			0.872303	0.943425	0.961538	0.918324	0.939005	0.92727	0.94881	0.914234	0.966503	0.975987
				0.122786	0.0528112	0.0358647	0.0907218	0.0209198	0.0375803	0.0597861	0.0655117	0.0526158	0.0172313			0.877214	0.947189	0.964135	0.909278	0.97908	0.96242	0.940214	0.934488	0.947384	0.982769
				0.138152	0.0527507	0.0358215	0.0703658	0.0213237	0.0724973	0.0721011	0.0872859	0.0302403	0.00980873			0.861848	0.947249	0.964179	0.929634	0.978676	0.927503	0.927899	0.912714	0.96976	0.990191
				0.122749	0.146571	0.102797	0.0775242	0.0213114	0.0366764	0.10719	0.0130308	0.0557619	0.0232359			0.877251	0.853429	0.897203	0.922476	0.978689	0.963324	0.89281	0.986969	0.944238	0.976764
				0.117911	0.126637	0.0882004	0.0443552	0.0211423	0.0667886	0.0597448	0.0123036	0.0292394	0.0213827			0.882089	0.873363	0.9118	0.955645	0.978858	0.933211	0.940255	0.987696	0.970761	0.978617
				0.122757	0.196238	0.140062	0.0506036	0.0213444	0.0229417	0.0264362	0.0127927	0.0646042	0.0514418			0.877243	0.803762	0.859938	0.949396	0.978656	0.977058	0.973564	0.987207	0.935396	0.948558
				0.152417	0.157017	0.110532	0.0479638	0.0214242	0.0217047	0.0916536	0.0644267	0.0560374	0.0462353			0.847583	0.842983	0.889468	0.952036	0.978576	0.978295	0.908346	0.935573	0.943963	0.953765
				0.152847	0.12664	0.0882047	0.0480986	0.0216255	0.0116692	0.0954351	0.0403346	0.0545266	0.0250098			0.847153	0.87336	0.911795	0.951901	0.978374	0.988331	0.904565	0.959665	0.945473	0.97499
				0.150337	0.173217	0.122613	0.0730383	0.0210883	0.0383531	0.106581	0.0297606	0.0641622	0.0341877			0.849663	0.826783	0.877387	0.926962	0.978912	0.961647	0.893419	0.970239	0.935838	0.965812
				0.146716	0.158553	0.11165	0.0535013	0.0228143	0.0198124	0.0245974	0.00675339	0.0743667	0.038128			0.853284	0.841447	0.88835	0.946499	0.977186	0.980188	0.975403	0.993247	0.925633	0.961872
				0.164272	0.174135	0.123299	0.0800938	0.022245	0.0139223	0.0305618	0.0249598	0.00153093	0.0305089			0.835728	0.825865	0.876701	0.919906	0.977755	0.986078	0.969438	0.97504	0.998469	0.969491
				0.165702	0.161362	0.113753	0.0716722	0.122709	0.0404817	0.0124286	0.0108971	0.0105782	0.0323768			0.834298	0.838638	0.886247	0.928328	0.877291	0.959518	0.987571	0.989103	0.989422	0.967623
				0.169158	0.159261	0.112183	0.0822812	0.256962	0.0304713	0.0101276	0.0177142	0.0224401	0.0246121			0.830842	0.840739	0.887817	0.917719	0.743038	0.969529	0.989872	0.982286	0.97756	0.975388
				0.17555	0.0848269	0.0582589	0.0310261	0.0877761	0.0574502	0.0277392	0.0242259	0.0495432	0.0141153			0.82445	0.915173	0.941741	0.968974	0.912224	0.94255	0.972261	0.975774	0.950457	0.985885
				0.153614	0.0844764	0.0580035	0.0447234	0.102193	0.120135	0.0175049	0.0249064	0.0996125	0.034539			0.846386	0.915524	0.941996	0.955277	0.897807	0.879865	0.982495	0.975094	0.900387	0.965461
				0.173015	0.0844764	0.0580035	0.0481276	0.0583248	0.03975	0.031449	0.0235413	0.0377711	0.0125823			0.826985	0.915524	0.941996	0.951872	0.941675	0.96025	0.968551	0.976459	0.962229	0.987418
				0.17219	0.0884854	0.0608315	0.051295	0.0882351	0.0853225	0.033644	0.024998	0.0520527	0.01844			0.82781	0.911515	0.939169	0.948705	0.911765	0.914678	0.966356	0.975002	0.947947	0.98156
				0.19194	0.0721027	0.049298	0.0259981	0.1778	0.0405559	0.0311232	0.0249934	0.0546127	0.0198701			0.80806	0.927897	0.950702	0.974002	0.8222	0.959444	0.968877	0.975007	0.945387	0.98013
				0.185722	0.123125	0.0856558	0.0264963	0.224617	0.0602399	0.0308457	0.0244286	0.024062	0.0210841			0.814278	0.876875	0.914344	0.973504	0.775383	0.93976	0.969154	0.975571	0.975938	0.978916
				0.171783	0.104425	0.0721768	0.0264823	0.111106	0.0617975	0.0304732	0.0157431	0.0361555	0.0341722			0.828217	0.895575	0.927823	0.973518	0.888894	0.938203	0.969527	0.984257	0.963845	0.965828
				0.173523	0.104611	0.0723207	0.0262702	0.135612	0.0689472	0.0350117	0.0349695	0.0212432	0.0273345			0.826477	0.895389	0.927679	0.97373	0.864388	0.931053	0.964988	0.96503	0.978757	0.972666
				0.183568	0.131171	0.0915084	0.0265208	0.117402	0.0715341	0.0341281	0.019999	0.0277694	0.0285193			0.816432	0.868829	0.908492	0.973479	0.882598	0.928466	0.965872	0.980001	0.972231	0.971481
				0.212234	0.116303	0.0807285	0.0266177	0.069035	0.114977	0.0323879	0.0108357	0.0193331	0.0286493			0.787766	0.883697	0.919272	0.973382	0.930965	0.885023	0.967612	0.989164	0.980667	0.971351
				0.172429	0.115238	0.0799495	0.0268718	0.0698493	0.0225772	0.0311909	0.0116126	0.0447246	0.0296486			0.827571	0.884762	0.92005	0.973128	0.930151	0.977423	0.968809	0.988387	0.955275	0.970351
				0.0985751	0.106353	0.0735667	0.0262049	0.091099	0.0400635	0.0285835	0.0146776	0.0150592	0.0313579			0.901425	0.893647	0.926433	0.973795	0.908901	0.959937	0.971417	0.985322	0.984941	0.968642
				0.131059	0.106787	0.073875	0.0283397	0.192213	0.086654	0.0186617	0.0179059	0.0248051	0.0651816			0.868941	0.893213	0.926125	0.97166	0.807787	0.913346	0.981338	0.982094	0.975195	0.934818
				0.0494142	0.115538	0.080178	0.027636	0.28824	0.0540643	0.0100209	0.0334636	0.0287572	0.055685			0.950586	0.884462	0.919822	0.972364	0.71176	0.945936	0.989979	0.966536	0.971243	0.944315
				0.122729	0.120883	0.0840428	0.107973	0.0528299	0.0291588	0.0330642	0.0265238	0.048453	0.146939			0.877271	0.879117	0.915957	0.892027	0.94717	0.970841	0.966936	0.973476	0.951547	0.853061
				0.052794	0.0966012	0.109479	0.0251649	0.0632625	0.15939	0.0212796	0.0129148	0.0102868	0.0457632			0.947206	0.903399	0.890521	0.974835	0.936737	0.84061	0.97872	0.987085	0.989713	0.954237
				0.0942921	0.0970558	0.169797	0.0277094	0.0735762	0.0443938	0.0168257	0.0119144	0.0745559	0.0536556			0.905708	0.902944	0.830203	0.972291	0.926424	0.955606	0.983174	0.988086	0.925444	0.946344
				0.122348	0.0889301	0.0463161	0.0322069	0.0550622	0.0190974	0.021365	0.0113912	0.0549167	0.146938			0.877652	0.91107	0.953684	0.967793	0.944938	0.980903	0.978635	0.988609	0.945083	0.853062
				0.30787	0.0678551	0.0939227	0.0306188	0.0567413	0.0156256	0.0206861	0.0194433	0.0358907	0.035539			0.69213	0.932145	0.906077	0.969381	0.943259	0.984374	0.979314	0.980557	0.964109	0.964461
				0.227846	0.134459	0.0766352	0.0274608	0.0694454	0.0528526	0.0159343	0.0424804	0.0289355	0.0513967			0.772154	0.865541	0.923365	0.972539	0.930555	0.947147	0.984066	0.95752	0.971064	0.948603
				0.223497	0.110644	0.080185	0.0258037	0.0696989	0.0354984	0.020366	0.0890222	0.0269126	0.102227			0.776503	0.889356	0.919815	0.974196	0.930301	0.964502	0.979634	0.910978	0.973087	0.897773
				0.469026	0.115564	0.0377098	0.0284974	0.057953	0.0138586	0.0296054	0.102682	0.0305778	0.130845			0.530974	0.884436	0.96229	0.971503	0.942047	0.986141	0.970395	0.897318	0.969422	0.869155
				0.375684	0.0554698	0.076072	0.0277579	0.0631614	0.00905382	0.029638	0.0512587	0.00482644	0.0639262			0.624316	0.94453	0.923928	0.972242	0.936839	0.990946	0.970362	0.948741	0.995174	0.936074
				0.129312	0.125992	0.0553869	0.0265381	0.0634514	0.04023	0.0213794	0.0670211	0.0387996	0.077704			0.870688	0.874008	0.944613	0.973462	0.936549	0.95977	0.978621	0.932979	0.9612	0.922296
				0.243688	0.109842	0.0193739	0.0267388	0.0793112	0.0389416	0.0345155	0.0489425	0.0645361	0.0674097			0.756312	0.890158	0.980626	0.973261	0.920689	0.961058	0.965485	0.951058	0.935464	0.93259
				0.115797	0.0807837	0.073783	0.0972481	0.153161	0.0405883	0.0752085	0.0386804	0.646459	0.0411487			0.884203	0.919216	0.926217	0.902752	0.846839	0.959412	0.924792	0.96132	0.353541	0.958851
				0.269337	0.0287657	0.0681454	0.184448	0.0393903	0.0381697	0.0464633	0.0333718	0.0160702	0.041584			0.730663	0.971234	0.931855	0.815552	0.96061	0.96183	0.953537	0.966628	0.98393	0.958416
				0.114526	0.106673	0.122057	0.0273357	0.0374483	0.0386829	0.0488814	0.0471837	0.0199812	0.0529629			0.885474	0.893327	0.877943	0.972664	0.962552	0.961317	0.951119	0.952816	0.980019	0.947037
				0.117482	0.0987746	0.136323	0.168575	0.0381286	0.0895546	0.0463025	0.094624	0.0304692	0.110855			0.882518	0.901225	0.863677	0.831425	0.961871	0.910445	0.953697	0.905376	0.969531	0.889145
				0.106859	0.172467	0.0783154	0.110764	0.0219752	0.131723	0.0453282	0.119787	0.0126939	0.172215			0.893141	0.827533	0.921685	0.889236	0.978025	0.868277	0.954672	0.880213	0.987306	0.827785
				0.10009	0.0458906	0.0885381	0.0178824	0.139483	0.111195	0.0251015	0.0554097	0.0263952	0.0273009			0.89991	0.954109	0.911462	0.982118	0.860517	0.888805	0.974899	0.94459	0.973605	0.972699
				0.0999844	0.0558596	0.105558	0.121694	0.0907847	0.237857	0.0395231	0.0148421	0.0453001	0.0328758			0.900016	0.94414	0.894442	0.878306	0.909215	0.762143	0.960477	0.985158	0.9547	0.967124
				0.255184	0.127086	0.0877563	0.0926861	0.0143538	0.0457005	0.0777727	0.0161911	0.0313361	0.0384496			0.744816	0.872914	0.912244	0.907314	0.985646	0.9543	0.922227	0.983809	0.968664	0.96155
				0.224366	0.150299	0.0884306	0.0644243	0.100001	0.0685396	0.114999	0.0157514	0.0162829	0.0284817			0.775634	0.849701	0.911569	0.935576	0.899999	0.93146	0.885001	0.984249	0.983717	0.971518
				0.327539	0.12603	0.0403859	0.0775376	0.0755871	0.0655041	0.0968013	0.0155841	0.0153267	0.0294142			0.672461	0.87397	0.959614	0.922462	0.924413	0.934496	0.903199	0.984416	0.984673	0.970586
				0.270906	0.126944	0.0581457	0.0723676	0.0522003	0.0726776	0.0394139	0.0162483	0.0230266	0.0361797			0.729094	0.873056	0.941854	0.927632	0.9478	0.927322	0.960586	0.983752	0.976973	0.96382
				0.224365	0.0595242	0.0662025	0.0624491	0.0629843	0.0671545	0.061893	0.0158161	0.0202047	0.036349			0.775635	0.940476	0.933798	0.937551	0.937016	0.932846	0.938107	0.984184	0.979795	0.963651
				0.294786	0.0842247	0.0628018	0.0651436	0.0587533	0.0736039	0.0566821	0.0170562	0.0139529	0.0300105			0.705214	0.915775	0.937198	0.934856	0.941247	0.926396	0.943318	0.982944	0.986047	0.969989
				0.273239	0.0955218	0.0629755	0.0775504	0.0505555	0.0659238	0.065219	0.0151108	0.0120106	0.0329061			0.726761	0.904478	0.937024	0.92245	0.949445	0.934076	0.934781	0.984889	0.987989	0.967094
				0.296127	0.0907611	0.0944701	0.108359	0.0528014	0.0658916	0.0581319	0.0159663	0.022214	0.0329755			0.703873	0.909239	0.90553	0.891641	0.947199	0.934108	0.941868	0.984034	0.977786	0.967024
				0.277387	0.0910097	0.0699416	0.208402	0.0630226	0.0629384	0.0637567	0.0156299	0.0197286	0.0412651			0.722613	0.90899	0.930058	0.791598	0.936977	0.937062	0.936243	0.98437	0.980271	0.958735
				0.274282	0.132891	0.103363	0.259998	0.0886069	0.0712921	0.0570713	0.0536721	0.0137806	0.0828792			0.725718	0.867109	0.896637	0.740002	0.911393	0.928708	0.942929	0.946328	0.986219	0.917121
				0.155996	0.100778	0.0927397	0.144099	0.173985	0.0579048	0.0570336	0.0543199	0.0426197	0.0256743			0.844004	0.899222	0.90726	0.855901	0.826015	0.942095	0.942966	0.94568	0.95738	0.974326
				0.155421	0.144823	0.0780623	0.177309	0.219418	0.0658176	0.0567557	0.0281993	0.0130489	0.0246797			0.844579	0.855177	0.921938	0.822691	0.780582	0.934182	0.943244	0.971801	0.986951	0.97532
				0.155421	0.130559	0.0456939	0.153454	0.118713	0.0484224	0.0617304	0.0480104	0.0147401	0.0250305			0.844579	0.869441	0.954306	0.846546	0.881287	0.951578	0.93827	0.95199	0.98526	0.974969
				0.16222	0.112631	0.106954	0.0956282	0.147074	0.0482818	0.0500269	0.056995	0.0181263	0.011103			0.83778	0.887369	0.893046	0.904372	0.852926	0.951718	0.949973	0.943005	0.981874	0.988897
				0.13418	0.0669538	0.041006	0.110238	0.12666	0.0459805	0.0569245	0.0731103	0.0334725	0.0748254			0.86582	0.933046	0.958994	0.889762	0.87334	0.95402	0.943076	0.92689	0.966528	0.925175
				0.218811	0.152169	0.0585977	0.12403	0.0780013	0.0517799	0.0417904	0.0298184	0.0339826	0.0477487			0.781189	0.847831	0.941402	0.87597	0.921999	0.94822	0.95821	0.970182	0.966017	0.952251
				0.188707	0.0602359	0.0630307	0.22795	0.0901779	0.0654227	0.04167	0.03793	0.0156172	0.00722547			0.811293	0.939764	0.936969	0.77205	0.909822	0.934577	0.95833	0.96207	0.984383	0.992775
				0.188987	0.0470186	0.067383	0.333966	0.101756	0.0549462	0.0396763	0.0360793	0.0227216	0.0572332			0.811013	0.952981	0.932617	0.666034	0.898244	0.945054	0.960324	0.963921	0.977278	0.942767
				0.23146	0.0433194	0.0835758	0.117222	0.191094	0.0547625	0.0447015	0.0885278	0.0172182	0.0392742			0.76854	0.956681	0.916424	0.882778	0.808906	0.945237	0.955298	0.911472	0.982782	0.960726
				0.207922	0.0977192	0.0712194	0.0979606	0.286316	0.0548393	0.0566042	0.073609	0.0196389	0.026796			0.792078	0.902281	0.928781	0.902039	0.713684	0.945161	0.943396	0.926391	0.980361	0.973204
				0.206237	0.120247	0.085786	0.0895397	0.0960317	0.0173067	0.0474458	0.0813305	0.0192385	0.0325036			0.793763	0.879753	0.914214	0.91046	0.903968	0.982693	0.952554	0.918669	0.980761	0.967496
				0.19184	0.103072	0.0897843	0.0820991	0.0799047	0.0163451	0.0473082	0.0926626	0.0221744	0.0302991			0.80816	0.896928	0.910216	0.917901	0.920095	0.983655	0.952692	0.907337	0.977826	0.969701
				0.192555	0.12329	0.0812474	0.0885157	0.0729445	0.0169927	0.0473764	0.0508918	0.0202501	0.0258972			0.807445	0.87671	0.918753	0.911484	0.927056	0.983007	0.952624	0.949108	0.97975	0.974103
				0.206693	0.128789	0.0857468	0.098831	0.0668345	0.0837997	0.138589	0.0450189	0.0178653	0.0271362			0.793307	0.871211	0.914253	0.901169	0.933166	0.9162	0.861411	0.954981	0.982135	0.972864
				0.215227	0.117017	0.0343681	0.0986872	0.0722164	0.0685356	0.225899	0.0397548	0.0154359	0.0384924			0.784773	0.882983	0.965632	0.901313	0.927784	0.931464	0.774101	0.960245	0.984564	0.961508
				0.269684	0.123229	0.0350187	0.0902475	0.0805915	0.0530743	0.0647716	0.043894	0.0204952	0.0374475			0.730316	0.876771	0.964981	0.909753	0.919408	0.946926	0.935228	0.956106	0.979505	0.962553
				0.380532	0.0506988	0.0350034	0.0838676	0.0804643	0.0240555	0.0728472	0.0375308	0.0193154	0.0432044			0.619468	0.949301	0.964997	0.916132	0.919536	0.975945	0.927153	0.962469	0.980685	0.956796
				0.173315	0.0516342	0.0347178	0.12765	0.0734622	0.0281365	0.0458253	0.0587959	0.0209203	0.0431477			0.826685	0.948366	0.965282	0.87235	0.926538	0.971864	0.954175	0.941204	0.97908	0.956852
				0.176916	0.051622	0.0350489	0.143252	0.0681779	0.0519999	0.0206826	0.033861	0.0237726	0.0438201			0.823084	0.948378	0.964951	0.856748	0.931822	0.948	0.979317	0.966139	0.976227	0.95618
				0.163316	0.0511827	0.0351716	0.0996523	0.1047	0.0292573	0.0338565	0.0300705	0.0231733	0.0351777			0.836684	0.948817	0.964828	0.900348	0.8953	0.970743	0.966144	0.969929	0.976827	0.964822
				0.126801	0.0516613	0.0355166	0.122018	0.117886	0.00897394	0.0251727	0.0505784	0.0189664	0.0563647			0.873199	0.948339	0.964483	0.877982	0.882114	0.991026	0.974827	0.949422	0.981034	0.943635
				0.236549	0.0518339	0.0346362	0.0746484	0.0812734	0.02665	0.00770574	0.0625924	0.0198807	0.0637357			0.763451	0.948166	0.965364	0.925352	0.918727	0.97335	0.992294	0.937408	0.980119	0.936264
				0.198839	0.052368	0.0374371	0.0462708	0.0999686	0.0144954	0.0192223	0.0715867	0.045661	0.0435792			0.801161	0.947632	0.962563	0.953729	0.900031	0.985505	0.980778	0.928413	0.954339	0.956421
				0.206761	0.0510773	0.0365146	0.108002	0.0605995	0.0162518	0.0139722	0.0829268	0.0657402	0.0537751			0.793239	0.948923	0.963485	0.891998	0.9394	0.983748	0.986028	0.917073	0.93426	0.946225
				0.104851	0.0551465	0.157383	0.184326	0.0373385	0.0124516	0.0295174	0.0554157	0.0491783	0.032547			0.895149	0.944854	0.842617	0.815674	0.962661	0.987548	0.970483	0.944584	0.950822	0.967453
				0.223929	0.0538087	0.153569	0.065236	0.088264	0.0160444	0.0137814	0.110703	0.0471817	0.0217204			0.776071	0.946191	0.846431	0.934764	0.911736	0.983956	0.986219	0.889297	0.952818	0.97828
				0.197514	0.218702	0.363515	0.133384	0.153036	0.0160743	0.0188978	0.0423216	0.059087	0.0473939			0.802486	0.781298	0.636485	0.866616	0.846964	0.983926	0.981102	0.957678	0.940913	0.952606
				0.149159	0.213788	0.138291	0.06311	0.0528522	0.0320544	0.017957	0.0581923	0.0995967	0.083944			0.850841	0.786212	0.861709	0.93689	0.947148	0.967946	0.982043	0.941808	0.900403	0.916056
				0.0557937	0.461209	0.146601	0.0901598	0.109578	0.0329593	0.0397889	0.0627515	0.0340402	0.0284479			0.944206	0.538791	0.853399	0.90984	0.890422	0.967041	0.960211	0.937249	0.96596	0.971552
				0.192392	0.193891	0.363595	0.0864321	0.0511073	0.0311593	0.0228037	0.0554067	0.0394777	0.0578298			0.807608	0.806109	0.636405	0.913568	0.948893	0.968841	0.977196	0.944593	0.960522	0.94217
				0.179396	0.204747	0.0936293	0.100324	0.0734161	0.0330795	0.0123679	0.0269804	0.0380015	0.0275297			0.820604	0.795253	0.906371	0.899676	0.926584	0.96692	0.987632	0.97302	0.961999	0.97247
				0.293685	0.461286	0.138861	0.11992	0.0703265	0.0330603	0.0132529	0.0691123	0.034384	0.0393657			0.706315	0.538714	0.861139	0.88008	0.929674	0.96694	0.986747	0.930888	0.965616	0.960634
				0.0875341	0.134183	0.265058	0.173923	0.0818605	0.0323389	0.0167422	0.0383951	0.0344608	0.0363597			0.912466	0.865817	0.734942	0.826077	0.918139	0.967661	0.983258	0.961605	0.965539	0.96364
				0.105549	0.194411	0.325746	0.0999931	0.0982451	0.021999	0.0204222	0.0751897	0.0330611	0.0425755			0.894451	0.805589	0.674254	0.900007	0.901755	0.978001	0.979578	0.92481	0.966939	0.957424
				0.22505	0.351077	0.172504	0.0410369	0.144084	0.020909	0.0380825	0.0314745	0.0838733	0.0515419			0.77495	0.648923	0.827496	0.958963	0.855916	0.979091	0.961917	0.968526	0.916127	0.948458
				0.260816	0.420202	0.207389	0.0147983	0.0816329	0.0461375	0.0535068	0.0666811	0.0771874	0.0774573			0.739184	0.579798	0.792611	0.985202	0.918367	0.953863	0.946493	0.933319	0.922813	0.922543
				0.223414	0.238232	0.181559	0.0421367	0.0366722	0.0265159	0.0302185	0.0724389	0.0874817	0.0425851			0.776586	0.761768	0.818441	0.957863	0.963328	0.973484	0.969781	0.927561	0.912518	0.957415
				0.224834	0.281881	0.110065	0.0285217	0.0229713	0.0144112	0.0147284	0.0654871	0.0681824	0.0178606			0.775166	0.718119	0.889935	0.971478	0.977029	0.985589	0.985272	0.934513	0.931818	0.982139
				0.112152	0.249684	0.111302	0.147334	0.121517	0.0154394	0.0135992	0.0623958	0.0723929	0.0158408			0.887848	0.750316	0.888698	0.852666	0.878483	0.984561	0.986401	0.937604	0.927607	0.984159
				0.153171	0.156508	0.143228	0.153243	0.126509	0.0194887	0.0130039	0.0301719	0.0793374	0.0222498			0.846829	0.843492	0.856772	0.846757	0.873491	0.980511	0.986996	0.969828	0.920663	0.97775
				0.171984	0.158184	0.284109	0.170039	0.14092	0.0237565	0.327399	0.00419238	0.0737214	0.0238219			0.828016	0.841816	0.715891	0.829961	0.85908	0.976243	0.672601	0.995808	0.926279	0.976178
				0.164106	0.200502	0.403127	0.207072	0.173044	0.0441712	0.376027	0.0277519	0.0768509	0.0220152			0.835894	0.799498	0.596873	0.792928	0.826956	0.955829	0.623973	0.972248	0.923149	0.977985
				0.164512	0.373193	0.0333112	0.235615	0.198081	0.0618539	0.022161	0.0328268	0.0362107	0.0217961			0.835488	0.626807	0.966689	0.764385	0.801919	0.938146	0.977839	0.967173	0.963789	0.978204
				0.226021	0.503275	0.0366809	0.109124	0.0893606	0.0351002	0.0482563	0.0415779	0.025575	0.0215339			0.773979	0.496725	0.963319	0.890876	0.910639	0.9649	0.951744	0.958422	0.974425	0.978466
				0.180295	0.0491153	0.0425483	0.110845	0.0908009	0.0171361	0.100462	0.0607672	0.0250248	0.024773			0.819705	0.950885	0.957452	0.889155	0.909199	0.982864	0.899538	0.939233	0.974975	0.975227
				0.243964	0.0540138	0.0404625	0.108735	0.0890338	0.015834	0.115653	0.0361822	0.0269355	0.0241397			0.756036	0.945986	0.959537	0.891265	0.910966	0.984166	0.884347	0.963818	0.973065	0.97586
				0.222479	0.0624614	0.0363451	0.113733	0.0931811	0.015144	0.0581559	0.0473665	0.00827959	0.0228986			0.777521	0.937539	0.963655	0.886267	0.906819	0.984856	0.941844	0.952633	0.99172	0.977101
				0.202059	0.0594537	0.0341509	0.0704629	0.057225	0.362109	0.0758688	0.0262696	0.0156511	0.0220478			0.797941	0.940546	0.965849	0.929537	0.942775	0.637891	0.924131	0.97373	0.984349	0.977952
				0.125205	0.0535246	0.0376924	0.118901	0.0975594	0.412758	0.0555456	0.030271	0.0404158	0.0201845			0.874795	0.946475	0.962308	0.881099	0.902441	0.587242	0.944454	0.969729	0.959584	0.979816
				0.26361	0.0503331	0.0367154	0.106328	0.0870217	0.0257819	0.0439632	0.0251874	0.0645086	0.04459			0.73639	0.949667	0.963285	0.893672	0.912978	0.974218	0.956037	0.974813	0.935491	0.95541
				0.113375	0.0554633	0.0350637	0.0423499	0.0341479	0.05589	0.0379586	0.0303575	0.0221204	0.0237753			0.886625	0.944537	0.964936	0.95765	0.965852	0.94411	0.962041	0.969643	0.97788	0.976225
				0.0895897	0.0540459	0.0354157	0.0428058	0.034549	0.115354	0.0535642	0.0542021	0.0316585	0.0450007			0.91041	0.945954	0.964584	0.957194	0.965451	0.884646	0.946436	0.945798	0.968342	0.954999
				0.0828323	0.051652	0.125685	0.0215597	0.0173227	0.132462	0.106701	0.0698765	0.022144	0.0229155			0.917168	0.948348	0.874315	0.97844	0.982677	0.867538	0.893299	0.930123	0.977856	0.977084
				0.17767	0.0521841	0.231828	0.017617	0.0141381	0.067247	0.134597	0.0177614	0.0157906	0.0448882			0.82233	0.947816	0.768172	0.982383	0.985862	0.932753	0.865403	0.982239	0.984209	0.955112
				0.214229	0.0930997	0.0361135	0.0476192	0.0384473	0.0874697	0.0628274	0.0170801	0.0159285	0.0223468			0.785771	0.9069	0.963886	0.952381	0.961553	0.91253	0.937173	0.98292	0.984071	0.977653
				0.186465	0.088756	0.212799	0.0544007	0.0439832	0.0642532	0.0169283	0.0237417	0.0212459	0.0412385			0.813535	0.911244	0.787201	0.945599	0.956017	0.935747	0.983072	0.976258	0.978754	0.958762
				0.219048	0.0902747	0.141482	0.0483109	0.0390548	0.0509548	0.0184632	0.023811	0.0460807	0.0485949			0.780952	0.909725	0.858518	0.951689	0.960945	0.949045	0.981537	0.976189	0.953919	0.951405
				0.227709	0.0532718	0.0237029	0.0442263	0.0357191	0.0440396	0.0179612	0.0227849	0.0740243	0.0228046			0.772291	0.946728	0.976297	0.955774	0.964281	0.95596	0.982039	0.977215	0.925976	0.977195
				0.209058	0.288459	0.154684	0.0514875	0.0416398	0.0619848	0.0177703	0.0233985	0.0269184	0.0382749			0.790942	0.711541	0.845316	0.948513	0.95836	0.938015	0.98223	0.976601	0.973082	0.961725
				0.218942	0.0815947	0.119751	0.0302177	0.0351197	0.122394	0.0185257	0.0118606	0.0336379	0.0275753			0.781058	0.918405	0.880249	0.969782	0.96488	0.877606	0.981474	0.988139	0.966362	0.972425
				0.0967623	0.151176	0.0840925	0.0553481	0.0243377	0.153687	0.0180357	0.0244379	0.0148848	0.0119778			0.903238	0.848824	0.915908	0.944652	0.975662	0.846313	0.981964	0.975562	0.985115	0.988022
				0.0984338	0.0869451	0.0723562	0.143115	0.0447846	0.0725889	0.0194454	0.0434536	0.0206386	0.00896413			0.901566	0.913055	0.927644	0.856885	0.955215	0.927411	0.980555	0.956546	0.979361	0.991036
				0.0984523	0.121176	0.0810298	0.0874952	0.117862	0.0196955	0.0172314	0.0720445	0.0165013	0.00839223			0.901548	0.878824	0.91897	0.912505	0.882138	0.980305	0.982769	0.927955	0.983499	0.991608
				0.0975347	0.104668	0.077251	0.140508	0.0712335	0.0214757	0.0182062	0.00451673	0.0244218	0.0246457			0.902465	0.895332	0.922749	0.859492	0.928767	0.978524	0.981794	0.995483	0.975578	0.975354
				0.0983899	0.116723	0.0713907	0.0255936	0.115668	0.0208915	0.0178212	0.00430157	0.0254901	0.0184723			0.90161	0.883277	0.928609	0.974406	0.884332	0.979109	0.982179	0.995698	0.97451	0.981528
				0.098688	0.111479	0.10079	0.0248915	0.0205848	0.0206695	0.0681132	0.00482284	0.0240162	0.0351898			0.901312	0.888521	0.89921	0.975109	0.979415	0.979331	0.931887	0.995177	0.975984	0.96481
				0.0998027	0.103314	0.139315	0.0254251	0.0200172	0.0215453	0.054497	0.672766	0.0218946	0.0756221			0.900197	0.896686	0.860685	0.974575	0.979983	0.978455	0.945503	0.327234	0.978105	0.924378
				0.0974125	0.143991	0.259805	0.0233345	0.0204489	0.020979	0.0826296	0.0180307	0.0182614	0.0241988			0.902587	0.856009	0.740195	0.976665	0.979551	0.979021	0.91737	0.981969	0.981739	0.975801
				0.104823	0.195502	0.319006	0.0228137	0.0187596	0.0226123	0.0250879	0.0224037	0.0165275	0.0529318			0.895177	0.804498	0.680994	0.977186	0.98124	0.977388	0.974912	0.977596	0.983472	0.947068
				0.102397	0.344921	0.183306	0.0229394	0.0183367	0.0200441	0.0431181	0.0333654	0.0253679	0.0246882			0.897603	0.655079	0.816694	0.977061	0.981663	0.979956	0.956882	0.966635	0.974632	0.975312
				0.358286	0.412735	0.223206	0.0262131	0.0184386	0.0211761	0.104582	0.0142703	0.160657	0.0369941			0.641714	0.587265	0.776794	0.973787	0.981561	0.978824	0.895418	0.98573	0.839343	0.963006
				0.351658	0.251886	0.194632	0.03403	0.0210918	0.0207272	0.0947973	0.0295869	0.26745	0.0379673			0.648342	0.748114	0.805368	0.96597	0.978908	0.979273	0.905203	0.970413	0.73255	0.962033
				0.630655	0.301241	0.123558	0.0323298	0.0274072	0.0703756	0.0953151	0.0230145	0.0238961	0.0424969			0.369345	0.698759	0.876442	0.96767	0.972593	0.929624	0.904685	0.976986	0.976104	0.957503
				0.324219	0.266082	0.141777	0.0564593	0.0259796	0.0711863	0.0968411	0.212255	0.0235475	0.0441366			0.675781	0.733918	0.858223	0.943541	0.97402	0.928814	0.903159	0.787745	0.976452	0.955863
				0.339303	0.174587	0.1588	0.0294363	0.0139851	0.0372316	0.0903517	0.0442124	0.0174556	0.0721997			0.660697	0.825413	0.8412	0.970564	0.986015	0.962768	0.909648	0.955788	0.982544	0.9278
				0.630721	0.198633	0.282451	0.0221406	0.0456845	0.0786531	0.0493577	0.0694359	0.0335935	0.0131892			0.369279	0.801367	0.717549	0.977859	0.954316	0.921347	0.950642	0.930564	0.966406	0.986811
				0.236605	0.220723	0.400653	0.0207519	0.0236906	0.0610731	0.0498196	0.0351053	0.0185445	0.0150702			0.763395	0.779277	0.599347	0.979248	0.976309	0.938927	0.95018	0.964895	0.981456	0.98493
				0.325515	0.371308	0.150412	0.0302178	0.0177914	0.0810011	0.0426347	0.0182716	0.029886	0.0159242			0.674485	0.628692	0.849588	0.969782	0.982209	0.918999	0.957365	0.981728	0.970114	0.984076
				0.519665	0.500708	0.126537	0.0290046	0.0166631	0.0745576	0.0665502	0.0273169	0.0343664	0.0112215			0.480335	0.499292	0.873463	0.970995	0.983337	0.925442	0.93345	0.972683	0.965634	0.988778
				0.591703	0.209908	0.11591	0.0367066	0.0482163	0.0906221	0.0360436	0.0105074	0.00708894	0.0143614			0.408297	0.790092	0.88409	0.963293	0.951784	0.909378	0.963956	0.989493	0.992911	0.985639
				0.384754	0.178695	0.106327	0.0355576	0.0363665	0.0291494	0.0706095	0.0257841	0.0218529	0.0209283			0.615246	0.821305	0.893673	0.964442	0.963634	0.970851	0.929391	0.974216	0.978147	0.979072
				0.439763	0.164352	0.11431	0.0274842	0.0681961	0.0499655	0.0372639	0.0226641	0.0537047	0.0209574			0.560237	0.835648	0.88569	0.972516	0.931804	0.950034	0.962736	0.977336	0.946295	0.979043
				0.399539	0.150553	0.110492	0.0350169	0.140843	0.0475542	0.0816225	0.0156779	0.0403367	0.0150804			0.600461	0.849447	0.889508	0.964983	0.859157	0.952446	0.918377	0.984322	0.959663	0.98492
				0.270651	0.161296	0.115707	0.050557	0.0473475	0.119942	0.0708795	0.0148308	0.0433948	0.0243937			0.729349	0.838704	0.884293	0.949443	0.952653	0.880058	0.929121	0.985169	0.956605	0.975606
				0.273141	0.156974	0.112915	0.0506126	0.100723	0.108979	0.0691323	0.00782304	0.0389271	0.0538337			0.726859	0.843026	0.887085	0.949387	0.899277	0.891021	0.930868	0.992177	0.961073	0.946166
				0.333988	0.16396	0.108873	0.0367303	0.0483012	0.109562	0.0809776	0.0330526	0.0353952	0.0331851			0.666012	0.83604	0.891127	0.96327	0.951699	0.890438	0.919022	0.966947	0.964605	0.966815
				0.543513	0.160211	0.152114	0.0590285	0.0714591	0.111213	0.0875467	0.00565652	0.0423543	0.0363946			0.456487	0.839789	0.847886	0.940972	0.928541	0.888787	0.912453	0.994343	0.957646	0.963605
				0.669535	0.154784	0.171996	0.124586	0.0732875	0.0595349	0.00196988	0.0134887	0.0461612	0.0330712			0.330465	0.845216	0.828004	0.875414	0.926712	0.940465	0.99803	0.986511	0.953839	0.966929
				0.0934158	0.21193	0.11694	0.077757	0.0816458	0.0700785	0.013568	0.023355	0.0505815	0.0323616			0.906584	0.78807	0.88306	0.922243	0.918354	0.929921	0.986432	0.976645	0.949418	0.967638
				0.102283	0.237429	0.145385	0.0782764	0.0846686	0.0655197	0.0286536	0.0113693	0.0480802	0.0232491			0.897717	0.762571	0.854615	0.921724	0.915331	0.93448	0.971346	0.988631	0.95192	0.976751
				0.117328	0.165616	0.0970418	0.0775009	0.134932	0.0696808	0.062842	0.0497647	0.0460111	0.101883			0.882672	0.834384	0.902958	0.922499	0.865068	0.930319	0.937158	0.950235	0.953989	0.898117
				0.111984	0.203178	0.0607346	0.0759228	0.0243462	0.0674161	0.124548	0.0221325	0.0140578	0.0270885			0.888016	0.796822	0.939265	0.924077	0.975654	0.932584	0.875452	0.977868	0.985942	0.972912
				0.101402	0.138716	0.138944	0.0431978	0.0233635	0.0681528	0.0480969	0.0457171	0.0191709	0.0115343			0.898598	0.861284	0.861056	0.956802	0.976637	0.931847	0.951903	0.954283	0.980829	0.988466
				0.0956217	0.0883477	0.231457	0.221802	0.029613	0.114764	0.0659723	0.0146457	0.0252097	0.0279787			0.904378	0.911652	0.768543	0.778198	0.970387	0.885236	0.934028	0.985354	0.97479	0.972021
				0.104869	0.194734	0.0850928	0.0652715	0.0286799	0.0958173	0.0627796	0.0158997	0.0423247	0.0342242			0.895131	0.805266	0.914907	0.934729	0.97132	0.904183	0.93722	0.9841	0.957675	0.965776
				0.102317	0.310973	0.170209	0.028428	0.0221331	0.103798	0.0119453	0.0111846	0.027702	0.0215712			0.897683	0.689027	0.829791	0.971572	0.977867	0.896202	0.988055	0.988815	0.972298	0.978429
				0.0980003	0.12233	0.0823772	0.0673853	0.0282405	0.11982	0.0460426	0.0184476	0.0566273	0.00834818			0.902	0.87767	0.917623	0.932615	0.97176	0.88018	0.953957	0.981552	0.943373	0.991652
				0.0989873	0.235123	0.116657	0.0232459	0.0409016	0.113991	0.0782822	0.0240283	0.0222085	0.00965775			0.901013	0.764877	0.883343	0.976754	0.959098	0.886009	0.921718	0.975972	0.977791	0.990342
				0.301126	0.11858	0.111969	0.0768405	0.040946	0.0667806	0.027189	0.011063	0.0860549	0.00609803			0.698874	0.88142	0.888031	0.92316	0.959054	0.933219	0.972811	0.988937	0.913945	0.993902
				0.474944	0.165213	0.129384	0.0524017	0.0296325	0.0570585	0.0354152	0.0380708	0.0349389	0.0557313			0.525056	0.834787	0.870616	0.947598	0.970368	0.942942	0.964585	0.961929	0.965061	0.944269
				0.170331	0.158924	0.153685	0.0206793	0.0477026	0.0524159	0.0247375	0.0175377	0.0425683	0.0832389			0.829669	0.841076	0.846315	0.979321	0.952297	0.947584	0.975262	0.982462	0.957432	0.916761
				0.163029	0.182147	0.219112	0.0135123	0.102204	0.0555993	0.0436457	0.0254815	0.0508415	0.0697248			0.836971	0.817853	0.780888	0.986488	0.897796	0.944401	0.956354	0.974519	0.949158	0.930275
				0.165576	0.213921	0.129001	0.0151922	0.0638304	0.0493441	0.0192933	0.0193244	0.0323848	0.157929			0.834424	0.786079	0.870999	0.984808	0.93617	0.950656	0.980707	0.980676	0.967615	0.842071
				0.101068	0.296024	0.052452	0.059122	0.0545192	0.0766859	0.0316522	0.0394113	0.0270304	0.0279008			0.898932	0.703976	0.947548	0.940878	0.945481	0.923314	0.968348	0.960589	0.97297	0.972099
				0.44818	0.181805	0.019614	0.0572732	0.0186877	0.0300343	0.0366419	0.0361195	0.0234029	0.0531305			0.55182	0.818195	0.980386	0.942727	0.981312	0.969966	0.963358	0.963881	0.976597	0.94687
				0.151004	0.0767542	0.0553918	0.0596522	0.0625161	0.0397308	0.0612842	0.0380946	0.0186648	0.0711583			0.848996	0.923246	0.944608	0.940348	0.937484	0.960269	0.938716	0.961905	0.981335	0.928842
				0.0679244	0.0291825	0.0376779	0.0561559	0.0108417	0.0662379	0.0131986	0.0200273	0.0208254	0.101198			0.932076	0.970818	0.962322	0.943844	0.989158	0.933762	0.986801	0.979973	0.979175	0.898802
				0.26259	0.0605042	0.1937	0.0569001	0.0478542	0.0613461	0.0849679	0.0270305	0.023418	0.169561			0.73741	0.939496	0.8063	0.9431	0.952146	0.938654	0.915032	0.972969	0.976582	0.830439
				0.159944	0.055422	0.187114	0.128583	0.0463349	0.0481535	0.0332624	0.019866	0.00659299	0.0462273			0.840056	0.944578	0.812886	0.871417	0.953665	0.951847	0.966738	0.980134	0.993407	0.953773
				0.21601	0.247183	0.19429	0.185451	0.0482795	0.0485931	0.0801479	0.0302476	0.0344524	0.0104444			0.78399	0.752817	0.80571	0.814549	0.951721	0.951407	0.919852	0.969752	0.965548	0.989556
				0.189094	0.244041	0.214393	0.158054	0.0454226	0.0409461	0.0722998	0.0214571	0.0376507	0.00985944			0.810906	0.755959	0.785607	0.841946	0.954577	0.959054	0.9277	0.978543	0.962349	0.990141
				0.208599	0.262046	0.258006	0.318226	0.0460294	0.0487632	0.0706709	0.0220119	0.0443866	0.0102515			0.791401	0.737954	0.741994	0.681774	0.953971	0.951237	0.929329	0.977988	0.955613	0.989749
				0.200159	0.279035	0.290987	0.0538183	0.105572	0.0487991	0.0457163	0.0261957	0.0427316	0.0522839			0.799841	0.720965	0.709013	0.946182	0.894428	0.951201	0.954284	0.973804	0.957268	0.947716
				0.186869	0.331846	0.140456	0.0995712	0.154049	0.0817202	0.0369347	0.0266012	0.035911	0.0423229			0.813131	0.668154	0.859544	0.900429	0.845951	0.91828	0.963065	0.973399	0.964089	0.957677
				0.252092	0.371528	0.142593	0.0951583	0.130551	0.10065	0.0343414	0.0234556	0.0452331	0.0325423			0.747908	0.628472	0.857407	0.904842	0.869449	0.89935	0.965659	0.976544	0.954767	0.967458
				0.32773	0.196796	0.139981	0.105277	0.272317	0.0157997	0.0390111	0.0247852	0.0549116	0.014566			0.67227	0.803204	0.860019	0.894723	0.727683	0.9842	0.960989	0.975215	0.945088	0.985434
				0.513297	0.199596	0.1462	0.097525	0.0435082	0.0096874	0.0238341	0.0241124	0.0578199	0.0239534			0.486703	0.800404	0.8538	0.902475	0.956492	0.990313	0.976166	0.975888	0.94218	0.976047
				0.584748	0.196166	0.0918549	0.0958565	0.0812175	0.0725623	0.0234891	0.0193844	0.051074	0.0321002			0.415252	0.803834	0.908145	0.904143	0.918783	0.927438	0.976511	0.980616	0.948926	0.9679
				0.402742	0.204367	0.152565	0.0955762	0.0775794	0.142359	0.0232752	0.0204143	0.0181549	0.0177512			0.597258	0.795633	0.847435	0.904424	0.922421	0.857641	0.976725	0.979586	0.981845	0.982249
				0.463452	0.131736	0.136978	0.103358	0.0859796	0.0557009	0.0171908	0.0235971	0.0125302	0.041417			0.536548	0.868264	0.863022	0.896642	0.91402	0.944299	0.982809	0.976403	0.98747	0.958583
				0.420731	0.21258	0.0563359	0.0843251	0.0795882	0.0820508	0.028743	0.021841	0.0644709	0.0200911			0.579269	0.78742	0.943664	0.915675	0.920412	0.917949	0.971257	0.978159	0.935529	0.979909
				0.297616	0.192242	0.0285427	0.0956995	0.0781122	0.0724718	0.00478485	0.0147611	0.0124248	0.0161347			0.702384	0.807758	0.971457	0.904301	0.921888	0.927528	0.995215	0.985239	0.987575	0.983865
				0.331812	0.021505	0.0233748	0.070859	0.0779656	0.0140338	0.0162526	0.0142616	0.00501639	0.00873177			0.668188	0.978495	0.976625	0.929141	0.922034	0.985966	0.983747	0.985738	0.994984	0.991268
				0.362071	0.0257553	0.0625606	0.0707203	0.0746406	0.092306	0.0227719	0.0267889	0.0373886	0.0133505			0.637929	0.974245	0.937439	0.92928	0.925359	0.907694	0.977228	0.973211	0.962611	0.98665
				0.541952	0.0225777	0.0712657	0.0674303	0.0843789	0.0833027	0.0406615	0.0212838	0.00507924	0.0208372			0.458048	0.977422	0.928734	0.93257	0.915621	0.916697	0.959338	0.978716	0.994921	0.979163
				0.667636	0.0346688	0.063359	0.0757693	0.068613	0.0814783	0.0554015	0.051077	0.0329264	0.0096728			0.332364	0.965331	0.936641	0.924231	0.931387	0.918522	0.944598	0.948923	0.967074	0.990327
				0.347097	0.0356027	0.0580906	0.0950362	0.0780115	0.0398299	0.0267195	0.0733535	0.0114837	0.0142161			0.652903	0.964397	0.941909	0.904964	0.921989	0.96017	0.973281	0.926647	0.988516	0.985784
				0.303339	0.0752194	0.0674783	0.0801506	0.0574975	0.0276909	0.0402196	0.0550113	0.0475403	0.00969138			0.696661	0.924781	0.932522	0.919849	0.942503	0.972309	0.95978	0.944989	0.95246	0.990309
				0.282362	0.074951	0.0571857	0.0799624	0.0573902	0.0333777	0.0234537	0.0357991	0.0228015	0.0194535			0.717638	0.925049	0.942814	0.920038	0.94261	0.966622	0.976546	0.964201	0.977199	0.980546
				0.240745	0.0793395	0.0398528	0.0800697	0.0615268	0.00557201	0.0199468	0.0646559	0.0613132	0.0200033			0.759255	0.920661	0.960147	0.91993	0.938473	0.994428	0.980053	0.935344	0.938687	0.979997
				0.150217	0.0809681	0.070471	0.219762	0.0775019	0.0189032	0.0222276	0.0595375	0.0261934	0.0189052			0.849783	0.919032	0.929529	0.780238	0.922498	0.981097	0.977772	0.940462	0.973807	0.981095
				0.270854	0.0586777	0.0747418	0.338179	0.0651596	0.026456	0.0279883	0.0635783	0.00738669	0.0200795			0.729146	0.941322	0.925258	0.661821	0.93484	0.973544	0.972012	0.936422	0.992613	0.979921
				0.281198	0.102188	0.0694223	0.108123	0.0650111	0.0471177	0.0479305	0.0446891	0.0519945	0.0200798			0.718802	0.897812	0.930578	0.891877	0.934989	0.952882	0.95207	0.955311	0.948005	0.97992
				0.275646	0.100356	0.0691608	0.0257551	0.0651005	0.0640436	0.0663418	0.0577814	0.0485018	0.0196091			0.724354	0.899644	0.930839	0.974245	0.9349	0.935956	0.933658	0.942219	0.951498	0.980391
				0.267572	0.100354	0.0780451	0.0243357	0.183919	0.0310223	0.0140179	0.0581569	0.0126909	0.013293			0.732428	0.899646	0.921955	0.975664	0.816081	0.968978	0.985982	0.941843	0.987309	0.986707
				0.349165	0.110207	0.0762066	0.0252915	0.290197	0.0465898	0.0126882	0.0658743	0.0420704	0.0281725			0.650835	0.889793	0.923793	0.974709	0.709803	0.95341	0.987312	0.934126	0.95793	0.971828
				0.383134	0.104956	0.0724597	0.099172	0.088426	0.0272518	0.0124003	0.0572582	0.00259009	0.0160629			0.616866	0.895044	0.92754	0.900828	0.911574	0.972748	0.9876	0.942742	0.99741	0.983937
				0.28364	0.104796	0.0338227	0.077561	0.0343474	0.0231888	0.0123138	0.0551832	0.0264468	0.0143766			0.71636	0.895204	0.966177	0.922439	0.965653	0.976811	0.987686	0.944817	0.973553	0.985623
				0.337156	0.250712	0.0329025	0.0356635	0.0811025	0.0258314	0.0110843	0.0441876	0.0478008	0.0269449			0.662844	0.749288	0.967097	0.964336	0.918897	0.974169	0.988916	0.955812	0.952199	0.973055
				0.243127	0.161104	0.0336013	0.0416286	0.0335639	0.0324894	0.0116456	0.0476997	0.0238164	0.0380141			0.756873	0.838896	0.966399	0.958371	0.966436	0.967511	0.988354	0.9523	0.976184	0.961986
				0.161986	0.246203	0.0308599	0.0754557	0.0107543	0.0554554	0.0126809	0.0425436	0.026692	0.0213303			0.838014	0.753797	0.96914	0.924544	0.989246	0.944545	0.987319	0.957456	0.973308	0.97867
				0.325384	0.049849	0.03018	0.0432662	0.026759	0.0765237	0.0493555	0.0285546	0.0244595	0.0103567			0.674616	0.950151	0.96982	0.956734	0.973241	0.923476	0.950645	0.971445	0.97554	0.989643
				0.473725	0.0485149	0.0303443	0.0134084	0.0318354	0.0163096	0.0814971	0.0385168	0.0191344	0.0095533			0.526275	0.951485	0.969656	0.986592	0.968165	0.98369	0.918503	0.961483	0.980866	0.990447
				0.21752	0.0495274	0.0346631	0.0332028	0.0173535	0.0147651	0.00516038	0.0385872	0.0177267	0.00913106			0.78248	0.950473	0.965337	0.966797	0.982647	0.985235	0.99484	0.961413	0.982273	0.990869
				0.380079	0.045548	0.0449219	0.0395237	0.0177232	0.0144337	0.00491453	0.0437626	0.0222628	0.254094			0.619921	0.954452	0.955078	0.960476	0.982277	0.985566	0.995085	0.956237	0.977737	0.745906
				0.211558	0.0445646	0.0427294	0.0216008	0.0148916	0.0143301	0.00550972	0.0471268	0.022339	0.296614			0.788442	0.955435	0.957271	0.978399	0.985108	0.98567	0.99449	0.952873	0.977661	0.703386
				0.283014	0.0448027	0.0231218	0.0220604	0.0280905	0.0129031	0.701293	0.0370253	0.0223043	0.0155852			0.716986	0.955197	0.976878	0.97794	0.971909	0.987097	0.298707	0.962975	0.977696	0.984415
				0.273712	0.0659121	0.0739226	0.0185376	0.0192382	0.0135543	0.0205548	0.0933308	0.0579544	0.0342438			0.726288	0.934088	0.926077	0.981462	0.980762	0.986446	0.979445	0.906669	0.942046	0.965756
				0.307577	0.062785	0.0388589	0.0238682	0.0263061	0.0157614	0.025523	0.0859897	0.0382168	0.0724429			0.692423	0.937215	0.961141	0.976132	0.973694	0.984239	0.974477	0.91401	0.961783	0.927557
				0.351815	0.0343368	0.0293015	0.023934	0.0250008	0.014758	0.0379461	0.0973393	0.0435127	0.0837997			0.648185	0.965663	0.970699	0.976066	0.974999	0.985242	0.962054	0.902661	0.956487	0.9162
				0.456135	0.107	0.0274987	0.0473301	0.0548712	0.0571172	0.0336648	0.076041	0.0165238	0.0413916			0.543865	0.893	0.972501	0.95267	0.945129	0.942883	0.966335	0.923959	0.983476	0.958608
				0.308018	0.057203	0.077156	0.0486876	0.0316586	0.0938145	0.23545	0.0806908	0.0161092	0.0552316			0.691982	0.942797	0.922844	0.951312	0.968341	0.906185	0.76455	0.919309	0.983891	0.944768
				0.142436	0.043343	0.0568176	0.0460805	0.017252	0.732485	0.0502044	0.0883375	0.0454423	0.0395063			0.857564	0.956657	0.943182	0.95392	0.982748	0.267515	0.949796	0.911663	0.954558	0.960494
				0.0566482	0.0407015	0.275573	0.0488677	0.0184788	0.0238987	0.07857	0.0821397	0.0843679	0.0311529			0.943352	0.959299	0.724427	0.951132	0.981521	0.976101	0.92143	0.91786	0.915632	0.968847
				0.11414	0.11275	0.0852075	0.0488216	0.0233018	0.0296387	0.0321925	0.0856156	0.118342	0.0268485			0.88586	0.88725	0.914793	0.951178	0.976698	0.970361	0.967807	0.914384	0.881658	0.973151
				0.105032	0.0864957	0.0375592	0.047805	0.0283794	0.0440408	0.0399143	0.0405312	0.0924028	0.0380662			0.894968	0.913504	0.962441	0.952195	0.971621	0.955959	0.960086	0.959469	0.907597	0.961934
				0.395762	0.155147	0.0877503	0.0327099	0.0525544	0.0189594	0.0208226	0.0286796	0.0276733	0.0770842			0.604238	0.844853	0.91225	0.96729	0.947446	0.981041	0.979177	0.97132	0.972327	0.922916
				0.391732	0.291356	0.030766	0.0310869	0.073347	0.0304478	0.0311021	0.0280617	0.0217041	0.098092			0.608268	0.708644	0.969234	0.968913	0.926653	0.969552	0.968898	0.971938	0.978296	0.901908
				0.414649	0.110823	0.0251768	0.0676876	0.0418403	0.264332	0.0119886	0.0301918	0.0216771	0.0447879			0.585351	0.889177	0.974823	0.932312	0.95816	0.735668	0.988011	0.969808	0.978323	0.955212
				0.435679	0.219295	0.0686931	0.0127932	0.0204939	0.0581663	0.00552385	0.00930747	0.02498	0.0119055			0.564321	0.780705	0.931307	0.987207	0.979506	0.941834	0.994476	0.990693	0.97502	0.988094
				0.497377	0.112955	0.0274123	0.0392796	0.0189421	0.0904849	0.0258128	0.0175776	0.0207464	0.0129914			0.502623	0.887045	0.972588	0.96072	0.981058	0.909515	0.974187	0.982422	0.979254	0.987009
				0.540791	0.161753	0.0179525	0.0214899	0.018121	0.0373932	0.0294363	0.0452626	0.0277616	0.0126402			0.459209	0.838247	0.982047	0.97851	0.981879	0.962607	0.970564	0.954737	0.972238	0.98736
				0.329138	0.165495	0.020179	0.0230101	0.0308076	0.0462981	0.0330383	0.0720275		0.0125062			0.670862	0.834505	0.979821	0.97699	0.969192	0.953702	0.966962	0.927972		0.987494
				0.33305	0.182277	0.1643	0.0289716	0.0663796	0.0242158	0.00893117	0.0248307		0.0130413			0.66695	0.817723	0.8357	0.971028	0.93362	0.975784	0.991069	0.975169		0.986959
				0.328275	0.188292	0.232736	0.0352384	0.135404	0.0361002	0.033203	0.0354945		0.0126908			0.671725	0.811708	0.767264	0.964762	0.864596	0.9639	0.966797	0.964506		0.987309
				0.339896	0.281256	0.200063	0.0648692	0.154957	0.0339713	0.0221073	0.024858		0.0136908			0.660104	0.718744	0.799937	0.935131	0.845043	0.966029	0.977893	0.975142		0.986309
				0.233202	0.111348	0.383053	0.0900558	0.0796879	0.0208132	0.0257491	0.0177397		0.0121257			0.766798	0.888652	0.616947	0.909944	0.920312	0.979187	0.974251	0.98226		0.987874
				0.350901	0.0828171	0.0705009	0.0517868	0.103236	0.0354631	0.0248175	0.017895		0.0128124			0.649099	0.917183	0.929499	0.948213	0.896764	0.964537	0.975182	0.982105		0.987188
				0.32276	0.363156	0.128704	0.0254877	0.0761792	0.0196948	0.0489656	0.0238509		0.0125448			0.67724	0.636844	0.871296	0.974512	0.923821	0.980305	0.951034	0.976149		0.987455
				0.0420211	0.122496	0.123063	0.0235706	0.0605755	0.0383181	0.0252098	0.0515717		0.0433564			0.957979	0.877504	0.876937	0.976429	0.939425	0.961682	0.97479	0.948428		0.956644
				0.0501257	0.055254	0.135702	0.0225566	0.0524259	0.0104004	0.0379706	0.0825775		0.0226741			0.949874	0.944746	0.864298	0.977443	0.947574	0.9896	0.962029	0.917423		0.977326
				0.0439257	0.125995	0.126021	0.0292527	0.0735282	0.0220998	0.0143517	0.0301973		0.0486277			0.956074	0.874005	0.873979	0.970747	0.926472	0.9779	0.985648	0.969803		0.951372
				0.0668483	0.045412	0.137438	0.0318689	0.143464	0.038429	0.0181244	0.0167134		0.0501534			0.933152	0.954588	0.862562	0.968131	0.856536	0.961571	0.981876	0.983287		0.949847
				0.0686129	0.0372627	0.123933	0.0310052	0.179043	0.00753798	0.00776293	0.0305056		0.0461226			0.931387	0.962737	0.876067	0.968995	0.820957	0.992462	0.992237	0.969494		0.953877
				0.139584	0.0995425	0.123284	0.0306774	0.0859179	0.0122787	0.0210242	0.0420815		0.062593			0.860416	0.900458	0.876716	0.969323	0.914082	0.987721	0.978976	0.957919		0.937407
				0.139121	0.0405325	0.118922	0.0319627	0.023542	0.0179255	0.0432919	0.0231497		0.0239653			0.860879	0.959468	0.881078	0.968037	0.976458	0.982074	0.956708	0.97685		0.976035
				0.146671	0.0266675	0.133264	0.0311367	0.0256608	0.0307952	0.0181395	0.0568124		0.0305586			0.853329	0.973333	0.866736	0.968863	0.974339	0.969205	0.98186	0.943188		0.969441
				0.149457	0.0299448	0.109495	0.0335306	0.0249633	0.0257249	0.0220207	0.0185354		0.0289851			0.850543	0.970055	0.890505	0.966469	0.975037	0.974275	0.977979	0.981465		0.971015
				0.154148	0.480748	0.123512	0.0297573	0.0246985	0.0288264	0.00480125	0.0285801		0.0755389			0.845852	0.519252	0.876488	0.970243	0.975302	0.971174	0.995199	0.97142		0.924461
				0.110918	0.10236	0.09221	0.0314247	0.0257402	0.0151092	0.0219477	0.0269343		0.0682402			0.889082	0.89764	0.90779	0.968575	0.97426	0.984891	0.978052	0.973066		0.93176
				0.185485	0.181104	0.0921593	0.0307582	0.0250687	0.0566274	0.0125314	0.0245632		0.0686268			0.814515	0.818896	0.907841	0.969242	0.974931	0.943373	0.987469	0.975437		0.931373
				0.193272	0.177677	0.0879859	0.102171	0.0270103	0.0293082	0.0134172	0.0204947		0.0697756			0.806728	0.822323	0.912014	0.897829	0.97299	0.970692	0.986583	0.979505		0.930224
				0.181165	0.174902	0.0986731	0.103335	0.0239537	0.0205965	0.0496148	0.0185534		0.0721737			0.818835	0.825098	0.901327	0.896665	0.976046	0.979404	0.950385	0.981447		0.927826
				0.182428	0.17378	0.122965	0.0547182	0.0253026	0.0600873	0.0520511	0.0284476		0.0597125			0.817572	0.82622	0.877035	0.945282	0.974697	0.939913	0.947949	0.971552		0.940288
				0.180684	0.155916	0.103986	0.11371	0.0247655	0.0139413	0.0501979	0.177239		0.0661912			0.819316	0.844084	0.896014	0.88629	0.975234	0.986059	0.949802	0.822761		0.933809
				0.202763	0.174511	0.103966	0.0891962	0.101022	0.0202212	0.0500873	0.291221		0.0754887			0.797237	0.825489	0.896034	0.910804	0.898978	0.979779	0.949913	0.708779		0.924511
				0.19857	0.132354	0.104097	0.116813	0.140412	0.0223996	0.0576422	0.0264072		0.0711069			0.80143	0.867646	0.895903	0.883187	0.859588	0.9776	0.942358	0.973593		0.928893
				0.189942	0.131893	0.272923	0.107765	0.130423	0.00904663	0.0683962	0.0196127		0.03023			0.810058	0.868107	0.727077	0.892235	0.869577	0.990953	0.931604	0.980387		0.96977
				0.184121	0.126575	0.405111	0.123117	0.0702732	0.0244605	0.0729367	0.0376333		0.0476035			0.815879	0.873425	0.594889	0.876883	0.929727	0.975539	0.927063	0.962367		0.952397
				0.171026	0.140983	0.13909	0.0431819	0.0828387	0.0317861	0.0594416	0.0208051		0.0289999			0.828974	0.859017	0.86091	0.956818	0.917161	0.968214	0.940558	0.979195		0.971
				0.189541	0.173951	0.0340982	0.0732349	0.0775094	0.014706	0.0776706	0.0334927		0.0504846			0.810459	0.826049	0.965902	0.926765	0.922491	0.985294	0.922329	0.966507		0.949515
				0.277706	0.148413	0.0322409	0.0698221	0.0823634	0.0284894	0.0786095	0.0384893		0.0264007			0.722294	0.851587	0.967759	0.930178	0.917637	0.971511	0.92139	0.961511		0.973599
				0.394873	0.148402	0.0334943	0.169308	0.0797175	0.0501186	0.0764522	0.0245169		0.0241848			0.605127	0.851598	0.966506	0.830692	0.920283	0.949881	0.923548	0.975483		0.975815
				0.094732	0.148572	0.0560219	0.157656	0.0805967	0.0210934	0.0725874	0.0226416		0.0408927			0.905268	0.851428	0.943978	0.842344	0.919403	0.978907	0.927413	0.977358		0.959107
				0.0923138	0.0503029	0.0402212	0.0858815	0.11271	0.0337067	0.0808376	0.0436537		0.058464			0.907686	0.949697	0.959779	0.914119	0.88729	0.966293	0.919162	0.956346		0.941536
				0.0941482	0.0476048	0.100855	0.101454	0.133881	0.00891444	0.0447792	0.0485838		0.0506905			0.905852	0.952395	0.899145	0.898546	0.866119	0.991086	0.955221	0.951416		0.949309
				0.0869116	0.0494285	0.0470171	0.0950435	0.0790208	0.0256316	0.041026	0.0436044		0.0492446			0.913088	0.950571	0.952983	0.904956	0.920979	0.974368	0.958974	0.956396		0.950755
				0.0851245	0.0817465	0.0973836	0.100875	0.0196612	0.0574181	0.0476779	0.0396713		0.0580038			0.914876	0.918253	0.902616	0.899125	0.980339	0.942582	0.952322	0.960329		0.941996
				0.0855581	0.144086	0.0569094	0.0976872	0.0904632	0.0601817	0.0432854	0.0474232		0.0674118			0.914442	0.855914	0.943091	0.902313	0.909537	0.939818	0.956715	0.952577		0.932588
				0.0971194	0.0690113	0.0178146	0.0987704	0.110368	0.058127	0.0340128	0.0520028		0.00137869			0.902881	0.930989	0.982185	0.90123	0.889632	0.941873	0.965987	0.947997		0.998621
				0.123616	0.0800334	0.0437941	0.163019	0.109416	0.0579992	0.0348668	0.0121204		0.00952236			0.876384	0.919967	0.956206	0.836981	0.890584	0.942001	0.965133	0.98788		0.990478
				0.113937	0.137685	0.0520572	0.136836	0.0978648	0.0666404	0.0298138	0.0197197		0.0202587			0.886063	0.862315	0.947943	0.863164	0.902135	0.93336	0.970186	0.98028		0.979741
				0.0663118	0.083075	0.0245925	0.148232	0.0964453	0.0789188	0.0285835	0.0385639		0.0447988			0.933688	0.916925	0.975408	0.851768	0.903555	0.921081	0.971417	0.961436		0.955201
				0.193169	0.0264975	0.0188639	0.169441	0.093235	0.084065	0.0356903	0.0622797		0.0906158			0.806831	0.973503	0.981136	0.830559	0.906765	0.915935	0.96431	0.93772		0.909384
				0.108168	0.0643971	0.0460686	0.162168	0.0498026	0.0686378	0.0323979	0.0233687		0.0341086			0.891832	0.935603	0.953931	0.837832	0.950197	0.931362	0.967602	0.976631		0.965891
				0.0830741	0.0760681	0.0491117	0.0967504	0.0962253	0.0894296	0.0346095	0.0376288		0.047085			0.916926	0.923932	0.950888	0.90325	0.903775	0.91057	0.96539	0.962371		0.952915
				0.0780608	0.0423983	0.0495629	0.0832218	0.0358326	0.0905286	0.0293016	0.019224		0.0494477			0.921939	0.957602	0.950437	0.916778	0.964167	0.909471	0.970698	0.980776		0.950552
				0.202232	0.0302986	0.0456284	0.0768641	0.0472792	0.0930406	0.026137	0.0164001		0.0216769			0.797768	0.969701	0.954372	0.923136	0.952721	0.906959	0.973863	0.9836		0.978323
				0.158875	0.0364543	0.0499905	0.0811772	0.0783887	0.047477	0.0205232	0.0153795		0.0326747			0.841125	0.963546	0.950009	0.918823	0.921611	0.952523	0.979477	0.98462		0.967325
				0.268117	0.0280776	0.0481401	0.0244465	0.0727338	0.0550986	0.0200847	0.0251103		0.0560184			0.731883	0.971922	0.95186	0.975553	0.927266	0.944901	0.979915	0.97489		0.943982
				0.450587	0.067509	0.0474747	0.0342984	0.0572688	0.0403909	0.0285065	0.0466555		0.0191281			0.549413	0.932491	0.952525	0.965702	0.942731	0.959609	0.971494	0.953344		0.980872
				0.199112	0.0468155	0.0320147	0.0615312	0.0578335	0.0375723	0.0214804	0.0660203		0.0250667			0.800888	0.953185	0.967985	0.938469	0.942167	0.962428	0.97852	0.93398		0.974933
				0.3591	0.071773	0.0196214	0.11746	0.0487988	0.0400985	0.0170987	0.0262632		0.0174212			0.6409	0.928227	0.980379	0.88254	0.951201	0.959901	0.982901	0.973737		0.982579
				0.202565	0.0724262	0.0411056	0.0443877	0.0579842	0.0340682	0.0226265	0.0598166		0.0404576			0.797435	0.927574	0.958894	0.955612	0.942016	0.965932	0.977374	0.940183		0.959542
				0.27793	0.0668156	0.0883561	0.058392	0.058022	0.0303571	0.0283381	0.03928		0.013581			0.72207	0.933184	0.911644	0.941608	0.941978	0.969643	0.971662	0.96072		0.986419
				0.283454	0.0730672	0.0169857	0.0960173	0.110748	0.0238529	0.0258956	0.0300201		0.0223821			0.716546	0.926933	0.983014	0.903983	0.889252	0.976147	0.974104	0.96998		0.977618
				0.307779	0.0703977	0.0517602	0.0892935	0.0965001	0.0233797	0.022889	0.0323835		0.0259667			0.692221	0.929602	0.94824	0.910707	0.9035	0.97662	0.977111	0.967617		0.974033
				0.316336	0.0695127	0.0284988	0.0706037	0.0942779	0.033103	0.0197679	0.0348351		0.0439334			0.683664	0.930487	0.971501	0.929396	0.905722	0.966897	0.980232	0.965165		0.956067
				0.438391	0.0471867	0.0304973	0.0713122	0.110051	0.0250034	0.0262161	0.0274255		0.00926155			0.561609	0.952813	0.969503	0.928688	0.889949	0.974997	0.973784	0.972574		0.990738
				0.108646	0.0292259	0.0383074	0.0602497	0.118274	0.0199175	0.0246947	0.0157842		0.0675819			0.891354	0.970774	0.961693	0.93975	0.881726	0.980082	0.975305	0.984216		0.932418
				0.104594	0.0129718	0.0464927	0.0714616	0.0200752	0.0146784	0.0918663	0.0215244		0.0496981			0.895406	0.987028	0.953507	0.928538	0.979925	0.985322	0.908134	0.978476		0.950302
				0.129718	0.060469	0.0847586	0.071549	0.00276061	0.0262891	0.0851688	0.0282835		0.0323891			0.870282	0.939531	0.915241	0.928451	0.997239	0.973711	0.914831	0.971716		0.967611
				0.126021	0.127001	0.11653	0.134821	0.018901	0.0239622	0.108469	0.0408939		0.0260911			0.873979	0.872999	0.88347	0.865179	0.981099	0.976038	0.891531	0.959106		0.973909
				0.099556	0.0253468	0.0679682	0.117643	0.0116109	0.0400017	0.0297911	0.0310509		0.0242403			0.900444	0.974653	0.932032	0.882357	0.988389	0.959998	0.970209	0.968949		0.97576
				0.124299	0.0757483	0.0337086	0.115223	0.0858439	0.0355706	0.0279291	0.0632428		0.0275786			0.875701	0.924252	0.966291	0.884777	0.914156	0.964429	0.972071	0.936757		0.972421
				0.172345	0.0256369	0.0312119	0.133895	0.166117	0.0284653	0.015816	0.0164634		0.0165597			0.827655	0.974363	0.968788	0.866105	0.833883	0.971535	0.984184	0.983537		0.98344
				0.172547	0.0422108	0.0298848	0.143712	0.0660357	0.0291677	0.0146875	0.084019		0.00434471			0.827453	0.957789	0.970115	0.856288	0.933964	0.970832	0.985313	0.915981		0.995655
				0.129797	0.0451097	0.532421	0.105039	0.0900027	0.034614	0.024494	0.0391051		0.022367			0.870203	0.95489	0.467579	0.894961	0.909997	0.965386	0.975506	0.960895		0.977633
				0.199949	0.0564409	0.584757	0.0812465	0.0969018	0.0351468	0.0267083	0.0476154		0.0264809			0.800051	0.943559	0.415243	0.918754	0.903098	0.964853	0.973292	0.952385		0.973519
				0.363034	0.0682184	0.0503765	0.109977	0.0855815	0.0328012	0.0119927	0.05511		0.0335181			0.636966	0.931782	0.949624	0.890023	0.914418	0.967199	0.988007	0.94489		0.966482
				0.188929	0.122031	0.10606	0.118468	0.016664	0.0319127	0.0176977	0.0363011		0.0492961			0.811071	0.877969	0.89394	0.881532	0.983336	0.968087	0.982302	0.963699		0.950704
				0.18717	0.165047	0.207181	0.10159	0.0633706	0.0256835	0.0282222	0.0303225		0.029203			0.81283	0.834953	0.792819	0.89841	0.936629	0.974317	0.971778	0.969677		0.970797
				0.18563	0.0986012	0.234267	0.0207653	0.0377062	0.0245164	0.027458	0.0262723		0.0383167			0.81437	0.901399	0.765733	0.979235	0.962294	0.975484	0.972542	0.973728		0.961683
				0.231604	0.0497312	0.126246	0.0296019	0.0488435	0.0318236	0.0220876	0.0209635		0.0211136			0.768396	0.950269	0.873754	0.970398	0.951157	0.968176	0.977912	0.979037		0.978886
				0.152633	0.04613	0.161153	0.0425858	0.0343416	0.0244924	0.021097	0.023385		0.0244026			0.847367	0.95387	0.838847	0.957414	0.965658	0.975508	0.978903	0.976615		0.975597
				0.532199	0.0441715	0.120942	0.0741378	0.0601585	0.0267435	0.0273845	0.0262852		0.0202466			0.467801	0.955829	0.879058	0.925862	0.939842	0.973257	0.972616	0.973715		0.979753
				0.217799	0.630921	0.0971406	0.0540004	0.02682	0.0270055	0.0210775	0.0310584		0.0244268			0.782201	0.369079	0.902859	0.946	0.97318	0.972994	0.978923	0.968942		0.975573
				0.104467	0.678877	0.0845071	0.00950184	0.0437229	0.0187807	0.0230225	0.0321609		0.0439105			0.895533	0.321123	0.915493	0.990498	0.956277	0.981219	0.976977	0.967839		0.95609
				0.223321	0.0695234	0.116941	0.114768	0.0505098	0.0239743	0.0232566	0.0261774		0.0567972			0.776679	0.930477	0.883059	0.885232	0.94949	0.976026	0.976743	0.973823		0.943203
				0.0866644	0.147516	0.21843	0.132344	0.0833574	0.0281573	0.0161551	0.030909		0.0142547			0.913336	0.852484	0.78157	0.867656	0.916643	0.971843	0.983845	0.969091		0.985745
				0.071665	0.278977	0.266817	0.117313	0.0183968	0.0669972	0.020628	0.0275179		0.0137083			0.928335	0.721023	0.733183	0.882687	0.981603	0.933003	0.979372	0.972482		0.986292
				0.180665	0.312146	0.135564	0.117473	0.00761706	0.0955108	0.0242425	0.00740965		0.0191169			0.819335	0.687854	0.864436	0.882527	0.992383	0.904489	0.975757	0.99259		0.980883
				0.0777201	0.174768	0.0386165	0.0775165	0.1151	0.0639309	0.057948	0.0346041		0.0191752			0.92228	0.825232	0.961383	0.922484	0.8849	0.936069	0.942052	0.965396		0.980825
				0.0518182	0.220678	0.0420341	0.0630506	0.0460147	0.0471218	0.0829577	0.0421679		0.0183438			0.948182	0.779322	0.957966	0.936949	0.953985	0.952878	0.917042	0.957832		0.981656
				0.0580067	0.167655	0.040903	0.0550712	0.0940293	0.0625032	0.055337	0.0496677		0.0188386			0.941993	0.832345	0.959097	0.944929	0.905971	0.937497	0.944663	0.950332		0.981161
				0.201095	0.135306	0.0404739	0.0664476	0.108716	0.0376878	0.0599324	0.0478253		0.00950888			0.798905	0.864694	0.959526	0.933552	0.891284	0.962312	0.940068	0.952175		0.990491
				0.195944	0.11783	0.0421514	0.0409707	0.0982744	0.0573648	0.0406789	0.0402366		0.0196738			0.804056	0.88217	0.957849	0.959029	0.901726	0.942635	0.959321	0.959763		0.980326
				0.202862	0.162275	0.0410766	0.0402639	0.0961774	0.0617945	0.0747169	0.050607		0.035029			0.797138	0.837725	0.958923	0.959736	0.903823	0.938205	0.925283	0.949393		0.964971
				0.19246	0.292854	0.044198	0.0400892	0.0629302	0.0533009	0.0475785	0.0613614		0.0584247			0.80754	0.707146	0.955802	0.959911	0.93707	0.946699	0.952421	0.938639		0.941575
				0.194849	0.35095	0.0392712	0.019757	0.0510303	0.0378928	0.124575	0.0645345		0.00360912			0.805151	0.64905	0.960729	0.980243	0.94897	0.962107	0.875425	0.935466		0.996391
				0.371214	0.187171	0.0414516	0.0396211	0.0445259	0.0370907	0.0433193	0.0551744		0.00343721			0.628786	0.812829	0.958548	0.960379	0.955474	0.962909	0.956681	0.944826		0.996563
				0.476948	0.0567875	0.0405768	0.00833833	0.0538535	0.0398529	0.0731966	0.017941		0.00385367			0.523052	0.943213	0.959423	0.991662	0.946146	0.960147	0.926803	0.982059		0.996146
				0.429002	0.0617106	0.131703	0.028101	0.0330345	0.0123894	0.0674489	0.0718721		0.639441			0.570998	0.938289	0.868297	0.971899	0.966966	0.987611	0.932551	0.928128		0.360559
				0.645477	0.0600782	0.133151	0.0391824	0.0325404	0.0233156	0.0720063	0.00563918		0.014494			0.354523	0.939922	0.866849	0.960818	0.96746	0.976684	0.927994	0.994361		0.985506
				0.185312	0.0594589	0.0714056	0.0691399	0.0323209	0.0594947	0.0507484	0.0327265		0.0193483			0.814688	0.940541	0.928594	0.93086	0.967679	0.940505	0.949252	0.967273		0.980652
				0.304817	0.0618719	0.146042	0.0932097	0.0158832	0.0938397	0.065472	0.0322698		0.0185068			0.695183	0.938128	0.853958	0.90679	0.984117	0.90616	0.934528	0.96773		0.981493
				0.296331	0.0603306	0.115502	0.0458416	0.0319797	0.0328602	0.0658952	0.0319594		0.177275			0.703669	0.939669	0.884498	0.954158	0.96802	0.96714	0.934105	0.968041		0.822725
				0.289012	0.0648136	0.138246	0.0683206	0.0226125	0.0468028	0.0745548	0.0418912		0.0409444			0.710988	0.935186	0.861754	0.931679	0.977388	0.953197	0.925445	0.958109		0.959056
				0.272338	0.057725	0.157662	0.0403872	0.0316002	0.0328957	0.0648746	0.0253617		0.056272			0.727662	0.942275	0.842338	0.959613	0.9684	0.967104	0.935125	0.974638		0.943728
				0.295501	0.0608689	0.0568187	0.0344006	0.0560817	0.0235308	0.0625519	0.0407527		0.022696			0.704499	0.939131	0.943181	0.965599	0.943918	0.976469	0.937448	0.959247		0.977304
				0.288655	0.0596034	0.0953959	0.0382712	0.0759715	0.023739	0.0501808	0.01289		0.0282917			0.711345	0.940397	0.904604	0.961729	0.924029	0.976261	0.949819	0.98711		0.971708
				0.288478	0.185216	0.0911371	0.0479732	0.0370199	0.0315691	0.0541081	0.0458688		0.0146849			0.711522	0.814784	0.908863	0.952027	0.96298	0.968431	0.945892	0.954131		0.985315
				0.288634	0.187136	0.20603	0.0809675	0.0554245	0.067642	0.0483237	0.0249641		0.0219628			0.711366	0.812864	0.79397	0.919033	0.944576	0.932358	0.951676	0.975036		0.978037
				0.285832	0.0753762	0.196872	0.110594	0.0325663	0.107223	0.0324918	0.0501688		0.0157275			0.714168	0.924624	0.803128	0.889406	0.967434	0.892777	0.967508	0.949831		0.984272
				0.224051	0.20401	0.197817	0.0242732	0.0277169	0.0398864	0.0437808	0.0316159		0.0138148			0.775949	0.79599	0.802183	0.975727	0.972283	0.960114	0.956219	0.968384		0.986185
				0.266628	0.163723	0.191331	0.0219906	0.030859	0.0496766	0.043832	0.0299662		0.022056			0.733372	0.836277	0.808669	0.978009	0.969141	0.950323	0.956168	0.970034		0.977944
				0.224472	0.209583	0.192089	0.0215047	0.0387583	0.0403176	0.0496491	0.0186467		0.00386991			0.775528	0.790417	0.807911	0.978495	0.961242	0.959682	0.950351	0.981353		0.99613
				0.224451	0.175162	0.166156	0.0213544	0.065854	0.0491352	0.0534717	0.018604		0.0254888			0.775549	0.824838	0.833844	0.978646	0.934146	0.950865	0.946528	0.981396		0.974511
				0.224496	0.219085	0.185696	0.0192371	0.0904961	0.0158955	0.0420714	0.0170729		0.018365			0.775504	0.780915	0.814304	0.980763	0.909504	0.984104	0.957929	0.982927		0.981635
				0.21384	0.0828216	0.206465	0.0202026	0.0195183	0.0305874	0.105238	0.0239431		0.0215096			0.78616	0.917178	0.793535	0.979797	0.980482	0.969413	0.894762	0.976057		0.97849
				0.265721	0.136483	0.196527	0.0234656	0.017675	0.223041	0.0970704	0.0219186		0.0118837			0.734279	0.863517	0.803473	0.976534	0.982325	0.776959	0.90293	0.978081		0.988116
				0.224429	0.130677	0.0989677	0.0219867	0.0172817	0.353765	0.109714	0.0255274		0.0207541			0.775571	0.869323	0.901032	0.978013	0.982718	0.646235	0.890286	0.974473		0.979246
				0.224438	0.28001	0.0971651	0.803872	0.0171597	0.0354235	0.0859553	0.014258		0.0233628			0.775562	0.71999	0.902835	0.196128	0.98284	0.964577	0.914045	0.985742		0.976637
				0.224685	0.268671	0.0964614	0.0354436	0.0154528	0.0348735	0.0911514	0.0184619		0.00626492			0.775315	0.731329	0.903539	0.964556	0.984547	0.965127	0.908849	0.981538		0.993735
				0.0955502	0.269843	0.0939974	0.043837	0.0162312	0.0168568	0.0996307	0.017515		0.0266374			0.90445	0.730157	0.906003	0.956163	0.983769	0.983143	0.900369	0.982485		0.973363
				0.0906584	0.261771	0.0323534	0.0647174	0.0188652	0.0441998	0.0927377	0.0138852		0.00452308			0.909342	0.738229	0.967647	0.935283	0.981135	0.9558	0.907262	0.986115		0.995477
				0.0939696	0.262656	0.0332316	0.0576391	0.0176703	0.0106053	0.0966385	0.0113317		0.00737496			0.90603	0.737344	0.966768	0.942361	0.98233	0.989395	0.903361	0.988668		0.992625
				0.0526411	0.229958	0.171515	0.0449523	0.0677627	0.0324236	0.0106363	0.0108251		0.0108237			0.947359	0.770042	0.828485	0.955048	0.932237	0.967576	0.989364	0.989175		0.989176
				0.111702	0.254712	0.170129	0.35071	0.110494	0.00836738	0.0200562	0.0121794		0.0155718			0.888298	0.745288	0.829871	0.64929	0.889506	0.991633	0.979944	0.987821		0.984428
				0.251911	0.280556	0.153272	0.0850087	0.00721373	0.0299583	0.0514438	0.047056		0.0200465			0.748089	0.719444	0.846728	0.914991	0.992786	0.970042	0.948556	0.952944		0.979953
				0.128915	0.268423	0.151184	0.122938	0.00686972	0.0342478	0.0815442	0.00291135		0.00910776			0.871085	0.731577	0.848816	0.877062	0.99313	0.965752	0.918456	0.997089		0.990892
				0.148055	0.141369	0.146446	0.0551466	0.00769922	0.0251822	0.0283034	0.029638		0.0177907			0.851945	0.858631	0.853554	0.944853	0.992301	0.974818	0.971697	0.970362		0.982209
				0.159105	0.13893	0.150719	0.0659528	0.766429	0.0300596	0.0403949	0.0534556		0.0268677			0.840895	0.86107	0.849281	0.934047	0.233571	0.96994	0.959605	0.946544		0.973132
				0.153259	0.137972	0.0764094	0.0359751	0.022684	0.0274036	0.0283343	0.026713		0.0124204			0.846741	0.862028	0.923591	0.964025	0.977316	0.972596	0.971666	0.973287		0.98758
				0.0515332	0.134593	0.123808	0.0432	0.0465741	0.0295337	0.0202411	0.0299268		0.0385318			0.948467	0.865407	0.876192	0.9568	0.953426	0.970466	0.979759	0.970073		0.961468
				0.120833	0.047763	0.0928591	0.00751079	0.100854	0.0253308	0.0204194	0.0274416		0.0132876			0.879167	0.952237	0.907141	0.992489	0.899146	0.974669	0.979581	0.972558		0.986712
				0.0625975	0.0490486	0.0786955	0.0497273	0.0534814	0.0638158	0.0271881	0.0214795		0.0135303			0.937402	0.950951	0.921304	0.950273	0.946519	0.936184	0.972812	0.978521		0.98647
				0.0811748	0.155282	0.170901	0.00964597	0.0348692	0.0573541	0.0585562	0.0198983		0.0123957			0.918825	0.844718	0.829099	0.990354	0.965131	0.942646	0.941444	0.980102		0.987604
				0.0585934	0.237008	0.0330907	0.0443836	0.0310541	0.0522547	0.0933517	0.0249777		0.016338			0.941407	0.762992	0.966909	0.955616	0.968946	0.947745	0.906648	0.975022		0.983662
				0.0703398	0.235244	0.00459921	0.0309414	0.0167345	0.0623015	0.0343921	0.0250682		0.0302457			0.92966	0.764756	0.995401	0.969059	0.983265	0.937698	0.965608	0.974932		0.969754
				0.0545306	0.213594	0.0311701	0.0524072	0.00772399	0.067878	0.0428624	0.0250247		0.00885719			0.945469	0.786406	0.96883	0.947593	0.992276	0.932122	0.957138	0.974975		0.991143
				0.0781079	0.210889	0.0192564	0.00852803	0.0358084	0.0740958	0.0190624	0.0367804		0.0172535			0.921892	0.789111	0.980744	0.991472	0.964192	0.925904	0.980938	0.96322		0.982746
				0.0894458	0.204733	0.135351	0.0355588	0.00683585	0.0658594	0.0347267	0.0646595		0.0306946			0.910554	0.795267	0.864649	0.964441	0.993164	0.934141	0.965273	0.935341		0.969305
				0.133566	0.116137	0.249538	0.0563339	0.0407704	0.0675523	0.0424584	0.0427687		0.0153903			0.866434	0.883863	0.750462	0.943666	0.95923	0.932448	0.957542	0.957231		0.98461
				0.134716	0.0851363	0.10137	0.0155402	0.0124539	0.118897	0.0263661	0.0260135		0.0238967			0.865284	0.914864	0.89863	0.98446	0.987546	0.881103	0.973634	0.973987		0.976103
				0.124949	0.11052	0.130329	0.0327317	0.026389	0.0161021	0.0136586	0.0178684		0.015525			0.875051	0.88948	0.869671	0.967268	0.973611	0.983898	0.986341	0.982132		0.984475
				0.135876	0.164298	0.138443	0.04106	0.0348939	0.0261254	0.0211599	0.0279908		0.00334944			0.864124	0.835702	0.861557	0.95894	0.965106	0.973875	0.97884	0.972009		0.996651
				0.131194	0.11085	0.0133485	0.0112913	0.0214545	0.0507989	0.0263518	0.0400684		0.015477			0.868806	0.88915	0.986651	0.988709	0.978545	0.949201	0.973648	0.959932		0.984523
				0.129743	0.126512	0.101547	0.0183315	0.0307438	0.0813968	0.03254	0.0374056		0.0133117			0.870257	0.873488	0.898453	0.981669	0.969256	0.918603	0.96746	0.962594		0.986688
				0.0898907	0.113664	0.16586	0.0266928	0.0336022	0.0309404	0.0306801	0.0347368		0.00879684			0.910109	0.886336	0.83414	0.973307	0.966398	0.96906	0.96932	0.965263		0.991203
				0.0566447	0.112615	0.0390591	0.045725	0.0671715	0.0495904	0.0279982	0.0319181		0.0094218			0.943355	0.887385	0.960941	0.954275	0.932828	0.95041	0.972002	0.968082		0.990578
				0.0255429	0.112754	0.0786206	0.0381779	0.0524302	0.0254775	0.0233681	0.0372483		0.0352252			0.974457	0.887246	0.921379	0.961822	0.94757	0.974522	0.976632	0.962752		0.964775
				0.113811	0.206768	0.0560315	0.0388967	0.0246583	0.0217534	0.0211522	0.0208178		0.0370071			0.886189	0.793232	0.943968	0.961103	0.975342	0.978247	0.978848	0.979182		0.962993
				0.224917	0.206178	0.0965698	0.0426899	0.0166879	0.0204045	0.0323907	0.0354329		0.0356181			0.775083	0.793822	0.90343	0.95731	0.983312	0.979596	0.967609	0.964567		0.964382
				0.0493474	0.207003	0.0439434	0.022519	0.0267913	0.0332138	0.197587	0.0237915		0.0355384			0.950653	0.792997	0.956057	0.977481	0.973209	0.966786	0.802413	0.976208		0.964462
				0.140514	0.219102	0.0705137	0.0826236	0.0108523	0.0612749	0.319546	0.0176899		0.0410104			0.859486	0.780898	0.929486	0.917376	0.989148	0.938725	0.680454	0.98231		0.95899
				0.0498624	0.237188	0.0812619	0.0434437	0.0292507	0.0861619	0.0144951	0.0160694		0.0488421			0.950138	0.762812	0.918738	0.956556	0.970749	0.913838	0.985505	0.983931		0.951158
				0.0808246	0.0487995	0.130132	0.064774	0.0379052	0.0347033	0.0427913	0.0186556		0.0521735			0.919175	0.951201	0.869868	0.935226	0.962095	0.965297	0.957209	0.981344		0.947826
				0.0861312	0.00687778	0.0303426	0.0263645	0.017606	0.0781764	0.0381095	0.0186906		0.0423659			0.913869	0.993122	0.969657	0.973636	0.982394	0.921824	0.96189	0.981309		0.957634
				0.10661	0.0459979	0.0126179	0.0253519	0.0595421	0.0517366	0.04375	0.0177934		0.0556432			0.89339	0.954002	0.987382	0.974648	0.940458	0.948263	0.95625	0.982207		0.944357
				0.127432	0.0285948	0.178381	0.0876187	0.022622	0.0396494	0.0257863	0.0204814		0.0563282			0.872568	0.971405	0.821619	0.912381	0.977378	0.960351	0.974214	0.979519		0.943672
				0.217066	0.190321	0.0746053	0.0300681	0.00672304	0.042743	0.0551669	0.0172357		0.0546305			0.782934	0.809679	0.925395	0.969932	0.993277	0.957257	0.944833	0.982764		0.94537
				0.282777	0.332731	0.126586	0.0332839	0.0304487	0.045939	0.0495408	0.132593		0.05186			0.717223	0.667269	0.873414	0.966716	0.969551	0.954061	0.950459	0.867407		0.94814
				0.179119	0.144845	0.157108	0.0135444	0.0262435	0.0362615	0.0451072	0.018668		0.0579971			0.820881	0.855155	0.842892	0.986456	0.973757	0.963738	0.954893	0.981332		0.942003
				0.0945207	0.183626	0.14688	0.0363184	0.0174737	0.0209454	0.0538515	0.0183159		0.0206444			0.905479	0.816374	0.85312	0.963682	0.982526	0.979055	0.946149	0.981684		0.979356
				0.087973	0.189283	0.137622	0.0422132	0.0187007	0.028521	0.0589993	0.0241682		0.0199873			0.912027	0.810717	0.862378	0.957787	0.981299	0.971479	0.941001	0.975832		0.980013
				0.0843982	0.135084	0.0823249	0.0519334	0.0681198	0.0373881	0.0138274	0.088073		0.0176967			0.915602	0.864916	0.917675	0.948067	0.93188	0.962612	0.986173	0.911927		0.982303
				0.77401	0.0198713	0.0679162	0.0249022	0.0713533	0.0389796	0.0224698	0.136128		0.0141021			0.22599	0.980129	0.932084	0.975098	0.928647	0.96102	0.97753	0.863872		0.985898
				0.808992	0.144859	0.0675377	0.0498175	0.0690091	0.0218189	0.0438345	0.124942		0.0151094			0.191008	0.855141	0.932462	0.950182	0.930991	0.978181	0.956165	0.875058		0.984891
				0.129604	0.22959	0.0719366	0.0133378	0.0688481	0.108844	0.0705549	0.0934884		0.0120171			0.870396	0.77041	0.928063	0.986662	0.931152	0.891156	0.929445	0.906512		0.987983
				0.256405	0.057427	0.0140015	0.0380025	0.0789867	0.0420365	0.0266211	0.125665		0.00884271			0.743595	0.942573	0.985998	0.961998	0.921013	0.957964	0.973379	0.874335		0.991157
				0.435346	0.099537	0.0134314	0.00840592	0.0932859	0.0624547	0.0427817	0.102764		0.0173402			0.564654	0.900463	0.986569	0.991594	0.906714	0.937545	0.957218	0.897236		0.98266
				0.474866	0.0816882	0.0135702	0.0377159	0.0991868	0.047845	0.0219083	0.103347		0.0660338			0.525134	0.918312	0.98643	0.962284	0.900813	0.952155	0.978092	0.896653		0.933966
				0.296772	0.138092	0.012735	0.0325408	0.0811972	0.0400464	0.0186968	0.105503		0.0610966			0.703228	0.861908	0.987265	0.967459	0.918803	0.959954	0.981303	0.894497		0.938903
				0.360714	0.0580309	0.0126924	0.0217691	0.0358633	0.0347553	0.017535	0.0315424		0.0480798			0.639286	0.941969	0.987308	0.978231	0.964137	0.965245	0.982465	0.968458		0.95192
				0.286416	0.0434514	0.0110931	0.0232885	0.0365378	0.0277754	0.0285927	0.0310174		0.0476961			0.713584	0.956549	0.988907	0.976712	0.963462	0.972225	0.971407	0.968983		0.952304
				0.237708	0.0893243	0.0371951	0.0709353	0.0363052	0.0309597	0.052963	0.0243441		0.0783623			0.762292	0.910676	0.962805	0.929065	0.963695	0.96904	0.947037	0.975656		0.921638
				0.210228	0.115086	0.0516713	0.0659031	0.106613	0.0347646	0.0747398	0.0243154		0.0243238			0.789772	0.884914	0.948329	0.934097	0.893387	0.965235	0.92526	0.975685		0.975676
				0.278514	0.0447954	0.0900641	0.0632801	0.0616236	0.0410385	0.0298977	0.0280074		0.0216433			0.721486	0.955205	0.909936	0.93672	0.938376	0.958962	0.970102	0.971993		0.978357
				0.452136	0.0187918	0.120467	0.0715477	0.0564088	0.0424872	0.0677726	0.023274		0.0172206			0.547864	0.981208	0.879533	0.928452	0.943591	0.957513	0.932227	0.976726		0.982779
				0.518648	0.245468	0.0603196	0.0627176	0.0653602	0.0346432	0.0180106	0.0311338		0.0176778			0.481352	0.754532	0.93968	0.937282	0.93464	0.965357	0.981989	0.968866		0.982322
				0.314527	0.107817	0.0892341	0.0661356	0.0595226	0.0408447	0.0336218			0.0210696			0.685473	0.892183	0.910766	0.933864	0.940477	0.959155	0.966378			0.97893
				0.107224	0.178454	0.0531111	0.0718622	0.0469438	0.0364043	0.035348			0.0213957			0.892776	0.821546	0.946889	0.928138	0.953056	0.963596	0.964652			0.978604
				0.115983	0.218357	0.0454438	0.0654165	0.0457498	0.00985738	0.018759			0.0210471			0.884017	0.781643	0.954556	0.934583	0.95425	0.990143	0.981241			0.978953
				0.11308	0.205065	0.0504973	0.0444591	0.0389833	0.0230097	0.0948216			0.0197231			0.88692	0.794935	0.949503	0.955541	0.961017	0.97699	0.905178			0.980277
				0.111977	0.192989	0.0630776	0.0452857	0.0372837	0.0404593	0.0361958			0.0111151			0.888023	0.807011	0.936922	0.954714	0.962716	0.959541	0.963804			0.988885
				0.116256	0.118509	0.10531	0.0449581	0.0469544	0.0529289	0.0540353			0.0103003			0.883744	0.881491	0.89469	0.955042	0.953046	0.947071	0.945965			0.9897
				0.113532	0.098448	0.142464	0.128287	0.0447373	0.0103066	0.0605891			0.0172751			0.886468	0.901552	0.857536	0.871713	0.955263	0.989693	0.939411			0.982725
				0.121453	0.0979226	0.0321593	0.129576	0.0477129	0.0186682	0.0345178			0.018874			0.878547	0.902077	0.967841	0.870424	0.952287	0.981332	0.965482			0.981126
				0.108887	0.104072	0.0291549	0.126994	0.0363483	0.0426767	0.0299307			0.014379			0.891113	0.895928	0.970845	0.873006	0.963652	0.957323	0.970069			0.985621
				0.114485	0.0208356	0.0285261	0.120789	0.0313639	0.0185434	0.0238976			0.0130513			0.885515	0.979164	0.971474	0.879211	0.968636	0.981457	0.976102			0.986949
				0.112227	0.0199947	0.0283377	0.133189	0.0392633	0.048377	0.0266492			0.00840659			0.887773	0.980005	0.971662	0.866811	0.960737	0.951623	0.973351			0.991593
				0.311963	0.0201989	0.0255325	0.0759417	0.0359189	0.00760544	0.0299408			0.00702909			0.688037	0.979801	0.974467	0.924058	0.964081	0.992395	0.970059			0.992971
				0.314701	0.0189606	0.0268088	0.0694811	0.028625	0.0485448	0.0353738			0.012455			0.685299	0.981039	0.973191	0.930519	0.971375	0.951455	0.964626			0.987545
				0.139854	0.0188971	0.0311038	0.073616	0.0274907	0.0334944	0.0366276			0.0214388			0.860146	0.981103	0.968896	0.926384	0.972509	0.966506	0.963372			0.978561
				0.338274	0.0547561	0.0291655	0.0732509	0.0363796	0.0192181	0.035205			0.0209013			0.661726	0.945244	0.970834	0.926749	0.96362	0.980782	0.964795			0.979099
				0.2809	0.0755292	0.845033	0.0578799	0.03421	0.0298085	0.00845662			0.0171009			0.7191	0.924471	0.154967	0.94212	0.96579	0.970192	0.991543			0.982899
				0.345931	0.129282	0.046637	0.0535301	0.124165	0.0529012	0.0197755			0.0179219			0.654069	0.870718	0.953363	0.94647	0.875835	0.947099	0.980224			0.982078
				0.297532	0.170358	0.0575467	0.0452658	0.115425	0.0492089	0.0348967			0.0193043			0.702468	0.829642	0.942453	0.954734	0.884575	0.950791	0.965103			0.980696
				0.35883	0.087799	0.0845374	0.0431645	0.0919136	0.0327525	0.0479132			0.0189317			0.64117	0.912201	0.915463	0.956836	0.908086	0.967247	0.952087			0.981068
				0.152646	0.128082	0.0373459	0.0550393	0.0912043	0.0509275	0.0563701			0.0175404			0.847354	0.871918	0.962654	0.944961	0.908796	0.949072	0.94363			0.98246
				0.2397	0.0775904	0.0755142	0.0553772	0.145717	0.0741726	0.0542941			0.0118303			0.7603	0.92241	0.924486	0.944623	0.854283	0.925827	0.945706			0.98817
				0.230711	0.0666377	0.0589478	0.0589089	0.0476455	0.0702651	0.0457377			0.011423			0.769289	0.933362	0.941052	0.941091	0.952355	0.929735	0.954262			0.988577
				0.436852	0.0738683	0.418873	0.0504079	0.0423247	0.0512129	0.0574281			0.0215855			0.563148	0.926132	0.581127	0.949592	0.957675	0.948787	0.942572			0.978415
				0.422884	0.0916931	0.110162	0.0449942	0.0339623	0.0171124	0.0695268			0.017063			0.577116	0.908307	0.889838	0.955006	0.966038	0.982888	0.930473			0.982937
				0.424336	0.150014	0.15765	0.0354328	0.034796	0.058024	0.0730891			0.0412619			0.575664	0.849986	0.84235	0.964567	0.965204	0.941976	0.926911			0.958738
				0.414273	0.199434	0.0697546	0.0347501	0.0412284	0.0307255	0.0625728			0.059532			0.585727	0.800566	0.930245	0.96525	0.958772	0.969275	0.937427			0.940468
				0.259723	0.0474589	0.0861089	0.0450095	0.0418609	0.0619268	0.0117156			0.0444717			0.740277	0.952541	0.913891	0.954991	0.958139	0.938073	0.988284			0.955528
				0.310558	0.0430853	0.0473521	0.0371058	0.0412079	0.0417003	0.0811924			0.0426675			0.689442	0.956915	0.952648	0.962894	0.958792	0.9583	0.918808			0.957333
				0.29518	0.04218	0.0568334	0.0296474	0.0386632	0.0247055	0.00644043			0.053485			0.70482	0.95782	0.943167	0.970353	0.961337	0.975294	0.99356			0.946515
				0.309073	0.0418996	0.0508329	0.0218842	0.0220273	0.0246734	0.0417786			0.0904936			0.690927	0.9581	0.949167	0.978116	0.977973	0.975327	0.958221			0.909506
				0.301077	0.0378021	0.00998668	0.0323099	0.0204746	0.0226543	0.0288664			0.0307564			0.698923	0.962198	0.990013	0.96769	0.979525	0.977346	0.971134			0.969244
				0.304122	0.0396649	0.0646986	0.0486397	0.0339558	0.0316992	0.020439			0.0356549			0.695878	0.960335	0.935301	0.95136	0.966044	0.968301	0.979561			0.964345
				0.415304	0.0459254	0.0128373	0.0445277	0.0370004	0.029009	0.0276608			0.0343193			0.584696	0.954075	0.987163	0.955472	0.963	0.970991	0.972339			0.965681
				0.373291	0.0431082	0.058449	0.0355268	0.0283767	0.081814	0.0476468			0.0310311			0.626709	0.956892	0.941551	0.964473	0.971623	0.918186	0.952353			0.968969
				0.405354	0.154262	0.040938	0.0341813	0.0167375	0.0822469	0.0444414			0.031124			0.594646	0.845738	0.959062	0.965819	0.983262	0.917753	0.955559			0.968876
				0.437528	0.237613	0.0686768	0.0451534	0.0140375	0.0719694	0.0302025			0.0298565			0.562472	0.762387	0.931323	0.954847	0.985962	0.928031	0.969797			0.970143
				0.422663	0.891042	0.0113673	0.0423111	0.0245731	0.0781012	0.0460167			0.0761249			0.577337	0.108958	0.988633	0.957689	0.975427	0.921899	0.953983			0.923875
				0.247248	0.0681285	0.0111177	0.150459	0.039169	0.0145731	0.0663307			0.0699576			0.752752	0.931871	0.988882	0.849541	0.960831	0.985427	0.933669			0.930042
				0.243525	0.0837046	0.0735242	0.140193	0.0381073	0.089346	0.0628805			0.0793758			0.756475	0.916295	0.926476	0.859807	0.961893	0.910654	0.93712			0.920624
				0.242052	0.121591	0.020639	0.175722	0.030692	0.0110532	0.0462624			0.0617542			0.757948	0.878409	0.979361	0.824278	0.969308	0.988947	0.953738			0.938246
				0.236804	0.0549571	0.0430866	0.0588501	0.0293104	0.0760898	0.0147072			0.0656217			0.763196	0.945043	0.956913	0.94115	0.97069	0.92391	0.985293			0.934378
				0.0912583	0.109078	0.053956	0.0522396	0.0380006	0.0710251	0.0520769			0.0720166			0.908742	0.890922	0.946044	0.94776	0.961999	0.928975	0.947923			0.927983
				0.0934575	0.0854132	0.0150109	0.0420883	0.0292777	0.0153237	0.0284287			0.066858			0.906542	0.914587	0.984989	0.957912	0.970722	0.984676	0.971571			0.933142
				0.268652	0.519298	0.0243274	0.0509626	0.0319512	0.0244858	0.0552132			0.0696762			0.731348	0.480702	0.975673	0.949037	0.968049	0.975514	0.944787			0.930324
				0.383799	0.0326177	0.0353331	0.051717	0.0250175	0.0232348	0.0359717			0.0327029			0.616201	0.967382	0.964667	0.948283	0.974983	0.976765	0.964028			0.967297
				0.381479	0.156525	0.0602501	0.0509324	0.0199468	0.0184426	0.0341354			0.0230745			0.618521	0.843475	0.93975	0.949068	0.980053	0.981557	0.965865			0.976925
				0.352565	0.21905	0.0503187	0.0478147	0.0286717	0.0150647	0.0212545			0.0225733			0.647435	0.78095	0.949681	0.952185	0.971328	0.984935	0.978746			0.977427
				0.348885	0.101032	0.0476489	0.0274144	0.0335808	0.0143913	0.0212269			0.0243068			0.651115	0.898968	0.952351	0.972586	0.966419	0.985609	0.978773			0.975693
				0.340438	0.123751	0.0561621	0.0255062	0.0793959	0.0161828	0.0194784			0.00745788			0.659562	0.876249	0.943838	0.974494	0.920604	0.983817	0.980522			0.992542
				0.19622	0.0693189	0.0298447	0.0420449	0.112542	0.0616174	0.0272902			0.0141087			0.80378	0.930681	0.970155	0.957955	0.887458	0.938383	0.97271			0.985891
				0.347513	0.0828318	0.0916908	0.0457666	0.0756839	0.00388182	0.0249764			0.0365202			0.652487	0.917168	0.908309	0.954233	0.924316	0.996118	0.975024			0.96348
				0.156807	0.0743062	0.0570545	0.0212031	0.08201	0.0184598	0.0290122			0.058432			0.843193	0.925694	0.942945	0.978797	0.91799	0.98154	0.970988			0.941568
				0.198655	0.0148861	0.0846352	0.0319316	0.101564	0.0122363	0.077533			0.019951			0.801345	0.985114	0.915365	0.968068	0.898436	0.987764	0.922467			0.980049
				0.294833	0.092503	0.0348276	0.0208849	0.0653935	0.0353151	0.0334411			0.028581			0.705167	0.907497	0.965172	0.979115	0.934607	0.964685	0.966559			0.971419
				0.242917	0.0191167	0.0335475	0.0175276	0.166285	0.0395144	0.00948714			0.019972			0.757083	0.980883	0.966452	0.982472	0.833715	0.960486	0.990513			0.980028
				0.198942	0.085123	0.113698	0.0304584	0.0595471	0.0363079	0.0659019			0.014233			0.801058	0.914877	0.886302	0.969542	0.940453	0.963692	0.934098			0.985767
				0.223966	0.0601359	0.0275662	0.0485515	0.0995287	0.0284591	0.0615119			0.0143567			0.776034	0.939864	0.972434	0.951449	0.900471	0.971541	0.938488			0.985643
				0.203675	0.0995297	0.0398278	0.0472464	0.0919178	0.0263812	0.0131502			0.0191613			0.796325	0.90047	0.960172	0.952754	0.908082	0.973619	0.98685			0.980839
				0.201817	0.0169425	0.0439535	0.0380868	0.098074	0.0330777	0.0158799			0.0416617			0.798183	0.983057	0.956046	0.961913	0.901926	0.966922	0.98412			0.958338
				0.202033	0.016559	0.0180087	0.0363905	0.0697213	0.0331698	0.0731659			0.0671314			0.797967	0.983441	0.981991	0.963609	0.930279	0.96683	0.926834			0.932869
				0.341849	0.0732661	0.0479181	0.0471172	0.0892815	0.0331102	0.0485771			0.0242909			0.658151	0.926734	0.952082	0.952883	0.910719	0.96689	0.951423			0.975709
				0.341046	0.0306157	0.0290537	0.0363512	0.0898183	0.0484699	0.0195353			0.0303668			0.658954	0.969384	0.970946	0.963649	0.910182	0.95153	0.980465			0.969633
				0.34266	0.06288	0.0555311	0.0396251	0.101282	0.0819216	0.0113977			0.0250966			0.65734	0.93712	0.944469	0.960375	0.898718	0.918078	0.988602			0.974903
				0.358584	0.0787506	0.0680434	0.0280022	0.0884574	0.0535864	0.0220243			0.0297702			0.641416	0.921249	0.931957	0.971998	0.911543	0.946414	0.977976			0.97023
				0.382517	0.0223322	0.0328688	0.0248337	0.0853668	0.0637116	0.0551939			0.0339874			0.617483	0.977668	0.967131	0.975166	0.914633	0.936288	0.944806			0.966013
				0.09285	0.0360263	0.0653789	0.035626	0.0689201	0.0159817	0.0210893			0.0221451			0.90715	0.963974	0.934621	0.964374	0.93108	0.984018	0.978911			0.977855
				0.0136266	0.0520468	0.0177296	0.0461291	0.0739786	0.0154255	0.0205792			0.0460037			0.986373	0.947953	0.98227	0.953871	0.926021	0.984574	0.979421			0.953996
				0.0877311	0.0839282	0.0500911	0.0427691	0.0664244	0.0666741	0.0576848			0.0188178			0.912269	0.916072	0.949909	0.957231	0.933576	0.933326	0.942315			0.981182
				0.0554755	0.0735682	0.0111926	0.0291805	0.0448614	0.0234595	0.0363289			0.0220227			0.944525	0.926432	0.988807	0.970819	0.955139	0.97654	0.963671			0.977977
				0.319491	0.0698117	0.0495585	0.0282257	0.0603002	0.0213226	0.0142227			0.147015			0.680509	0.930188	0.950441	0.971774	0.9397	0.978677	0.985777			0.852985
				0.498965	0.0818766	0.0428318	0.051979	0.0602376	0.0247333	0.0316661			0.247419			0.501035	0.918123	0.957168	0.948021	0.939762	0.975267	0.968334			0.752581
				0.25274	0.0440712	0.0288548	0.0292476	0.0679357	0.0247858	0.0180069			0.021552			0.74726	0.955929	0.971145	0.970752	0.932064	0.975214	0.981993			0.978448
				0.303473	0.131402	0.0308525	0.0973615	0.0731782	0.0235945	0.0233476			0.0212525			0.696527	0.868598	0.969147	0.902638	0.926822	0.976406	0.976652			0.978748
				0.317503	0.0831437	0.09236	0.136881	0.0578852	0.0271162	0.148808			0.0157271			0.682497	0.916856	0.90764	0.863119	0.942115	0.972884	0.851192			0.984273
				0.237517	0.121703	0.0859478	0.0928182	0.141386	0.0228575	0.0212855			0.0303242			0.762483	0.878297	0.914052	0.907182	0.858614	0.977143	0.978714			0.969676
				0.0388637	0.0513225	0.0825955	0.100491	0.130844	0.16948	0.0208847			0.0167206			0.961136	0.948677	0.917404	0.899509	0.869156	0.83052	0.979115			0.983279
				0.252558	0.0494507	0.0931414	0.0691261	0.147238	0.0247521	0.0275312			0.0269696			0.747442	0.950549	0.906859	0.930874	0.852762	0.975248	0.972469			0.97303
				0.372817	0.161272	0.0818754	0.123859	0.116364	0.0243025	0.0995102			0.00638389			0.627183	0.838728	0.918125	0.876141	0.883636	0.975698	0.90049			0.993616
				0.108368	0.0585489	0.0862424	0.0804317	0.12313	0.0319972	0.152695			0.0230737			0.891632	0.941451	0.913758	0.919568	0.87687	0.968003	0.847305			0.976926
				0.180645	0.0644651	0.0935389	0.199685	0.133947	0.112398	0.140338			0.0487382			0.819355	0.935535	0.906461	0.800315	0.866053	0.887602	0.859662			0.951262
				0.150687	0.026755	0.0853265	0.0732275	0.125012	0.173803	0.103733			0.043472			0.849313	0.973245	0.914673	0.926772	0.874988	0.826197	0.896267			0.956528
				0.242195	0.0701492	0.0583649	0.0906107	0.130261	0.160057	0.139691			0.0392243			0.757805	0.929851	0.941635	0.909389	0.869739	0.839943	0.860309			0.960776
				0.109428	0.0898929	0.0594275	0.0554069	0.0632449	0.119027	0.115861			0.0351707			0.890572	0.910107	0.940573	0.944593	0.936755	0.880973	0.884139			0.964829
				0.0830743	0.042922	0.0590146	0.0184947	0.0451654	0.131124	0.116476			0.0319666			0.916926	0.957078	0.940985	0.981505	0.954835	0.868876	0.883524			0.968033
				0.163623	0.0809808	0.151601	0.0345926	0.0148429	0.155678	0.118869			0.0382811			0.836377	0.919019	0.848399	0.965407	0.985157	0.844322	0.881131			0.961719
				0.205967	0.0986338	0.154567	0.0867195	0.0278621	0.132792	0.0358926			0.0417283			0.794033	0.901366	0.845433	0.91328	0.972138	0.867208	0.964107			0.958272
				0.085536	0.0484547	0.159281	0.13453	0.0705855	0.133405	0.0353013			0.0457563			0.914464	0.951545	0.840719	0.86547	0.929414	0.866595	0.964699			0.954244
				0.0367938	0.0948869	0.155013	0.0485046	0.11058	0.136065	0.027732			0.0434667			0.963206	0.905113	0.844987	0.951495	0.88942	0.863935	0.972268			0.956533
				0.393493	0.0263445	0.159117	0.0686454	0.0391951	0.0416556	0.0318887			0.0415962			0.606507	0.973656	0.840883	0.931355	0.960805	0.958344	0.968111			0.958404
				0.194251	0.0732498	0.084463	0.0485808	0.0556683	0.040982	0.026528			0.0748574			0.805749	0.92675	0.915537	0.951419	0.944332	0.959018	0.973472			0.925143
				0.302298	0.016687	0.078482	0.034912	0.0392363	0.0322359	0.0354308			0.00971571			0.697702	0.983313	0.921518	0.965088	0.960764	0.967764	0.964569			0.990284
				0.357834	0.044386	0.0898425	0.0352022	0.0281188	0.0322227				0.0158296			0.642166	0.955614	0.910157	0.964798	0.971881	0.967777				0.98417
				0.339674	0.0443564	0.0834569	0.0466484	0.0283683	0.0370327				0.0310612			0.660326	0.955644	0.916543	0.953352	0.971632	0.962967				0.968939
				0.322923	0.0426312	0.0600894	0.0982088	0.0376628	0.0308339				0.0504173			0.677077	0.957369	0.939911	0.901791	0.962337	0.969166				0.949583
				0.211446	0.045537	0.0552712	0.152747	0.080124	0.0411224				0.0187668			0.788554	0.954463	0.944729	0.847253	0.919876	0.958878				0.981233
				0.178846	0.132323	0.0558103	0.0586961	0.126021					0.030309			0.821154	0.867677	0.94419	0.941304	0.873979					0.969691
				0.177986	0.123513	0.0530652	0.0727618	0.047506					0.0154289			0.822014	0.876487	0.946935	0.927238	0.952494					0.984571
				0.188103	0.118883	0.0569243	0.032928	0.0590314					0.013156			0.811897	0.881117	0.943076	0.967072	0.940969					0.986844
				0.0407094	0.133396	0.0689059	0.05933	0.0264952					0.0123343			0.959291	0.866604	0.931094	0.94067	0.973505					0.987666
				0.0391019	0.117886	0.0615867	0.0717485	0.0583102					0.0201795			0.960898	0.882114	0.938413	0.928251	0.94169					0.979821
				0.0394915	0.123916	0.0462732	0.045086	0.0364595					0.0376572			0.960508	0.876084	0.953727	0.954914	0.96354					0.962343
				0.0371093	0.133937	0.0436296	0.0364758	0.0190224					0.0534952			0.962891	0.866063	0.95637	0.963524	0.980978					0.946505
				0.0369863	0.122656	0.0415346	0.0452346	0.0293816					0.0211096			0.963014	0.877344	0.958465	0.954765	0.970618					0.97889
				0.032593	0.0849159	0.0458144	0.0556456	0.0365097					0.0484138			0.967407	0.915084	0.954186	0.944354	0.96349					0.951586
				0.103575	0.0864052	0.0429688	0.0525529	0.0387772					0.0316606			0.896425	0.913595	0.957031	0.947447	0.961223					0.968339
				0.140121	0.0858403	0.0278411	0.0480462	0.0324195					0.0241532			0.859879	0.91416	0.972159	0.951954	0.967581					0.975847
				0.228532	0.21123	0.0252857	0.0402261	0.0293737					0.0260691			0.771468	0.78877	0.974714	0.959774	0.970626					0.973931
				0.290532	0.215075	0.029002	0.0364739	0.0447816					0.0280558			0.709468	0.784925	0.970998	0.963526	0.955218					0.971944
				0.161055	0.221167	0.0284365	0.0554004	0.25626					0.0220524			0.838945	0.778833	0.971564	0.9446	0.74374					0.977948
				0.226594	0.215669	0.0416303	0.301155	0.396478					0.0178716			0.773406	0.784331	0.95837	0.698845	0.603522					0.982128
				0.143686	0.220948	0.0429402	0.451032	0.0201528					0.0172852			0.856314	0.779052	0.95706	0.548968	0.979847					0.982715
				0.12466	0.121463	0.0416997	0.0522506	0.0484043					0.0227403			0.87534	0.878537	0.9583	0.947749	0.951596					0.97726
				0.137264	0.113186	0.0451213	0.0512416	0.0232831					0.038263			0.862736	0.886814	0.954879	0.948758	0.976717					0.961737
				0.167602	0.128867	0.0435961	0.0250739	0.0525952					0.0439041			0.832398	0.871133	0.956404	0.974926	0.947405					0.956096
				0.260362	0.120074	0.0398738	0.0289271	0.0571522					0.0512787			0.739638	0.879926	0.960126	0.971073	0.942848					0.948721
				0.331939	0.0874318	0.177585	0.0703775	0.0100155					0.0250964			0.668061	0.912568	0.822415	0.929623	0.989984					0.974904
				0.0903863	0.0806091	0.166579	0.0158241	0.0681025					0.0781458			0.909614	0.919391	0.833421	0.984176	0.931897					0.921854
				0.0823948	0.0813741	0.144678	0.0478536	0.0407883					0.0315511			0.917605	0.918626	0.855322	0.952146	0.959212					0.968449
				0.0807477	0.0774748	0.143621	0.012483	0.0300496					0.0494399			0.919252	0.922525	0.856379	0.987517	0.96995					0.95056
				0.0802311	0.0829536	0.210869	0.0442871	0.0332598					0.0459871			0.919769	0.917046	0.789131	0.955713	0.96674					0.954013
				0.0726637	0.0998338	0.0602734	0.0808625	0.0326909					0.0292356			0.927336	0.900166	0.939727	0.919138	0.967309					0.970764
				0.0761086	0.0895454	0.056799	0.0504885	0.0351943					0.0243921			0.923891	0.910455	0.943201	0.949511	0.964806					0.975608
				0.0875989	0.0677903	0.0553224	0.037307	0.0302111					0.0211068			0.912401	0.93221	0.944678	0.962693	0.969789					0.978893
				0.0824515	0.064019	0.0568351	0.0412074	0.0756706					0.0168265			0.917548	0.935981	0.943165	0.958793	0.924329					0.983173
				0.266767	0.0609818	0.0546807	0.0405695	0.0680763					0.0187782			0.733233	0.939018	0.945319	0.959431	0.931924					0.981222
				0.383347	0.0671388	0.0561018	0.0435788	0.0594147					0.0211225			0.616653	0.932861	0.943898	0.956421	0.940585					0.978878
				0.0351171	0.0630434	0.0420748	0.0408172	0.0738838					0.0249632			0.964883	0.936957	0.957925	0.959183	0.926116					0.975037
				0.0334559	0.0411553	0.0438919	0.0374545	0.0804453					0.0258542			0.966544	0.958845	0.956108	0.962546	0.919555					0.974146
				0.0373784	0.0374231	0.0362438	0.0929607	0.0876724					0.0210249			0.962622	0.962577	0.963756	0.907039	0.912328					0.978975
				0.942233	0.0428443	0.033754	0.0837572	0.0780051					0.0248472			0.0577674	0.957156	0.966246	0.916243	0.921995					0.975153
				0.11726	0.042022	0.0352331	0.0732695	0.0800308					0.022105			0.88274	0.957978	0.964767	0.92673	0.919969					0.977895
				0.144897	0.0611235	0.0394183	0.0907937	0.139373					0.00949845			0.855103	0.938876	0.960582	0.909206	0.860627					0.990502
				0.216393	0.0630067	0.0237294	0.0987126	0.0192661					0.0139147			0.783607	0.936993	0.976271	0.901287	0.980734					0.986085
				0.103953	0.0612203	0.0247826	0.107313	0.0312005					0.0311175			0.896047	0.93878	0.975217	0.892687	0.968799					0.968882
				0.196294	0.0661371	0.0232203	0.0957808	0.0603767					0.0340264			0.803706	0.933863	0.97678	0.904219	0.939623					0.965974
				0.11725	0.0639471	0.023239	0.0981364	0.0961405					0.0401427			0.88275	0.936053	0.976761	0.901864	0.90386					0.959857
				0.683024	0.0585909	0.0224381	0.0239647	0.0369181					0.0386389			0.316976	0.941409	0.977562	0.976035	0.963082					0.961361
				0.0630195	0.244501	0.0469017	0.0386892	0.0589466					0.0324299			0.936981	0.755499	0.953098	0.961311	0.941053					0.96757
				0.270183	0.230498	0.0474902	0.0743396	0.0304294					0.0408992			0.729817	0.769502	0.95251	0.92566	0.969571					0.959101
				0.358757	0.202234	0.0502098	0.117359	0.0259988					0.0497144			0.641243	0.797766	0.94979	0.882641	0.974001					0.950286
				0.183126	0.200852	0.0480081	0.0457195	0.0243927					0.0538771			0.816874	0.799148	0.951992	0.954281	0.975607					0.946123
				0.219803	0.285949	0.0469315	0.0726112	0.0396069					0.046225			0.780197	0.714051	0.953069	0.927389	0.960393					0.953775
				0.129328	0.0876928	0.0319646	0.0377429	0.072666					0.0163638			0.870672	0.912307	0.968035	0.962257	0.927334					0.983636
				0.152647	0.0827759	0.0353304	0.032283	0.101682					0.0173399			0.847353	0.917224	0.96467	0.967717	0.898318					0.98266
				0.138023	0.0806889	0.0329812	0.0302993	0.0413652					0.0584369			0.861977	0.919311	0.967019	0.969701	0.958635					0.941563
				0.0292183	0.0828307	0.0328827	0.0490158	0.0923879					0.0111934			0.970782	0.917169	0.967117	0.950984	0.907612					0.988807
				0.0446826	0.0797708	0.0337958	0.0891996	0.0614685					0.00451911			0.955317	0.920229	0.966204	0.9108	0.938532					0.995481
				0.0374184	0.0817875	0.0406495	0.123933	0.0472234					0.0263236			0.962582	0.918212	0.95935	0.876067	0.952777					0.973676
				0.156545	0.0617615	0.041219	0.0511886	0.0508738					0.025952			0.843455	0.938239	0.958781	0.948811	0.949126					0.974048
				0.113195	0.0643726	0.0385522	0.112904	0.0546437					0.025706			0.886805	0.935627	0.961448	0.887096	0.945356					0.974294
				0.18066	0.0533522	0.037305	0.0756627	0.0432158					0.0337493			0.81934	0.946648	0.962695	0.924337	0.956784					0.966251
				0.0332379	0.0497579	0.0379033	0.0583293	0.0250361					0.00457305			0.966762	0.950242	0.962097	0.941671	0.974964					0.995427
				0.0324962	0.0518933	0.0385898	0.0627806	0.0340317					0.0297305			0.967504	0.948107	0.96141	0.937219	0.965968					0.970269
				0.136205	0.0579403	0.125813	0.0673709	0.0445307					0.0143709			0.863795	0.94206	0.874187	0.932629	0.955469					0.985629
				0.0592602	0.0351456	0.174635	0.0534331	0.092919					0.019526			0.94074	0.964854	0.825365	0.946567	0.907081					0.980474
				0.082421	0.0366865	0.120021	0.0311073	0.0488688					0.0338345			0.917579	0.963314	0.879979	0.968893	0.951131					0.966165
				0.145677	0.0344099	0.129781	0.0422035	0.0975876					0.0315289			0.854323	0.96559	0.870219	0.957796	0.902412					0.968471
				0.0435806	0.0344392	0.090146	0.055078	0.0260791					0.021335			0.956419	0.965561	0.909854	0.944922	0.973921					0.978665
				0.0693795	0.0332542	0.158671	0.113555	0.127843					0.0327673			0.930621	0.966746	0.841329	0.886445	0.872157					0.967233
				0.0987204	0.0686917	0.104509	0.0573839	0.0500463					0.0475004			0.90128	0.931308	0.895491	0.942616	0.949954					0.9525
				0.154472	0.0695305	0.249721	0.0603675	0.0653378					0.0449968			0.845528	0.93047	0.750279	0.939632	0.934662					0.955003
				0.136737	0.0734094	0.095071	0.119073	0.0828412					0.0329364			0.863263	0.926591	0.904929	0.880927	0.917159					0.967064
				0.130292	0.0702727	0.155295	0.0323878	0.04771					0.0103479			0.869708	0.929727	0.844705	0.967612	0.95229					0.989652
				0.151013	0.0687272	0.144088	0.154932	0.0414546					0.037039			0.848987	0.931273	0.855912	0.845068	0.958545					0.962961
				0.0842115	0.0471547	0.153498	0.0617769	0.0331724					0.0200753			0.915788	0.952845	0.846502	0.938223	0.966828					0.979925
				0.231792	0.0520463	0.111184	0.0804149	0.0369561					0.0442781			0.768208	0.947954	0.888816	0.919585	0.963044					0.955722
				0.153175	0.0486412	0.140147	0.101507	0.041463					0.0254502			0.846825	0.951359	0.859853	0.898493	0.958537					0.97455
				0.216535	0.0484864	0.140901	0.0701253	0.0488683					0.0240791			0.783465	0.951514	0.859099	0.929875	0.951132					0.975921
				0.0974195	0.0498115	0.157746	0.0448408	0.0505855					0.0149436			0.902581	0.950188	0.842254	0.955159	0.949415					0.985056
				0.0940114	0.059715	0.138929	0.0513284	0.0413076					0.0149132			0.905989	0.940285	0.861071	0.948672	0.958692					0.985087
				0.277231	0.0605284	0.134331	0.0411542	0.0486444					0.0136768			0.722769	0.939472	0.865669	0.958846	0.951356					0.986323
				0.0783987	0.0566858	0.109949	0.0458095	0.0433922					0.0192129			0.921601	0.943314	0.890051	0.954191	0.956608					0.980787
				0.110391	0.0548892	0.117146	0.0513349	0.0481209					0.0176035			0.889609	0.945111	0.882854	0.948665	0.951879					0.982397
				0.120843	0.055748	0.106135	0.0603909	0.0658321					0.0206111			0.879157	0.944252	0.893865	0.939609	0.934168					0.979389
				0.0519926	0.0567373	0.0725179	0.0624969	0.0771808					0.0572379			0.948007	0.943263	0.927482	0.937503	0.922819					0.942762
				0.130811	0.147745	0.0967572	0.0511482	0.0744019					0.0236355			0.869189	0.852255	0.903243	0.948852	0.925598					0.976365
				0.165004	0.215604	0.0962815	0.0601258	0.0597676					0.00664936			0.834996	0.784396	0.903719	0.939874	0.940232					0.993351
				0.0821093	0.169942	0.108047	0.0537037	0.0785952					0.0470246			0.917891	0.830058	0.891953	0.946296	0.921405					0.952975
				0.149483	0.182917	0.116422	0.014751	0.0947078					0.0438626			0.850517	0.817083	0.883578	0.985249	0.905292					0.956137
				0.179166	0.129534	0.0927692	0.059474	0.0994309					0.0114397			0.820834	0.870466	0.907231	0.940526	0.900569					0.98856
				0.0921833	0.220579	0.215185	0.0809754	0.0854807					0.0147686			0.907817	0.779421	0.784815	0.919025	0.914519					0.985231
				0.172937	0.149148	0.20044	0.0946694	0.0123415					0.0140377			0.827063	0.850852	0.79956	0.905331	0.987658					0.985962
				0.0512159	0.33351	0.223465	0.0913237	0.0223027					0.0111021			0.948784	0.66649	0.776535	0.908676	0.977697					0.988898
				0.136196	0.135531	0.179923	0.0736426	0.0507764					0.00905116			0.863804	0.864469	0.820077	0.926357	0.949224					0.990949
				0.032751	0.215668	0.189489	0.0963726	0.0221748					0.0086614			0.967249	0.784332	0.810511	0.903627	0.977825					0.991339
				0.0847856	0.201049	0.204314	0.115675	0.00899419					0.00975961			0.915214	0.798951	0.795686	0.884325	0.991006					0.99024
				0.0847314	0.213754	0.19174	0.1213	0.0513907					0.0500726			0.915269	0.786246	0.80826	0.8787	0.948609					0.949927
				0.0815734	0.158142	0.199586	0.104639	0.0506852					0.0390698			0.918427	0.841858	0.800414	0.895361	0.949315					0.96093
				0.086891	0.195881	0.101243	0.0153898	0.0502074					0.0238613			0.913109	0.804119	0.898757	0.98461	0.949793					0.976139
				0.233233	0.196871	0.0731048	0.00738927	0.0575052					0.043216			0.766767	0.803129	0.926895	0.992611	0.942495					0.956784
				0.219402	0.218698	0.0716646	0.0627204	0.0330868					0.0296436			0.780598	0.781302	0.928335	0.93728	0.966913					0.970356
				0.212043	0.194393	0.0766405	0.0276016	0.039929					0.0525012			0.787957	0.805607	0.92336	0.972398	0.960071					0.947499
				0.234909	0.188309	0.0245036	0.0112206	0.0201598					0.0345319			0.765091	0.811691	0.975496	0.988779	0.97984					0.965468
				0.210449	0.156382	0.0455777	0.0708713	0.0355138					0.0208981			0.789551	0.843618	0.954422	0.929129	0.964486					0.979102
				0.220035	0.16559	0.112333	0.0113645	0.062745					0.0143405			0.779965	0.83441	0.887667	0.988635	0.937255					0.98566
				0.235744	0.151204	0.17161	0.00929464	0.0584088					0.0224818			0.764256	0.848796	0.82839	0.990705	0.941591					0.977518
				0.218045	0.104999	0.0636165	0.0462832	0.0389983					0.039343			0.781955	0.895001	0.936384	0.953717	0.961002					0.960657
				0.156592	0.138488	0.089444	0.0251097	0.0603603					0.0149053			0.843408	0.861512	0.910556	0.97489	0.93964					0.985095
				0.159068	0.137261	0.0637176	0.0439493	0.0873378					0.0145376			0.840932	0.862739	0.936282	0.956051	0.912662					0.985462
				0.158184	0.153206	0.0459952	0.0771476	0.0829717					0.041076			0.841816	0.846794	0.954005	0.922852	0.917028					0.958924
				0.348167	0.165069	0.0463736	0.071895	0.0606964					0.0167135			0.651833	0.834931	0.953626	0.928105	0.939304					0.983286
				0.353398	0.132647	0.061219	0.0482178	0.0204842					0.0285451			0.646602	0.867353	0.938781	0.951782	0.979516					0.971455
				0.361622	0.291311	0.126746	0.0740114	0.0687515					0.0191036			0.638378	0.708689	0.873254	0.925989	0.931249					0.980896
				0.354226	0.273188	0.193729	0.106577	0.036601					0.0141926			0.645774	0.726812	0.806271	0.893423	0.963399					0.985807
				0.361318	0.30166	0.0767269	0.101203	0.0709503					0.0128841			0.638682	0.69834	0.923273	0.898797	0.92905					0.987116
				0.216148	0.247674	0.0434491	0.0744208	0.0496151					0.0149726			0.783852	0.752326	0.956551	0.925579	0.950385					0.985027
				0.202909	0.259524	0.0775857	0.0254903	0.0471961					0.0149904			0.797091	0.740476	0.922414	0.97451	0.952804					0.98501
				0.227828	0.277283	0.0931837	0.0844069	0.0295416					0.014278			0.772172	0.722717	0.906816	0.915593	0.970458					0.985722
				0.21394	0.261707	0.0591079	0.0452898	0.0295027					0.01643			0.78606	0.738293	0.940892	0.95471	0.970497					0.98357
				0.160433	0.272098	0.0313079	0.0753657	0.0270928					0.0138279			0.839567	0.727902	0.968692	0.924634	0.972907					0.986172
				0.148843	0.144531	0.0728489	0.0611164	0.0378507					0.108791			0.851157	0.855469	0.927151	0.938884	0.962149					0.891209
				0.15015	0.105889	0.0688804	0.0583637	0.0346107					0.016618			0.84985	0.894111	0.93112	0.941636	0.965389					0.983382
				0.14347	0.0428088	0.0630704	0.0366859	0.0965749					0.0146913			0.85653	0.957191	0.93693	0.963314	0.903425					0.985309
				0.152842	0.0444296	0.0529395	0.0366488	0.0970765					0.0194089			0.847158	0.95557	0.94706	0.963351	0.902923					0.980591
				0.181135	0.0362867	0.0480546	0.0336677	0.0851166					0.08103			0.818865	0.963713	0.951945	0.966332	0.914883					0.91897
				0.163994	0.0667859	0.0725535	0.0468993	0.0922566					0.111812			0.836006	0.933214	0.927447	0.953101	0.907743					0.888188
				0.126682	0.159417	0.0331583	0.0428383	0.0174246					0.102398			0.873318	0.840583	0.966842	0.957162	0.982575					0.897602
				0.120083	0.236907	0.0782812	0.117788	0.105345					0.0760339			0.879917	0.763093	0.921719	0.882212	0.894655					0.923966
				0.114674	0.092406	0.0351521	0.118381	0.0462607					0.107753			0.885326	0.907594	0.964848	0.881619	0.953739					0.892247
				0.125549	0.128322	0.0846927	0.104096	0.0132436					0.0851978			0.874451	0.871678	0.915307	0.895904	0.986756					0.914802
				0.118322	0.0925521	0.086642	0.112633	0.0899573					0.0843			0.881678	0.907448	0.913358	0.887367	0.910043					0.9157
				0.0788629	0.0673863	0.0209973	0.128294	0.0840632					0.0860732			0.921137	0.932614	0.979003	0.871706	0.915937					0.913927
				0.0719646	0.0679286	0.0262948	0.057189	0.0183397					0.0253667			0.928035	0.932071	0.973705	0.942811	0.98166					0.974633
				0.0819625	0.0890264	0.0165728	0.0165141	0.0728971					0.0265015			0.918038	0.910974	0.983427	0.983486	0.927103					0.973499
				0.0804551	0.178656	0.0582267	0.109997	0.00465199					0.0195743			0.919545	0.821344	0.941773	0.890003	0.995348					0.980426
				0.114932	0.264758	0.104954	0.102897	0.0220663					0.0195488			0.885068	0.735242	0.895046	0.897103	0.977934					0.980451
				0.118265	0.110747	0.0662706	0.0228364	0.0146316					0.0240743			0.881735	0.889253	0.933729	0.977164	0.985368					0.975926
				0.115098	0.135623	0.0491948	0.0892367	0.0420924					0.0202575			0.884902	0.864377	0.950805	0.910763	0.957908					0.979743
				0.123779	0.0638869	0.0542735	0.00580963	0.0432903								0.876221	0.936113	0.945726	0.99419	0.95671
				0.119922	0.11206	0.053447	0.0274396	0.0339762								0.880078	0.88794	0.946553	0.97256	0.966024
				0.110426	0.132975	0.0571725	0.0182293	0.0315089								0.889574	0.867025	0.942828	0.981771	0.968491
				0.392295	0.0857286	0.0535988	0.0520572	0.0394656								0.607705	0.914271	0.946401	0.947943	0.960534
				0.374001	0.0462713	0.0492377	0.0581516	0.0395663								0.625999	0.953729	0.950762	0.941848	0.960434
				0.335822	0.0704394	0.120327	0.0535524	0.039497								0.664178	0.929561	0.879673	0.946448	0.960503
				0.333906	0.0866748	0.108693	0.0421161	0.0966954								0.666094	0.913325	0.891307	0.957884	0.903305
				0.44405	0.0843473	0.0954309	0.0390825	0.063652								0.55595	0.915653	0.904569	0.960917	0.936348
				0.160876	0.0795482	0.117596	0.0488662	0.0271579								0.839124	0.920452	0.882404	0.951134	0.972842
				0.15254	0.0707912	0.1091	0.0489853	0.0158998								0.84746	0.929209	0.8909	0.951015	0.9841
				0.148991	0.0707084	0.125892	0.0489003	0.0305822								0.851009	0.929292	0.874108	0.9511	0.969418
				0.152639	0.0705096	0.119531	0.0710052	0.0424455								0.847361	0.92949	0.880469	0.928995	0.957554
				0.147409	0.0846252	0.113691	0.117981	0.0191237								0.852591	0.915375	0.886309	0.882019	0.980876
				0.150855	0.463133	0.212571	0.0783622	0.0184655								0.849145	0.536867	0.787429	0.921638	0.981535
				0.11606	0.621764	0.031722	0.0525009	0.0789414								0.88394	0.378236	0.968278	0.947499	0.921059
				0.120673	0.0993721	0.0509799	0.0238195	0.0625868								0.879327	0.900628	0.94902	0.976181	0.937413
				0.101051	0.0968373	0.0968231	0.0229804	0.0587468								0.898949	0.903163	0.903177	0.97702	0.941253
				0.094581	0.0489337	0.150699	0.0968099	0.054641								0.905419	0.951066	0.849301	0.90319	0.945359
				0.0984287	0.112973	0.0601031	0.0768707	0.050235								0.901571	0.887027	0.939897	0.923129	0.949765
				0.109277	0.0519228	0.0946067	0.0723363	0.0585204								0.890723	0.948077	0.905393	0.927664	0.94148
				0.0677308	0.121967	0.0497397	0.0673853	0.0198127								0.932269	0.878033	0.95026	0.932615	0.980187
				0.0705957	0.124677	0.0426156	0.0721117	0.0438237								0.929404	0.875323	0.957384	0.927888	0.956176
				0.066377	0.0311925	0.0400225	0.0347915	0.0250636								0.933623	0.968807	0.959977	0.965209	0.974936
				0.0664347	0.0389932	0.0643532	0.0316649	0.0280297								0.933565	0.961007	0.935647	0.968335	0.97197
				0.0642025	0.0246582	0.11559	0.0366601	0.0254931								0.935798	0.975342	0.88441	0.96334	0.974507
				0.128262	0.0848447	0.158822	0.0367446	0.0295448								0.871738	0.915155	0.841178	0.963255	0.970455
				0.129721	0.149579	0.0671522	0.0349976	0.0296105								0.870279	0.850421	0.932848	0.965002	0.970389
				0.136456	0.0613245	0.14517	0.0401679	0.0281941								0.863544	0.938676	0.85483	0.959832	0.971806
				0.131019	0.0527706	0.0984897	0.0339083	0.032372								0.868981	0.947229	0.90151	0.966092	0.967628
				0.128312	0.0733008	0.076346	0.234625	0.0273138								0.871688	0.926699	0.923654	0.765375	0.972686
				0.0898433	0.0591019	0.0820529	0.0366951	0.196821								0.910157	0.940898	0.917947	0.963305	0.803179
				0.0987257	0.0831519	0.0879253	0.0359939	0.0295637								0.901274	0.916848	0.912075	0.964006	0.970436
				0.0925638	0.0781017	0.0700517	0.0472881	0.0290218								0.907436	0.921898	0.929948	0.952712	0.970978
				0.0922625	0.0718981	0.0410731	0.15945	0.0381654								0.907738	0.928102	0.958927	0.84055	0.961835
				0.0946666	0.136858	0.0554989	0.240156	0.131822								0.905333	0.863142	0.944501	0.759844	0.868178
				0.112437	0.136926	0.0721682	0.22218	0.201693								0.887563	0.863074	0.927832	0.77782	0.798307
				0.113871	0.130956	0.145977	0.168794	0.186128								0.886129	0.869044	0.854023	0.831206	0.813872
				0.107027	0.146277	0.075138	0.18488	0.139594								0.892973	0.853723	0.924862	0.81512	0.860406
				0.103817	0.155091	0.0790318	0.216827	0.153408								0.896183	0.844909	0.920968	0.783173	0.846592
				0.105347	0.177532	0.152812	0.184462	0.181134								0.894653	0.822468	0.847188	0.815538	0.818866
				0.107114	0.169077	0.0427322	0.187875	0.153207								0.892886	0.830923	0.957268	0.812125	0.846793
				0.256743	0.161263	0.196579	0.191477	0.156001								0.743257	0.838737	0.803421	0.808523	0.843999
				0.353874	0.248714	0.08077	0.0612584	0.0495846								0.646126	0.751286	0.91923	0.938742	0.950415
				0.29125	0.0468391	0.0913182	0.0603436	0.0488035								0.70875	0.953161	0.908682	0.939656	0.951197
				0.30932	0.0745779	0.130925	0.0476575	0.0384503								0.69068	0.925422	0.869075	0.952343	0.96155
				0.229146	0.138559	0.0913543	0.0476517	0.0384377								0.770854	0.861441	0.908646	0.952348	0.961562
				0.361378	0.210229	0.0588734	0.0544984	0.0440722								0.638622	0.789771	0.941127	0.945502	0.955928
				0.259359	0.0875332	0.0532876	0.0456345	0.0367931								0.740641	0.912467	0.946712	0.954366	0.963207
				0.481474	0.13551	0.054172	0.0604707	0.048951								0.518526	0.86449	0.945828	0.939529	0.951049
				0.238196	0.0728018	0.0452909										0.761804	0.927198	0.954709
				0.352942	0.0625855	0.0532893										0.647058	0.937415	0.946711
				0.332622	0.0588532	0.0600902										0.667378	0.941147	0.93991
				0.351788	0.0935171	0.0675834										0.648212	0.906483	0.932417
				0.273587	0.163919	0.0625899										0.726413	0.836081	0.93741
				0.325476	0.220734	0.0639388										0.674524	0.779266	0.936061
				0.326886	0.0974425	0.05485										0.673114	0.902557	0.94515
				0.356627	0.203012	0.0195821										0.643373	0.796988	0.980418
				0.323876	0.1408	0.0451008										0.676124	0.8592	0.954899
				0.314849	0.110319	0.0728968										0.685151	0.889681	0.927103
				0.270703	0.118237	0.105088										0.729297	0.881763	0.894912
				0.282681	0.126339	0.122316										0.717319	0.873661	0.877684
				0.262787	0.101528	0.118124										0.737213	0.898472	0.881876
				0.189954	0.060475	0.0958325										0.810046	0.939525	0.904167
				0.243493	0.0811057	0.124456										0.756507	0.918894	0.875544
				0.239385	0.104481	0.148466										0.760615	0.895519	0.851534
				0.263678	0.204088	0.155396										0.736322	0.795912	0.844604
				0.283513	0.21299	0.134768										0.716487	0.78701	0.865232
				0.232996	0.0628301	0.0098325										0.767004	0.93717	0.990167
				0.450347	0.268542	0.0167975										0.549653	0.731458	0.983202
				0.428354	0.116574	0.0149006										0.571646	0.883426	0.985099
				0.463409	0.124895	0.0829143										0.536591	0.875105	0.917086
				0.396717	0.18435	0.0818151										0.603283	0.81565	0.918185
				0.411283	0.131093	0.0810643										0.588717	0.868907	0.918936
				0.431369	0.0857394	0.0594084										0.568631	0.914261	0.940592
				0.411989	0.0778018	0.0607588										0.588011	0.922198	0.939241
				0.426979	0.0790584	0.0331989										0.573021	0.920942	0.966801
				0.25272	0.0663821	0.0576389										0.74728	0.933618	0.942361
				0.191456	0.077801	0.100128										0.808544	0.922199	0.899872
				0.0821873	0.0874473	0.0934735										0.917813	0.912553	0.906526
				0.0851362	0.0979963	0.0631454										0.914864	0.902004	0.936855
				0.0698675	0.0909726	0.0956271										0.930132	0.909027	0.904373
				0.124909	0.0928738	0.13634										0.875091	0.907126	0.86366
				0.274449	0.0800244	0.129689										0.725551	0.919976	0.870311
				0.382414	0.0290686	0.0961515										0.617586	0.970931	0.903848
				0.168793	0.0661021	0.0337372										0.831207	0.933898	0.966263
				0.226978	0.105373	0.109294										0.773022	0.894627	0.890706
				0.169043	0.149798	0.059377										0.830957	0.850202	0.940623
				0.125965	0.172944	0.094181										0.874035	0.827056	0.905819
				0.126915	0.167354	0.0612183										0.873085	0.832646	0.938782
				0.163121	0.137304	0.0634988										0.836879	0.862696	0.936501
				0.302576	0.175808	0.0442667										0.697424	0.824192	0.955733
				0.418008	0.207398	0.0441603										0.581992	0.792602	0.95584
				0.198971	0.216368	0.0444584										0.801029	0.783632	0.955542
				0.171808	0.189453	0.048402										0.828192	0.810547	0.951598
				0.119797	0.0303572	0.0393799										0.880203	0.969643	0.96062
				0.201986	0.0147161	0.150998										0.798014	0.985284	0.849002
				0.231507	0.024974	0.151724										0.768493	0.975026	0.848276
				0.0887188	0.022196	0.134022										0.911281	0.977804	0.865978
				0.131821	0.119497	0.144614										0.868179	0.880503	0.855386
				0.159333	0.117976	0.0287074										0.840667	0.882024	0.971293
				0.155066	0.116923	0.164136										0.844934	0.883077	0.835864
				0.146907	0.0225045	0.0523147										0.853093	0.977495	0.947685
				0.131815	0.0184488	0.0219178										0.868185	0.981551	0.978082
				0.131643	0.0884345	0.141546										0.868357	0.911566	0.858454
				0.131541	0.0488783	0.132722										0.868459	0.951122	0.867278
				0.155545	0.042638	0.023232										0.844455	0.957362	0.976768
				0.632435	0.0502825	0.0479056										0.367565	0.949717	0.952094
				0.766259	0.0423771	0.0454964										0.233741	0.957623	0.954504
				0.180818	0.0467566	0.0362662										0.819182	0.953243	0.963734
				0.173755	0.0610751	0.0297391										0.826245	0.938925	0.970261
				0.0932249	0.0468473	0.0284224										0.906775	0.953153	0.971578
				0.0749459	0.0418942	0.0318951										0.925054	0.958106	0.968105
				0.0986552	0.0536579	0.00718681										0.901345	0.946342	0.992813
				0.217408	0.0497254	0.00773727										0.782592	0.950275	0.992263
				0.222082	0.0498559	0.0362758										0.777918	0.950144	0.963724
				0.0604673	0.0438301	0.0241765										0.939533	0.95617	0.975824
				0.0750246	0.135231	0.0702349										0.924975	0.864769	0.929765
				0.0481675	0.0890358	0.0702711										0.951832	0.910964	0.929729
				0.156498	0.0922605	0.0639898										0.843502	0.907739	0.93601
				0.259873	0.0649285	0.0563269										0.740127	0.935072	0.943673
				0.115305	0.064767	0.0524259										0.884695	0.935233	0.947574
				0.100021	0.0651972	0.0597548										0.899979	0.934803	0.940245
				0.136289	0.0708416	0.0682627										0.863711	0.929158	0.931737
				0.111365	0.0578892	0.0761008										0.888635	0.942111	0.923899
				0.152283	0.210261	0.0701769										0.847717	0.789739	0.929823
				0.143717	0.211192	0.0554383										0.856283	0.788808	0.944562
				0.133063	0.18808	0.0514958										0.866937	0.81192	0.948504
				0.240273	0.201943	0.0641954										0.759727	0.798057	0.935805
				0.240389	0.0424668	0.0643459										0.759611	0.957533	0.935654
				0.231119	0.227615	0.0642351										0.768881	0.772385	0.935765
				0.254713	0.0765626	0.0925344										0.745287	0.923437	0.907466
				0.268031	0.197994	0.151277										0.731969	0.802006	0.848723
				0.300969	0.0344145	0.101997										0.699031	0.965586	0.898003
				0.288713	0.0702482	0.0444815										0.711287	0.929752	0.955518
				0.277218	0.0668398	0.0262465										0.722782	0.93316	0.973753
				0.39804	0.0535223	0.0499662										0.60196	0.946478	0.950034
				0.0894263	0.0440315	0.0688536										0.910574	0.955968	0.931146
				0.138702	0.0421025	0.0304342										0.861298	0.957897	0.969566
				0.24325	0.0471569	0.125033										0.75675	0.952843	0.874967
				0.347236	0.0107604	0.0859845										0.652764	0.98924	0.914016
				0.160871	0.0115783	0.0833481										0.839129	0.988422	0.916652
				0.238535	0.0534402	0.0842798										0.761465	0.94656	0.91572
				0.135623	0.0358351	0.0812755										0.864377	0.964165	0.918724
				0.117713	0.101776	0.082845										0.882287	0.898224	0.917155
				0.111084	0.101973	0.0326408										0.888916	0.898027	0.967359
				0.170924	0.0930996	0.0711074										0.829076	0.9069	0.928893
				0.281503	0.0823974	0.0411807										0.718497	0.917603	0.958819
				0.361444	0.0768146	0.0458495										0.638556	0.923185	0.954151
				0.177456	0.0872305	0.0417754										0.822544	0.91277	0.958225
				0.337323	0.0990561	0.0482877										0.662677	0.900944	0.951712
				0.246689	0.110036	0.0484024										0.753311	0.889964	0.951598
				0.198593	0.101553	0.0461249										0.801407	0.898447	0.953875
				0.211329	0.0811088	0.0528894										0.788671	0.918891	0.947111
				0.224194	0.0754782	0.0446997										0.775806	0.924522	0.9553
				0.184221	0.0934611	0.290556										0.815779	0.906539	0.709444
				0.113692	0.0936501	0.0484136										0.886308	0.90635	0.951586
				0.150226	0.0935403	0.0278802										0.849774	0.90646	0.97212
				0.189281	0.132684	0.0263543										0.810719	0.867316	0.973646
				0.33906	0.20631	0.202047										0.66094	0.79369	0.797953
				0.19623	0.139044	0.296738										0.80377	0.860956	0.703262
				0.204602	0.0998476	0.260848										0.795398	0.900152	0.739152
				0.118128	0.0467482	0.203166										0.881872	0.953252	0.796834
				0.423561	0.123561	0.229096										0.576439	0.876439	0.770904
				0.208969	0.119944	0.269442										0.791031	0.880056	0.730558
				0.221864	0.121251	0.220641										0.778136	0.878749	0.779359
				0.311183	0.1171	0.224787										0.688817	0.8829	0.775213
				0.231866	0.119265	0.230249										0.768134	0.880735	0.769751
				0.157609	0.0672132	0.0577093										0.842391	0.932787	0.942291
				0.144049	0.0613616	0.0644876										0.855951	0.938638	0.935512
				0.146205	0.0707085	0.0577544										0.853795	0.929292	0.942246
				0.124212	0.0708791	0.0577164										0.875788	0.929121	0.942284
				0.144043	0.0676094	0.0713982										0.855957	0.932391	0.928602
				0.160482	0.0773251	0.043818										0.839518	0.922675	0.956182
				0.178122	0.0655646	0.0642079										0.821878	0.934435	0.935792
				0.166412	0.380417											0.833588	0.619583
				0.169597	0.0709262											0.830403	0.929074
				0.147864	0.0412008											0.852136	0.958799
				0.0563599	0.038984											0.94364	0.961016
				0.123708	0.275093											0.876292	0.724907
				0.190958	0.38745											0.809042	0.61255
				0.260725	0.346048											0.739275	0.653952
				0.295051	0.276682											0.704949	0.723318
				0.286905	0.308217											0.713095	0.691783
				0.231689	0.355962											0.768311	0.644038
				0.299307	0.297956											0.700693	0.702044
				0.343901	0.302984											0.656099	0.697016
				0.356012	0.309586											0.643988	0.690414
				0.318781	0.0840757											0.681219	0.915924
				0.0588165	0.0936422											0.941184	0.906358
				0.0289016	0.0841407											0.971098	0.915859
				0.211451	0.0840943											0.788549	0.915906
				0.0487119	0.103288											0.951288	0.896712
				0.0434964	0.0642707											0.956504	0.935729
				0.213029	0.0933392											0.786971	0.906661
				0.210604												0.789396
				0.208914												0.791086
				0.159448												0.840552
				0.0439721												0.956028
				0.036163												0.963837
				0.0929939												0.907006
				0.0815823												0.918418
				0.0955126												0.904487
				0.0811033												0.918897
				0.0891125												0.910887
				0.114839												0.885161
				0.0892777												0.910722
				0.080216												0.919784
				0.101599												0.898401
				0.0945093												0.905491
				0.0947404												0.90526
				0.0837679												0.916232
				0.237943												0.762057
				0.163154												0.836846
				0.168582												0.831418
				0.121681												0.878319
				0.121384												0.878616
				0.122144												0.877856
				0.132019												0.867981
				0.109192												0.890808
				0.347453												0.652547
				0.348674												0.651326
				0.316512												0.683488
				0.335913												0.664087
				0.0814185												0.918581
				0.370684												0.629316
				0.1421												0.8579
				0.0630398												0.93696
				0.322926												0.677074
				0.314684												0.685316
				0.0664941												0.933506
				0.130979												0.869021
				0.125015												0.874985
				0.101368												0.898632
				0.0841489												0.915851
				0.0806052												0.919395
				0.0898409												0.910159
				0.0212757												0.978724
				0.0228751												0.977125
				0.101662												0.898338
				0.0693205												0.93068
				0.142248												0.857752
				0.142565												0.857435
				0.13735												0.86265
				0.142089												0.857911
				0.142384												0.857616
				0.126787												0.873213
				0.139956												0.860044
				0.139918												0.860082
				0.155225												0.844775
				0.140225												0.859775
				0.140077												0.859923
				0.139893												0.860107
				0.140203												0.859797
				0.140025												0.859975
				0.234634												0.765366
				0.33447												0.66553
				0.23365												0.76635
				0.12283												0.87717
				0.075022												0.924978
				0.136559												0.863441
				0.182115												0.817885
				0.0861832												0.913817
				0.300294												0.699706
				0.219473												0.780527
				0.213767												0.786233
				0.215871												0.784129
				0.209257												0.790743
				0.212706												0.787294
				0.126177												0.873823
				0.115827												0.884173
				0.132304												0.867696
				0.132637												0.867363
				0.126885												0.873115
				0.144004												0.855996
				0.123273												0.876727
				0.550536												0.449464
				0.132166												0.867834
				0.0789492												0.921051
				0.0748583												0.925142
				0.430829												0.569171
				0.557872												0.442128
				0.513612												0.486388
				0.433												0.567
				0.470613												0.529387
				0.52434												0.47566
				0.458513												0.541487
				0.464453												0.535547
				0.472187												0.527813
				0.154767												0.845233
				0.170875												0.829125
				0.154879												0.845121
				0.154812												0.845188
				0.186761												0.813239
				0.120501												0.879499
				0.170778												0.829222

[truncated: 15 more sheets: Fig.4b, Fig.4c, Fig.5a, Fig.5b, Fig.5c, Fig.6a, Fig.6b, Fig.6c, Fig.6d, Fig.6e, Supplementary Fig. 2a, Supplementary Fig. 2b, Supplementary Fig. 2c, Supplementary Fig. 2d, Supplementary Fig. 3]
